# Supplementary material for: Breaking the silence of sharing data in medical research
Source: PLoS One. 2024 May 29;19(5):e0301917. doi: 10.1371/journal.pone.0301917 (PMC11135734; doi:10.1371/journal.pone.0301917)
Supplement: S1 Data — (CSV) [file pone.0301917.s001.csv]

X_id	enrollment	completion_date	primary_completion_date	start_date	condition	intervention.intervention_type	overall_status	phase	study_type	sponsors.collaborator.agency_class	sponsors.lead_sponsor.agency_class	study_design_info.allocation	study_design_info.primary_purpose	patient_data.sharing_ipd	patient_data.ipd_access_criteria	location_countries.country	fund
	112	3/15/2012	3/15/2012	7/15/2002	Cancer	Biological / Biological / Drug / Biological	Terminated		Observational		Other					United States	NIH/Other US Fedral Agency
NCT03613363	20	9/7/2021	9/7/2021	6/6/2018	Respiratory Disease / Pulmonary Disease / Pediatric ALL	Device	Completed		Interventional		Industry		Other	No		United States	NIH/Other US Fedral Agency
NCT04236986	80	9/30/2023	5/30/2023	3/28/2017	Post Traumatic Stress Disorder	Drug	Recruiting	Phase 1	Interventional	NIH	Other	Non-Randomized	Basic Science	No		United States	NIH/Other US Fedral Agency
NCT04255199	60	12/31/2023	6/30/2023	10/21/2020	Low Back Pain	Behavioral / Behavioral	Active, not recruiting		Interventional	U.S. Fed	Other	Randomized	Diagnostic	No		United States	NIH/Other US Fedral Agency
NCT04612049	12	12/30/2021	12/30/2021	5/1/2021	Cerebral Palsy / Hemiplegia	Device	Terminated		Interventional	Other / Other / Other / NIH	Other	Non-Randomized	Device Feasibility	No		United States	NIH/Other US Fedral Agency
NCT00000145	4757	12/15/2006	10/15/2001	9/15/1990	Macular Degeneration / Cataract / Lens Opacities	Dietary Supplement / Dietary Supplement / Dietary Supplement	Completed	Phase 3	Interventional	Industry	NIH	Randomized	Treatment				NIH/Other US Fedral Agency
NCT00000412	149	4/15/2002	4/15/2002	9/15/1997	Osteoporosis / Cardiac Transplantation	Drug / Drug / Drug / Drug	Completed	Phase 3	Interventional	NIH / Industry	Other	Randomized	Prevention			United States	NIH/Other US Fedral Agency
NCT00000625	2100	11/15/1995			HIV Infections	Drug / Drug / Drug	Completed	Phase 2	Interventional	Industry / Industry	NIH		Treatment			Puerto Rico / Tanzania / United States	NIH/Other US Fedral Agency
NCT00000626	27	2/15/1999			HIV Infections / Hodgkin's Disease	Drug / Drug / Drug / Drug / Drug	Completed	Phase 2	Interventional	Industry	NIH		Treatment			United States	NIH/Other US Fedral Agency
NCT00000627	90	11/15/1994			HIV Infections / Histoplasmosis	Drug	Completed		Interventional	Industry	NIH		Treatment			United States	NIH/Other US Fedral Agency
NCT00000628	27				HIV Infections	Drug / Drug	Completed	Phase 1	Interventional	NIH	Industry		Treatment			United States	NIH/Other US Fedral Agency
NCT00000632	14	5/15/1992			HIV Infections / HIV Seronegativity	Biological	Completed	Phase 1	Interventional	Industry	NIH	Randomized	Prevention			United States	NIH/Other US Fedral Agency
NCT00000633	55	10/15/1998			HIV Infections	Biological / Biological	Completed	Phase 1	Interventional	Industry	NIH		Treatment			United States	NIH/Other US Fedral Agency
NCT00000634	6		6/15/1995		HIV Infections	Drug	Completed		Interventional	Industry	NIH		Treatment			United States	NIH/Other US Fedral Agency
NCT00000635	25	4/15/1992			Herpes Simplex / HIV Infections	Drug / Drug	Completed		Interventional	Industry	NIH		Treatment			United States	NIH/Other US Fedral Agency
NCT00000637	819	9/15/1996			HIV Infections	Drug / Drug	Completed	Phase 3	Interventional	Industry / Industry	NIH		Treatment			Puerto Rico / United States	NIH/Other US Fedral Agency
NCT00000638	2000	9/15/1999			HIV Infections / Tuberculosis	Drug / Drug / Drug / Drug	Completed		Interventional	Industry / Industry	NIH		Prevention			Puerto Rico / United States	NIH/Other US Fedral Agency
NCT00000640	290	9/15/1994			Pneumonia, Pneumocystis Carinii / HIV Infections	Drug / Drug / Drug / Drug	Completed	Phase 3	Interventional	Industry / Industry	NIH		Treatment			United States	NIH/Other US Fedral Agency
NCT00000642	30				HIV Infections / Pregnancy	Drug	Completed	Phase 1	Interventional	Industry	NIH		Prevention			United States	NIH/Other US Fedral Agency
NCT00000644	100		11/15/1997		Mycobacterium Avium-intracellulare Infection / HIV Infections	Drug	Completed	Phase 2	Interventional	Industry	NIH		Treatment			United States	NIH/Other US Fedral Agency
NCT00000645	32	10/15/1994			HIV Infections	Drug	Completed	Phase 1	Interventional	Industry	NIH		Treatment			United States	NIH/Other US Fedral Agency
NCT00000646	54	3/15/1993			HIV Infections	Drug	Completed	Phase 1	Interventional	Industry	NIH		Treatment			United States	NIH/Other US Fedral Agency
NCT00000648	100	2/15/1996			HIV Infections / Neurosyphilis	Drug / Drug	Completed		Interventional	Industry	NIH		Treatment			United States	NIH/Other US Fedral Agency
NCT00000650	12	9/15/1996			HIV Infections	Drug	Completed		Interventional	Industry	NIH		Treatment			United States	NIH/Other US Fedral Agency
NCT00000651	750	5/15/1993			HIV Infections	Drug / Drug	Completed	Phase 3	Interventional	Industry / Industry	NIH		Treatment			United States	NIH/Other US Fedral Agency
NCT00000653	140	6/15/1995			HIV Infections	Drug	Completed	Phase 2	Interventional	Industry	NIH		Treatment			Puerto Rico / United States	NIH/Other US Fedral Agency
NCT00000654	78	2/15/1993			Herpes Simplex / HIV Infections / Hepatitis B	Drug	Completed	Phase 2	Interventional	Industry	NIH		Treatment			United States	NIH/Other US Fedral Agency
NCT00000655	300		1/15/1992		Pneumonia, Pneumocystis Carinii / HIV Infections	Drug / Drug	Completed	Phase 2	Interventional	Industry	NIH		Treatment			Belgium / Canada / France / Germany / Netherlands / Puerto Rico / United Kingdom / United States	NIH/Other US Fedral Agency
NCT00000656	116	11/15/1993			HIV Infections	Drug / Drug	Completed	Phase 1	Interventional	Industry / Industry	NIH		Treatment			United States	NIH/Other US Fedral Agency
NCT00000657	80	9/15/1992			AIDS Dementia Complex / HIV Infections	Drug / Drug	Completed	Phase 2	Interventional	Industry / Industry	NIH		Treatment			United States	NIH/Other US Fedral Agency
NCT00000658	250	2/15/1996			Lymphoma, Non-Hodgkin / HIV Infections	Drug / Drug / Drug / Drug / Drug / Drug / Drug / Drug / Drug / Drug	Completed	Phase 3	Interventional	Industry	NIH		Treatment			United States	NIH/Other US Fedral Agency
NCT00000659	80		7/15/1990		HIV Infections	Drug / Drug	Terminated	Phase 2	Interventional	Industry	NIH		Treatment			United States	NIH/Other US Fedral Agency
NCT00000660	24	7/15/1992			Sarcoma, Kaposi / HIV Infections	Drug	Completed	Phase 1	Interventional	Industry	NIH		Treatment			United States	NIH/Other US Fedral Agency
NCT00000662		5/15/1993	5/15/1993		HIV Infections	Drug	Completed		Interventional	Industry	NIH		Treatment			United States	NIH/Other US Fedral Agency
NCT00000663	18				HIV Infections	Drug	Completed	Phase 1	Interventional	Industry	NIH		Treatment			United States	NIH/Other US Fedral Agency
NCT00000667	20	7/15/1993			HIV Infections	Biological	Completed	Phase 1	Interventional	Industry	NIH		Prevention			United States	NIH/Other US Fedral Agency
NCT00000668	48	2/15/1995			Cytomegalovirus Retinitis / HIV Infections	Drug	Completed	Phase 1	Interventional	Industry	NIH		Treatment			United States	NIH/Other US Fedral Agency
NCT00000669	25				HIV Infections	Drug	Completed	Phase 1	Interventional	Industry	NIH		Treatment			United States	NIH/Other US Fedral Agency
NCT00000671	750		3/15/1992		HIV Infections	Drug / Drug	Completed	Phase 2	Interventional	Industry	NIH		Treatment			Puerto Rico / United States	NIH/Other US Fedral Agency
NCT00000672	660		2/15/1993		HIV Infections	Drug	Completed	Phase 2	Interventional	Industry	NIH		Treatment			Puerto Rico / United States	NIH/Other US Fedral Agency
NCT00000674	30	8/15/1992			Toxoplasmosis, Cerebral / HIV Infections	Drug / Drug / Drug	Completed		Interventional	Industry / Industry	NIH		Treatment			United States	NIH/Other US Fedral Agency
NCT00000675	60				HIV Infections	Drug	Completed	Phase 1	Interventional	Industry	NIH		Treatment			United States	NIH/Other US Fedral Agency
NCT00000676	500	11/15/1993			Candidiasis / Mycoses / HIV Infections	Drug / Drug	Completed	Phase 3	Interventional	Industry	NIH		Prevention			Tanzania / United States	NIH/Other US Fedral Agency
NCT00000677	50				Meningitis, Cryptococcal / HIV Infections	Drug	Completed	Phase 1	Interventional	Industry	NIH		Treatment			United States	NIH/Other US Fedral Agency
NCT00000678	320		7/15/1992		HIV Infections	Drug / Drug	Completed	Phase 2	Interventional	Industry	NIH		Treatment			United States	NIH/Other US Fedral Agency
NCT00000679	600		2/15/1994		HIV Infections	Drug / Drug	Completed	Phase 2	Interventional	Industry	NIH		Treatment			United States	NIH/Other US Fedral Agency
NCT00000680	6	4/15/1993			HIV Infections	Drug / Drug	Completed	Phase 1	Interventional	Industry	NIH		Treatment			United States	NIH/Other US Fedral Agency
NCT00000686	35				HIV Infections	Drug	Terminated	Phase 1	Interventional	Industry	NIH		Treatment			United States	NIH/Other US Fedral Agency
NCT00000688	180		2/15/1995		Cytomegalovirus Retinitis / HIV Infections	Drug	Completed	Phase 3	Interventional	Industry	NIH		Treatment			United States	NIH/Other US Fedral Agency
NCT00000692	48				HIV Infections	Drug	Completed	Phase 1	Interventional	NIH	Industry		Treatment			United States	NIH/Other US Fedral Agency
NCT00000718	112	9/15/1991			HIV Infections	Drug / Drug	Completed		Interventional	Industry	NIH		Treatment			United States	NIH/Other US Fedral Agency
NCT00000721	85	3/15/1991			HIV Infections	Drug	Completed	Phase 1	Interventional	Industry	NIH		Treatment			United States	NIH/Other US Fedral Agency
NCT00000737	56				Cachexia / HIV Infections / HIV Wasting Syndrome	Drug / Drug	Completed	Phase 1	Interventional	Industry / Industry	NIH		Treatment			United States	NIH/Other US Fedral Agency
NCT00000738	36	6/15/1994			AIDS Dementia Complex / HIV Infections	Drug / Drug	Completed	Phase 1	Interventional	Industry / Industry	NIH		Treatment			United States	NIH/Other US Fedral Agency
NCT00000739	96	6/15/1998			Pneumonia, Pneumocystis Carinii / HIV Infections	Drug	Completed	Phase 1	Interventional	Industry	NIH		Treatment			Puerto Rico / United States	NIH/Other US Fedral Agency
NCT00000741	0				Pneumonia, Pneumocystis Carinii / HIV Infections	Drug	Withdrawn	Phase 3	Interventional	Industry	NIH		Treatment			United States	NIH/Other US Fedral Agency
NCT00000742	15	10/15/1993			HIV Infections	Drug / Drug / Drug	Completed	Phase 1	Interventional	Industry / Industry	NIH		Treatment			United States	NIH/Other US Fedral Agency
NCT00000743	64	5/15/1995			HIV Infections	Drug / Drug	Completed	Phase 1	Interventional	Industry / Industry	NIH		Treatment			United States	NIH/Other US Fedral Agency
NCT00000744	400	12/15/1995			Candidiasis / Candidiasis, Esophageal / HIV Infections	Drug	Completed		Interventional	Industry	NIH		Treatment			United States	NIH/Other US Fedral Agency
NCT00000745	72	5/15/1991			HIV Infections	Biological / Biological	Completed	Phase 1	Interventional	Industry	NIH		Prevention			United States	NIH/Other US Fedral Agency
NCT00000747	10		12/15/1994		HIV Infections	Drug	Completed	Phase 2	Interventional	Industry	NIH		Treatment			United States	NIH/Other US Fedral Agency
NCT00000748	2500	11/15/1996			Pneumonia, Pneumocystis Carinii / HIV Infections	Drug	Completed	Phase 3	Interventional	Industry	NIH		Treatment			United States	NIH/Other US Fedral Agency
NCT00000749	14				HIV Infections	Biological	Completed	Phase 1	Interventional	Industry	NIH		Prevention			United States	NIH/Other US Fedral Agency
NCT00000750	400	9/15/1996			HIV Infections	Drug	Completed	Phase 3	Interventional	Industry	NIH		Treatment			Puerto Rico / United States	NIH/Other US Fedral Agency
NCT00000752	0	2/15/1993			HIV Infections / Sinusitis	Drug / Drug / Drug / Drug	Withdrawn	Phase 2	Interventional	Industry / Industry	NIH		Treatment			United States	NIH/Other US Fedral Agency
NCT00000753	30	2/15/1995			HIV Infections	Drug / Drug / Drug / Drug	Completed	Phase 1	Interventional	Industry / Industry	NIH		Treatment			United States	NIH/Other US Fedral Agency
NCT00000754	60	2/15/1995			HIV Infections	Drug / Drug / Drug	Completed	Phase 2	Interventional	Industry / Industry	NIH		Treatment			United States	NIH/Other US Fedral Agency
NCT00000755	168	3/15/1993			HIV Infections	Biological / Drug	Completed	Phase 1	Interventional	Industry / Industry	NIH		Prevention			United States	NIH/Other US Fedral Agency
NCT00000757	30	10/15/1992			HIV Infections	Biological	Completed	Phase 1	Interventional	Industry	NIH		Prevention			United States	NIH/Other US Fedral Agency
NCT00000758	158	4/15/1998			HIV Infections / Cervix, Dysplasia	Drug	Completed	Phase 3	Interventional	Industry	NIH		Prevention			Puerto Rico / United States	NIH/Other US Fedral Agency
NCT00000760	96				HIV Infections	Drug / Drug / Drug	Completed	Phase 1	Interventional	Industry	NIH		Treatment			United States	NIH/Other US Fedral Agency
NCT00000761	20	10/15/1997			HIV Infections	Drug	Completed	Phase 1	Interventional	Industry	NIH		Treatment			United States	NIH/Other US Fedral Agency
NCT00000762	72	2/15/1996			HIV Infections	Biological / Biological / Biological	Completed	Phase 1	Interventional	Industry / Other	NIH		Treatment			Puerto Rico / United States	NIH/Other US Fedral Agency
NCT00000764	98	7/15/1996			HIV Infections / Anus Neoplasms	Drug / Drug	Completed	Phase 1	Interventional	Industry	NIH	Randomized	Treatment			United States	NIH/Other US Fedral Agency
NCT00000765	80	6/15/2002			HIV Infections	Drug	Completed		Interventional	Industry	NIH		Treatment			United States	NIH/Other US Fedral Agency
NCT00000768	24	8/15/1998			Colitis / HIV Infections	Drug / Drug	Completed	Phase 1	Interventional	Industry	NIH	Randomized	Treatment			United States	NIH/Other US Fedral Agency
NCT00000770	400	11/15/1994			HIV Infections	Drug / Drug / Drug	Completed	Phase 2	Interventional	Industry / Industry	NIH		Treatment			United States	NIH/Other US Fedral Agency
NCT00000772	15	2/15/1995			HIV Infections	Drug / Drug	Completed	Phase 1	Interventional	Industry / Industry	NIH		Treatment			United States	NIH/Other US Fedral Agency
NCT00000774	156	1/15/1999			HIV Infections / HIV Seronegativity	Biological / Biological / Biological / Biological	Completed	Phase 1	Interventional	Industry / Industry	NIH	Randomized	Treatment			Puerto Rico / United States	NIH/Other US Fedral Agency
NCT00000781	1292	9/15/1996			HIV Infections	Drug / Drug / Drug / Drug	Completed	Phase 2	Interventional	Industry / Industry	NIH		Treatment			Puerto Rico / United States	NIH/Other US Fedral Agency
NCT00000789	230	7/15/1998			HIV Infections	Drug / Drug	Completed	Phase 2	Interventional	Industry / Industry	NIH		Treatment			Puerto Rico / United States	NIH/Other US Fedral Agency
NCT00000790	164	10/15/1998			HIV Infections / Stomatitis, Aphthous	Drug	Completed	Phase 2	Interventional	Industry	NIH		Treatment			Puerto Rico / United States	NIH/Other US Fedral Agency
NCT00000791	210	7/15/1995			HIV Infections	Drug / Drug	Completed	Phase 2	Interventional	Industry / Industry	NIH		Treatment			United States	NIH/Other US Fedral Agency
NCT00000792	24	1/15/1995			HIV Infections	Drug	Completed	Phase 1	Interventional	Industry	NIH		Treatment			United States	NIH/Other US Fedral Agency
NCT00000793	240	10/15/1997			HIV Infections / Peripheral Nervous System Disease	Drug / Drug / Drug	Completed	Phase 2	Interventional	Industry	NIH		Treatment			Tanzania / United States	NIH/Other US Fedral Agency
NCT00000798	32				HIV Infections	Biological	Completed	Phase 1	Interventional	Industry	NIH		Prevention			United States	NIH/Other US Fedral Agency
NCT00000799	100	4/15/1996			Cytomegalovirus Retinitis / HIV Infections	Drug / Drug	Completed		Interventional	Industry	NIH	Randomized	Treatment			United States	NIH/Other US Fedral Agency
NCT00000800	15	10/15/1998			HIV Infections	Drug / Drug	Completed	Phase 1	Interventional	Industry	NIH		Treatment			United States	NIH/Other US Fedral Agency
NCT00000807	41	7/15/2000			Sarcoma, Kaposi / HIV Infections	Drug	Completed	Phase 2	Interventional	Industry	NIH		Treatment			United States	NIH/Other US Fedral Agency
NCT00000811	690	11/15/2001			Bacterial Infections / Pneumonia, Pneumocystis Carinii / HIV Infections	Drug / Drug / Drug	Completed	Phase 2	Interventional	Industry / Industry / NIH	NIH		Treatment			Puerto Rico / United States	NIH/Other US Fedral Agency
NCT00000812	36	7/15/2000			HIV Infections	Drug	Completed	Phase 1	Interventional	Industry	NIH		Treatment			United States	NIH/Other US Fedral Agency
NCT00000813	28	6/15/1995			HIV Infections	Biological / Biological / Biological	Completed	Phase 1	Interventional	Industry	NIH		Prevention			United States	NIH/Other US Fedral Agency
NCT00000815	270	8/15/2001			HIV Infections / Measles	Biological / Biological	Completed	Phase 2	Interventional	Industry	NIH	Randomized	Treatment			Puerto Rico / United States	NIH/Other US Fedral Agency
NCT00000816	370	9/15/1996			Pneumonia, Pneumocystis Carinii / HIV Infections	Drug	Completed	Phase 4	Interventional	Industry	NIH		Treatment			Puerto Rico / Tanzania / United States	NIH/Other US Fedral Agency
NCT00000819	54	9/15/1996			HIV Infections / AIDS-Associated Nephropathy	Drug	Completed	Phase 2	Interventional	Industry	NIH		Treatment			United States	NIH/Other US Fedral Agency
NCT00000822	46	5/15/1999			HIV Infections	Drug / Biological / Drug / Drug	Completed	Phase 1	Interventional	Industry / Industry	NIH		Treatment			United States	NIH/Other US Fedral Agency
NCT00000823	85	2/15/2000			HIV Infections	Drug / Drug	Completed	Phase 2	Interventional	Industry / Industry	NIH		Treatment			United States	NIH/Other US Fedral Agency
NCT00000827	45	4/15/1998			HIV Infections	Drug	Completed	Phase 1	Interventional	Industry	NIH		Treatment			Puerto Rico / United States	NIH/Other US Fedral Agency
NCT00000829	60	10/15/1999			HIV Infections / Pneumococcal Infections	Biological / Biological / Biological	Completed	Phase 1	Interventional	Industry	NIH	Randomized	Prevention			Puerto Rico / United States	NIH/Other US Fedral Agency
NCT00000839	12	6/15/2001			HIV Infections / Pregnancy	Drug	Completed	Phase 1	Interventional	Industry	NIH		Treatment			Puerto Rico / United States	NIH/Other US Fedral Agency
NCT00000953	180		9/15/1996		HIV Infections / Chickenpox	Drug / Drug	Completed	Phase 2	Interventional	Industry / Industry	NIH		Treatment			United States	NIH/Other US Fedral Agency
NCT00000954	72	9/15/1996			Sarcoma, Kaposi / HIV Infections	Drug / Drug / Drug / Drug / Drug	Completed	Phase 1	Interventional	Industry / Industry	NIH		Treatment			United States	NIH/Other US Fedral Agency
NCT00000955	864	12/15/1992	12/15/1992		HIV Infections / Tuberculosis	Drug	Completed		Interventional	Industry	NIH		Screening			United States	NIH/Other US Fedral Agency
NCT00000956	25	3/15/1993			HIV Infections	Biological	Completed	Phase 1	Interventional	Industry	NIH		Prevention			United States	NIH/Other US Fedral Agency
NCT00000957	30	8/15/1993			HIV Infections	Biological	Completed	Phase 1	Interventional	Industry	NIH		Prevention			United States	NIH/Other US Fedral Agency
NCT00000958	8	9/15/1995			HIV Infections	Biological / Biological	Completed	Phase 1	Interventional	Industry	NIH		Treatment			United States	NIH/Other US Fedral Agency
NCT00000960	1496	6/15/1994			HIV Infections / Pregnancy	Drug	Completed	Phase 3	Interventional	Industry	NIH		Treatment			Puerto Rico / United States	NIH/Other US Fedral Agency
NCT00000961	112		5/15/1991		HIV Infections	Drug / Drug	Terminated	Phase 2	Interventional	Industry / Industry	NIH		Treatment				NIH/Other US Fedral Agency
NCT00000962	30				HIV Infections	Drug	Completed	Phase 1	Interventional	Industry	NIH		Treatment			United States	NIH/Other US Fedral Agency
NCT00000963	300	9/15/1995			HIV Infections	Drug	Completed	Phase 2	Interventional	Industry	NIH		Treatment			Puerto Rico / United States	NIH/Other US Fedral Agency
NCT00000965	20		8/15/1993		HIV Infections	Drug	Completed		Interventional	Industry	NIH		Treatment			United States	NIH/Other US Fedral Agency
NCT00000966	45				Toxoplasmosis, Cerebral / HIV Infections	Drug / Drug / Drug	Completed	Phase 1	Interventional	NIH	Industry		Treatment			United States	NIH/Other US Fedral Agency
NCT00000967	52	9/15/1996			HIV Infections	Drug / Drug	Completed	Phase 1	Interventional	Industry / Industry	NIH		Treatment			Puerto Rico / United States	NIH/Other US Fedral Agency
NCT00000968	60	8/15/1993			HIV Infections	Biological	Completed	Phase 1	Interventional	Industry	NIH		Prevention			United States	NIH/Other US Fedral Agency
NCT00000969	400	9/15/1992			HIV Infections	Drug / Drug	Completed		Interventional	Industry / Industry	NIH		Treatment			United States	NIH/Other US Fedral Agency
NCT00000970	30	6/15/1993			Cytomegalovirus Retinitis / HIV Infections	Drug / Drug	Completed	Phase 1	Interventional	Industry / Industry	NIH		Treatment			United States	NIH/Other US Fedral Agency
NCT00000971	24				Mycobacterium Avium-intracellulare Infection / HIV Infections	Drug / Drug / Drug	Completed	Phase 1	Interventional	NIH	Industry		Treatment			United States	NIH/Other US Fedral Agency
NCT00000972	64	4/15/1992			HIV Infections / HIV Seronegativity	Biological / Biological	Completed	Phase 1	Interventional	Industry	NIH	Randomized	Prevention			United States	NIH/Other US Fedral Agency
NCT00000973	26	3/15/1995			Toxoplasmosis, Cerebral / HIV Infections	Drug / Drug / Drug	Completed	Phase 1	Interventional	Industry	NIH		Treatment			United States	NIH/Other US Fedral Agency
NCT00000975	30	9/15/1994			HIV Infections / Histoplasmosis	Drug	Completed	Phase 2	Interventional	Industry	NIH		Treatment			United States	NIH/Other US Fedral Agency
NCT00000976	40				HIV Infections	Drug / Drug	Completed	Phase 1	Interventional	Industry	NIH		Treatment			United States	NIH/Other US Fedral Agency
NCT00000977	52	5/15/1993			HIV Infections	Biological	Completed	Phase 1	Interventional	Industry	NIH		Treatment			United States	NIH/Other US Fedral Agency
NCT00000978	68				HIV Infections	Drug / Drug	Completed	Phase 1	Interventional	Industry	NIH		Treatment			United States	NIH/Other US Fedral Agency
NCT00000979	1500		10/15/1992		HIV Infections	Drug / Drug	Completed	Phase 2	Interventional	Industry	NIH		Treatment			Puerto Rico / United States	NIH/Other US Fedral Agency
NCT00000980	25				Cryptosporidiosis / HIV Infections	Drug	Completed	Phase 1	Interventional	NIH	Industry		Treatment			United States	NIH/Other US Fedral Agency
NCT00000981	78	2/15/1993			Cytomegalovirus Infections / HIV Infections	Drug	Completed	Phase 2	Interventional	Industry	NIH		Treatment			United States	NIH/Other US Fedral Agency
NCT00000983	400	12/15/1994			HIV Infections	Drug	Completed	Phase 2	Interventional	Industry	NIH		Treatment			Puerto Rico / United States	NIH/Other US Fedral Agency
NCT00000984	40				HIV Infections	Drug	Completed	Phase 1	Interventional	Industry	NIH		Treatment			United States	NIH/Other US Fedral Agency
NCT00000988	40				HIV Infections	Drug	Completed	Phase 1	Interventional	Industry	NIH		Treatment			United States	NIH/Other US Fedral Agency
NCT00000989	50	7/15/1992			Cytomegalovirus Retinitis / HIV Infections	Drug / Drug / Drug	Completed		Interventional	Industry / Industry	NIH		Treatment			United States	NIH/Other US Fedral Agency
NCT00001007	18				HIV Infections	Drug	Completed	Phase 1	Interventional	Industry	NIH		Treatment			United States	NIH/Other US Fedral Agency
NCT00001017	330		7/15/1991		Meningitis, Cryptococcal / HIV Infections	Drug / Drug	Completed	Phase 3	Interventional	NIH	Industry		Treatment			United States	NIH/Other US Fedral Agency
NCT00001018	32				Cryptosporidiosis / HIV Infections	Drug	Completed	Phase 1	Interventional	Industry	NIH		Treatment			United States	NIH/Other US Fedral Agency
NCT00001019	48				HIV Infections	Biological / Biological	Completed	Phase 1	Interventional	Industry	NIH		Prevention			United States	NIH/Other US Fedral Agency
NCT00001020	28	2/15/1995			HIV Infections	Biological / Biological	Completed	Phase 1	Interventional	Industry	NIH		Prevention			United States	NIH/Other US Fedral Agency
NCT00001021	57				HIV Infections	Biological / Biological	Completed	Phase 1	Interventional	Industry	NIH		Prevention			United States	NIH/Other US Fedral Agency
NCT00001024	32	6/15/2002			HIV Infections	Drug / Drug	Completed		Interventional	Industry / Industry	NIH		Treatment			United States	NIH/Other US Fedral Agency
NCT00001025	120	5/15/1995			HIV Infections	Drug / Drug	Completed	Phase 2	Interventional	Industry / Industry	NIH		Treatment			United States	NIH/Other US Fedral Agency
NCT00001027	32	9/15/1996			Pneumonia, Pneumocystis Carinii / HIV Infections	Drug	Completed	Phase 1	Interventional	Industry	NIH		Treatment			Puerto Rico / United States	NIH/Other US Fedral Agency
NCT00001028	400	6/15/1994			Pneumonia, Pneumocystis Carinii / HIV Infections	Drug / Drug	Completed	Phase 3	Interventional	Industry / Industry	NIH		Treatment			United States	NIH/Other US Fedral Agency
NCT00001029	654	5/15/1993			HIV Infections	Drug / Drug / Drug	Completed	Phase 2	Interventional	Industry / Industry	NIH		Treatment			Puerto Rico / Tanzania / United States	NIH/Other US Fedral Agency
NCT00001031	296	12/15/1997			HIV Infections	Biological / Biological	Completed	Phase 2	Interventional	Industry / Industry	NIH		Prevention			United States	NIH/Other US Fedral Agency
NCT00001034	850	8/15/1995			Cytomegalovirus Retinitis / HIV Infections / Gastrointestinal Diseases	Drug	Completed	Phase 2	Interventional	Industry	NIH		Treatment			United States	NIH/Other US Fedral Agency
NCT00001035	10	9/15/1996			HIV Infections / Hepatitis C	Drug / Drug / Drug / Drug	Completed	Phase 1	Interventional	Industry	NIH		Treatment			United States	NIH/Other US Fedral Agency
NCT00001038	1200		5/15/1996		Cytomegalovirus Infections / HIV Infections	Drug / Drug	Completed	Phase 3	Interventional	Industry	NIH		Treatment			Australia / Canada / Denmark / France / Germany / Italy / Sweden / Switzerland / United Kingdom / United States	NIH/Other US Fedral Agency
NCT00001045	300	10/15/1998			HIV Infections	Drug / Drug / Drug	Completed	Phase 2	Interventional	Industry / Industry	NIH		Treatment			Puerto Rico / United States	NIH/Other US Fedral Agency
NCT00001048	90	4/15/1997			HIV Infections / Leukoencephalopathy, Progressive Multifocal	Drug / Drug / Drug / Drug / Drug	Completed	Phase 2	Interventional	Industry / Industry	NIH		Treatment			United States	NIH/Other US Fedral Agency
NCT00001054	0	1/15/2001			Herpes Simplex / HIV Infections / Chickenpox	Drug	Withdrawn	Phase 1	Interventional	Industry	NIH		Treatment				NIH/Other US Fedral Agency
NCT00001056	25	10/15/1994			HIV Infections	Biological	Completed	Phase 1	Interventional	Industry	NIH		Prevention			United States	NIH/Other US Fedral Agency
NCT00001059	120	8/15/1998			Sarcoma, Kaposi / HIV Infections	Drug / Drug / Drug / Drug	Completed	Phase 2	Interventional	Industry / Industry	NIH		Treatment			United States	NIH/Other US Fedral Agency
NCT00001060	30	6/15/2002			HIV Infections	Biological	Completed	Phase 1	Interventional	Industry	NIH		Prevention			United States	NIH/Other US Fedral Agency
NCT00001061	167	3/15/1998			Cytomegalovirus Retinitis / HIV Infections	Drug / Drug / Drug	Completed	Phase 2	Interventional	Industry	NIH		Treatment			United States	NIH/Other US Fedral Agency
NCT00001063	200	11/15/1997			HIV Infections	Drug / Drug / Drug	Completed	Phase 2	Interventional	Industry	NIH		Treatment			Puerto Rico / United States	NIH/Other US Fedral Agency
NCT00001065	70	4/15/1998			Candidiasis, Oral / HIV Infections	Drug	Completed	Phase 2	Interventional	Industry	NIH		Treatment			Puerto Rico / Tanzania / United States	NIH/Other US Fedral Agency
NCT00001066	740		1/15/2001		HIV Infections	Drug / Drug / Drug	Completed	Phase 2	Interventional	Industry / Industry	NIH		Treatment			Puerto Rico / United States	NIH/Other US Fedral Agency
NCT00001111	35		6/15/1995		HIV Infections	Drug / Drug	Completed		Interventional	Industry	NIH		Treatment			United States	NIH/Other US Fedral Agency
NCT00001114	90	3/15/2000			Sarcoma, Kaposi / HIV Infections	Drug / Drug	Completed	Phase 2	Interventional	Industry / Industry	NIH		Treatment			Puerto Rico / United States	NIH/Other US Fedral Agency
NCT00001127	15000	11/15/2005			Influenza	Biological	Completed	Phase 3	Interventional	Industry	NIH		Prevention			United States	NIH/Other US Fedral Agency
NCT00001128	16	6/15/2005	6/15/2005		Cryptosporidiosis / HIV Infections	Drug / Drug / Drug	Terminated		Interventional	Industry	NIH		Treatment			United States	NIH/Other US Fedral Agency
NCT00001373	5000			3/10/1994	Familial Mediterranean Fever (FMF) / Autoinflammation / Periodic Fever / Fever / Genetic Diseases / ROSAH / ALPK1		Recruiting		Observational	Other / Other / Industry	NIH			Yes	Genomic sequences will be deposited to dbGaP following final sequence analysis and available for broad use, as determined by dbGaP usage committee.	United States	NIH/Other US Fedral Agency
NCT00001723	200	10/15/2011	10/15/2011	5/15/1998	Diabetes Mellitus / Hypertension / Metabolic Disease / Obesity / Sleep Apnea Syndrome	Drug / Drug	Completed	Phase 2	Interventional	NIH / Industry	NIH	Randomized	Treatment			United States	NIH/Other US Fedral Agency
NCT00002078					HIV Infections	Drug	Completed	Phase 1	Interventional	U.S. Fed / Other	Industry		Treatment			United States	NIH/Other US Fedral Agency
NCT00002663	58	7/15/2019	7/15/2019	3/15/1995	EBV-induced Lymphomas / EBV-associated Malignancies / Transplant Patients With EBV Viremia at High Risk of Developing a Recurrent EBV Lymphoma	Biological	Completed	Phase 1/Phase 2	Interventional	Other / NIH	Industry	Non-Randomized	Treatment			United States	NIH/Other US Fedral Agency
NCT00002837	21	1/15/2002	1/15/2002	9/15/1995	Breast Cancer	Biological / Drug / Drug / Drug / Procedure	Completed	Phase 1/Phase 2	Interventional	NIH / Industry	Other	Non-Randomized	Treatment			United States	NIH/Other US Fedral Agency
NCT00003635		3/15/2004		1/15/1999	Leukemia	Drug	Completed	Phase 2	Interventional	NIH	Industry		Treatment			United States	NIH/Other US Fedral Agency
NCT00003645	64	3/20/2017	3/20/2017	6/14/1999	Prostate Cancer	Drug / Drug	Terminated	Phase 3	Interventional	NIH / Other / Industry	Other	Randomized	Treatment			United States	NIH/Other US Fedral Agency
NCT00003712	15	6/15/2002	6/15/2002	1/15/2001	Brain and Central Nervous System Tumors / Metastatic Cancer / Unspecified Adult Solid Tumor, Protocol Specific	Drug	Completed	Phase 1	Interventional	NIH / Other / Industry	Other		Treatment			United States	NIH/Other US Fedral Agency
NCT00003760	3	5/15/2000	5/15/2000	11/15/1998	Pancreatic Cancer	Drug	Completed	Phase 2	Interventional	NIH / Other / Industry	Other		Treatment			United States	NIH/Other US Fedral Agency
NCT00003775	60	5/15/2006	5/15/2006	12/15/1998	Brain and Central Nervous System Tumors	Drug	Completed	Phase 2	Interventional	NIH	Industry		Treatment			Canada / United States	NIH/Other US Fedral Agency
NCT00003906	19747	8/15/2012	12/15/2005	5/15/1999	Breast Cancer	Drug / Drug	Completed	Phase 3	Interventional	NIH / Industry / Industry	Other	Randomized	Prevention			Canada / Puerto Rico / United States	NIH/Other US Fedral Agency
NCT00003942	15			11/15/1998	Lymphoma	Biological / Biological / Procedure / Procedure	Unknown status	Phase 1/Phase 2	Interventional	NIH	Industry		Treatment			United States	NIH/Other US Fedral Agency
NCT00003963	14	2/15/2005	9/15/2003	5/15/1999	Lymphoma	Biological / Drug	Completed	Phase 2	Interventional	NIH / Industry	Other		Treatment			United States	NIH/Other US Fedral Agency
NCT00003966	151	4/15/2006	2/15/2006	4/15/2000	Veno-occlusive Disease	Drug	Completed	Phase 2	Interventional	Industry / NIH	Other	Randomized	Treatment	No		United States	NIH/Other US Fedral Agency
NCT00004050	13	4/15/2003	4/15/2003	6/15/1999	Prostate Cancer	Biological	Terminated	Phase 2	Interventional	Other / NIH	Industry		Treatment			United States	NIH/Other US Fedral Agency
NCT00004163	14	9/15/2001	9/15/2001	10/15/1999	Head and Neck Cancer	Drug	Completed	Phase 2	Interventional	NIH / Industry	Other		Treatment	No		United States	NIH/Other US Fedral Agency
NCT00004195	28	5/15/2001	10/15/1999	9/15/1998	Colorectal Cancer	Drug / Procedure	Completed	Phase 2	Interventional	NIH / Industry	Other	Randomized	Treatment				NIH/Other US Fedral Agency
NCT00004198		11/15/2003	1/15/2002	6/15/1999	Lymphoma	Biological / Biological / Biological	Completed	Phase 2	Interventional	NIH / Industry	Other		Treatment			United States	NIH/Other US Fedral Agency
NCT00004268	300			4/15/2001	Orthostatic Hypotension	Drug	Completed	Phase 2	Interventional	Industry	NIH		Treatment			United States	NIH/Other US Fedral Agency
NCT00004428	35	10/15/1999		9/15/1997	Cystic Fibrosis	Drug	Completed	Phase 1	Interventional	Industry	U.S. Fed	Randomized	Treatment				NIH/Other US Fedral Agency
NCT00004437		10/15/2000		10/15/1999	Neurofibromatosis 2	Device	Completed	Phase 2	Interventional	Industry	U.S. Fed		Treatment				NIH/Other US Fedral Agency
NCT00004487	60			5/15/1999	Vesicoureteral Reflux	Drug	Unknown status	Phase 3	Interventional	Industry	U.S. Fed		Treatment				NIH/Other US Fedral Agency
NCT00004640	1101	10/15/2008	5/15/2008	5/15/1998	Tooth Loss / Periodontal Disease / Tooth Decay	Drug	Completed	Phase 3	Interventional	NIH / Industry	Other	Randomized	Prevention			Canada / United States	NIH/Other US Fedral Agency
NCT00004865			1/15/2002	11/15/1999	Head and Neck Cancer	Biological / Drug / Drug / Drug	Completed	Phase 2	Interventional	NIH / Industry	Other		Treatment			United States	NIH/Other US Fedral Agency
NCT00004874	31	11/15/2012	4/15/2002	11/15/1998	Lymphoma	Radiation	Terminated	Phase 3	Interventional	NIH / Industry	Other	Non-Randomized	Treatment			United States	NIH/Other US Fedral Agency
NCT00004890		12/15/2002	12/15/2002	12/15/2000	Drug Extravasation / Kidney Cancer	Biological / Drug	Completed	Phase 1	Interventional	NIH	Industry		Treatment			United States	NIH/Other US Fedral Agency
NCT00004927		10/15/2002	10/15/2002	7/15/1999	Unspecified Adult Solid Tumor, Protocol Specific	Drug	Completed	Phase 1	Interventional	NIH / Other	Industry		Treatment			United States	NIH/Other US Fedral Agency
NCT00004941	94	7/15/1996		7/15/1996	Crohn's Disease	Drug	Completed	Phase 3	Interventional	Industry	U.S. Fed	Randomized	Treatment				NIH/Other US Fedral Agency
NCT00004978	4150	11/15/2008	11/15/2008	3/15/2000	HIV Infections	Drug	Completed	Phase 3	Interventional	Industry	NIH	Randomized	Treatment			Argentina / Australia / Austria / Belgium / Brazil / Canada / Denmark / France / Germany / Ireland / Israel / Italy / Japan / Morocco / Netherlands / Norway / Poland / Portugal / Singapore / Spain / Sweden / Switzerland / Thailand / United Kingdom / United States	NIH/Other US Fedral Agency
NCT00005009	7	6/16/2001	6/16/2001	2/15/1998	Kidney Transplant Recipients	Biological	Terminated	Phase 1	Interventional	Industry / Other / Other / Other	NIH		Prevention	Yes		United States	NIH/Other US Fedral Agency
NCT00005072	25	4/15/2003	4/15/2003	11/15/2000	Prostate Cancer	Biological	Terminated	Phase 1/Phase 2	Interventional	Other / NIH	Industry		Treatment			United States	NIH/Other US Fedral Agency
NCT00005096	19	6/15/2002	6/15/2002	12/15/1999	Prostate Cancer	Drug	Completed	Phase 2	Interventional	NIH / Industry	Other		Treatment	No		United States	NIH/Other US Fedral Agency
NCT00005112					Cystic Fibrosis	Drug	Completed	Phase 3	Interventional	Industry	NIH	Randomized	Treatment			United States	NIH/Other US Fedral Agency
NCT00005232		7/15/1993		8/15/1988	Cardiovascular Diseases / Heart Diseases / Hypertension / Coronary Disease		Completed		Observational	Industry	NIH						NIH/Other US Fedral Agency
NCT00005592	23	11/15/2005	3/15/2002	11/15/1999	Lymphoma	Biological / Biological / Radiation	Completed	Phase 2	Interventional	NIH / Industry	Other		Treatment			United States	NIH/Other US Fedral Agency
NCT00005594	4		12/15/2000	7/15/2000	Pancreatic Cancer	Drug	Completed	Phase 2	Interventional	NIH / Industry	Other		Treatment			United States	NIH/Other US Fedral Agency
NCT00005624	6	2/15/2003	2/15/2003	8/15/1997	Multiple Myeloma	Drug	Completed	Phase 2	Interventional	NIH / Industry	Other		Treatment			United States	NIH/Other US Fedral Agency
NCT00005626	10	11/15/2003	11/15/2003	2/15/1998	Leukemia / Lymphoma	Drug	Completed	Phase 2	Interventional	NIH / Industry	Other		Treatment			United States	NIH/Other US Fedral Agency
NCT00005635			11/15/2001	1/15/2000	Breast Cancer	Biological / Drug	Completed	Phase 2	Interventional	NIH	Industry	Randomized	Treatment			United States	NIH/Other US Fedral Agency
NCT00005773	302	8/15/2003	5/15/2001	8/15/1998	Infant, Newborn / Hypertension, Pulmonary / Persistent Fetal Circulation Syndrome / Pneumonia, Aspiration / Respiratory Distress Syndrome, Newborn / Respiratory Insufficiency	Drug / Drug	Terminated	Phase 3	Interventional	NIH / Other / Industry	Other	Randomized	Treatment			United States	NIH/Other US Fedral Agency
NCT00005793	41	11/15/2006	7/15/2006	7/15/1999	Leukemia	Drug / Drug / Drug / Drug	Completed	Phase 1/Phase 2	Interventional	NIH / Industry	Other		Treatment			United States	NIH/Other US Fedral Agency
NCT00005800	45	5/15/2012	1/15/2006	4/15/1999	Breast Cancer	Biological / Drug / Drug / Procedure	Completed	Phase 2	Interventional	NIH / Industry	Other		Treatment			United States	NIH/Other US Fedral Agency
NCT00006045				3/15/2000	Leukemia	Biological / Drug / Drug / Drug	Unknown status	Phase 3	Interventional	NIH	Industry		Treatment			Belgium / Canada / France / Germany / Netherlands / United Kingdom / United States	NIH/Other US Fedral Agency
NCT00006047	44	2/15/2003	2/15/2003	6/15/2000	Unspecified Adult Solid Tumor, Protocol Specific	Drug / Drug	Completed	Phase 1	Interventional	NIH / Industry	Other		Treatment			United States	NIH/Other US Fedral Agency
NCT00006072					Peripheral Neuropathy	Drug	Unknown status	Phase 2	Interventional	Industry	NIH		Treatment				NIH/Other US Fedral Agency
NCT00006153	45				HIV Infections	Biological	Terminated	Phase 1	Interventional	Industry	NIH		Treatment			United States	NIH/Other US Fedral Agency
NCT00006164	1050	10/15/2009	4/15/2007	6/15/2000	Chronic Hepatitis c / Cirrhosis, Liver / Fibrosis, Liver / Hepatic Cirrhosis	Drug / Drug	Completed	Phase 3	Interventional	NIH / NIH / NIH / Industry	NIH	Randomized	Prevention	Yes		United States	NIH/Other US Fedral Agency
NCT00006195					Schizophrenia	Drug / Drug	Unknown status		Interventional	Industry / Other	NIH		Treatment			United States	NIH/Other US Fedral Agency
NCT00006206	1375	5/15/2006		8/15/1997	Alcoholism	Drug / Drug	Completed	Phase 3	Interventional	NIH / Industry	Other	Randomized	Treatment			United States	NIH/Other US Fedral Agency
NCT00006207	60				HIV Infections	Drug	Completed	Phase 1	Interventional	Industry	NIH		Prevention			United States	NIH/Other US Fedral Agency
NCT00006343		3/15/2007	3/15/2007	6/15/2000	Leukemia	Biological / Drug / Drug	Completed	Phase 3	Interventional	NIH	Industry		Treatment			United States	NIH/Other US Fedral Agency
NCT00006371	2	12/15/2001	12/15/2001	5/15/2000	Prostate Cancer	Drug / Drug / Drug	Terminated	Phase 2	Interventional	NIH / Industry	Other	Non-Randomized	Treatment			United States	NIH/Other US Fedral Agency
NCT00006399	45	3/15/2004	3/15/2004	9/15/1999	Alzheimer Disease	Drug / Drug / Drug	Completed	Phase 2	Interventional	Other / Industry / Industry	NIH		Treatment			United States	NIH/Other US Fedral Agency
NCT00006411	1090	7/15/2014	12/31/2012	1/10/2000	Corneal Disease / Fuch's Dystrophy / Pseudophakic Corneal Edema	Other	Completed		Interventional	Other / Industry / Other / Industry / Other / Other / Industry / Industry / Other / Industry / Other / Other / Other / Other	NIH	Non-Randomized	Other	Yes		United States	NIH/Other US Fedral Agency
NCT00006432				1/15/2000	Diabetes Mellitus, Non-Insulin-Dependent	Procedure	Completed		Interventional	Other / Industry / Industry	NIH	Randomized	Treatment			United States	NIH/Other US Fedral Agency
NCT00006441	398	10/15/2008	10/15/2008	2/15/2003	HIV Infections	Drug / Drug / Drug	Completed		Interventional	Industry / Industry / Industry	NIH	Randomized	Treatment			United States	NIH/Other US Fedral Agency
NCT00006617	25	6/15/2007	6/15/2007		HIV Infections	Drug / Drug / Drug / Drug	Completed		Interventional	Industry	NIH		Treatment			United States	NIH/Other US Fedral Agency
NCT00006864		7/15/2007	7/15/2007	7/15/2000	Kidney Cancer	Biological	Completed	Phase 4	Interventional	NIH / Industry	Other		Treatment			United States	NIH/Other US Fedral Agency
NCT00006877	30	9/15/2003	9/15/2003	7/15/2000	Lung Cancer	Drug	Completed	Phase 2	Interventional	NIH / Industry	Other		Treatment			United States	NIH/Other US Fedral Agency
NCT00007202	55	10/15/2006			HIV Infections	Drug / Drug / Drug	Completed	Phase 2	Interventional	Industry	NIH		Treatment			Brazil / United States	NIH/Other US Fedral Agency
NCT00007501	38456	2/15/2011	4/15/2004	11/15/1998	Herpes Zoster / Postherpetic Neuralgia	Biological / Biological	Completed	Phase 3	Interventional	Industry / NIH	U.S. Fed	Randomized	Prevention			United States	NIH/Other US Fedral Agency
NCT00007631	1131	7/15/2006	11/15/2004	3/15/1998	Carcinoma, Basal Cell / Carcinoma, Squamous Cell / Skin Neoplasms	Drug / Other	Completed	Phase 3	Interventional	Industry	U.S. Fed	Randomized	Treatment			United States	NIH/Other US Fedral Agency
NCT00007657	3260	6/15/2006		12/15/1998	Myocardial Ischemia	Procedure / Procedure	Completed	Phase 3	Interventional	Other / Industry / Industry / Industry / Industry / Industry / Industry / Industry / Industry / Other / Other / Industry / Industry / Other	U.S. Fed	Randomized				Canada / United States	NIH/Other US Fedral Agency
NCT00007670	720	3/15/2003		1/15/1998	Seizures	Drug / Drug / Drug	Completed	Phase 3	Interventional	Industry / Industry	U.S. Fed	Randomized				United States	NIH/Other US Fedral Agency
NCT00007683	1587	12/15/2004	7/15/2003	10/15/1998	Heart Failure	Drug / Drug / Drug	Completed	Phase 3	Interventional	Industry / Industry	U.S. Fed	Randomized	Treatment			Canada / United Kingdom / United States	NIH/Other US Fedral Agency
NCT00007735	450	10/15/2001		1/15/1999	Persian Gulf Syndrome / Mycoplasma Infections	Drug	Completed	Phase 3	Interventional	Industry / U.S. Fed	U.S. Fed	Randomized				Puerto Rico / United States	NIH/Other US Fedral Agency
NCT00007774	600		6/15/2001	3/15/1998	Schizoaffective Disorder / Schizophrenia	Drug / Drug	Completed	Phase 4	Interventional	Industry	U.S. Fed					United States	NIH/Other US Fedral Agency
NCT00007852	44	1/15/2011	1/15/2002	9/15/2000	Lymphoma	Biological / Drug / Drug / Drug / Drug / Procedure	Completed	Phase 2	Interventional	NIH / Industry	Other	Non-Randomized	Treatment			United States	NIH/Other US Fedral Agency
NCT00010426	30	2/15/2001		12/15/1999	Cystinosis	Drug	Completed		Interventional	Industry	U.S. Fed		Treatment				NIH/Other US Fedral Agency
NCT00010868		7/15/2004		7/15/2000	Bipolar Disorder	Drug	Completed	Phase 2	Interventional	Industry	NIH		Treatment			United States	NIH/Other US Fedral Agency
NCT00016237				12/15/2000	Bladder Cancer / Kidney Cancer / Lung Cancer	Biological	Completed	Phase 1	Interventional	NIH / Other	Industry		Treatment			United States	NIH/Other US Fedral Agency
NCT00017043		1/15/2003	1/15/2003	2/15/2001	Esophageal Cancer / Gastric Cancer	Drug	Completed	Phase 2	Interventional	NIH	Industry		Treatment			United States	NIH/Other US Fedral Agency
NCT00017069		1/15/2005	1/15/2005	2/15/2001	Multiple Myeloma and Plasma Cell Neoplasm	Drug / Drug	Terminated	Phase 2	Interventional	NIH	Industry		Treatment			United States	NIH/Other US Fedral Agency
NCT00017693	62	2/15/2000	2/15/2000	5/15/1998	Asthma	Biological / Biological	Completed	Phase 2	Interventional	Industry	NIH	Randomized	Treatment				NIH/Other US Fedral Agency
NCT00018174	247	1/15/2005	1/15/2003	2/15/1998	Depression / Smoking	Drug / Behavioral / Drug	Completed	Phase 3	Interventional	Industry	U.S. Fed	Randomized	Treatment			United States	NIH/Other US Fedral Agency
NCT00018759		10/15/2003		3/15/2001	Depression / Hypertension	Drug / Behavioral	Completed	Phase 4	Interventional	Industry	U.S. Fed	Randomized	Treatment			United States	NIH/Other US Fedral Agency
NCT00020553				8/15/2000	Psychosocial Effects of Cancer and Its Treatment	Procedure	Unknown status		Interventional	NIH	Industry					United States	NIH/Other US Fedral Agency
NCT00020969		1/15/2005	1/15/2005	3/15/2001	Leukemia / Myelodysplastic Syndromes / Myelodysplastic/Myeloproliferative Neoplasms	Drug	Terminated	Phase 2	Interventional	NIH	Industry		Treatment			United States	NIH/Other US Fedral Agency
NCT00021151	2	5/15/2002	4/15/2001	1/15/2000	Leukemia	Biological	Completed		Interventional	NIH / Industry	Other		Treatment			United States	NIH/Other US Fedral Agency
NCT00023296	59	11/9/2015	11/2/2006	7/27/2001	Sickle Cell Anemia / Pulmonary Hypertension	Drug / Device	Completed	Phase 1	Interventional	Industry	NIH		Treatment			United States	NIH/Other US Fedral Agency
NCT00024284		12/15/2003	12/15/2003	6/15/2001	Unspecified Childhood Solid Tumor, Protocol Specific	Drug / Drug	Completed	Phase 1	Interventional	NIH	Industry		Treatment			Canada / United States	NIH/Other US Fedral Agency
NCT00027508		2/15/2002	2/15/2002	7/15/2001	Malignant Mesothelioma	Drug	Terminated	Phase 2	Interventional	NIH	Industry		Treatment			United States	NIH/Other US Fedral Agency
NCT00027521	0			12/15/2000	Pancreatic Cancer	Biological / Drug	Withdrawn	Phase 1	Interventional	NIH	Industry		Treatment				NIH/Other US Fedral Agency
NCT00030641				10/15/2001	Lung Cancer	Biological / Drug	Unknown status	Phase 2/Phase 3	Interventional	NIH	Industry	Randomized	Treatment			Canada / Russian Federation / United States	NIH/Other US Fedral Agency
NCT00031018					Memory Disorders / Alzheimer's Disease	Drug / Drug	Unknown status	Phase 2	Interventional	Industry	NIH	Randomized	Treatment			United States	NIH/Other US Fedral Agency
NCT00031564	49	6/15/2012	6/15/2005	5/15/2000	Kidney Cancer	Biological / Biological	Completed	Phase 2	Interventional	NIH / Industry	Other		Treatment			United States	NIH/Other US Fedral Agency
NCT00032435	2003	9/15/2006	8/15/2006	5/15/2001	End Stage Renal Disease / Renal Failure	Drug / Drug	Completed	Phase 3	Interventional	Industry / Industry	U.S. Fed					Puerto Rico / United States	NIH/Other US Fedral Agency
NCT00032487	1791	5/30/2008	5/30/2008	12/1/2000	Type 2 Diabetes Mellitus	Drug / Drug / Drug / Drug	Completed	Phase 3	Interventional	NIH / Industry	U.S. Fed	Randomized	Treatment	No		Puerto Rico / United States	NIH/Other US Fedral Agency
NCT00032929	269		12/15/2002	3/15/2001	Cocaine-Related Disorders	Drug	Completed	Phase 3	Interventional	Industry	NIH	Randomized	Treatment			United States	NIH/Other US Fedral Agency
NCT00032942	66		10/15/2004	4/15/2001	Opioid-Related Disorders	Drug	Completed	Phase 3	Interventional	Industry	NIH	Randomized	Treatment			United States	NIH/Other US Fedral Agency
NCT00033241		4/22/2004	4/22/2004	7/23/2001	Pancreatic Cancer / Unspecified Adult Solid Tumor, Protocol Specific	Drug / Drug	Completed	Phase 1	Interventional	NIH	Industry		Treatment			United States	NIH/Other US Fedral Agency
NCT00035334	150	12/15/2004		10/15/2001	Secondary (AA) Amyloidosis / Rheumatoid Arthritis / Nephrotic Syndrome / Familial Mediterranean Syndrome / Kidney Diseases / Gastrointestinal Diseases	Drug	Completed	Phase 2/Phase 3	Interventional	U.S. Fed	Industry	Randomized	Treatment			Finland / France / Israel / Italy / Lithuania / Netherlands / Poland / Russian Federation / Spain / Turkey / United Kingdom / United States	NIH/Other US Fedral Agency
NCT00035815	330	12/15/2007	8/15/2007	6/15/2003	Amyotrophic Lateral Sclerosis	Drug / Drug	Completed	Phase 3	Interventional	NIH / Other / Industry	Other	Randomized	Treatment			Puerto Rico / United States	NIH/Other US Fedral Agency
NCT00035958	75	8/15/2002	8/15/2002	8/15/2002	Dermatomyositis	Drug / Drug / Drug	Terminated	Phase 2/Phase 3	Interventional	NIH / Industry	Other	Randomized	Treatment			United States	NIH/Other US Fedral Agency
NCT00036829		4/15/2003		3/15/2002	Pain / Unspecified Adult Solid Tumor, Protocol Specific	Procedure	Completed		Interventional	NIH	Industry					United States	NIH/Other US Fedral Agency
NCT00036946			3/15/2002	11/15/2001	Lymphoma / Unspecified Adult Solid Tumor, Protocol Specific	Biological	Completed	Phase 1	Interventional	NIH	Industry		Treatment			United States	NIH/Other US Fedral Agency
NCT00037713	515	10/15/2002	10/15/2002	9/15/1998	Carcinoma, Small Cell Lung	Biological	Completed	Phase 3	Interventional	Industry / Other / Other / Other / U.S. Fed / Other / Other / Other	Industry	Randomized	Treatment				NIH/Other US Fedral Agency
NCT00038870	0	1/14/2003	1/14/2003	1/31/2001	Acute Myelogenous Leukemia / Chronic Myelogenous Leukemia	Biological	Withdrawn		Interventional	Industry / NIH	Other		Treatment				NIH/Other US Fedral Agency
NCT00038974	401	11/15/2005	12/15/2004	8/15/2002	Hepatitis C	Drug / Drug	Completed	Phase 3	Interventional	NIH / NIH / NIH / Industry	NIH		Treatment	Yes		United States	NIH/Other US Fedral Agency
NCT00039195	98	1/15/2010	1/15/2010	11/15/2006	Lymphoma	Biological / Biological / Drug / Drug / Drug / Drug / Drug / Drug / Drug / Procedure / Radiation	Completed	Phase 2	Interventional	NIH / Industry / Industry	Other		Treatment			United States	NIH/Other US Fedral Agency
NCT00039234				9/15/2002	Melanoma (Skin) / Metastatic Cancer	Biological / Drug	Unknown status	Phase 3	Interventional	NIH	Industry	Randomized	Treatment			Canada / Germany / United Kingdom / United States	NIH/Other US Fedral Agency
NCT00040651	15	3/15/2007	3/15/2007	7/15/2002	Scleroderma / Systemic Sclerosis	Drug / Drug / Drug / Procedure / Procedure	Terminated	Phase 1	Interventional	Other / Industry / Industry	NIH	Non-Randomized	Treatment			United States	NIH/Other US Fedral Agency
NCT00045266			2/15/2007	4/15/2002	Lymphoma / Unspecified Adult Solid Tumor, Protocol Specific	Biological	Completed	Phase 1	Interventional	NIH	Industry		Treatment			United States	NIH/Other US Fedral Agency
NCT00046930	449		6/15/2009	7/15/2002	Leukemia / Myelodysplastic Syndromes	Biological / Biological / Drug / Drug / Drug / Drug	Completed	Phase 3	Interventional	NIH / Industry / Industry	Other	Randomized	Treatment			Israel / United States	NIH/Other US Fedral Agency
NCT00047281		2/15/2006	8/15/2005	3/15/2004	Brain and Central Nervous System Tumors	Drug / Drug / Drug / Drug	Completed	Phase 2	Interventional	NIH / Industry / Industry	Other		Treatment	No		United States	NIH/Other US Fedral Agency
NCT00047411	7001	9/15/2007	9/15/2007	9/15/2002	Cardiovascular Diseases / Myocardial Infarction / Heart Diseases / Death, Sudden, Cardiac	Other / Device	Completed	Phase 3	Interventional	Industry / Industry	NIH	Randomized	Prevention			United States	NIH/Other US Fedral Agency
NCT00049244				9/15/2002	Breast Cancer	Drug / Drug	Unknown status	Phase 1	Interventional	NIH	Industry		Treatment			United States	NIH/Other US Fedral Agency
NCT00049322	30	2/15/2012	2/15/2012	6/15/2003	Liver Cancer	Biological	Completed	Phase 2	Interventional	NIH / Industry	Other	Randomized	Treatment			United States	NIH/Other US Fedral Agency
NCT00052442	72	3/15/2009	3/15/2009	8/15/2002	Lymphoma	Drug	Completed	Phase 1/Phase 2	Interventional	NIH / Other	Industry	Non-Randomized	Treatment			United States	NIH/Other US Fedral Agency
NCT00052637			5/15/2002	9/15/2001	Bladder Cancer	Drug / Procedure / Procedure	Completed	Phase 3	Interventional	NIH	Industry	Non-Randomized	Diagnostic			United States	NIH/Other US Fedral Agency
NCT00056238	30			2/15/2003	Stroke / Neurologic Diseases, General	Drug	Completed	Phase 2	Interventional	NIH	Industry	Randomized	Treatment			United States	NIH/Other US Fedral Agency
NCT00056498	65	12/15/2007	12/15/2007	12/15/2001	Schizophrenia	Drug / Drug	Completed	Phase 4	Interventional	NIH / Industry	Other	Randomized	Treatment			United States	NIH/Other US Fedral Agency
NCT00059631	42	6/17/2015	6/17/2015	3/20/2003	Prostate Cancer	Drug / Drug	Completed	Phase 1	Interventional	Industry / NIH	Other		Treatment			United States	NIH/Other US Fedral Agency
NCT00060138			9/15/2004	11/15/2002	Breast Cancer / Hypercalcemia of Malignancy / Metastatic Cancer / Pain	Biological / Drug	Completed	Phase 1/Phase 2	Interventional	NIH	Industry	Randomized	Supportive Care			United States	NIH/Other US Fedral Agency
NCT00062504	30	4/15/2006	1/15/2006	7/15/2003	Glioblastoma Multiforme / Anaplastic Astrocytoma / Anaplastic Oligodendroglioma / Anaplastic Mixed Oligoastrocytoma	Drug	Terminated	Phase 2	Interventional	NIH	Industry		Treatment				NIH/Other US Fedral Agency
NCT00062595	375	10/15/2004		9/15/2000	Osteoporosis	Drug / Drug	Completed	Phase 3	Interventional	Industry	NIH	Randomized	Treatment			United States	NIH/Other US Fedral Agency
NCT00063778	48	7/15/2005	7/15/2005	7/15/2003	HIV Infections	Biological / Other	Completed	Phase 1	Interventional	Other / NIH	Industry	Randomized	Prevention			South Africa / United States	NIH/Other US Fedral Agency
NCT00064220		12/15/2005	12/15/2005	4/15/2003	Sarcoma	Drug	Completed	Phase 2	Interventional	NIH	Industry		Treatment			Puerto Rico / United States	NIH/Other US Fedral Agency
NCT00064649	49	6/15/2006		4/15/2004	Benign Prostatic Hyperplasia	Device / Device / Drug	Terminated	Phase 3	Interventional	Industry / Industry / Industry / Industry / Industry	NIH	Randomized	Treatment			United States	NIH/Other US Fedral Agency
NCT00064714	47	3/15/2008	3/15/2008	7/15/2003	Diabetes Mellitus	Drug / Drug	Completed	Phase 2	Interventional	NIH	Industry	Randomized	Treatment			United States	NIH/Other US Fedral Agency
NCT00065065	105	1/15/2008	1/15/2008	9/15/2002	Ulcerative Colitis / Inflammatory Bowel Disease	Drug / Drug	Completed	Phase 2	Interventional	NIH / Industry	Other	Randomized	Treatment			United States	NIH/Other US Fedral Agency
NCT00066014	30	1/15/2007	1/15/2007	11/15/1998	Dental Implantation	Procedure	Completed	Phase 2	Interventional	NIH / Industry	Other	Randomized	Treatment			United States	NIH/Other US Fedral Agency
NCT00067392	90	5/15/2009	4/15/2008	11/15/2003	Dental Caries	Procedure	Unknown status	Phase 3	Interventional	NIH / Industry	Other	Randomized				United States	NIH/Other US Fedral Agency
NCT00067990	153	6/15/2011	6/15/2011	12/15/2002	Kidney Disease / Proteinuria	Drug / Drug	Completed	Phase 4	Interventional	NIH / Industry	Other	Randomized	Prevention	No		United States	NIH/Other US Fedral Agency
NCT00068575	29	12/15/2010	12/15/2010	5/15/2002	Pancreatic Cancer	Biological / Drug / Drug / Radiation	Completed	Phase 2	Interventional	NIH / Industry	Other		Treatment			United States	NIH/Other US Fedral Agency
NCT00070421		1/15/2005		4/15/2003	Leukemia / Lymphoma / Psychosocial Effects of Cancer and Its Treatment / Unspecified Childhood Solid Tumor, Protocol Specific	Procedure / Procedure / Procedure	Completed	Phase 1/Phase 2	Interventional	NIH	Industry					United States	NIH/Other US Fedral Agency
NCT00070538		1/15/2008	9/15/2004	6/15/2003	Leukemia / Myelodysplastic Syndromes	Drug / Drug	Completed	Phase 1	Interventional	NIH	Industry		Treatment			United States	NIH/Other US Fedral Agency
NCT00071240	22	9/15/2007	9/15/2007	10/15/2002	HIV Infections	Drug	Completed	Phase 2	Interventional	Other / Other / NIH / Industry	NIH	Randomized	Treatment			United States	NIH/Other US Fedral Agency
NCT00072319		11/15/2006	11/15/2006	8/15/2003	Breast Cancer	Biological / Drug / Drug / Drug / Procedure / Procedure	Completed	Phase 2	Interventional	NIH / Industry / Industry	Other		Treatment			United States	NIH/Other US Fedral Agency
NCT00072904	108	12/15/2007	12/15/2007	6/15/2001	Cystic Fibrosis / Diabetes Mellitus	Drug / Drug	Completed	Phase 3	Interventional	Other / Industry	NIH	Randomized	Treatment			Canada / United States	NIH/Other US Fedral Agency
NCT00073398	54	3/15/2013	11/15/2012	11/15/2003	Non-small Cell Carcinoma / Adenocarcinoma of Lung / Squamous Cell Carcinoma / Large Cell Carcinoma / Lung Neoplasms	Biological	Completed	Phase 1/Phase 2	Interventional	NIH	Industry		Treatment			United States	NIH/Other US Fedral Agency
NCT00075049	104	1/15/2006	1/15/2006	12/15/2003	Malaria	Biological	Completed	Phase 1/Phase 2	Interventional	Industry / U.S. Fed	U.S. Fed	Randomized	Prevention			United States	NIH/Other US Fedral Agency
NCT00075205	54	3/15/2007	3/15/2007	12/31/2003	Healthy / Alcohol Drinking	Drug	Completed	Phase 2	Interventional	Industry	NIH		Treatment			United States	NIH/Other US Fedral Agency
NCT00075777	19	2/15/2008	7/15/2007	2/15/2005	Sarcoma	Drug	Completed		Interventional	NIH / Industry	Other		Treatment			United States	NIH/Other US Fedral Agency
NCT00076934	20	2/15/2006		1/15/2003	Multiple Sclerosis / Multiple Sclerosis, Relapsing-Remitting	Drug	Completed	Phase 1	Interventional	Other / Industry	NIH	Non-Randomized	Treatment	Yes		United States	NIH/Other US Fedral Agency
NCT00077142	37	8/15/2005	7/15/2005	4/15/2001	Liver Cancer	Drug	Completed	Phase 1/Phase 2	Interventional	NIH / Industry	Other	Non-Randomized	Treatment			United States	NIH/Other US Fedral Agency
NCT00077233	238	6/15/2010	12/15/2006	12/15/2003	Colorectal Cancer	Drug / Drug / Drug / Drug / Drug	Terminated	Phase 3	Interventional	NIH / Industry / Industry	Other	Randomized	Treatment			United States	NIH/Other US Fedral Agency
NCT00078585	120	1/15/2009	1/4/2006	11/15/2003	Prostate Cancer	Biological	Completed	Phase 2	Interventional	Industry / NIH	Industry	Randomized	Treatment			United States	NIH/Other US Fedral Agency
NCT00079001	645	10/15/2014	7/15/2012	1/15/2004	Metastatic Cancer / Prostate Cancer	Drug / Other / Drug / Drug / Dietary Supplement / Dietary Supplement	Completed	Phase 3	Interventional	NIH / Other / Other / Other / Industry	Other	Randomized	Treatment			Canada / United States	NIH/Other US Fedral Agency
NCT00080171	4796	10/15/2015	10/15/2015	2/15/2004	Osteoarthritis / Knee Osteoarthritis		Completed		Observational	Industry / Industry / Industry / Industry	NIH					United States	NIH/Other US Fedral Agency
NCT00081055	0				Graft Versus Host Disease / Leukemia / Myelodysplastic Syndromes	Biological / Drug / Drug / Drug / Drug / Procedure / Radiation	Withdrawn	Phase 2	Interventional	NIH	Industry	Randomized	Supportive Care			United States	NIH/Other US Fedral Agency
NCT00082823	25		5/15/2008	1/15/2004	Cancer	Biological	Completed	Phase 1	Interventional	NIH	Industry		Treatment			United States	NIH/Other US Fedral Agency
NCT00083031	57	8/15/2009	8/15/2006	7/15/2003	Breast Cancer	Drug / Drug / Drug	Completed	Phase 2	Interventional	NIH / Industry	Other	Randomized	Treatment	No		United States	NIH/Other US Fedral Agency
NCT00083213	25		5/15/2008	1/15/2004	Cancer	Biological	Completed	Phase 1	Interventional	NIH	Industry		Treatment			United States	NIH/Other US Fedral Agency
NCT00083525	33			5/15/2004	Advanced Malignancies	Drug	Completed	Phase 1	Interventional	U.S. Fed	Industry	Non-Randomized	Treatment			United States	NIH/Other US Fedral Agency
NCT00083590	150	11/15/2007	11/15/2007	4/15/2004	Alzheimer Disease	Drug	Completed	Phase 2	Interventional	Other / Industry	NIH	Randomized	Treatment			United States	NIH/Other US Fedral Agency
NCT00084656	77	10/31/2009	10/31/2009	5/31/2004	Intraocular Melanoma / Melanoma (Skin)	Biological / Biological	Completed	Phase 2	Interventional	NIH	Industry		Treatment			United States	NIH/Other US Fedral Agency
NCT00086892			4/15/2006	6/15/2004	Ovarian Cancer / Primary Peritoneal Cavity Cancer	Biological / Drug	Completed	Phase 2	Interventional	NIH / Industry	Other		Treatment			Australia / Canada / Japan / Norway / United States	NIH/Other US Fedral Agency
NCT00087087	51		12/15/2006	7/15/2004	Ovarian Cancer / Primary Peritoneal Cavity Cancer	Drug	Completed	Phase 2	Interventional	NIH / Industry	Other		Treatment			United States	NIH/Other US Fedral Agency
NCT00088023	40	12/15/2005		3/15/2004	Neoplasms	Drug	Terminated	Phase 1	Interventional	NIH	Industry	Non-Randomized	Treatment			United States	NIH/Other US Fedral Agency
NCT00089752	281	11/15/2008	8/15/2008	9/15/2003	Lung Diseases / Sleep Apnea Syndromes / Hypertension	Device / Device	Completed		Interventional	NIH / Other / Industry	Other	Randomized	Treatment	Yes		Canada / United States	NIH/Other US Fedral Agency
NCT00090987	30	12/15/2009	12/15/2009	6/15/2005	Sarcoma	Drug	Completed	Phase 2	Interventional	NIH / Industry	Other		Treatment			United States	NIH/Other US Fedral Agency
NCT00091949	3876	11/15/2015	11/15/2015	2/15/2005	Stroke / Myocardial Infarction / Diabetes	Drug / Drug	Completed	Phase 3	Interventional	NIH / Industry	Other	Randomized	Treatment	Yes		Australia / Canada / Germany / Israel / Italy / Puerto Rico / United Kingdom / United States	NIH/Other US Fedral Agency
NCT00094887	150	12/15/2008	12/15/2008	10/15/2004	Anemia, Sickle Cell	Drug / Drug	Completed	Phase 2	Interventional	NIH	Industry	Randomized	Treatment	No		United States	NIH/Other US Fedral Agency
NCT00095836	27	3/15/2011	3/15/2011	3/15/2003	Head and Neck Cancer	Drug	Completed	Phase 2	Interventional	NIH / Other / Other / Industry	Other		Treatment			United States	NIH/Other US Fedral Agency
NCT00095901	3	5/15/2007	5/15/2007	6/15/2004	Head and Neck Cancer	Drug	Completed	Phase 2	Interventional	NIH / Industry	Other		Treatment	No		United States	NIH/Other US Fedral Agency
NCT00095927	58	6/15/2008	6/15/2007	5/15/2003	Chemotherapeutic Agent Toxicity / Head and Neck Cancer / Mucositis / Radiation Toxicity / Xerostomia	Drug / Drug / Drug / Radiation	Completed	Phase 2	Interventional	NIH / Industry / Industry	Other	Randomized	Treatment	No		United States	NIH/Other US Fedral Agency
NCT00096083	56	8/15/2012	8/15/2012	9/15/2004	Cancer	Drug / Drug	Completed	Phase 2	Interventional	NIH	Industry		Treatment			United States	NIH/Other US Fedral Agency
NCT00096720	112	5/15/2007		2/15/2004	Parkinson Disease / Parkinsonian Syndrome	Drug / Drug / Procedure	Completed	Phase 2	Interventional	Industry / U.S. Fed	Other	Randomized	Diagnostic			United States	NIH/Other US Fedral Agency
NCT00097838	96	9/15/2009	9/15/2009	10/15/2004	HIV Infections	Biological / Other	Completed	Phase 1	Interventional	Other / NIH	Industry	Randomized	Prevention			Botswana / South Africa / United States	NIH/Other US Fedral Agency
NCT00098865	15	6/15/2010	6/15/2010	9/15/2002	Central Nervous System Tumor, Pediatric / Neuroblastoma	Drug / Drug	Completed	Phase 2	Interventional	NIH / Other / Industry	Other		Treatment			United States	NIH/Other US Fedral Agency
NCT00099983	296	1/15/2011	2/15/2010	10/15/2006	Stress Disorders / Post-Traumatic	Drug / Drug	Completed	Phase 2	Interventional	Industry	U.S. Fed	Randomized	Treatment			United States	NIH/Other US Fedral Agency
NCT00100477	10	6/15/2001	1/15/2001	8/15/1998	Non-Hodgkin's Lymphoma / Leukemia	Drug / Drug / Drug	Completed	Phase 2	Interventional	Industry / Industry / Industry	U.S. Fed					United States	NIH/Other US Fedral Agency
NCT00100659	114	2/15/2010	8/15/2008	12/15/2004	Chronic Hepatitis C	Drug	Completed	Phase 3	Interventional	Industry	NIH	Randomized	Treatment	Yes	Data can be requested from the NIDDK Central Repository. A signed data use agreement is required.	United States	NIH/Other US Fedral Agency
NCT00100724	480	7/15/2005		4/15/2004	Anthrax	Biological	Completed	Phase 2	Interventional	NIH / NIH / U.S. Fed	Industry	Randomized	Prevention			United States	NIH/Other US Fedral Agency
NCT00100906	18	7/15/2013	6/15/2006	8/15/2004	Kidney Cancer	Drug / Drug	Completed	Phase 2	Interventional	NIH / NIH / Industry	Other	Randomized	Treatment			United States	NIH/Other US Fedral Agency
NCT00101010	80	9/15/2014	9/15/2014	9/15/2005	Lymphoma	Biological / Biological / Biological / Drug / Drug / Drug / Drug	Completed	Phase 2	Interventional	NIH / Industry	Other		Treatment			United States	NIH/Other US Fedral Agency
NCT00101075	9	3/15/2008	3/15/2007	10/15/2004	Head and Neck Cancer	Drug / Drug	Terminated	Phase 2	Interventional	NIH / Industry	Other		Treatment	No		United States	NIH/Other US Fedral Agency
NCT00101101	43	7/15/2023	10/15/2012	7/15/2004	Lymphoma	Drug / Drug / Drug / Drug / Drug / Biological / Drug	Active, not recruiting	Phase 2	Interventional	NIH / Other / Industry	Other		Treatment			United States	NIH/Other US Fedral Agency
NCT00101192	76		7/15/2011	9/15/2004	Cervical Cancer	Biological / Drug	Completed	Phase 2	Interventional	NIH / Industry	Other		Treatment			United States	NIH/Other US Fedral Agency
NCT00102635	1	11/15/2006	1/15/2006	1/20/2005	Head and Neck Cancer	Drug / Drug	Terminated	Phase 1	Interventional	NIH / Industry	Other	Randomized	Treatment			United States	NIH/Other US Fedral Agency
NCT00104299	197	1/15/2010	12/15/2008	1/15/2005	Vasculitis / Wegener's Granulomatosis / Microscopic Polyangiitis	Drug / Drug / Drug / Drug / Drug	Completed	Phase 2/Phase 3	Interventional	Other / Industry	NIH	Randomized	Treatment	Yes		Netherlands / United States	NIH/Other US Fedral Agency
NCT00104728	42	3/15/2009	5/15/2008	10/15/2004	Lung Cancer	Drug	Terminated		Interventional	NIH / Industry	Other		Treatment			United States	NIH/Other US Fedral Agency
NCT00104819	238		6/15/2011	9/15/2004	Lymphoma	Biological / Biological	Terminated	Phase 2	Interventional	NIH	Industry		Treatment			United States	NIH/Other US Fedral Agency
NCT00105027	682	2/15/2009	2/15/2009	10/15/2004	Macular Edema, Cystoid / Retinal Vein Occlusion	Other / Drug / Drug	Completed	Phase 3	Interventional	NIH / Industry	Industry	Randomized	Treatment	Yes	qualified investigators	United States	NIH/Other US Fedral Agency
NCT00106184	200	8/15/2010	2/15/2010	3/15/2006	Myositis / Dermatomyositis / Polymyositis / Juvenile Dermatomyositis	Drug / Drug	Completed	Phase 2	Interventional	NIH / Industry / Industry	Other	Randomized	Treatment			Canada / Czech Republic / Sweden / United States	NIH/Other US Fedral Agency
NCT00108368		3/15/2006		10/15/2003	Schizophrenia / Psychotic Disorders	Drug / Drug	Completed	Phase 4	Interventional	Industry	U.S. Fed	Randomized	Treatment			United States	NIH/Other US Fedral Agency
NCT00109460	203	3/15/2005	3/15/2005	3/15/2003	Tobacco Use Disorder	Behavioral	Completed	Phase 2	Interventional	NIH	Industry					United States	NIH/Other US Fedral Agency
NCT00110630	250	9/15/2007	9/15/2007	6/15/2005	Tobacco Use Cessation / Tobacco Use Disorder	Behavioral	Completed	Phase 3	Interventional	Industry	NIH	Randomized	Treatment			United States	NIH/Other US Fedral Agency
NCT00110812	267	2/15/2011	2/15/2011	9/15/2005	HIV Infections	Drug	Completed	Phase 2	Interventional	Industry	NIH	Randomized	Treatment			Argentina / Australia / Chile / Italy / Morocco / Poland / Portugal / Spain / Thailand / United Kingdom / United States	NIH/Other US Fedral Agency
NCT00111150	1200	3/15/2007		9/15/2005	HIV Infection	Drug	Terminated	Phase 2/Phase 3	Interventional	Other / Industry	U.S. Fed	Randomized	Prevention			Botswana / United States	NIH/Other US Fedral Agency
NCT00111917	13	1/15/2009	1/15/2009	2/15/2005	Berylliosis / Beryllium Disease	Drug / Other	Terminated	Phase 1/Phase 2	Interventional	Industry / NIH	Other	Randomized	Treatment			United States	NIH/Other US Fedral Agency
NCT00112580	27	6/30/2009	6/30/2009	7/31/2005	Pancreatic Cancer	Biological	Completed	Phase 2	Interventional	NIH	Industry		Treatment			United States	NIH/Other US Fedral Agency
NCT00112918	3451	6/15/2012	6/15/2010	12/15/2004	Colorectal Cancer	Biological / Drug / Drug / Drug / Drug	Completed	Phase 3	Interventional	NIH	Industry	Randomized	Treatment			United States	NIH/Other US Fedral Agency
NCT00113503	50	12/15/2007	12/15/2007	7/15/2005	Crohn's Disease	Drug / Drug	Terminated	Phase 2	Interventional	Industry	NIH	Randomized	Treatment			Canada / United States	NIH/Other US Fedral Agency
NCT00114114	177	11/1/2017	11/1/2017	9/15/2004	Healthy Volunteers	Drug / Drug	Completed		Interventional	NIH / Industry / Industry / Industry	Other	Randomized	Diagnostic			United States	NIH/Other US Fedral Agency
NCT00114387	353	9/15/2000	9/15/2000	7/15/1996	Atherosclerosis	Drug	Completed	Phase 2/Phase 3	Interventional	Industry	NIH	Randomized	Prevention			United States	NIH/Other US Fedral Agency
NCT00114400	506	2/15/2007	2/15/2007	11/15/2000	Atherosclerosis	Drug / Drug / Drug	Completed	Phase 2/Phase 3	Interventional	Industry	NIH	Randomized	Treatment			United States	NIH/Other US Fedral Agency
NCT00114530	75	4/15/2016	4/15/2016	6/15/2005	Scleroderma, Systemic / Sclerosis / Autoimmune Disease	Biological / Drug	Completed	Phase 2/Phase 3	Interventional	Industry	NIH	Randomized	Treatment	Yes		Canada / United States	NIH/Other US Fedral Agency
NCT00114569	69	2/15/2009	4/15/2007	3/15/2005	Status Epilepticus	Drug	Completed	Phase 1	Interventional	Industry	NIH	Non-Randomized	Treatment			United States	NIH/Other US Fedral Agency
NCT00114881	560	12/15/2024	12/15/2024	2/2/2005	Asthma / Allergy		Active, not recruiting		Observational	Other / Industry	NIH					United States	NIH/Other US Fedral Agency
NCT00115024	222	11/15/1998	11/15/1998	4/15/1994	Atherosclerosis / Postmenopause	Drug	Completed	Phase 2/Phase 3	Interventional	Industry	NIH	Randomized	Prevention			United States	NIH/Other US Fedral Agency
NCT00117962	109	9/15/2012	3/15/2009	9/15/2005	Lung Cancer	Biological / Drug / Drug / Radiation	Completed	Phase 2	Interventional	NIH / Industry / Industry	Other	Randomized	Treatment			United States	NIH/Other US Fedral Agency
NCT00118053	5	12/15/2008	12/15/2008	4/15/2005	Breast Cancer	Biological / Drug / Drug / Procedure / Procedure	Terminated	Phase 2	Interventional	NIH / Industry	Other		Treatment			United States	NIH/Other US Fedral Agency
NCT00118131	49	2/15/2010	2/15/2010	12/15/2003	Lung Cancer	Drug / Drug	Terminated	Phase 2	Interventional	NIH / Industry	Other		Treatment			United States	NIH/Other US Fedral Agency
NCT00118846	350	3/19/2009	3/19/2009	4/12/2004	Atherosclerosis	Dietary Supplement / Other	Completed	Phase 2	Interventional	NIH / NIH / NIH / Industry	Other	Randomized	Prevention			United States	NIH/Other US Fedral Agency
NCT00120289	3414	12/15/2012	9/15/2012	9/15/2005	Cardiovascular Diseases / Heart Diseases / Cerebrovascular Accident / Coronary Disease / Atherosclerosis / Myocardial Infarction	Drug / Drug	Terminated	Phase 3	Interventional	NIH / Industry	Industry	Randomized	Prevention			Canada / United States	NIH/Other US Fedral Agency
NCT00120744		4/15/2005	4/15/2005	1/15/2004	Gastroenteritis / Vomiting / Diarrhea / Dehydration	Drug	Completed		Interventional	NIH / Industry / Other	Other	Randomized	Prevention				NIH/Other US Fedral Agency
NCT00122447	84	5/15/2011	5/15/2011	5/15/2005	Impaired Glucose Tolerance / Prediabetic State	Drug / Drug / Drug / Drug	Completed		Interventional	NIH / Industry / NIH	Other	Randomized	Prevention			United States	NIH/Other US Fedral Agency
NCT00123058	777	6/15/2007	12/15/2005	6/15/2003	Cardiovascular Diseases / Heart Diseases / Hypertension	Behavioral / Device	Completed		Interventional	NIH / Industry	Other	Randomized	Treatment			United States	NIH/Other US Fedral Agency
NCT00123110	35	12/15/2011	12/15/2011	7/15/2005	Insulin Resistance / Postmenopause	Drug / Drug / Drug / Drug	Completed	Phase 2	Interventional	NIH / Other / NIH / Other / Industry	Other	Randomized	Treatment	No		United States	NIH/Other US Fedral Agency
NCT00125502	464	1/15/2010	6/15/2007	8/15/1999	Cytomegalovirus Infections	Biological / Drug / Drug	Completed	Phase 2	Interventional	NIH / Industry	Other	Randomized	Prevention			United States	NIH/Other US Fedral Agency
NCT00125788	70	7/15/2008	7/15/2008	3/15/2004	Sickle Cell Anemia / Thalassemia	Drug / Drug	Completed	Phase 2	Interventional	U.S. Fed	Industry	Randomized	Treatment	No		United States	NIH/Other US Fedral Agency
NCT00126672	36	4/15/2010	4/15/2010	12/20/2005	Nonmalignant Neoplasm / Tuberous Sclerosis / Lymphangioleimyomatosis / Kidney Angiomyolipoma	Drug	Completed	Phase 2	Interventional	NIH / Industry / Other	Other		Treatment	No		United States	NIH/Other US Fedral Agency
NCT00127452	4837	6/15/2010	11/15/2009	4/15/2002	Cardiovascular Diseases	Dietary Supplement	Completed		Interventional	Other / NIH / Industry	Other	Randomized	Prevention			Netherlands	NIH/Other US Fedral Agency
NCT00128557	15937	12/15/2006	12/15/2006	1/15/2004	Mortality Through Six Months of Age / Vitamin A Deficiency	Dietary Supplement	Completed	Phase 3	Interventional	U.S. Fed / Other / Other / Other / Industry	Other	Randomized	Prevention			Bangladesh	NIH/Other US Fedral Agency
NCT00129532	2142			1/15/2004	HIV Infections	Drug	Unknown status	Phase 3	Interventional	Other / U.S. Fed	Industry	Randomized	Prevention			Ghana	NIH/Other US Fedral Agency
NCT00130078	2142			9/15/2004	HIV Infections	Drug	Unknown status	Phase 3	Interventional	Other / U.S. Fed	Industry	Randomized	Prevention			Nigeria	NIH/Other US Fedral Agency
NCT00130117	20	12/15/2016	8/15/2011	4/15/2010	Amenorrhea	Drug / Drug / Other	Completed	Phase 2	Interventional	NIH / NIH / Industry	Other	Randomized	Treatment	No		United States	NIH/Other US Fedral Agency
NCT00130221	208	7/15/2006		6/15/2005	Nosocomial Infection / Bacteremia / Sepsis / Pneumonia / Urinary Tract Infection / Clostridium Infection	Drug	Completed	Phase 1	Interventional	Industry / U.S. Fed	Other	Randomized	Prevention			United States	NIH/Other US Fedral Agency
NCT00130637	6	5/15/2008	5/15/2008	8/15/2005	Anterior Uveitis / Arthritis, Juvenile Idiopathic / Iritis / Immunosuppression	Drug	Completed	Phase 2	Interventional	Industry	NIH		Treatment	No		United States	NIH/Other US Fedral Agency
NCT00131469	79	1/15/2011	1/15/2011	6/15/2005	Osteogenesis Imperfecta	Drug / Drug	Completed	Phase 4	Interventional	Industry / Other / NIH / NIH	Other	Randomized	Treatment			United States	NIH/Other US Fedral Agency
NCT00132301	298	9/15/2016	10/15/2015	6/15/2006	Prostate Cancer	Drug / Drug	Completed	Phase 3	Interventional	Industry	U.S. Fed	Randomized	Treatment	Undecided		Puerto Rico / United States	NIH/Other US Fedral Agency
NCT00134420	20	6/15/2005	6/15/2005	2/15/2001	Loss of Chromosome 18q / Growth Hormone Deficiency	Drug / Procedure / Procedure / Procedure	Completed	Phase 3	Interventional	U.S. Fed / Industry	Other	Randomized	Diagnostic			United States	NIH/Other US Fedral Agency
NCT00134589	450	4/15/2009	4/15/2009	4/15/2005	Colorectal Neoplasms	Behavioral	Completed	Phase 4	Interventional	Other / Industry	U.S. Fed	Randomized				United States	NIH/Other US Fedral Agency
NCT00135135	23	6/15/2007	6/15/2007	8/15/2005	Neuroblastoma	Drug / Procedure	Completed	Phase 2	Interventional	Industry / NIH	Other	Non-Randomized	Treatment			United States	NIH/Other US Fedral Agency
NCT00135798	79	12/15/2009	12/15/2009	9/15/2005	Hepatitis C	Drug	Completed	Phase 2	Interventional	Industry / Industry	NIH	Randomized	Treatment			United States	NIH/Other US Fedral Agency
NCT00135889	50	7/15/2008	7/15/2008	1/15/2005	Pain	Drug	Completed		Interventional	Other / Industry / Industry / Other / Other	NIH	Randomized	Treatment			United States	NIH/Other US Fedral Agency
NCT00138294	29255	6/15/2010	6/15/2010	10/15/1998	Influenza	Biological	Completed	Phase 4	Interventional	Other / Industry / Industry / NIH	Other	Non-Randomized	Prevention	No		United States	NIH/Other US Fedral Agency
NCT00139100	200	3/15/2002		2/15/2001	Lymphedema / Cellulitis	Drug	Completed		Interventional	Industry / Other	U.S. Fed	Randomized	Prevention			Haiti	NIH/Other US Fedral Agency
NCT00139113	248	6/15/2001	6/15/2001	9/15/1996	Hepatitis A	Biological	Completed	Phase 4	Interventional	Other / Industry	U.S. Fed	Randomized	Prevention			United States	NIH/Other US Fedral Agency
NCT00140231	13	12/15/2016	3/15/2011	10/15/2002	Fasting	Drug / Other	Completed	Phase 1/Phase 2	Interventional	NIH / NIH / Industry	Other	Randomized	Treatment	Undecided		United States	NIH/Other US Fedral Agency
NCT00140244	7	6/15/2011	6/15/2011	12/15/2001	HAART-induced Lipodystrophy and Metabolic Syndrome	Drug / Drug	Completed	Phase 2	Interventional	NIH / Industry	Other	Randomized	Treatment			United States	NIH/Other US Fedral Agency
NCT00140335	5000	6/15/2005	6/15/2005	12/15/2004	Communicable Diseases	Behavioral	Completed	Phase 4	Interventional	Industry / Other / Other	U.S. Fed	Randomized	Prevention			China	NIH/Other US Fedral Agency
NCT00140426	41	12/15/2009	12/15/2009	8/15/2004	Anorexia Nervosa	Drug / Drug	Completed	Phase 4	Interventional	Industry / NIH	Other	Randomized	Treatment			United States	NIH/Other US Fedral Agency
NCT00141037	130	11/15/2010	9/15/2006	3/15/2004	Kidney Diseases / Kidney Transplantation / Kidney Transplant / Renal Transplantation / Renal Transplant	Drug / Drug / Drug / Drug / Drug / Drug / Drug	Completed	Phase 1/Phase 2	Interventional	Industry / Industry	NIH	Randomized	Treatment	Yes		United States	NIH/Other US Fedral Agency
NCT00142389	680	12/15/2006		8/15/2004	Pneumococcal Infections	Biological	Completed	Phase 1/Phase 2	Interventional	Other / Other / U.S. Fed / Industry / Other	Other	Randomized	Prevention			Bangladesh	NIH/Other US Fedral Agency
NCT00142636	200	9/15/2005		2/15/2004	Chronic Kidney Disease		Unknown status		Observational	Industry	U.S. Fed					United States	NIH/Other US Fedral Agency
NCT00143949	285	5/15/2008	3/15/2007	3/15/1997	Type 1 Diabetes	Drug / Drug	Completed	Phase 2	Interventional	NIH / Industry / Industry / Other	Other	Randomized				Canada	NIH/Other US Fedral Agency
NCT00144417	433	12/15/2007	6/15/2007	2/15/2006	Tuberculosis	Drug / Drug	Completed	Phase 2	Interventional	Other / Industry	U.S. Fed	Randomized	Treatment			Brazil / Canada / South Africa / Spain / Uganda / United States	NIH/Other US Fedral Agency
NCT00145639	80	5/15/2006	5/15/2006	5/15/1999	Osteosarcoma	Drug / Procedure	Completed	Phase 2	Interventional	Industry / NIH	Other	Non-Randomized	Treatment			Chile / United States	NIH/Other US Fedral Agency
NCT00149708	400	12/15/2009	12/15/2009	9/15/2005	Growth Hormone Deficiency	Drug	Completed		Interventional	Industry	NIH	Non-Randomized	Treatment			Brazil	NIH/Other US Fedral Agency
NCT00157703	9	12/15/2008	10/15/2008	5/15/2005	Malignant Glioma	Drug	Completed	Phase 1	Interventional	NIH	Industry	Non-Randomized	Treatment			United States	NIH/Other US Fedral Agency
NCT00161421	18	7/15/2006	7/15/2006	3/15/2005	Contraception / Hypogonadism	Drug / Drug / Drug	Completed	Phase 2	Interventional	Industry / NIH / NIH	Other	Non-Randomized	Treatment			United States	NIH/Other US Fedral Agency
NCT00161434	60	6/15/2006	6/15/2006	3/15/2003	Herpes Simplex / HIV Infections	Drug / Drug	Completed	Phase 4	Interventional	Industry / NIH	Other	Randomized	Prevention			United States	NIH/Other US Fedral Agency
NCT00164463	72	8/15/2007	8/15/2007	7/15/2004	Tuberculosis	Drug / Drug	Completed	Phase 2	Interventional	U.S. Fed / Industry / NIH	U.S. Fed	Non-Randomized	Treatment			Canada / Uganda / United States	NIH/Other US Fedral Agency
NCT00169026	64	1/15/2004		5/15/1999	Schizophrenia / Dual Diagnosis / Schizoaffective Disorder / Psychotic Disorder / Substance Abuse / Alcohol Abuse	Drug	Terminated	Phase 4	Interventional	NIH / Other / Other / Industry	Other	Randomized	Other			United States	NIH/Other US Fedral Agency
NCT00169039	66	2/15/2002		12/15/1994	Schizophrenia	Drug / Drug	Terminated	Phase 4	Interventional	NIH / Other / Other / Industry	Other	Randomized	Treatment			United States	NIH/Other US Fedral Agency
NCT00169065	38	6/15/2002	6/15/2002	8/15/1998	Schizophrenia	Drug / Drug	Completed	Phase 4	Interventional	NIH / Other / Other / Industry	Other	Randomized	Treatment			United States	NIH/Other US Fedral Agency
NCT00169091	32	10/15/2003	9/15/2003	3/15/1996	Schizophrenia	Drug / Drug	Terminated	Phase 4	Interventional	NIH / Other / Other / Industry	Other	Randomized	Treatment			United States	NIH/Other US Fedral Agency
NCT00170456	415	2/15/2007	1/15/2007	3/15/2005	Prevention of Bacillus Anthracis (Anthrax) Infection	Biological	Completed	Phase 2	Interventional	NIH	Industry	Randomized	Prevention			United Kingdom	NIH/Other US Fedral Agency
NCT00170469	226	2/15/2007	2/15/2007	3/15/2005	Bacillus Anthracis (Anthrax)	Biological / Biological	Completed	Phase 2	Interventional	NIH	Industry	Randomized	Prevention			United States	NIH/Other US Fedral Agency
NCT00176605	15	10/15/2008	10/15/2008	5/15/2005	Prostate Cancer	Drug / Drug	Completed	Phase 2	Interventional	NIH / Industry	Other		Treatment			United States	NIH/Other US Fedral Agency
NCT00178464	11	11/15/2009	4/15/2009	3/15/2005	Sickle Cell Disease	Drug	Completed	Phase 1	Interventional	Other / Industry / NIH	Other		Treatment				NIH/Other US Fedral Agency
NCT00179777	5156	9/30/2017	3/31/2017	5/6/2002	Diabetes Mellitus, Type 1	Dietary Supplement / Dietary Supplement	Completed		Interventional	Other / NIH / Other / Other / Other / Other / Industry / Other / Other / Other	Other	Randomized	Prevention	No		Australia / Canada / Czechia / Estonia / Finland / Germany / Hungary / Italy / Luxembourg / Netherlands / Poland / Spain / Sweden / Switzerland / United States	NIH/Other US Fedral Agency
NCT00181207	50	12/15/2007	11/15/2007	5/15/2004	COPD / Chronic Bronchitis / Emphysema	Device / Other	Completed	Phase 4	Interventional	U.S. Fed / Industry	Other	Randomized	Prevention			United States	NIH/Other US Fedral Agency
NCT00181818	248	12/15/2003		10/15/1999	Smoking / Myocardial Infarction / Unstable Angina / Cardiovascular Disease	Drug	Completed	Phase 4	Interventional	NIH / Industry	Other	Randomized	Treatment			United States	NIH/Other US Fedral Agency
NCT00186589	30	7/15/2007	7/15/2007	5/15/2004	Lymphoma, Non-Hodgkin / Blood and Marrow Transplant (BMT)	Drug	Completed	Phase 1	Interventional	Industry / NIH	Other	Non-Randomized	Treatment			United States	NIH/Other US Fedral Agency
NCT00186979	34	3/15/2010	3/15/2010	5/15/2003	Solid Tumors	Drug	Completed	Phase 1	Interventional	Industry / NIH	Other		Treatment			United States	NIH/Other US Fedral Agency
NCT00187031	37	10/15/2007		11/15/2002	Wilms Tumor	Drug	Completed	Phase 2	Interventional	Industry / NIH	Other	Non-Randomized	Treatment			Canada / United States	NIH/Other US Fedral Agency
NCT00187889	70	12/15/2011	2/15/2009	8/15/2004	Ischemic Heart Disease	Drug / Drug	Completed	Phase 4	Interventional	NIH / Industry	Other	Randomized	Treatment			United States	NIH/Other US Fedral Agency
NCT00189423	1653	7/15/2010	7/15/2010	10/15/2005	Heart Arrest / Death, Sudden, Cardiac / Cardiopulmonary Resuscitation / Cardiac Arrest	Device / Procedure	Terminated		Interventional	NIH	Industry	Randomized	Treatment			United States	NIH/Other US Fedral Agency
NCT00189904	151			7/15/2005	HIV Infections	Biological	Completed	Phase 1/Phase 2	Interventional	NIH	Industry	Non-Randomized	Prevention			United States	NIH/Other US Fedral Agency
NCT00189917	60		12/15/2005	4/15/2004	Dermatitis, Atopic / Hay Fever	Biological	Completed	Phase 1	Interventional	NIH	Industry	Non-Randomized	Prevention			Germany	NIH/Other US Fedral Agency
NCT00189930	77	12/15/2006		4/15/2005	HIV Infection	Biological / Biological	Completed	Phase 2	Interventional	NIH	Industry	Randomized	Treatment			Germany	NIH/Other US Fedral Agency
NCT00189956	165	12/15/2005	11/15/2003	4/15/2003	Smallpox	Biological	Completed	Phase 2	Interventional	NIH	Industry	Randomized	Prevention	No		Switzerland	NIH/Other US Fedral Agency
NCT00194129	31	9/15/2006	9/15/2006	11/15/1997	Bipolar Disorder	Drug / Drug / Drug	Completed	Phase 3	Interventional	NIH / Industry	Other	Randomized	Treatment			United States	NIH/Other US Fedral Agency
NCT00194675	53	12/15/2010	4/15/2010	3/15/2005	Hypogonadism / Benign Prostatic Hyperplasia	Drug / Drug / Drug	Completed	Phase 4	Interventional	Industry / Other / U.S. Fed / Industry	Other	Randomized	Treatment			United States	NIH/Other US Fedral Agency
NCT00197054	255	9/15/2006	9/15/2006	7/15/2005	Plasmodium Falciparum	Biological / Biological / Biological	Completed	Phase 2	Interventional	Industry / U.S. Fed	U.S. Fed	Randomized	Prevention	Yes		Kenya	NIH/Other US Fedral Agency
NCT00198029	32	12/15/2009	12/15/2009	10/15/2004	Carpometacarpal Osteoarthritis	Device	Completed		Interventional	Industry / NIH	Other	Non-Randomized	Other			United States	NIH/Other US Fedral Agency
NCT00198718	28220	12/31/2020	5/15/2001	11/15/1997	Vitamin A Deficiency / HIV	Drug	Completed	Phase 2	Interventional	Other / Other / Other / U.S. Fed / Other / Other / Industry / Other / Other	Other	Randomized	Treatment				NIH/Other US Fedral Agency
NCT00198822	59666	3/15/2008	1/15/2007	8/15/2001	Vitamin A Deficiency / Maternal Mortality / Infant Mortality	Dietary Supplement	Completed	Phase 3	Interventional	U.S. Fed / Other / Other / Other / Industry	Other	Randomized	Prevention			Bangladesh / United States	NIH/Other US Fedral Agency
NCT00200902	88	6/15/2009	6/15/2009	8/15/2005	Depression	Drug / Other / Behavioral	Completed	Phase 4	Interventional	NIH / Industry / Industry	Other	Randomized	Treatment			United States	NIH/Other US Fedral Agency
NCT00202462	33	11/15/2006	12/15/2005	11/15/2002	Gonadal Disorders / Depressive Disorder / Hypogonadism	Drug	Completed		Interventional	Other / U.S. Fed / Other / Other / Industry	Other	Randomized	Treatment				NIH/Other US Fedral Agency
NCT00207311	30	5/15/2009	5/15/2009	8/15/2005	Fatty Liver / Hepatitis C	Drug / Behavioral	Completed	Phase 4	Interventional	Industry / Other	U.S. Fed	Randomized	Treatment			United States	NIH/Other US Fedral Agency
NCT00207402	34	7/15/2010	1/15/2010	10/15/2005	Hepatitis C	Drug	Completed	Phase 4	Interventional	Industry	U.S. Fed	Randomized	Treatment			United States	NIH/Other US Fedral Agency
NCT00208052	10	7/15/2005		1/15/2004	Pain		Completed		Observational	Industry	U.S. Fed					United States	NIH/Other US Fedral Agency
NCT00209352	120	7/15/2004		6/15/1985	VZV Infection After Bone Marrow Transplantation	Drug	Completed	Phase 3	Interventional	Industry / NIH	Other	Randomized				United States	NIH/Other US Fedral Agency
NCT00211198	60	1/15/2006	1/15/2005	5/15/2001	Lymphoma, T-Cell, Cutaneous	Drug	Completed	Phase 4	Interventional	Other / NIH / Industry	Industry	Non-Randomized	Treatment			United States	NIH/Other US Fedral Agency
NCT00211562	20		1/15/2006	10/15/2005	Schizophrenia	Drug	Terminated	Phase 3	Interventional	Industry / Other / U.S. Fed	Other	Non-Randomized	Prevention			United States	NIH/Other US Fedral Agency
NCT00211679	40	6/15/2007		6/15/2004	Arthritis / Pain	Drug	Unknown status	Phase 2	Interventional	Industry / Other	U.S. Fed	Randomized	Treatment			United States	NIH/Other US Fedral Agency
NCT00211692	64	9/15/2009	7/15/2008	7/15/2005	Chronic Hepatitis C	Drug / Drug	Completed	Phase 3	Interventional	Other / Industry / Industry / U.S. Fed / U.S. Fed	U.S. Fed	Randomized	Treatment				NIH/Other US Fedral Agency
NCT00211718	40	6/15/2007		7/15/2004	Arthritis / Shoulder Pain	Drug	Unknown status	Phase 3	Interventional	Industry / Other	U.S. Fed	Randomized	Treatment			United States	NIH/Other US Fedral Agency
NCT00211848	207	12/15/2005	12/15/2005	6/15/2000	Hepatitis C	Drug / Drug / Drug	Completed	Phase 2	Interventional	NIH / Industry	Other	Randomized	Treatment			United States	NIH/Other US Fedral Agency
NCT00212134	114	8/31/2020	8/31/2020	12/15/2004	Congenital Cataract	Device / Device	Completed		Interventional	NIH / Industry / Industry / Industry / Industry	Other	Randomized	Treatment	No		United States	NIH/Other US Fedral Agency
NCT00212199	246	8/15/2004		1/15/2002	1. Obesity	Drug / Behavioral	Completed	Phase 4	Interventional	Industry	NIH	Randomized	Treatment			United States	NIH/Other US Fedral Agency
NCT00214747	6	11/15/2005		3/15/2005	HIV Infections	Drug	Unknown status	Phase 1	Interventional	NIH	Industry	Randomized	Diagnostic			United States	NIH/Other US Fedral Agency
NCT00214812	6			6/15/2005	HIV Infections	Drug	Unknown status	Phase 1	Interventional	NIH	Industry	Randomized	Treatment			United States	NIH/Other US Fedral Agency
NCT00215345	66	12/15/2006		8/15/2002	Prostate Cancer	Drug / Drug	Unknown status	Phase 2	Interventional	Industry / Industry	U.S. Fed	Non-Randomized	Treatment			United States	NIH/Other US Fedral Agency
NCT00216424	40	1/15/2007		2/15/2005	Colorectal Cancer	Drug	Terminated	Phase 4	Interventional	Industry	U.S. Fed	Non-Randomized	Treatment			United States	NIH/Other US Fedral Agency
NCT00216437	30	3/15/2007		12/15/2004	Cancer of Liver	Drug	Terminated	Phase 1	Interventional	Industry	U.S. Fed	Non-Randomized	Treatment			United States	NIH/Other US Fedral Agency
NCT00217022	16	2/15/2008	2/15/2008	6/15/2003	Lymphocytic Colitis / Diarrhea	Other / Drug	Terminated	Phase 2/Phase 3	Interventional	Industry / NIH	Other	Randomized	Treatment			United States	NIH/Other US Fedral Agency
NCT00218205	28	6/15/2006		7/15/2002	Prostate Cancer	Drug / Drug / Drug	Unknown status	Phase 2	Interventional	Industry	U.S. Fed	Non-Randomized	Treatment			United States	NIH/Other US Fedral Agency
NCT00218413	51	8/15/2006	8/15/2006	10/15/2004	Smoking Cessation / Tobacco Use Cessation	Biological / Biological / Biological / Biological / Biological	Completed	Phase 2	Interventional	NIH	Industry	Non-Randomized	Treatment			Netherlands	NIH/Other US Fedral Agency
NCT00218465	264	6/15/2009	6/15/2009	8/15/2006	Nicotine Dependence	Drug / Drug	Completed	Phase 2	Interventional	NIH / Other / Industry	Other	Randomized	Prevention			United States	NIH/Other US Fedral Agency
NCT00219700	125	11/15/2005	11/15/2005	1/15/2005	Osteoarthritis	Drug	Completed	Phase 2	Interventional	NIH / Other	Industry	Randomized	Treatment				NIH/Other US Fedral Agency
NCT00223080	16402	6/15/2009	7/15/2006	10/15/2003	HIV Infection	Biological / Other	Completed	Phase 3	Interventional	U.S. Fed / Other / U.S. Fed / Industry / Industry / Industry / Other / Other / Other / U.S. Fed / Other	U.S. Fed	Randomized	Prevention			Thailand	NIH/Other US Fedral Agency
NCT00223990	400	6/15/2007	4/26/2006	4/8/2005	Malaria, Falciparum	Biological / Biological	Completed	Phase 2	Interventional	Other / U.S. Fed / Industry / Other / U.S. Fed	U.S. Fed	Randomized	Prevention			Kenya	NIH/Other US Fedral Agency
NCT00224770	141	4/15/2013	8/15/2012	8/15/2005	Intracerebral Hemorrhage	Drug / Procedure	Completed	Phase 2	Interventional	NIH / Industry / Industry	Other	Randomized	Treatment			Canada / Germany / United Kingdom / United States	NIH/Other US Fedral Agency
NCT00224822	27	3/15/2007		3/15/2004	Schizophrenia / Schizoaffective Disorder / Bipolar Disorder / Metabolic Syndrome X	Drug	Completed	Phase 4	Interventional	Industry	U.S. Fed	Non-Randomized	Treatment			United States	NIH/Other US Fedral Agency
NCT00226577	52	12/15/2008	12/15/2008	2/15/2004	Lung Cancer	Drug / Drug / Procedure	Completed	Phase 2	Interventional	NIH / Industry	Other		Treatment			United States	NIH/Other US Fedral Agency
NCT00227110	55	1/15/2006	11/15/2005	10/15/2002	Nonalcoholic Steatohepatitis	Drug / Drug	Completed	Phase 4	Interventional	NIH / Industry	Other	Randomized	Treatment			United States	NIH/Other US Fedral Agency
NCT00232505	112	8/12/2012	6/21/2010	11/15/2005	Breast Cancer	Biological / Drug	Completed	Phase 2	Interventional	NIH / Industry / Other / NIH	Other	Randomized	Treatment	No		United States	NIH/Other US Fedral Agency
NCT00232570	18	1/15/2010	12/15/2009	11/15/2005	Alzheimer's Disease / Insomnia	Drug	Unknown status		Interventional	Industry / NIH	Other	Non-Randomized	Treatment			United States	NIH/Other US Fedral Agency
NCT00233480	27	2/15/2009	2/15/2009	8/15/2005	Heart Failure, Congestive	Drug / Drug	Completed	Phase 4	Interventional	Industry / NIH	Other	Randomized	Treatment			United States	NIH/Other US Fedral Agency
NCT00233506	41	6/15/2011	6/15/2011	7/15/2004	Chronic Lymphocytic Leukemia	Drug	Completed	Phase 1	Interventional	Other / Industry / NIH	Other	Randomized	Treatment			United States	NIH/Other US Fedral Agency
NCT00233519	17	5/15/2008	5/15/2008	11/15/2005	Myotonic Dystrophy	Drug	Completed	Phase 1/Phase 2	Interventional	NIH / Industry	Other	Non-Randomized	Treatment			United States	NIH/Other US Fedral Agency
NCT00234663	24	8/15/2006	8/15/2006	9/15/2005	Cystic Fibrosis	Drug	Completed	Phase 2	Interventional	Other / U.S. Fed	Industry	Non-Randomized	Treatment			United States	NIH/Other US Fedral Agency
NCT00234741	12			11/15/2005	Crohn's Disease	Drug	Completed	Phase 2	Interventional	NIH / NIH	Industry	Randomized				United States	NIH/Other US Fedral Agency
NCT00235716	613	10/15/2012	9/15/2012	8/15/2007	Alzheimer's Disease	Drug / Drug / Drug / Drug / Drug	Completed	Phase 3	Interventional	Industry / Industry	U.S. Fed	Randomized	Treatment			Puerto Rico / United States	NIH/Other US Fedral Agency
NCT00235729	264	10/15/2007	10/15/2007	6/15/2006	Opiate Addiction	Drug / Drug	Completed	Phase 3	Interventional	NIH / Industry	U.S. Fed	Randomized	Treatment			United States	NIH/Other US Fedral Agency
NCT00237393	80	12/15/2007		8/15/2003	PTSD	Drug / Drug	Completed	Phase 4	Interventional	Industry	U.S. Fed	Randomized	Treatment			United States	NIH/Other US Fedral Agency
NCT00241618	180	1/15/2006		1/15/2002	Hepatitis C	Drug / Drug	Completed	Phase 4	Interventional	Other / Other / Other / Other / NIH / Industry / Other	Other	Randomized	Treatment			Egypt	NIH/Other US Fedral Agency
NCT00242593	120	12/15/2011	12/15/2011	6/15/2006	Mild Cognitive Impairment	Drug	Unknown status	Phase 2	Interventional	NIH / Industry	Other	Randomized	Treatment			United States	NIH/Other US Fedral Agency
NCT00243425	250	3/15/2007		3/15/2004	Major Depressive Disorder	Procedure / Procedure	Unknown status		Interventional	Industry / NIH	U.S. Fed	Randomized	Treatment			United States	NIH/Other US Fedral Agency
NCT00246103	82	4/15/2008	4/15/2008	3/15/2004	Neoplasms, Advanced	Drug / Drug / Drug / Drug	Completed	Phase 1	Interventional	NIH / Industry	Other		Treatment			United States	NIH/Other US Fedral Agency
NCT00246467	123	4/15/2007	4/15/2007	10/15/2005	Plague	Biological / Biological	Completed	Phase 1	Interventional	NIH	Industry	Randomized	Prevention			United Kingdom / United States	NIH/Other US Fedral Agency
NCT00247624	60	12/15/2008	10/15/2008	10/15/2005	Sleep Initiation and Maintenance Disorders / Depression	Drug / Drug / Drug	Completed	Phase 4	Interventional	NIH / Industry / Industry	Other	Randomized	Treatment			United States	NIH/Other US Fedral Agency
NCT00248482	6	1/15/2008	4/15/2005	2/15/2002	Lung Cancer	Drug / Drug / Drug	Completed	Phase 2	Interventional	NIH / Industry	Other		Treatment			United States	NIH/Other US Fedral Agency
NCT00249743	50	7/15/2005		12/15/2004	Accidental Falls / Fractures / Injuries	Device	Completed	Phase 1/Phase 2	Interventional	NIH / NIH	Industry	Randomized	Prevention			United States	NIH/Other US Fedral Agency
NCT00251732	150	5/15/2010	5/15/2010	3/15/2005	Gastroesophageal Reflux Disease	Drug / Drug / Drug	Completed	Phase 4	Interventional	U.S. Fed / Industry	Other	Randomized	Treatment			United States	NIH/Other US Fedral Agency
NCT00252187	45	6/15/2010	7/15/2008	1/15/2000	Congestive Heart Failure / Cardiomyopathy	Drug / Other	Completed	Phase 1/Phase 2	Interventional	Other / Industry / NIH / NIH	Other	Randomized	Treatment			United States	NIH/Other US Fedral Agency
NCT00252928	240	11/15/2006		7/15/2006	Diarrhea	Other / Other	Completed		Interventional	Industry / Other / Other / Other	U.S. Fed	Randomized	Prevention			Ghana / United States	NIH/Other US Fedral Agency
NCT00253513	60	10/15/2009	10/15/2009	6/15/2005	Leukemia / Myelodysplastic Syndromes	Drug / Drug / Procedure	Completed	Phase 1/Phase 2	Interventional	Industry / NIH	Other	Non-Randomized	Treatment			United States	NIH/Other US Fedral Agency
NCT00253682	167	12/15/2006	12/15/2006	9/15/2002	Cardiovascular Diseases / Heart Diseases / Atherosclerosis / HIV Infections / Cardiomyopathy, Hypertrophic		Completed		Observational	NIH / Other / Other / Industry / Other / Other	Other					United States	NIH/Other US Fedral Agency
NCT00253747	255	3/15/2008	1/15/2008	11/15/2005	ADHD / Smoking	Drug / Drug	Completed	Phase 3	Interventional	NIH / Industry	Other	Randomized	Treatment			United States	NIH/Other US Fedral Agency
NCT00254826	80	11/15/2008	11/15/2008	6/15/2006	Viremia	Biological / Biological	Completed	Phase 1	Interventional	Industry / U.S. Fed	Other	Randomized	Prevention			United States	NIH/Other US Fedral Agency
NCT00255801	37	10/15/2017	10/15/2017	11/15/2005	Lymphoma	Drug / Drug	Completed	Phase 2	Interventional	NIH / Industry / Other / Other / Other / Other	Other		Treatment			United States	NIH/Other US Fedral Agency
NCT00256724	47	1/15/2008	1/15/2008	6/15/2005	Hypotension	Device / Device	Completed	Phase 2	Interventional	U.S. Fed	Industry	Randomized	Treatment			United States	NIH/Other US Fedral Agency
NCT00258492	30	1/15/2007		12/15/2005	Restless Legs Syndrome / Insomnia	Behavioral	Unknown status	Phase 1/Phase 2	Interventional	U.S. Fed / Other / U.S. Fed / Industry	Other	Randomized	Treatment				NIH/Other US Fedral Agency
NCT00258869	1200	7/15/2010	7/15/2010	12/15/2005	Sepsis / Septicemia / Sepsis Syndrome / Shock, Septic / Community Acquired Pneumonia		Unknown status		Observational	NIH / Other / Other / U.S. Fed / Industry / Industry	Other					United States	NIH/Other US Fedral Agency
NCT00259857	22	8/15/2009	3/15/2008	10/15/2003	Osteoporosis	Drug	Completed	Phase 2	Interventional	U.S. Fed / Industry	Other	Randomized	Treatment			United States	NIH/Other US Fedral Agency
NCT00260325	20	4/15/2006	4/15/2006	8/15/2004	Pain / Hyperalgesia	Drug	Completed	Phase 4	Interventional	Industry / NIH	Other	Randomized	Prevention			United States	NIH/Other US Fedral Agency
NCT00260767	6				HIV	Drug	Unknown status	Phase 1	Interventional	NIH	Industry	Non-Randomized	Treatment			United States	NIH/Other US Fedral Agency
NCT00260806	71	6/15/2006	6/15/2006	8/15/2004	HIV Infections		Completed		Observational	NIH / Industry / Other / Other / Other / Other / Other / Other / Other	Other					Puerto Rico / United States	NIH/Other US Fedral Agency
NCT00265850	2334	1/15/2018	2/15/2015	11/15/2005	Colorectal Cancer	Biological / Biological / Drug / Drug	Completed	Phase 3	Interventional	NIH / Other / Industry / Industry	Other	Randomized	Treatment			Canada / United States	NIH/Other US Fedral Agency
NCT00266864	31	12/15/2012	8/15/2012	8/15/2003	Spinal Cord Injury / Hypogonadism	Drug	Completed	Phase 2/Phase 3	Interventional	Industry	U.S. Fed	Non-Randomized	Treatment			United States	NIH/Other US Fedral Agency
NCT00277745	100	6/15/2007	2/15/2007	6/15/2005	Healthy / Periodontitis	Device	Completed		Observational	Industry / NIH / NIH	Other					United States	NIH/Other US Fedral Agency
NCT00277875	25	1/15/2006	12/15/2004	2/15/2004	Cardiovascular Disease	Drug	Completed	Phase 2	Interventional	NIH	Industry	Non-Randomized	Diagnostic			United States	NIH/Other US Fedral Agency
NCT00279409	10	2/15/2009	2/15/2008	7/15/2006	Attention Deficit Hyperactivity Disorder	Drug / Drug	Terminated	Phase 2	Interventional	NIH / Industry / Industry	Other	Randomized	Treatment			United States	NIH/Other US Fedral Agency
NCT00279682	1200	8/15/2003		5/15/1999	Depression / Suicide, Attempted	Behavioral	Completed	Phase 4	Interventional	Other / Other / NIH / Industry / Other	Other	Randomized	Prevention			United States	NIH/Other US Fedral Agency
NCT00283335	2531	8/15/1999	9/15/1998	6/15/1991	Coronary Heart Disease	Drug / Other	Completed	Phase 3	Interventional	Industry / Other	U.S. Fed	Randomized	Treatment			United States	NIH/Other US Fedral Agency
NCT00283686	558	6/15/2014	6/15/2014	1/15/2006	Kidney, Polycystic	Drug / Drug / Drug / Other / Other	Completed	Phase 3	Interventional	Industry / Industry / Other / Other / Other	NIH	Randomized	Treatment	Yes		United States	NIH/Other US Fedral Agency
NCT00283972	240	12/15/2006		6/15/2005	Epworth Sleepiness Scale / Glycemic Control / Liver Function / Inflammation / Iron and Bone Turnover / SF-36 / IW-QOL Lite HRQoL	Device	Unknown status		Observational	U.S. Fed	Industry						NIH/Other US Fedral Agency
NCT00285584	41	9/15/2004	3/15/2004	9/15/2002	HIV Infections / Depression	Drug / Drug	Completed	Phase 1	Interventional	NIH / Industry	Other	Randomized	Prevention			United States	NIH/Other US Fedral Agency
NCT00286624	6	8/15/2006	8/15/2006	3/15/2003	Type 1 Diabetes Mellitus / Hypoglycemia	Biological / Drug / Drug / Drug	Completed	Phase 1/Phase 2	Interventional	Other / NIH / Industry	Other	Non-Randomized	Treatment			United States	NIH/Other US Fedral Agency
NCT00287378	1	7/15/2007	7/15/2007	3/15/2006	Asthma / Allergy	Drug	Terminated		Interventional	NIH / Industry	Other	Randomized	Prevention			United States	NIH/Other US Fedral Agency
NCT00287469	2000	1/15/2005	1/19/2004	7/9/2001	Hepatitis	Biological / Other	Completed	Phase 2	Interventional	Industry / NIH	U.S. Fed	Randomized	Prevention			Nepal	NIH/Other US Fedral Agency
NCT00289497	180	7/15/2003		6/15/2000	Diabetic Polyneuropathy / Diabetic Foot Ulcer / Diabetes / Foot Infection	Device	Completed	Phase 2/Phase 3	Interventional	NIH	Industry	Randomized	Prevention			United States	NIH/Other US Fedral Agency
NCT00289588	3000	12/15/2005		1/15/2005	Community-Acquired MRSA Infections / Abscesses / Cellulitis / Folliculitis	Drug	Completed		Interventional	Industry / Industry	U.S. Fed	Randomized	Prevention			United States	NIH/Other US Fedral Agency
NCT00290251	72	8/15/2010	7/15/2009	2/15/2006	Leiomyoma	Drug / Drug / Drug	Completed	Phase 2	Interventional	Industry	NIH	Randomized	Treatment			United States	NIH/Other US Fedral Agency
NCT00292370	124	5/15/2009	12/15/2008	1/15/2006	Combat Disorders / Stress Disorders, Post-Traumatic	Drug / Drug / Drug	Completed	Phase 4	Interventional	Industry	U.S. Fed	Randomized	Treatment			United States	NIH/Other US Fedral Agency
NCT00293423	96	1/12/2013	1/12/2013	11/18/2005	Brain and Central Nervous System Tumors	Biological / Procedure	Completed	Phase 1/Phase 2	Interventional	NIH / Industry / Other	Other	Non-Randomized	Treatment	No		United States	NIH/Other US Fedral Agency
NCT00293488	20		9/15/2008	1/15/2006	Lymphoma	Drug	Completed	Phase 1	Interventional	NIH	Industry	Non-Randomized	Treatment			United States	NIH/Other US Fedral Agency
NCT00294125	59	11/15/2007	11/15/2007	2/15/2006	Osteoarthritis	Drug / Drug	Completed	Phase 1	Interventional	NIH / Industry	Other	Randomized	Treatment			United States	NIH/Other US Fedral Agency
NCT00295100	78	7/15/2006		9/15/2000	Breast Cancer	Drug	Completed	Phase 2	Interventional	NIH / Industry	Other	Randomized	Prevention			Italy / United States	NIH/Other US Fedral Agency
NCT00298740	12	9/24/2009	9/24/2009	2/15/2003	Type 1 Diabetes	Device	Completed		Interventional	NIH / Industry	Other		Treatment			United States	NIH/Other US Fedral Agency
NCT00299962	17	10/15/2009	5/15/2008	3/15/2006	Pleural Mesothelioma / Metastatic Pleural Effusions	Biological / Biological	Completed	Phase 1	Interventional	NIH / Industry	Other	Non-Randomized	Treatment			United States	NIH/Other US Fedral Agency
NCT00299988	24	4/15/2010	1/15/2009	2/15/2006	Alzheimer's Disease	Drug / Other	Terminated	Phase 2	Interventional	Industry / NIH	Other	Randomized	Other			United States	NIH/Other US Fedral Agency
NCT00301145	1200	11/15/2008	6/15/2008	10/15/2005	Unspecified Adult Solid Tumor, Protocol Specific	Behavioral / Drug / Other / Other	Completed		Interventional	NIH	Industry	Randomized	Prevention			United States	NIH/Other US Fedral Agency
NCT00301873	60	9/15/2012	2/15/2011	5/15/2006	Brain Tumors / Osteoporosis / Central Nervous System(CNS)Malignancies	Drug	Completed	Phase 2	Interventional	Industry / NIH	Other		Supportive Care			United States	NIH/Other US Fedral Agency
NCT00302250	70	12/15/2006		2/15/2006	Cardiovascular Disease	Drug	Completed	Phase 2	Interventional	NIH / Other	Industry	Randomized	Treatment			United States	NIH/Other US Fedral Agency
NCT00304421	23	9/15/2007		1/15/2004	Gastroesophageal Reflux Disease	Drug / Drug	Completed	Phase 4	Interventional	Industry / Industry	U.S. Fed	Randomized	Treatment			United States	NIH/Other US Fedral Agency
NCT00305227	100	4/15/2012	4/15/2012	3/15/2006	Urinary Tract Infection	Drug / Drug	Completed	Phase 2	Interventional	NIH / Industry	Other	Randomized	Prevention			United States	NIH/Other US Fedral Agency
NCT00305643	11	10/15/2008	10/15/2008	2/15/2006	Breast Cancer / Colorectal Cancer / Pain	Drug / Drug / Procedure / Drug	Terminated	Phase 3	Interventional	NIH / Industry	Other	Randomized	Supportive Care			Puerto Rico / United States	NIH/Other US Fedral Agency
NCT00306488	11	3/15/2010	3/15/2010	3/15/2006	Geographic Atrophy / Age-Related Macular Degeneration / AMD	Drug	Completed	Phase 2	Interventional	NIH / Industry	NIH		Treatment			United States	NIH/Other US Fedral Agency
NCT00308061	40	7/15/2005	9/15/2004	7/15/2003	Malaria	Biological / Biological	Completed	Phase 1	Interventional	NIH / U.S. Fed / Industry / U.S. Fed	U.S. Fed	Randomized	Prevention	No		Mali	NIH/Other US Fedral Agency
NCT00309348	111	4/30/2008	4/30/2008	2/27/2006	Hemodialysis	Other	Completed		Interventional	NIH / Other	Industry	Randomized	Prevention			United States	NIH/Other US Fedral Agency
NCT00310037	151		12/15/2013	6/15/2006	Mantle Cell Lymphoma	Drug	Active, not recruiting	Phase 2	Interventional	NIH / Industry	Other	Randomized	Treatment			United States	NIH/Other US Fedral Agency
NCT00310427	66	3/15/2008	3/15/2008	3/15/2006	Alcohol Dependence / Alcoholism	Drug / Drug	Completed	Phase 2	Interventional	Industry	NIH	Randomized	Treatment			United States	NIH/Other US Fedral Agency
NCT00311714	40	12/15/2007		4/15/2007	Influenza	Drug / Other	Completed	Phase 1	Interventional	NIH	Industry	Randomized	Prevention			United Kingdom	NIH/Other US Fedral Agency
NCT00312663	24	4/15/2007	10/15/2006	4/15/2006	Plasmodium Falciparum Malaria	Biological	Completed	Phase 1/Phase 2	Interventional	Industry / Other / U.S. Fed	U.S. Fed	Randomized	Prevention	Yes		United States	NIH/Other US Fedral Agency
NCT00312676	20	10/15/2006		3/15/2006	Epilepsy / Behavioral Disturbance	Procedure	Unknown status	Phase 4	Interventional	Industry	U.S. Fed	Randomized	Treatment			United States	NIH/Other US Fedral Agency
NCT00312702	18	4/15/2007	10/15/2006	4/15/2006	Malaria / Plasmodium Falciparum Malaria	Biological	Completed	Phase 1/Phase 2	Interventional	Industry / Other / U.S. Fed	U.S. Fed	Randomized	Prevention			United States	NIH/Other US Fedral Agency
NCT00313040	30	6/15/2006	6/15/2006	3/15/2004	Overweight / Obesity	Behavioral / Behavioral	Completed	Phase 1/Phase 2	Interventional	NIH / Industry	Other	Randomized	Treatment			United States	NIH/Other US Fedral Agency
NCT00315146	88	4/15/2007	4/15/2007	4/15/2006	Obesity / Overweight With Indications for Weight Loss	Drug / Behavioral / Behavioral / Drug	Completed	Phase 4	Interventional	Industry / NIH	Other	Randomized	Treatment			United States	NIH/Other US Fedral Agency
NCT00316017	895	8/15/2009	8/15/2009	5/15/2006	Shock, Traumatic	Drug / Drug / Drug	Terminated	Phase 3	Interventional	NIH / NIH / Other / Industry	Other	Randomized	Treatment			Canada / United States	NIH/Other US Fedral Agency
NCT00316524	745	8/15/2007	2/15/2007	4/15/2006	Smallpox	Biological / Biological	Completed	Phase 2	Interventional	NIH	Industry	Randomized	Prevention			Germany	NIH/Other US Fedral Agency
NCT00316589	581	10/15/2009	3/15/2009	6/15/2006	HIV Infections	Biological	Completed	Phase 2	Interventional	NIH	Industry	Non-Randomized	Prevention			Puerto Rico / United States	NIH/Other US Fedral Agency
NCT00316602	632	4/15/2010	11/15/2009	7/15/2006	Atopic Dermatitis	Biological	Completed	Phase 2	Interventional	NIH	Industry	Non-Randomized	Prevention			Mexico / United States	NIH/Other US Fedral Agency
NCT00317473	135	7/15/2005	7/15/2004	6/15/2003	Plasmodium Falciparum Malaria	Biological / Biological	Completed	Phase 1	Interventional	Other / U.S. Fed / Other / U.S. Fed / Industry	U.S. Fed	Randomized	Prevention	Yes		Kenya	NIH/Other US Fedral Agency
NCT00318383	313	12/15/2007	9/15/2007	5/15/2006	Smoking Cessation	Biological / Biological	Completed	Phase 2	Interventional	Industry	NIH	Randomized	Treatment			United States	NIH/Other US Fedral Agency
NCT00322049	51	6/15/2009	6/15/2009	2/15/2004	Dengue	Biological / Biological	Completed	Phase 1/Phase 2	Interventional	Industry	U.S. Fed	Randomized	Prevention	Undecided		Thailand	NIH/Other US Fedral Agency
NCT00323063	49	6/20/2016	4/15/2011	5/1/2006	Breast Cancer	Drug / Drug	Terminated	Phase 2	Interventional	NIH / Industry / Other	Other	Randomized	Treatment			United States	NIH/Other US Fedral Agency
NCT00323258	143	3/15/2011	3/15/2010	6/15/2006	Cardiovascular Disease	Behavioral / Device / Device / Behavioral / Behavioral / Behavioral / Behavioral / Other	Completed		Interventional	Industry / U.S. Fed	Other	Randomized				United States	NIH/Other US Fedral Agency
NCT00323349	276	12/15/2004		4/15/2003	Prediabetic State	Procedure / Behavioral	Completed		Interventional	U.S. Fed / Industry	Other	Randomized				United States	NIH/Other US Fedral Agency
NCT00323362	17	10/15/2008	10/15/2008	4/15/2006	Lung Cancer	Drug / Drug	Terminated	Phase 2	Interventional	NIH / Industry	Other		Treatment			United States	NIH/Other US Fedral Agency
NCT00324415	45	5/15/2016	4/15/2014	9/15/2006	Anal Cancer	Biological / Drug / Drug / Radiation	Completed	Phase 2	Interventional	NIH / Industry	Other		Treatment			United States	NIH/Other US Fedral Agency
NCT00324727	93	8/15/2012	8/15/2012	2/15/2006	Intraocular Melanoma / Melanoma (Skin) / Metastatic Cancer	Drug / Drug / Drug / Procedure	Completed	Phase 3	Interventional	NIH	Industry	Randomized	Treatment			United States	NIH/Other US Fedral Agency
NCT00325416	177	1/30/2018	7/15/2013	11/19/2001	Multiple Myeloma	Drug / Drug / Procedure	Completed	Phase 1/Phase 2	Interventional	Industry / NIH	Other	Non-Randomized	Treatment			United States	NIH/Other US Fedral Agency
NCT00328055	200	7/15/2005		8/15/2004	Aging	Behavioral / Behavioral	Completed		Interventional	Industry	NIH	Randomized				United States	NIH/Other US Fedral Agency
NCT00330551	126	11/15/2012	11/15/2012	3/15/2006	Schizophrenia	Drug / Drug	Completed	Phase 4	Interventional	NIH / Industry	Other	Randomized	Treatment	No		United States	NIH/Other US Fedral Agency
NCT00331006	23	1/15/2012	11/15/2010	6/15/2006	Hemophilia A	Drug	Completed	Phase 2	Interventional	NIH / Industry	Other		Treatment			United States	NIH/Other US Fedral Agency
NCT00331279	1	2/15/2006	9/15/2005	8/15/2005	Polycystic Ovary Syndrome	Drug / Drug	Completed	Phase 1	Interventional	U.S. Fed / Industry	Other	Randomized	Treatment			United States	NIH/Other US Fedral Agency
NCT00333177	92	1/15/2013	1/15/2013	3/15/2006	Schizophrenia	Behavioral / Behavioral / Drug / Drug	Completed	Phase 4	Interventional	NIH / Industry	Other	Randomized	Treatment	No		United States	NIH/Other US Fedral Agency
NCT00336934	183	12/15/2010	7/15/2010	11/15/2005	Prostate Cancer	Dietary Supplement / Other	Completed		Interventional	NIH	Industry	Randomized	Treatment				NIH/Other US Fedral Agency
NCT00337181	114	6/15/2011	3/1/2011	5/15/2006	HIV-1		Completed		Observational	U.S. Fed / Other / Other / Other / Industry	U.S. Fed			No		Thailand	NIH/Other US Fedral Agency
NCT00338377	1230	2/28/2030	2/28/2030	2/1/2006	Melanoma	Biological / Drug / Drug / Biological / Biological / Drug / Biological / Biological	Active, not recruiting	Phase 2	Interventional	Industry / Industry / NIH / Other	Other	Randomized	Treatment			United States	NIH/Other US Fedral Agency
NCT00338949	77	12/15/2009	12/15/2009	6/15/2006	Schizophrenia / Metabolic Syndrome X / Insulin Resistance	Drug / Drug	Completed	Phase 4	Interventional	NIH / Industry	Other	Randomized	Treatment	Yes		United States	NIH/Other US Fedral Agency
NCT00344643	187	12/15/2006	12/15/2006	10/15/2004	Contact Lenses, Extended-Wear	Device	Completed		Interventional	Industry / NIH	Other	Randomized				United States	NIH/Other US Fedral Agency
NCT00346008	2500	2/15/2009	12/15/2008	10/15/2005	Melanoma (Skin)	Genetic / Other / Other / Other	Completed		Observational	NIH	Industry					Iceland	NIH/Other US Fedral Agency
NCT00346697	48	4/15/2010	4/15/2010	10/15/2006	HIV Infections / AIDS / Dyslipidemia / Hypertriglyceridemia	Drug / Drug	Completed	Phase 4	Interventional	NIH / Industry	Other	Randomized	Treatment			United States	NIH/Other US Fedral Agency
NCT00347945	90	11/15/2001		10/15/2000	Convergence Insufficiency	Procedure / Procedure / Procedure	Completed	Phase 3	Interventional	NIH	Industry	Randomized	Treatment			United States	NIH/Other US Fedral Agency
NCT00349167	27	6/15/2007	6/15/2007	12/15/2005	Unspecified Adult Solid Tumor, Protocol Specific	Drug / Other / Other	Completed	Phase 1	Interventional	NIH	Industry		Treatment			United States	NIH/Other US Fedral Agency
NCT00349713	60	12/15/2006	12/15/2005	11/15/2004	Malaria / Plasmodium Falciparum Malaria	Biological / Biological	Completed	Phase 1	Interventional	NIH / U.S. Fed / Industry / Other	U.S. Fed	Randomized	Prevention	Yes		Mali	NIH/Other US Fedral Agency
NCT00350194	100	6/15/2012	10/15/2011	10/15/2006	Metabolic Syndrome X	Dietary Supplement	Unknown status	Early Phase 1	Interventional	Industry / NIH / Other	Other	Randomized	Prevention			United States	NIH/Other US Fedral Agency
NCT00350337	86	3/13/2008	6/20/2007	4/5/2006	Dengue	Biological / Biological / Biological / Other	Completed	Phase 2	Interventional	Industry / U.S. Fed	U.S. Fed	Randomized	Prevention			United States	NIH/Other US Fedral Agency
NCT00350714	75	2/15/2007	2/15/2007	7/15/2006	Hepatitis C	Other	Terminated	Phase 2	Interventional	Other / Other / Other / Other / U.S. Fed	Industry	Randomized	Diagnostic			Israel / United States	NIH/Other US Fedral Agency
NCT00354913	21	10/15/2010	3/15/2009	5/15/2005	Glioblastoma / Gliosarcoma	Drug / Drug	Completed	Phase 2	Interventional	NIH / Industry	Other		Treatment			United States	NIH/Other US Fedral Agency
NCT00357045					Major Depression	Drug	Completed	Phase 4	Interventional	Industry / Industry	U.S. Fed	Randomized					NIH/Other US Fedral Agency
NCT00357461	0			5/15/2006	Melanoma (Skin)	Biological / Biological / Biological / Biological	Withdrawn	Phase 2	Interventional	NIH	Industry	Randomized	Treatment				NIH/Other US Fedral Agency
NCT00358033	200	5/15/2008	5/15/2008	7/15/2003	Diabetes / Dyslipidemia / Hypertension / Coronary Atherosclerosis	Behavioral / Behavioral / Behavioral / Procedure	Completed	Phase 3	Interventional	Industry	U.S. Fed	Randomized	Treatment			United States	NIH/Other US Fedral Agency
NCT00358332	100	12/15/2007	12/15/2007	11/15/2006	Plasmodium Falciparum Malaria	Biological / Biological	Completed	Phase 1	Interventional	NIH / U.S. Fed / Industry / Other	U.S. Fed	Randomized	Prevention			Mali	NIH/Other US Fedral Agency
NCT00358501	134	3/15/2015	9/15/2008	7/15/2006	Severe Hepatic Veno-Occlusive Disease	Drug	Completed	Phase 3	Interventional	U.S. Fed	Industry	Non-Randomized	Treatment			Canada / United States	NIH/Other US Fedral Agency
NCT00359242	160	12/15/2009	11/15/2008	6/15/2006	Weight Gain / Obesity	Behavioral / Behavioral	Completed	Phase 1	Interventional	NIH / Industry	Other	Randomized	Other			United States	NIH/Other US Fedral Agency
NCT00360087	236	12/15/2007	8/15/2007	3/15/2006	Pulmonary Hypertension / Sickle Cell Anemia	Drug	Terminated	Phase 3	Interventional	NIH	Industry		Treatment			Netherlands / United Kingdom / United States	NIH/Other US Fedral Agency
NCT00360594	40	11/15/2007	9/15/2007	10/15/2006	Alcohol Use Disorder	Drug / Drug	Completed	Phase 2	Interventional	NIH	Industry	Randomized	Treatment			United States	NIH/Other US Fedral Agency
NCT00360737	40	4/15/2010	12/15/2006	7/15/2006	Healthy	Biological	Completed	Phase 1	Interventional	U.S. Fed	Industry	Randomized	Treatment			United States	NIH/Other US Fedral Agency
NCT00361088	42	6/15/2007	6/15/2007	8/15/2005	Multiple Myeloma	Drug / Drug	Terminated	Phase 1/Phase 2	Interventional	Industry / NIH	Other	Non-Randomized	Treatment			United States	NIH/Other US Fedral Agency
NCT00367133	840	10/15/2008	5/15/2008	7/15/2004	Diabetic Macular Edema	Procedure / Drug / Drug	Completed	Phase 3	Interventional	NIH / Industry	Other	Randomized	Treatment			United States	NIH/Other US Fedral Agency
NCT00367744	71	12/15/2008	12/15/2008	7/15/2006	HIV Infections	Drug / Drug	Completed	Phase 2	Interventional	Industry	NIH	Randomized	Treatment	No		United States	NIH/Other US Fedral Agency
NCT00368836	475	6/15/2008	4/15/2008	1/15/2006	Pulmonary Embolism	Device	Completed	Phase 2/Phase 3	Interventional	NIH / Industry	Other		Other			United States	NIH/Other US Fedral Agency
NCT00369629	14	6/4/2013	7/16/2012	8/28/2006	Lymphoma	Drug / Drug	Terminated	Phase 1	Interventional	NIH / Industry	Other	Non-Randomized	Treatment			United States	NIH/Other US Fedral Agency
NCT00370357	36	6/15/2007	2/15/2007	8/15/2006	Human Immunodeficiency Virus (HIV)	Drug	Completed	Phase 1	Interventional	NIH	Industry	Randomized	Prevention			Australia	NIH/Other US Fedral Agency
NCT00370682	120	2/15/2008	2/15/2008	4/15/2007	Dengue	Biological / Biological / Other	Completed	Phase 2	Interventional	Industry	U.S. Fed	Randomized	Prevention	Yes		Thailand	NIH/Other US Fedral Agency
NCT00375011	200	10/15/2011		9/15/2008	Cirrhosis		Terminated		Observational	Other / U.S. Fed / Other	Industry					Israel / United States	NIH/Other US Fedral Agency
NCT00376675	148	6/15/2010	6/15/2010	2/15/2008	Fatigue / Unspecified Adult Solid Tumor, Protocol Specific	Drug / Other	Completed	Phase 3	Interventional	NIH / Industry	Other	Randomized	Supportive Care			United States	NIH/Other US Fedral Agency
NCT00380029	27	6/15/2014	8/15/2010	5/15/2006	Bladder Cancer	Drug / Procedure	Completed	Phase 2	Interventional	Industry / NIH	Other		Treatment			United States	NIH/Other US Fedral Agency
NCT00381056	30000	3/15/2004		7/15/2000	Adverse Maternal and Neonatal Outcomes	Behavioral	Completed		Interventional	Industry / U.S. Fed / Other / Other	Other	Randomized	Educational/Counseling/Training			United States	NIH/Other US Fedral Agency
NCT00381290	454	6/15/2011	6/15/2011	10/15/2006	Osteoarthritis	Behavioral / Behavioral	Completed		Interventional	NIH / Industry	Other	Randomized	Treatment			United States	NIH/Other US Fedral Agency
NCT00381706	245	10/15/2014	4/15/2011	9/15/2006	Esophageal Cancer	Biological / Drug / Drug / Drug	Completed	Phase 2	Interventional	NIH / Other / Industry / Industry / Industry	Other	Randomized	Treatment			United States	NIH/Other US Fedral Agency
NCT00382070	3966	12/15/2023	1/15/2016	8/15/2006	Breast Cancer	Drug / Other	Active, not recruiting	Phase 3	Interventional	NIH / Industry	Other	Randomized	Treatment			Canada / Ireland / United States	NIH/Other US Fedral Agency
NCT00384670	7	5/15/2004	5/15/2004	8/15/2003	Dengue Fever	Biological / Biological	Completed	Phase 1/Phase 2	Interventional	Industry	U.S. Fed		Prevention			Thailand	NIH/Other US Fedral Agency
NCT00385047	41	9/15/2007	4/15/2007	9/15/2006	Malaria	Biological / Biological	Completed	Phase 1/Phase 2	Interventional	Other / Industry / U.S. Fed	U.S. Fed	Randomized	Prevention			United States	NIH/Other US Fedral Agency
NCT00385398	0	12/15/2008	12/15/2008	7/15/2008	Lung Cancer / Metastatic Cancer	Drug / Drug / Radiation	Withdrawn	Phase 2	Interventional	NIH / Industry / Industry	Other	Non-Randomized	Treatment				NIH/Other US Fedral Agency
NCT00386542	450	5/15/2010	11/15/2009	10/15/2006	Influenza	Biological / Device	Completed	Phase 1/Phase 2	Interventional	Other / Other / Other / Other / Other / Industry / Industry	U.S. Fed	Randomized	Prevention			Dominican Republic	NIH/Other US Fedral Agency
NCT00387660	80	1/15/2009	8/15/2008	10/15/2001	Lung Cancer	Drug / Drug	Completed	Phase 2	Interventional	NIH / Industry	Other	Non-Randomized	Treatment			United States	NIH/Other US Fedral Agency
NCT00387894	6	3/15/2009	3/15/2009	1/15/2007	Adult Brain Tumors	Drug	Terminated	Phase 2	Interventional	NIH / Industry	Other		Treatment			United States	NIH/Other US Fedral Agency
NCT00389818	43	9/15/2011	9/15/2011	1/15/2007	Lymphoma	Biological / Biological / Biological / Biological / Drug / Drug / Drug / Drug / Other / Other	Completed	Phase 2	Interventional	NIH / Industry	Other		Treatment			United States	NIH/Other US Fedral Agency
NCT00390078	30	1/15/2009	12/15/2007	1/15/2007	HIV Infections	Biological / Biological	Completed	Phase 1/Phase 2	Interventional	NIH	Industry	Randomized	Treatment			Germany	NIH/Other US Fedral Agency
NCT00390429	81	8/15/2012	8/15/2008	7/15/2002	Lung Cancer / Unspecified Adult Solid Tumor, Protocol Specific	Drug / Drug	Completed	Phase 1/Phase 2	Interventional	NIH / Industry / Industry	Other	Non-Randomized	Treatment			United States	NIH/Other US Fedral Agency
NCT00391547	14	1/15/2007		10/15/2006	Gingival Diseases	Drug	Completed	Phase 2	Interventional	NIH	Industry	Non-Randomized	Treatment			United States	NIH/Other US Fedral Agency
NCT00392834	34	7/15/2013	7/15/2011	9/15/2006	Lymphoma	Biological / Biological / Biological / Drug / Drug / Drug / Drug / Drug / Drug / Drug / Drug / Drug / Drug	Completed	Phase 2	Interventional	NIH / Industry	Other	Non-Randomized	Treatment			United States	NIH/Other US Fedral Agency
NCT00392912	10	7/15/2010	11/15/2009	4/15/2007	Alzheimer's Disease / Hypogonadism	Drug	Completed		Interventional	Industry	U.S. Fed	Non-Randomized	Treatment			United States	NIH/Other US Fedral Agency
NCT00393380	13	3/15/2012	11/15/2009	9/15/2006	Leukemia, Myeloid, Chronic / Anemia, Aplastic / Myelofibrosis / Lymphoma / Hodgkin Disease / Leukemia, Lymphocytic, Chronic / Leukemia, Myelocytic, Acute / Leukemia, Lymphocytic, Acute	Drug	Terminated	Phase 2	Interventional	NIH	Industry		Prevention			United States	NIH/Other US Fedral Agency
NCT00394706	11738	7/15/2010	11/15/2009	6/15/2007	Heart Arrest	Device / Device / Other / Other	Terminated	Phase 3	Interventional	NIH / NIH / Other / Industry / Other / Other	Other	Randomized	Treatment			Canada / United States	NIH/Other US Fedral Agency
NCT00395291	49	5/15/2010	1/15/2009	8/15/2006	Chronic Kidney Disease / End Stage Renal Disease	Drug / Drug	Completed		Interventional	NIH / Industry	Other	Randomized	Treatment			United States	NIH/Other US Fedral Agency
NCT00396825	116	5/15/2009	5/15/2009	1/15/2007	Caregivers	Behavioral	Completed	Phase 2	Interventional	NIH	Industry	Randomized	Prevention			United States	NIH/Other US Fedral Agency
NCT00397319	26	12/15/2006		8/15/2005	Growth Hormone Deficiency	Drug	Terminated		Observational	Industry / NIH	Other					United States	NIH/Other US Fedral Agency
NCT00397488	78	2/15/2012	2/15/2012	9/15/2006	Bladder Cancer / Transitional Cell Cancer of the Renal Pelvis and Ureter / Urethral Cancer	Drug	Completed	Phase 2	Interventional	NIH / Industry	Other		Treatment			United States	NIH/Other US Fedral Agency
NCT00397657	400	10/15/2009	8/15/2009	11/15/2006	Atherosclerosis	Drug / Drug	Terminated	Phase 4	Interventional	Industry	U.S. Fed	Randomized	Treatment			United States	NIH/Other US Fedral Agency
NCT00397670	200	5/15/2006		1/15/2004	Contraception	Drug	Completed	Phase 2/Phase 3	Interventional	NIH / Other	Industry	Non-Randomized	Prevention				NIH/Other US Fedral Agency
NCT00398034	62	10/15/2008		11/15/2006	Pain / Hypogonadism	Drug	Unknown status	Phase 2	Interventional	Industry	U.S. Fed	Randomized	Treatment			United States	NIH/Other US Fedral Agency
NCT00398138	22	6/15/2009	6/15/2009	10/15/2006	Leukemia / Lung Cancer / Malignant Mesothelioma / Myelodysplastic Syndromes / Primary Peritoneal Cavity Cancer	Biological / Biological / Biological / Genetic / Other / Other	Completed	Phase 1	Interventional	NIH / Industry	Other		Treatment			United States	NIH/Other US Fedral Agency
NCT00398372	500	9/15/2009	6/15/2007	11/15/2000	Lymphoma, Non-Hodgkin / Lymphomas: Non-Hodgkin / Lymphomas: Non-Hodgkin Cutaneous Lymphoma / Lymphomas: Non-Hodgkin Diffuse Large B-Cell / Lymphomas: Non-Hodgkin Follicular / Indolent B-Cell / Lymphomas: Non-Hodgkin Mantle Cell / Lymphomas: Non-Hodgkin Marginal Zone / Lymphomas: Non-Hodgkin Peripheral T-Cell / Lymphomas: Non-Hodgkin Waldenstr Macroglobulinemia	Drug / Drug	Completed		Interventional	Industry / NIH	Other	Non-Randomized				United States	NIH/Other US Fedral Agency
NCT00398866	200	3/15/2013	3/15/2013	8/15/2006	Osteoarthritis	Drug / Drug / Drug	Completed	Phase 3	Interventional	NIH / Industry	Other	Randomized	Treatment			United States	NIH/Other US Fedral Agency
NCT00399529	22	2/15/2010	2/15/2010	9/15/2006	Breast Neoplasms	Biological / Drug / Drug	Completed	Phase 2	Interventional	Other / Other / Other / Other / U.S. Fed / Industry	Other		Treatment			United States	NIH/Other US Fedral Agency
NCT00399893	5	9/15/2010	4/15/2009	12/15/2006	Prader-Willi Syndrome	Drug / Drug	Terminated		Interventional	NIH / NIH / Industry	Other	Randomized	Treatment			United States	NIH/Other US Fedral Agency
NCT00400374	10	11/15/2016	12/15/2012	8/15/2007	Head and Neck Cancer	Drug / Drug	Completed	Phase 1	Interventional	Industry / NIH	Other		Prevention			United States	NIH/Other US Fedral Agency
NCT00402779	303	6/4/2018	6/4/2018	11/3/2006	Oral Cancer	Drug / Drug	Completed	Phase 3	Interventional	NIH / Industry	Other	Randomized	Prevention			United States	NIH/Other US Fedral Agency
NCT00402896	28	6/15/2014	6/15/2014	10/15/2006	Lung Cancer / Pleural Effusion	Drug	Terminated	Phase 2	Interventional	U.S. Fed / Industry	Other		Treatment			United States	NIH/Other US Fedral Agency
NCT00405548	41	8/15/2012	4/15/2011	3/15/2008	Left Ventricular Diastolic Dysfunction	Drug / Drug	Completed	Phase 1/Phase 2	Interventional	NIH / Industry / NIH / NIH	Other	Randomized	Basic Science			United States	NIH/Other US Fedral Agency
NCT00406536	110	6/15/2012	6/15/2012	1/15/2007	Cystic Fibrosis / Pancreatic Insufficiency	Dietary Supplement / Dietary Supplement	Completed	Phase 2	Interventional	NIH	Industry	Randomized	Supportive Care			United States	NIH/Other US Fedral Agency
NCT00407602	30	12/31/2019	12/31/2019	9/15/2006	Retinitis Pigmentosa	Device	Completed		Interventional	NIH	Industry		Treatment	No		France / Mexico / Switzerland / United Kingdom / United States	NIH/Other US Fedral Agency
NCT00408668	30	2/15/2006		8/15/2005	Malaria / Malaria, Falciparum	Biological / Biological / Biological	Completed	Phase 1/Phase 2	Interventional	Other / Industry / Other / U.S. Fed	Other	Non-Randomized	Prevention			United Kingdom	NIH/Other US Fedral Agency
NCT00410189	54	3/15/2013	3/15/2013	11/15/2006	Lung Cancer	Drug	Completed	Phase 2	Interventional	U.S. Fed / Industry	Other		Treatment			United States	NIH/Other US Fedral Agency
NCT00411086	60	11/15/2016	11/15/2016	11/15/2006	Lymphoma	Biological / Biological	Completed	Phase 2	Interventional	NIH / Industry	Other		Treatment			United States	NIH/Other US Fedral Agency
NCT00411671	105	11/15/2012	11/15/2012	11/15/2006	Lung Cancer	Drug	Completed	Phase 2	Interventional	U.S. Fed / Industry	Other		Treatment			United States	NIH/Other US Fedral Agency
NCT00417287	17	4/15/2009	4/15/2009	12/15/2006	Pancreatic Neoplasms	Drug	Terminated	Phase 2	Interventional	NIH / Other	Industry	Randomized	Treatment			United States	NIH/Other US Fedral Agency
NCT00417586	984	11/15/2010	9/15/2010	6/15/2007	Carotid Stenosis / Cerebrovascular Accident	Device	Completed		Observational	NIH	Industry					United States	NIH/Other US Fedral Agency
NCT00417742	828	12/15/2004		6/15/2002	Chronic Headache	Behavioral	Completed		Interventional	U.S. Fed / Industry / Other	Other	Randomized	Treatment			United States	NIH/Other US Fedral Agency
NCT00421343	29	6/15/2008	6/15/2008	2/15/2007	Osteoporosis	Drug / Drug / Behavioral	Completed	Phase 3	Interventional	NIH / Industry / Industry	Other		Treatment			United States	NIH/Other US Fedral Agency
NCT00423930	44	7/15/2016	7/15/2016	10/15/2006	Head and Neck Cancer	Biological / Drug / Procedure / Radiation	Completed	Phase 2	Interventional	NIH / Industry	Other		Treatment			United States	NIH/Other US Fedral Agency
NCT00424749	4	7/15/2009	7/15/2009	6/15/2007	Churg-Strauss Syndrome	Drug / Drug	Terminated	Phase 2	Interventional	Industry / Industry / NIH	Other	Non-Randomized	Treatment			United States	NIH/Other US Fedral Agency
NCT00426153	42	10/15/2008	10/15/2008	1/15/2007	Polycystic Kidney, Autosomal Dominant / Polycystic Liver Disease / Hepatomegaly / Liver Diseases / Kidney, Polycystic / Abdominal Pain	Drug / Drug	Completed	Phase 2/Phase 3	Interventional	Industry / NIH	Other	Randomized	Treatment			United States	NIH/Other US Fedral Agency
NCT00427414	14	11/15/2011	11/15/2010	9/15/2008	Sarcoma	Drug	Terminated	Phase 1	Interventional	NIH / Industry	Other		Treatment			Brazil / United States	NIH/Other US Fedral Agency
NCT00428337	36	8/15/2008		4/15/2007	HIV Infections	Biological / Biological	Completed	Phase 1	Interventional	Other / Other / Industry	NIH	Randomized	Prevention			United States	NIH/Other US Fedral Agency
NCT00430768	9	1/15/2015	1/15/2015	2/15/2006	Alpha 1-Antitrypsin Deficiency	Biological	Completed	Phase 1	Interventional	NIH / Industry / Other / Other / NIH	Other	Non-Randomized	Treatment	Yes		United States	NIH/Other US Fedral Agency
NCT00431405	450	1/15/2007		8/15/2006	Rheumatoid Arthritis / Cardiovascular Disease / Coronary Disease		Unknown status		Observational	Industry	U.S. Fed					United States	NIH/Other US Fedral Agency
NCT00431951	30	2/15/2008	2/15/2008	2/15/2007	Healthy	Drug / Drug	Completed	Phase 1	Interventional	NIH	Industry	Randomized	Treatment			United States	NIH/Other US Fedral Agency
NCT00432536	469	2/15/2012	8/15/2011	10/15/2002	Cardiovascular Disease / Surgery	Other	Completed		Observational	Other / Other / Industry / Industry / Industry / Other / Industry / U.S. Fed	Other					United States	NIH/Other US Fedral Agency
NCT00432978	20	2/15/2007		7/15/2006	Altitude / Pulmonary Hypertension	Drug	Completed	Phase 1	Interventional	Industry	U.S. Fed	Randomized	Treatment			United States	NIH/Other US Fedral Agency
NCT00433550	33	5/15/2016	12/15/2014	5/15/2007	Small Intestine Adenocarcinoma / Recurrent Small Intestine Cancer	Drug / Drug / Drug	Completed	Phase 2	Interventional	NIH / Industry / Industry	Other	Non-Randomized	Treatment			United States	NIH/Other US Fedral Agency
NCT00434798	50	10/15/2008	10/15/2008	2/15/2007	Campylobacter Infections	Biological	Unknown status	Phase 1	Interventional	U.S. Fed / Industry	Other	Non-Randomized	Prevention			United States	NIH/Other US Fedral Agency
NCT00435331	14	10/15/2008	9/15/2008	3/15/2008	Pulmonary Arterial Hypertension	Drug	Completed	Phase 1	Interventional	NIH / Industry	Other	Non-Randomized	Treatment			United States	NIH/Other US Fedral Agency
NCT00435617	78	5/15/2010	5/15/2009	5/15/2005	Cerebrovascular Accident	Device	Completed		Interventional	NIH	Industry	Randomized	Treatment			United States	NIH/Other US Fedral Agency
NCT00439660	540	11/15/2008	11/15/2008	12/15/2006	Diarrhea	Biological	Completed	Phase 1/Phase 2	Interventional	Other / U.S. Fed / NIH / Other / Other / Other	Industry	Randomized	Prevention			India	NIH/Other US Fedral Agency
NCT00439699	16	12/15/2009	12/15/2008	2/15/2007	Essential Tremor	Drug	Completed	Phase 4	Interventional	Other / Industry	U.S. Fed	Non-Randomized	Treatment			United States	NIH/Other US Fedral Agency
NCT00440050	402	5/15/2009	5/15/2009	2/15/2007	Alzheimer's Disease	Drug / Drug	Completed	Phase 3	Interventional	NIH / Industry	Other	Randomized	Treatment			United States	NIH/Other US Fedral Agency
NCT00440115	750	12/15/2010	12/15/2010	6/15/2009	Smoking Cessation	Behavioral / Behavioral / Behavioral / Drug	Completed	Phase 3	Interventional	NIH / Industry	Other	Randomized	Treatment			United States	NIH/Other US Fedral Agency
NCT00440843	0	6/15/2012	6/15/2012	2/15/2007	Schizophrenia / Schizoaffective Disorder	Drug / Drug	Withdrawn	Phase 3	Interventional	Other / Industry	U.S. Fed	Randomized	Treatment			United States	NIH/Other US Fedral Agency
NCT00442910	61	12/15/2009	12/15/2009	7/15/2007	Healthy	Drug / Drug / Drug	Completed	Phase 1	Interventional	NIH / NIH / Other	Industry	Randomized	Prevention			Puerto Rico / United States	NIH/Other US Fedral Agency
NCT00443430	85	10/15/2010	10/15/2010	5/15/2007	Juvenile Chronic Polyarthritis / Juvenile Idiopathic Arthritis / Juvenile Rheumatoid Arthritis	Drug / Drug	Completed	Phase 4	Interventional	NIH / Industry	Other	Randomized	Treatment			United States	NIH/Other US Fedral Agency
NCT00443755	28	8/15/2010	8/15/2010	8/15/2005	Type 2 Diabetes / Insulin Resistance / Metabolic Syndrome	Drug / Drug / Drug	Completed	Phase 2	Interventional	NIH / Industry / NIH	Other	Randomized	Treatment			United States	NIH/Other US Fedral Agency
NCT00444379	224	7/15/2012	2/15/2012	4/15/2007	Kaposi's Sarcoma / HIV Infections	Drug	Completed	Phase 4	Interventional	NIH / Industry / Industry / Industry	Other	Randomized	Treatment			Uganda	NIH/Other US Fedral Agency
NCT00444600	691	2/15/2014	12/15/2009	3/15/2007	Diabetic Retinopathy / Diabetic Macular Edema	Drug / Drug / Drug / Drug	Completed	Phase 3	Interventional	NIH / Industry / Industry	Other	Randomized	Treatment			United States	NIH/Other US Fedral Agency
NCT00445003	333	7/15/2010	10/15/2009	3/15/2007	Proliferative Diabetic Retinopathy / Diabetic Macular Edema	Drug / Drug / Behavioral / Procedure	Completed	Phase 3	Interventional	NIH / Industry / Industry	Other	Randomized	Treatment			United States	NIH/Other US Fedral Agency
NCT00448253	92	9/15/2008	8/15/2008	7/15/2007	Symptoms of Inhalational Anthrax	Biological	Completed	Phase 1	Interventional	U.S. Fed	Industry	Randomized	Treatment			United States	NIH/Other US Fedral Agency
NCT00448357	54	11/15/2015	11/15/2015	10/15/2005	Chronic Myeloproliferative Disorders / Leukemia / Lymphoma / Multiple Myeloma and Plasma Cell Neoplasm / Myelodysplastic Syndromes	Biological / Biological / Drug / Drug / Drug / Procedure / Procedure / Drug	Completed	Phase 1/Phase 2	Interventional	NIH / Industry	Other		Treatment	No		United States	NIH/Other US Fedral Agency
NCT00448669	1219	3/15/2011	3/15/2011	3/15/2007	HIV Infections	Drug / Drug	Completed	Phase 2/Phase 3	Interventional	Other / Industry	U.S. Fed	Randomized	Prevention	Undecided		Botswana / United States	NIH/Other US Fedral Agency
NCT00448994	0	7/15/2011	7/15/2011	3/15/2007	Adenovirus / Other Mycoses		Withdrawn		Observational	NIH	Industry					United States	NIH/Other US Fedral Agency
NCT00450320	7	9/15/2009	9/15/2009	10/15/2007	Sarcoma	Drug	Completed	Phase 1	Interventional	NIH / Industry	Other	Non-Randomized	Treatment			United States	NIH/Other US Fedral Agency
NCT00453310	10	11/15/2008	11/15/2008	3/15/2007	Extragonadal Germ Cell Tumor / Ovarian Cancer / Teratoma / Testicular Germ Cell Tumor	Drug	Completed	Phase 2	Interventional	NIH / Industry	Other		Treatment			United States	NIH/Other US Fedral Agency
NCT00453622	222	8/15/2012	8/15/2012	11/15/2005	Heart Failure	Device	Completed		Observational	U.S. Fed	Industry					United States	NIH/Other US Fedral Agency
NCT00455403	357	12/15/2009	12/15/2009	4/15/2006	Metabolic Syndrome X / Overweight / Hypertension / Dyslipidemias / Prediabetic State	Drug / Drug	Completed		Interventional	NIH / Industry	Other	Randomized	Treatment			United States	NIH/Other US Fedral Agency
NCT00457886	20	6/15/2007		7/15/2005	Preterm Delivery		Completed		Observational	Industry / NIH	Other					United States	NIH/Other US Fedral Agency
NCT00457938	4	11/15/2014	11/15/2014	4/15/2006	Insulin Resistance / Hypertriglyceridemia / Diabetes / Hepatic Steatosis	Other / Other	Completed		Interventional	NIH / Industry / Industry	Other		Treatment			United States	NIH/Other US Fedral Agency
NCT00460525	400	7/15/2009	7/15/2009	5/15/2007	Plasmodium Falciparum Malaria	Biological / Biological	Completed	Phase 2	Interventional	NIH / U.S. Fed / Industry / Other	U.S. Fed	Randomized	Prevention			Mali	NIH/Other US Fedral Agency
NCT00462462	32	6/15/2010	6/15/2010	5/15/2007	Congenital Venous Malformation	Drug / Drug	Completed	Phase 2	Interventional	U.S. Fed	Industry	Randomized				France / United States	NIH/Other US Fedral Agency
NCT00462501	35	2/15/2014	2/15/2014	3/15/2007	Colorectal Cancer	Biological / Drug / Drug / Drug / Procedure / Radiation	Completed		Interventional	NIH / Industry	Other		Treatment			United States	NIH/Other US Fedral Agency
NCT00464347	100	9/15/2007		1/15/2007	Age-Related Macular Degeneration	Drug / Procedure / Drug	Terminated	Phase 2	Interventional	Industry	NIH	Randomized	Treatment			United States	NIH/Other US Fedral Agency
NCT00464724	90	12/12/2019	12/12/2019	3/15/2007	Prostate Cancer	Procedure	Terminated		Interventional	U.S. Fed / Industry	Other		Diagnostic			United States	NIH/Other US Fedral Agency
NCT00468715	28	6/24/2021	6/24/2021	3/23/2007	Breast Cancer	Drug / Other / Other	Completed	Phase 2	Interventional	NIH / Industry	Other		Treatment			United States	NIH/Other US Fedral Agency
NCT00468858	636	4/15/2010	4/15/2010	7/15/2007	Dengue Fever / Dengue Hemorrhagic Fever / Dengue Shock Syndrome	Other / Biological / Biological	Completed	Phase 2	Interventional	Industry	U.S. Fed	Randomized	Prevention	Yes		Puerto Rico	NIH/Other US Fedral Agency
NCT00470418	15	3/15/2010	8/15/2008	1/15/2007	Alzheimer Disease / Dementia	Drug / Drug	Completed	Phase 2	Interventional	NIH / Industry	U.S. Fed	Randomized	Treatment			United States	NIH/Other US Fedral Agency
NCT00472940	135	9/2/2020	9/2/2020	11/15/2006	Cancer / Hypogonadism		Completed		Observational	U.S. Fed / Industry	Other					United States	NIH/Other US Fedral Agency
NCT00475501	60	10/15/2014	3/15/2012	1/15/2007	Male Hypogonadism / Muscle Atrophy / Sarcopenia / Benign Prostate Hypertrophy	Drug / Drug / Other	Completed	Phase 2	Interventional	Industry / Industry	U.S. Fed	Randomized	Treatment			United States	NIH/Other US Fedral Agency
NCT00476346	5201	3/15/2006		5/15/2002	Stress Fracture	Dietary Supplement	Completed		Interventional	Industry / U.S. Fed	Other	Randomized	Prevention			United States	NIH/Other US Fedral Agency
NCT00477204	9	8/15/2010	8/15/2010	5/15/2007	Type 1 Diabetes Mellitus / Dyslipidemia	Drug / Drug	Completed	Phase 2	Interventional	Industry / NIH	Other	Randomized	Treatment			United States	NIH/Other US Fedral Agency
NCT00479531	40	10/15/2007		9/15/2005	Restless Legs Syndrome	Device	Completed	Phase 3	Interventional	Industry	U.S. Fed	Randomized	Treatment			United States	NIH/Other US Fedral Agency
NCT00482391	95	7/15/2011	7/15/2011	3/15/2007	Breast Cancer	Biological / Drug / Drug / Drug / Drug / Other	Completed	Phase 2	Interventional	NIH / Other / Industry	Other		Treatment			United States	NIH/Other US Fedral Agency
NCT00483405	33	12/15/2010	2/15/2010	10/15/2006	Liver Cancer	Biological / Drug / Drug	Completed	Phase 2	Interventional	Industry / Industry / Industry / NIH / NIH	Other		Treatment	No		United States	NIH/Other US Fedral Agency
NCT00483873	100	12/15/2009		8/15/2007	Cardiac Arrest / Arrhythmia		Unknown status		Observational	NIH / Other / Other / Other / Other	Industry					United States	NIH/Other US Fedral Agency
NCT00486044	103	6/15/2009	6/15/2009	2/15/2005	Alzheimer Disease	Drug / Drug	Completed	Phase 2	Interventional	NIH / Other / Other / Other / Other / Other / Industry	Other	Randomized	Prevention			United States	NIH/Other US Fedral Agency
NCT00486499	660			3/15/2003	Prostate Cancer	Procedure	Unknown status	Phase 3	Interventional	Other / Industry	U.S. Fed	Randomized	Treatment			United States	NIH/Other US Fedral Agency
NCT00486733	213	12/15/2014	10/15/2014	4/15/2007	Soft Tissue Injuries	Device	Unknown status	Phase 3	Interventional	Industry	U.S. Fed	Randomized	Treatment			United States	NIH/Other US Fedral Agency
NCT00490022	31	1/15/2009	1/15/2009	6/15/2007	Healthy	Drug / Drug	Completed	Phase 1/Phase 2	Interventional	NIH / Industry	Other	Randomized	Treatment			United States	NIH/Other US Fedral Agency
NCT00490139	8382	7/1/2021	12/6/2013	5/16/2007	Neoplasms, Breast	Drug / Biological	Completed	Phase 3	Interventional	Other / NIH / Other / Other	Industry	Randomized	Treatment	Yes		Argentina / Australia / Austria / Belgium / Brazil / Bulgaria / Canada / Chile / China / Croatia / Czechia / Denmark / Estonia / France / Germany / Greece / Hong Kong / Hungary / India / Ireland / Israel / Italy / Japan / Korea, Republic of / Malaysia / Mexico / Netherlands / New Zealand / Norway / Pakistan / Peru / Philippines / Poland / Romania / Russian Federation / Singapore / Slovakia / Slov…	NIH/Other US Fedral Agency
NCT00490230	108	6/15/2007	6/15/2007	4/15/2007	Cutaneous Leishmaniasis / Scar	Drug	Completed		Interventional	Industry	U.S. Fed	Non-Randomized				Tunisia	NIH/Other US Fedral Agency
NCT00494468	63	3/15/2004		10/15/2002	Insomnia / Sleep Disorder	Drug	Completed	Phase 1/Phase 2	Interventional	Industry	NIH	Randomized	Treatment			United States	NIH/Other US Fedral Agency
NCT00494676	73	4/15/2010	7/15/2009	9/15/2007	Homonymous Hemianopia	Device / Device	Completed		Interventional	Industry / NIH	Other	Randomized	Treatment			United Kingdom / United States	NIH/Other US Fedral Agency
NCT00496600	42	2/15/2011	2/15/2011	7/15/2007	Refractory Malignancy	Drug / Drug	Completed	Phase 1	Interventional	Industry / NIH	Other		Treatment			United States	NIH/Other US Fedral Agency
NCT00496756	14	4/15/2014	10/15/2009	3/15/2007	Kidney Cancer	Drug	Terminated	Phase 2	Interventional	NIH / Industry	Other		Treatment			United States	NIH/Other US Fedral Agency
NCT00498316	98	10/15/2016	10/15/2016	7/3/2007	Myelodysplastic Syndrome / Leukemia	Procedure / Drug / Drug / Drug / Other / Drug / Drug / Radiation / Drug / Drug / Drug / Drug	Completed	Phase 1	Interventional	Industry / NIH / NIH	Other		Treatment			United States	NIH/Other US Fedral Agency
NCT00498628	224	3/15/2010	8/15/2009	12/15/2007	Alcoholism / Alcohol Abuse	Drug / Other	Completed	Phase 2	Interventional	NIH / Industry / U.S. Fed	NIH	Randomized	Treatment			United States	NIH/Other US Fedral Agency
NCT00498927	47	12/15/2013	12/15/2013	6/15/2007	Brain and Central Nervous System Tumors	Drug / Genetic / Genetic / Other / Other	Completed	Phase 2	Interventional	NIH / Other / Industry	Other		Treatment			United States	NIH/Other US Fedral Agency
NCT00499356	299	1/15/2005		5/15/2002	Diabetes / Ulceration / Amputation / Foot Deformity / Neuropathy	Device / Device	Completed		Interventional	NIH	Industry	Randomized	Prevention			United States	NIH/Other US Fedral Agency
NCT00499603	62	4/15/2017	4/15/2012	7/15/2007	Breast Cancer	Drug / Drug / Drug / Drug / Drug	Unknown status	Phase 2	Interventional	Industry / NIH	Other	Randomized	Treatment			United States	NIH/Other US Fedral Agency
NCT00500175	110	6/15/2008		1/15/2007	Diabetes / Neuropathic Limb / Elevated Temperature / Shear Pressure / Increased Temperatures	Device / Device	Unknown status		Interventional	NIH	Industry	Randomized	Diagnostic			United States	NIH/Other US Fedral Agency
NCT00502372	9	1/15/2010	1/15/2010	12/15/2008	Pressure Ulcers	Dietary Supplement / Dietary Supplement	Terminated	Phase 1	Interventional	Industry	U.S. Fed	Randomized	Treatment			United States	NIH/Other US Fedral Agency
NCT00502476	14000	9/15/2009		8/15/2007	Nosocomial Bacteremia / MRSA Colonization / MRSA Infection / VRE Colonization / VRE Infection	Procedure	Unknown status		Observational	U.S. Fed / Industry	U.S. Fed					United States	NIH/Other US Fedral Agency
NCT00504257	45	10/15/2012	10/15/2012	3/15/2007	Fallopian Tube Cancer / Ovarian Cancer / Malignant Tumor of Peritoneum	Drug / Drug	Completed	Phase 2	Interventional	NIH / Industry / Industry	Other		Treatment			United States	NIH/Other US Fedral Agency
NCT00504335	24	10/15/2007	9/15/2007	6/15/2007	Acute Radiation Syndrome	Drug	Completed	Phase 1	Interventional	U.S. Fed	Industry	Non-Randomized	Treatment				NIH/Other US Fedral Agency
NCT00505245	6500	4/30/2031	4/30/2030	4/13/1999	Caregiver / Health Care Provider / Malignant Neoplasm / Physician	Other / Other / Other	Recruiting		Observational	NIH / Industry / Industry / Industry / Industry / Industry / NIH	Other					United States	NIH/Other US Fedral Agency
NCT00507117	300	10/15/2007		3/15/2007	Obstructive Sleep Apnea	Drug / Drug	Completed	Phase 4	Interventional	Industry	U.S. Fed	Randomized	Diagnostic			United States	NIH/Other US Fedral Agency
NCT00507546	12	7/15/2011	12/15/2010	7/15/2007	Insomnia / Spinal Cord Injury / Tetraplegia / Sleep Disorders	Drug / Drug	Completed	Phase 4	Interventional	Other / Industry	U.S. Fed	Randomized	Treatment			United States	NIH/Other US Fedral Agency
NCT00508586	33	3/15/2012	3/15/2012	11/15/2007	Metastatic Breast Cancer	Drug	Completed	Phase 1	Interventional	U.S. Fed	Industry		Treatment			United States	NIH/Other US Fedral Agency
NCT00508612	259	3/15/2010	5/15/2009	4/15/2007	Cardiovascular Diseases / Hypertension	Behavioral / Behavioral	Completed	Phase 2	Interventional	Industry	NIH	Randomized	Prevention			United States	NIH/Other US Fedral Agency
NCT00513526	112	10/15/2011	5/15/2010	11/15/2007	Infection / Precancerous Condition	Biological	Completed	Phase 2	Interventional	NIH / Industry	Other	Non-Randomized	Treatment			United States	NIH/Other US Fedral Agency
NCT00514072	54		9/15/2012	3/15/2007	Prostate Cancer	Biological / Biological / Other	Unknown status	Phase 2	Interventional	NIH	Industry	Randomized	Treatment			United States	NIH/Other US Fedral Agency
NCT00515385	40	1/15/2009	12/15/2008	8/15/2007	West Nile Virus	Drug / Drug / Other	Completed	Phase 1	Interventional	NIH	Industry	Randomized	Treatment			United States	NIH/Other US Fedral Agency
NCT00517933	180	10/15/2009	5/15/2009	8/15/2007	Pulmonary Fibrosis / Hypertension, Pulmonary	Drug / Other	Completed	Phase 3	Interventional	NIH / Industry	Other	Randomized	Treatment			United States	NIH/Other US Fedral Agency
NCT00519818	20	5/15/2009	5/15/2009	8/15/2007	Congenital Adrenal Hyperplasia / 21-Hydroxylase Deficiency / Adrenogenital Syndrome	Drug / Drug	Completed	Phase 1/Phase 2	Interventional	NIH	Industry		Treatment			United States	NIH/Other US Fedral Agency
NCT00521534	19	11/15/2008	6/15/2008	3/15/2006	Sleep Related Breathing Disorder / Congestive Heart Failure	Device	Completed		Observational	Industry / Other	U.S. Fed					United States	NIH/Other US Fedral Agency
NCT00522301	6	3/15/2008	3/15/2008	7/15/2007	Fallopian Tube Cancer / Ovarian Cancer / Primary Peritoneal Cavity Cancer	Drug / Other / Other / Other / Other	Terminated	Phase 2	Interventional	NIH / Industry	Other		Treatment			United States	NIH/Other US Fedral Agency
NCT00522899	126	6/15/2011	12/15/2009	8/15/2007	Cognitive Impairment	Behavioral / Behavioral / Behavioral / Behavioral	Completed		Interventional	Other / NIH / Industry / Other	Other	Randomized	Prevention			United States	NIH/Other US Fedral Agency
NCT00524277	456	3/31/2017	12/31/2014	1/15/2007	Breast Cancer	Biological / Biological / Biological / Biological	Completed	Phase 2	Interventional	Industry / Industry	U.S. Fed	Randomized	Prevention			Germany / Greece / United States	NIH/Other US Fedral Agency
NCT00527865	36	1/15/2009	12/15/2008	10/15/2007	Influenza	Drug / Drug	Completed	Phase 1	Interventional	NIH	Industry	Randomized	Treatment			United States	NIH/Other US Fedral Agency
NCT00528346	144	8/15/2011	8/15/2011	9/15/2007	Chronic Pain	Behavioral / Behavioral	Unknown status	Phase 2	Interventional	NIH	Industry	Randomized	Treatment			United States	NIH/Other US Fedral Agency
NCT00528450	1	1/15/2011	1/15/2011	9/15/2007	Leukemia	Drug / Drug / Drug	Terminated	Phase 2	Interventional	NIH / Industry	Other		Treatment			United States	NIH/Other US Fedral Agency
NCT00528593	0	10/15/2009	10/15/2009	11/15/2007	HIV Infections / Neuropathy	Drug	Withdrawn	Phase 2	Interventional	Industry / Industry / NIH	Other	Randomized	Treatment				NIH/Other US Fedral Agency
NCT00528749	20			2/15/2007	Upper Airway Resistance Syndrome	Other	Unknown status		Interventional	Industry	U.S. Fed					United States	NIH/Other US Fedral Agency
NCT00528814	527	5/15/2012	5/15/2011	1/15/2009	Asthma	Other	Completed		Interventional	NIH / Other / Industry	Other	Randomized	Treatment			United States	NIH/Other US Fedral Agency
NCT00528918	300	5/15/2011	5/15/2011	6/15/2007	Diabetes Mellitus, Type II	Drug	Completed		Interventional	Industry	U.S. Fed	Randomized	Treatment			United States	NIH/Other US Fedral Agency
NCT00532792	501	6/15/2008	6/15/2008	8/15/2007	Pandemic Influenza	Biological / Biological / Biological / Biological / Biological / Biological / Biological / Biological / Biological / Biological	Completed	Phase 1	Interventional	U.S. Fed	Industry	Randomized	Treatment			United States	NIH/Other US Fedral Agency
NCT00533455	40	8/15/2007		3/15/2004	Neuroleptic-Induced Tremor	Drug	Terminated	Phase 3	Interventional	Industry	U.S. Fed	Randomized				United States	NIH/Other US Fedral Agency
NCT00533910	42	5/15/2010	4/15/2010	10/15/2007	Hepatic Encephalopathy	Drug / Drug	Completed		Interventional	Industry	U.S. Fed	Randomized	Treatment			United States	NIH/Other US Fedral Agency
NCT00536783	20	3/15/2006		4/15/2004	Schizophrenia	Drug	Completed		Observational	Industry	U.S. Fed					United States	NIH/Other US Fedral Agency
NCT00538083	45	5/15/2006		8/15/2005	Cardioprotection	Other / Other / Other	Completed	Phase 1	Interventional	U.S. Fed / Industry	Other	Randomized	Prevention			United States	NIH/Other US Fedral Agency
NCT00538850	130	10/15/2010	2/15/2010	10/15/2007	Cancer	Drug / Drug	Completed	Phase 3	Interventional	NIH	Industry		Treatment			United States	NIH/Other US Fedral Agency
NCT00539305	22	5/15/2012	7/15/2011	7/15/2009	Mild Cognitive Impairment / Alzheimer's Disease	Drug / Drug	Completed	Phase 3	Interventional	NIH / Industry	Other	Randomized	Treatment			United States	NIH/Other US Fedral Agency
NCT00539539	1586	9/15/2009	6/15/2009	2/15/2007	Heart Arrest	Other	Completed	Phase 2	Interventional	NIH / NIH / Other / Industry	Other	Randomized	Treatment			Canada / United States	NIH/Other US Fedral Agency
NCT00541034	49	1/15/2016	1/15/2016	5/15/2005	Leukemia / Lymphoma	Biological / Drug / Drug	Completed	Phase 2	Interventional	NIH / Industry	Other		Treatment			United States	NIH/Other US Fedral Agency
NCT00549848	600	3/26/2022	9/26/2020	10/29/2007	Acute Lymphoblastic Leukemia	Drug / Drug	Completed	Phase 3	Interventional	NIH / Industry / NIH	Other	Randomized	Treatment			United States	NIH/Other US Fedral Agency
NCT00550342	10	12/15/2009	12/15/2009	1/15/2008	Focal Segmental Glomerulosclerosis (FSGS)	Drug	Completed	Phase 2	Interventional	Industry / Other	NIH		Treatment			United States	NIH/Other US Fedral Agency
NCT00550589	33	2/15/2010	2/15/2010	9/15/2007	Anal Cancer / Precancerous Condition	Drug / Genetic / Genetic / Genetic / Procedure / Procedure	Completed	Phase 2	Interventional	NIH / Industry	Other		Treatment			United States	NIH/Other US Fedral Agency
NCT00550927	42	9/15/2012	3/15/2010	11/15/2006	Unspecified Adult Solid Tumor, Protocol Specific	Biological / Drug / Other / Other	Completed	Phase 1	Interventional	NIH	Industry	Non-Randomized	Treatment			United States	NIH/Other US Fedral Agency
NCT00552084	190	4/15/2014	4/15/2014	11/15/2007	Atrial Fibrillation	Drug / Drug	Completed	Phase 4	Interventional	NIH / Other / Industry	Other	Randomized	Treatment			United States	NIH/Other US Fedral Agency
NCT00552630	0			9/15/2007	Lead Poisoning / Vitamin D Deficiency	Device / Drug	Withdrawn	Phase 2/Phase 3	Interventional	Industry	U.S. Fed	Randomized	Treatment			United States	NIH/Other US Fedral Agency
NCT00553059	62	8/15/2014	8/15/2014	5/15/2008	Chemotherapy-induced Nausea and Vomiting / Unspecified Adult Solid Tumor, Protocol Specific	Drug / Drug / Drug / Other	Completed	Phase 3	Interventional	NIH / Industry	Other	Randomized	Supportive Care			United States	NIH/Other US Fedral Agency
NCT00555750	20	8/15/2008	7/15/2008	3/15/2006	Primary Insomnia	Drug / Drug	Completed		Interventional	Industry / Other / NIH	Other	Randomized	Basic Science			United States	NIH/Other US Fedral Agency
NCT00556036	61	3/15/2009	3/15/2009	3/15/2006	Anorexia Nervosa / Hypothalamic Amenorrhea / Obesity		Completed		Observational	NIH / Industry	Other					United States	NIH/Other US Fedral Agency
NCT00557206	35	11/15/2009	11/15/2009	4/15/2005	Neoplasms / Head and Neck Neoplasms	Drug	Terminated	Phase 2	Interventional	Industry	U.S. Fed	Non-Randomized	Treatment			United States	NIH/Other US Fedral Agency
NCT00560001	600	5/15/2008		1/15/2006	Frail Elderly / Medication Errors	Behavioral	Unknown status	Phase 3	Interventional	Other / U.S. Fed / NIH	Industry	Randomized	Supportive Care			United States	NIH/Other US Fedral Agency
NCT00562380	64	6/15/2010	4/15/2010	10/15/2005	Lymphoma / Prostate Cancer / Sarcoma / Small Intestine Cancer / Unspecified Adult Solid Tumor, Protocol Specific	Biological / Other / Other / Procedure	Completed	Phase 1	Interventional	NIH	Industry	Randomized	Treatment			United States	NIH/Other US Fedral Agency
NCT00563212	12	12/1/2018	6/1/2010	1/15/2007	Pulmonary Fibrosis	Drug	Completed	Phase 1	Interventional	NIH / Other / Industry	Other		Treatment			United States	NIH/Other US Fedral Agency
NCT00563784	68	5/30/2018	5/30/2018	11/15/2007	Non-Small Cell Lung Cancer / Lung Cancer	Drug / Drug / Drug / Radiation	Completed	Phase 2	Interventional	Industry / U.S. Fed	Other		Treatment			United States	NIH/Other US Fedral Agency
NCT00566488	25	12/15/2019	8/15/2007	1/15/2005	DiGeorge Syndrome / Hypoparathyroidism / Complete DiGeorge Syndrome	Biological	Completed	Phase 1	Interventional	U.S. Fed / NIH / NIH / NIH	Industry		Treatment			United States	NIH/Other US Fedral Agency
NCT00566904	30	9/15/2008	8/15/2008	9/15/2006	Postherpetic Neuralgia	Drug / Drug / Other	Completed	Phase 1	Interventional	NIH / Other	Industry	Randomized	Treatment			United States	NIH/Other US Fedral Agency
NCT00567099	20	9/15/2008		8/15/2003	Schizophrenia / Sensory Gating	Drug	Unknown status		Interventional	Industry	U.S. Fed	Non-Randomized	Treatment			United States	NIH/Other US Fedral Agency
NCT00573313	94	9/15/2009	6/15/2009	9/15/2005	Liver Disease, Alcoholic	Drug / Drug	Completed	Phase 3	Interventional	NIH / Industry / Other / Other / Other	Other	Randomized	Treatment			United States	NIH/Other US Fedral Agency
NCT00574236	4	10/15/2009	10/15/2009	8/15/2006	Metastatic Breast Cancer	Drug	Terminated	Phase 2	Interventional	NIH / Industry	Other		Treatment			United States	NIH/Other US Fedral Agency
NCT00574301	32	10/15/2011	10/15/2007	3/15/2002	Breast Cancer	Procedure	Completed	Phase 1/Phase 2	Interventional	U.S. Fed / Industry / Industry	Other	Non-Randomized	Treatment			United States	NIH/Other US Fedral Agency
NCT00576407	26	12/31/2017	4/15/2009	10/15/1991	DiGeorge Syndrome / Complete Typical DiGeorge Anomaly	Biological	Completed	Phase 2	Interventional	NIH / NIH / NIH	Industry		Treatment			United States	NIH/Other US Fedral Agency
NCT00576836	7	12/31/2019	11/15/2010	9/2/2004	DiGeorge Anomaly / DiGeorge Syndrome / Complete DiGeorge Anomaly / Complete DiGeorge Syndrome	Biological / Other	Completed	Phase 2	Interventional	NIH / NIH / NIH	Industry	Non-Randomized	Treatment			United States	NIH/Other US Fedral Agency
NCT00577096	120	6/15/2004	6/15/2004	10/15/2001	Multiple Myeloma	Drug / Behavioral / Biological / Biological / Drug / Drug / Biological / Drug / Drug / Drug / Biological / Drug / Drug / Biological / Drug	Completed		Interventional	NIH / Industry	Other	Randomized	Supportive Care			United States	NIH/Other US Fedral Agency
NCT00577694	21	8/15/2015	7/15/2010	11/15/2007	Leukemia	Drug / Drug	Terminated	Phase 1	Interventional	NIH / Industry	Other		Treatment			United States	NIH/Other US Fedral Agency
NCT00578565	10	6/15/2011	6/15/2011	5/15/2007	Rheumatoid Arthritis / Interstitial Pneumonia	Drug	Completed	Phase 3	Interventional	Industry / NIH	Other		Treatment			United States	NIH/Other US Fedral Agency
NCT00578877	450	11/15/2009	10/15/2009	1/15/2008	Contraception	Device / Combination Product / Combination Product	Completed	Phase 2/Phase 3	Interventional	U.S. Fed / Other / Industry	Other	Randomized	Prevention			United States	NIH/Other US Fedral Agency
NCT00579410	85	10/15/2009	10/15/2009	5/15/2004	Esophagitis / Inflammation / Gastritis / Abdominal Pain / Heartburn		Completed		Observational	Industry	U.S. Fed					United States	NIH/Other US Fedral Agency
NCT00579436	33	1/15/2015	3/27/2013	1/15/2007	Metabolic Syndrome / Insulin Resistance	Drug / Drug	Completed		Interventional	Industry / NIH / NIH	Other	Randomized	Basic Science			United States	NIH/Other US Fedral Agency
NCT00579527	14	12/31/2017	12/15/2011	12/19/2005	DiGeorge Anomaly / Complete DiGeorge Anomaly / Complete Atypical DiGeorge Anomaly / Complete DiGeorge Syndrome / Complete Atypical DiGeorge Syndrome	Biological / Other / Procedure / Drug / Drug / Drug / Drug / Drug / Drug	Completed	Phase 1/Phase 2	Interventional	NIH / NIH / NIH	Industry	Non-Randomized	Treatment			United States	NIH/Other US Fedral Agency
NCT00579709	15	12/15/2019	12/15/2006	7/15/2002	DiGeorge Syndrome / DiGeorge Anomaly / Complete DiGeorge Anomaly / Complete DiGeorge Syndrome	Biological	Completed	Phase 1	Interventional	NIH / NIH / NIH	Industry		Treatment			United States	NIH/Other US Fedral Agency
NCT00579826	55	8/15/2018	3/15/2015	10/15/2006	Breast Cancer	Drug / Drug	Completed	Phase 2	Interventional	Industry / NIH	Other	Randomized	Prevention	No		United States	NIH/Other US Fedral Agency
NCT00580411	75	5/15/2009	5/15/2009	3/15/2007	Insomnia / Alcohol Problem		Completed		Observational	Industry	NIH					United States	NIH/Other US Fedral Agency
NCT00582283	21	8/1/2014	8/1/2014	1/14/2004	Non Small Cell Lung Cancer	Drug	Completed	Phase 1	Interventional	NIH / Industry	Other		Diagnostic			United States	NIH/Other US Fedral Agency
NCT00582946	16	12/15/2009	12/15/2009	5/15/2006	Hearing Impairment	Device	Completed	Phase 1	Interventional	NIH	Industry		Basic Science	No		United States	NIH/Other US Fedral Agency
NCT00583232	15	12/15/2008	12/15/2008	2/15/2006	Crohn's Disease / Protein Metabolism / Energy Metabolism	Drug	Completed	Phase 1	Interventional	Industry / Other / NIH	Other	Non-Randomized	Basic Science			United States	NIH/Other US Fedral Agency
NCT00584701	49	5/15/2009	5/15/2009	1/15/2008	Autism	Drug	Completed	Phase 2/Phase 3	Interventional	Industry / NIH	Other		Treatment			United States	NIH/Other US Fedral Agency
NCT00584948	94	9/15/2012	9/15/2012	9/15/2007	Fragile X-Associated Tremor/Ataxia Syndrome / Fragile X Premutation Carriers	Drug / Drug	Completed		Interventional	NIH / Industry	Other	Randomized	Treatment			United States	NIH/Other US Fedral Agency
NCT00585260	66	2/16/2010	2/16/2010	12/15/2007	Asthma	Drug	Completed	Early Phase 1	Interventional	Industry / NIH	Other		Diagnostic			United States	NIH/Other US Fedral Agency
NCT00586404	1250	5/15/2017	5/15/2017	11/15/2007	Barrett's Esophagus / Esophageal Neoplasms		Terminated		Observational	Industry / U.S. Fed	Other					United States	NIH/Other US Fedral Agency
NCT00587990	9	6/15/2011	6/15/2011	11/15/2007	Stem Cell Transplantation / Ventricular Dysfunction, Left	Biological / Genetic / Biological	Terminated	Phase 1/Phase 2	Interventional	NIH / Other / Industry	Other	Randomized	Treatment	No		United States	NIH/Other US Fedral Agency
NCT00588822	21	2/15/2011	1/15/2009	1/15/2005	Precancerous Condition	Biological	Terminated	Phase 2	Interventional	Industry / Industry / NIH	Other		Treatment			United States	NIH/Other US Fedral Agency
NCT00590200	9880	12/15/2030	7/15/2007	1/15/2001	Cardiovascular Diseases		Active, not recruiting		Observational	NIH / Industry / NIH	Other			No			NIH/Other US Fedral Agency
NCT00590824	23	9/20/2018	9/20/2018	12/17/2007	Melanoma	Drug / Drug	Completed	Phase 2	Interventional	NIH / Industry	Other	Randomized	Treatment			United States	NIH/Other US Fedral Agency
NCT00591591	309	6/15/2010	6/15/2010	8/15/2007	Obstructive Sleep Apnea Syndrome	Device	Completed	Phase 3	Interventional	NIH / Other / Other / Other	Industry	Non-Randomized	Diagnostic			United States	NIH/Other US Fedral Agency
NCT00594880	23	5/15/2011	11/15/2010	1/15/2008	HIV Infections	Drug / Drug	Completed	Phase 2	Interventional	NIH / NIH / Industry	Other	Randomized	Treatment			United States	NIH/Other US Fedral Agency
NCT00595127	21	5/15/2013	5/15/2013	6/15/2001	Fanconi Anemia	Drug / Drug / Radiation	Completed		Interventional	NIH / Industry	Other		Treatment			United States	NIH/Other US Fedral Agency
NCT00595621	22	6/15/2009	6/15/2009	2/15/2006	Gastric Stasis	Device	Completed		Interventional	Industry / NIH / Other	Other	Randomized	Treatment			United States	NIH/Other US Fedral Agency
NCT00598169	23	11/15/2014	10/15/2014	11/15/2007	Lymphoma	Biological / Drug / Drug / Drug / Drug / Drug / Genetic / Genetic	Completed	Phase 1	Interventional	NIH / Industry	Other	Non-Randomized	Treatment			United States	NIH/Other US Fedral Agency
NCT00602927	38	8/15/2008	8/15/2008	11/15/2007	Nicotine Dependence	Drug / Drug	Completed		Interventional	Industry / NIH	Other	Randomized	Treatment			United States	NIH/Other US Fedral Agency
NCT00603551	106	12/15/2009	12/15/2009	11/15/2006	Bone Density / Cancer		Completed		Observational	Industry / NIH	Other					United States	NIH/Other US Fedral Agency
NCT00604565	11	12/15/2010	12/15/2010	1/15/2008	End Stage Renal Disease (ESRD)	Drug / Other	Terminated		Interventional	NIH / Industry	Other	Randomized	Supportive Care			United States	NIH/Other US Fedral Agency
NCT00605163	530		8/15/2010	8/15/2006	Parkinson Disease		Unknown status		Observational	NIH / Industry / Other / U.S. Fed	Other					Canada / United States	NIH/Other US Fedral Agency
NCT00605592	20	1/15/2012	1/15/2012	1/15/2007	Diabetes Mellitus, Type 1	Procedure	Unknown status	Phase 1	Interventional	NIH / Industry	Other	Non-Randomized	Treatment			United States	NIH/Other US Fedral Agency
NCT00606242	44	12/15/2007	12/15/2002	1/15/2000	Asthma	Drug	Completed	Phase 4	Interventional	NIH / Industry	Other	Randomized	Basic Science			United States	NIH/Other US Fedral Agency
NCT00607724	68	11/15/2009	11/15/2009	4/15/2007	Unspecified Adult Solid Tumor, Protocol Specific	Drug	Completed	Phase 1	Interventional	NIH / Other	Industry	Non-Randomized	Treatment				NIH/Other US Fedral Agency
NCT00607945	48	5/15/2012	5/15/2012	1/15/2008	Type 2 Diabetes Mellitus	Drug / Dietary Supplement / Dietary Supplement	Completed	Phase 1	Interventional	NIH / Industry / Industry / Industry	Other	Randomized	Treatment			United States	NIH/Other US Fedral Agency
NCT00608491	188	6/15/2012	3/15/2012	3/15/2008	Heart Failure	Drug / Device	Completed	Phase 3	Interventional	NIH / Industry	Other	Randomized	Treatment			Canada / United States	NIH/Other US Fedral Agency
NCT00611091	5077	9/15/2013	6/15/2012	8/15/2010	Adverse Outcomes Post-hospital Discharge	Other / Other / Other	Completed		Interventional	Industry / U.S. Fed	Other	Randomized	Health Services Research			United States	NIH/Other US Fedral Agency
NCT00611442	191	1/15/2008	1/15/2008	10/15/2007	Bowel Preparation for Colonoscopy	Drug / Drug	Completed		Interventional	Industry	U.S. Fed	Randomized	Treatment			United States	NIH/Other US Fedral Agency
NCT00612157	154	2/15/2009	6/15/2008	1/15/2008	Obstructive Sleep Apnea	Drug / Drug	Completed	Phase 4	Interventional	Industry	U.S. Fed	Randomized	Supportive Care			United States	NIH/Other US Fedral Agency
NCT00612560	28	4/15/2014	1/15/2011	11/15/2007	Breast Cancer	Drug / Dietary Supplement / Drug	Completed		Interventional	NIH / Industry	Other	Randomized	Basic Science			United States	NIH/Other US Fedral Agency
NCT00612963	23	5/15/2009	5/15/2009	4/15/2007	Candidiasis, Oral / Thrush / Candidiasis	Drug	Completed		Observational	NIH / Other	Industry					United States	NIH/Other US Fedral Agency
NCT00613093	67	8/15/2008	3/15/2006	10/15/2002	Glioblastoma Multiforme / Anaplastic Glioma	Drug	Completed	Phase 2	Interventional	Industry / NIH	Other	Non-Randomized	Treatment			United States	NIH/Other US Fedral Agency
NCT00613379	30	8/15/2008	8/15/2008	12/15/2007	HIV Infections	Drug / Drug / Drug	Completed	Phase 2	Interventional	NIH	Industry	Randomized	Treatment			United States	NIH/Other US Fedral Agency
NCT00614289	30	7/15/2009	7/15/2009	8/15/2006	Contact Dermatitis / Eczema, Contact	Device	Completed	Phase 1	Interventional	NIH	Industry	Randomized	Treatment			United States	NIH/Other US Fedral Agency
NCT00614354	66	9/15/2010	9/15/2010	10/15/2008	Acute Coronary Syndrome	Drug	Completed	Phase 2	Interventional	NIH / Other / Other / Other / Other	Industry		Diagnostic			United States	NIH/Other US Fedral Agency
NCT00614458	6	9/15/2008	9/15/2008	4/15/2007	HIV Infections	Drug	Terminated	Phase 2	Interventional	NIH / Industry / Industry	Other	Non-Randomized	Treatment			United States	NIH/Other US Fedral Agency
NCT00615550	465	11/15/2010	11/15/2010	3/15/2008	Preterm Delivery / Short Cervix / Short Uterine Cervical Length	Drug / Drug	Completed	Phase 3	Interventional	NIH	Industry	Randomized	Prevention			Belarus / Chile / Czech Republic / India / Israel / Italy / Russian Federation / South Africa / Ukraine / United States	NIH/Other US Fedral Agency
NCT00615641	65	9/15/2009	9/15/2009	6/15/2007	Healthy		Completed		Observational	Other / U.S. Fed / Industry / Other	Other					United States	NIH/Other US Fedral Agency
NCT00615940	132	4/15/2012	12/15/2011	7/15/2008	Metastatic Breast Cancer	Drug / Drug	Completed	Phase 2	Interventional	U.S. Fed	Industry	Randomized	Treatment			Belgium / Brazil / Germany / Israel / United States	NIH/Other US Fedral Agency
NCT00616083	190	7/15/2007	7/15/2007	4/15/2006	Healthy		Completed		Observational	Other / U.S. Fed / Industry / Other / Other / Other	Other					Italy / United States	NIH/Other US Fedral Agency
NCT00617201	50	8/15/2011	8/15/2011	7/15/2007	Substance Abuse	Drug / Drug	Completed	Phase 2	Interventional	Industry / NIH	Other	Randomized	Treatment			United States	NIH/Other US Fedral Agency
NCT00618839	15	4/15/2008	4/15/2008	7/15/2006	Third Degree Burn / Burns / Wound Infection / Degloving Injury	Biological / Procedure	Completed	Phase 1/Phase 2	Interventional	NIH	Industry		Treatment			United States	NIH/Other US Fedral Agency
NCT00628784	100	3/15/2012	3/15/2010	3/15/2007	Barrett's Esophagus	Procedure / Procedure	Unknown status	Phase 4	Interventional	Industry	U.S. Fed	Non-Randomized	Treatment			United States	NIH/Other US Fedral Agency
NCT00631748	60	7/15/2010	7/15/2010	2/15/2008	Cocaine Dependence / Cocaine Abuse / Cocaine Addiction / Drug Abuse / Substance Abuse	Drug / Drug / Behavioral	Completed		Interventional	U.S. Fed / Industry	Other	Randomized	Treatment			United States	NIH/Other US Fedral Agency
NCT00633009	50	1/15/2010	9/15/2009	8/15/2008	Cutaneous Leishmaniasis	Biological / Biological	Completed	Phase 2	Interventional	U.S. Fed	Industry	Randomized	Screening			United States	NIH/Other US Fedral Agency
NCT00634634	52	10/20/2028	4/20/2019	8/11/2008	Metastatic Breast Cancer	Drug / Drug	Active, not recruiting	Phase 1/Phase 2	Interventional	Other / NIH / Industry / Industry	Other		Treatment	No		United States	NIH/Other US Fedral Agency
NCT00635245	0				Breast Cancer	Biological / Other / Other / Other / Procedure / Procedure / Procedure	Withdrawn	Phase 1	Interventional	NIH	Industry		Treatment				NIH/Other US Fedral Agency
NCT00636519	36	10/15/2009	10/15/2009	2/15/2008	Healthy Volunteers	Biological / Biological	Completed	Phase 1	Interventional	U.S. Fed	Industry	Randomized	Treatment			United States	NIH/Other US Fedral Agency
NCT00636805	63	1/15/2013	1/15/2013	5/15/2008	Brain Cancer	Drug	Terminated	Phase 2	Interventional	Industry / NIH	Other		Supportive Care			United States	NIH/Other US Fedral Agency
NCT00639067	215	12/15/2013	12/15/2012	6/15/2008	Lung Neoplasms	Device	Completed		Observational	NIH	Industry					United States	NIH/Other US Fedral Agency
NCT00641511	0	11/15/2009	9/15/2009	6/15/2008	Post Traumatic Stress Disorder (PTSD)	Drug / Drug	Withdrawn	Phase 2	Interventional	U.S. Fed / U.S. Fed / Industry	U.S. Fed	Randomized	Treatment			United States	NIH/Other US Fedral Agency
NCT00647764	32	9/15/2010	9/15/2010	3/15/2008	Solid Tumor Malignancy / Lymphoid Malignancy (Lymphoma and CLL) / Leukemia / Lymphoma	Drug	Completed	Phase 1	Interventional	NIH	Industry	Non-Randomized	Treatment			United States	NIH/Other US Fedral Agency
NCT00648245	172	7/15/2010	7/15/2010	6/15/2008	COPD / Chronic Obstructive Pulmonary Disease	Drug / Drug / Drug / Drug / Drug	Completed	Phase 2	Interventional	NIH	Industry	Randomized	Treatment			United States	NIH/Other US Fedral Agency
NCT00650858	52	8/15/2008	8/15/2008	2/15/2004	Intraventricular Hemorrhage	Drug	Completed	Phase 2	Interventional	U.S. Fed / Industry	Other	Non-Randomized	Treatment			Canada / Germany / United Kingdom / United States	NIH/Other US Fedral Agency
NCT00651261	717		7/15/2016	4/15/2008	Leukemia	Drug / Drug / Drug / Other / Drug	Active, not recruiting	Phase 3	Interventional	NIH / Industry	Other	Randomized	Treatment			Canada / United States	NIH/Other US Fedral Agency
NCT00651950	0	12/15/2010	12/15/2010	3/15/2009	Hydrocephalus		Withdrawn		Observational	NIH	Industry					United States	NIH/Other US Fedral Agency
NCT00652119	46	8/15/2021	8/15/2009	2/15/2008	Ovarian Cancer / Peritoneal Cancer / Fallopian Tube Cancer	Drug / Drug / Drug	Unknown status	Phase 1	Interventional	Industry / NIH	Other		Treatment			United States	NIH/Other US Fedral Agency
NCT00652145	119	1/15/2013	1/15/2013	9/15/2008	Ulcerative Colitis	Drug	Completed	Phase 4	Interventional	NIH / Industry	Other	Randomized	Prevention			United States	NIH/Other US Fedral Agency
NCT00652197	16	5/15/2014	5/15/2014	3/15/2009	Hydrocephalus		Completed		Observational	NIH	Industry					United States	NIH/Other US Fedral Agency
NCT00652249	0	12/15/2010	12/15/2010	3/15/2009	Hydrocephalus		Withdrawn		Observational	NIH	Industry					United States	NIH/Other US Fedral Agency
NCT00652574	56	10/7/2022	10/7/2022	3/12/2008	Malignant Pleural Mesothelioma	Drug	Completed	Phase 1	Interventional	Industry / U.S. Fed	Other		Treatment			United States	NIH/Other US Fedral Agency
NCT00656357	20	5/15/2009	5/15/2009	6/15/2008	Cocaine Dependence	Drug / Drug / Drug / Drug / Drug / Drug / Drug	Completed	Phase 1/Phase 2	Interventional	NIH	Industry	Randomized	Treatment			United States	NIH/Other US Fedral Agency
NCT00657111	38	10/15/2009	10/15/2009	4/15/2008	Influenza	Drug / Other	Completed	Phase 1	Interventional	NIH	Industry	Randomized	Treatment			United Kingdom	NIH/Other US Fedral Agency
NCT00659230	100	8/30/2012	7/5/2012	7/1/2009	Posttraumatic Stress Disorder	Drug / Drug	Completed	Phase 2	Interventional	Industry / U.S. Fed / Other / U.S. Fed / U.S. Fed	Other	Randomized	Treatment	No		United States	NIH/Other US Fedral Agency
NCT00659425	57	12/15/2014	12/15/2014	9/15/2008	Acute Lymphoblastic Leukemia / Non-Hodgkin's Lymphoma	Drug / Drug / Drug / Drug / Drug / Drug / Drug / Drug / Drug / Drug	Completed	Phase 1	Interventional	NIH	Industry		Treatment			Canada / United States	NIH/Other US Fedral Agency
NCT00664703	13	1/15/2010	1/15/2010	7/15/2008	Attention Deficit Disorder With Hyperactivity	Drug / Drug / Drug	Completed	Phase 2	Interventional	NIH	Industry	Randomized	Treatment			United States	NIH/Other US Fedral Agency
NCT00666237	242	4/1/2021	4/1/2021	4/1/2008	Glaucoma	Procedure / Procedure / Drug	Completed	Phase 4	Interventional	Industry / Other / NIH	Other	Randomized	Treatment	No		Canada / United Kingdom / United States	NIH/Other US Fedral Agency
NCT00666380	26	6/15/2009	12/15/2008	4/15/2008	Malaria	Biological	Completed	Phase 1	Interventional	Industry / U.S. Fed / U.S. Fed / Other	U.S. Fed	Non-Randomized	Prevention			Kenya / United States	NIH/Other US Fedral Agency
NCT00666445	150	12/15/2009	12/15/2009	4/15/2008	Alzheimer's Disease		Completed		Observational	Other / U.S. Fed	Industry					United States	NIH/Other US Fedral Agency
NCT00667381	1014	3/15/2009	2/15/2009	4/15/2008	Vascular Access Complications / Cardiac Catheterization / Peripheral Vascular Disease	Device	Completed		Interventional	Industry / Other / U.S. Fed / Other	Other	Randomized	Treatment			United States	NIH/Other US Fedral Agency
NCT00667563	150	11/15/2012	11/15/2012	8/15/2009	Cervical Cancer / Nonneoplastic Condition / Precancerous Condition	Biological / Genetic / Genetic / Other / Procedure	Completed	Phase 1	Interventional	NIH / Industry	Other		Prevention			India	NIH/Other US Fedral Agency
NCT00672165	23	2/15/2015	2/15/2015	7/15/2005	Leukemia / Myelodysplastic Syndrome	Biological	Completed	Phase 1	Interventional	NIH / Industry	Other		Treatment			United States	NIH/Other US Fedral Agency
NCT00672932	18	2/15/2011	10/15/2010	4/15/2008	HIV Infections	Drug	Completed		Interventional	NIH / Industry	Other	Randomized				United States	NIH/Other US Fedral Agency
NCT00677300	85	12/15/2012	10/15/2012	1/15/2009	HIV Infections	Drug / Drug / Drug / Drug	Completed	Phase 4	Interventional	Industry / Industry	U.S. Fed	Randomized	Treatment			United States	NIH/Other US Fedral Agency
NCT00680407	78	11/15/2012	11/15/2012	4/15/2008	Non-alcoholic Steatohepatitis	Other / Drug / Drug	Completed	Phase 2	Interventional	Other / Other / Other / Other / U.S. Fed / Other	Industry	Randomized	Treatment			United States	NIH/Other US Fedral Agency
NCT00681616	90	12/15/2010	7/15/2010	1/15/2009	Compartment Syndrome	Device / Device / Device	Unknown status		Interventional	U.S. Fed	Industry	Randomized	Prevention			United States	NIH/Other US Fedral Agency
NCT00682773	26	9/15/2009	12/15/2008	9/15/2006	Adverse Drug Events (ADEs)	Other	Completed		Interventional	U.S. Fed / Industry	Other	Randomized	Health Services Research			United States	NIH/Other US Fedral Agency
NCT00685386	74	2/15/2009	1/15/2009	6/15/2008	Cholestasis	Other / Other	Completed		Interventional	Industry / NIH	Other	Randomized	Supportive Care			United States	NIH/Other US Fedral Agency
NCT00685815	36	12/15/2012	12/15/2010	11/15/2006	Restless Legs	Drug / Drug	Completed	Phase 2	Interventional	NIH	Industry	Randomized	Treatment			United States	NIH/Other US Fedral Agency
NCT00686582	304	6/15/2009	12/15/2008	8/15/2008	Smallpox	Biological / Biological / Procedure	Completed	Phase 2	Interventional	NIH	Industry	Non-Randomized	Prevention			Germany	NIH/Other US Fedral Agency
NCT00686842	17	12/15/2010	11/15/2010	9/15/2008	Kaposi's Sarcoma	Drug / Genetic / Genetic / Genetic / Other / Other / Other / Procedure	Terminated	Phase 1/Phase 2	Interventional	NIH / Industry / Industry	Other		Treatment			United States	NIH/Other US Fedral Agency
NCT00690690	370	11/15/2009	11/15/2009	6/15/2008	HIV Infections	Behavioral / Behavioral	Completed	Phase 2/Phase 3	Interventional	Industry / Other / Industry	U.S. Fed	Randomized	Prevention			United States	NIH/Other US Fedral Agency
NCT00691392	26	5/15/2010	5/15/2010	4/15/2009	Multi-Drug Resistant Tuberculosis / Extensively Drug Resistant Tuberculosis	Drug / Drug	Completed	Phase 1/Phase 2	Interventional	Other / Other / Other / Other / Other / Industry	U.S. Fed	Randomized	Treatment			South Africa	NIH/Other US Fedral Agency
NCT00692419	315	1/15/2012	4/15/2011	11/15/2008	End Stage Renal Disease / Sexual Dysfunction, Physiological / Pain / Depression	Behavioral / Behavioral	Completed		Interventional	Industry / Other / Industry	U.S. Fed	Randomized	Treatment			United States	NIH/Other US Fedral Agency
NCT00694629	865	12/15/2013	6/15/2013	12/15/2008	Pulmonary Tuberculosis	Drug / Drug / Drug / Drug	Completed	Phase 2	Interventional	Industry	U.S. Fed	Randomized	Treatment			Brazil / Canada / South Africa / Spain / Uganda / United States	NIH/Other US Fedral Agency
NCT00694681	499	9/15/2011	9/15/2010	10/15/2004	Depression	Behavioral	Completed		Interventional	Industry / Other / U.S. Fed	Other	Randomized	Health Services Research			United States	NIH/Other US Fedral Agency
NCT00695422	47	4/19/2017	4/19/2017	5/14/2008	Aids-related Malignancies / Lymphoma / Precancerous Condition / Sarcoma	Genetic / Other / Other / Procedure	Completed		Observational	NIH / Industry	Other			No		United States	NIH/Other US Fedral Agency
NCT00696293	30	4/15/2010	3/15/2010	5/15/2007	Major Depressive Disorder / Back Pain / Aged	Drug	Completed	Phase 4	Interventional	NIH / Industry	Other		Treatment	No		United States	NIH/Other US Fedral Agency
NCT00698204	43	12/15/2013	9/15/2012	7/15/2003	Oral Mucositis	Drug / Drug	Completed	Phase 2	Interventional	NIH / Industry	Other	Randomized	Prevention			United States	NIH/Other US Fedral Agency
NCT00703820	324	8/14/2020	3/30/2017	8/4/2008	Acute Myeloid Leukemia	Drug / Drug / Drug / Drug / Device	Completed	Phase 3	Interventional	Industry / NIH	Other	Randomized	Treatment			Singapore / United States	NIH/Other US Fedral Agency
NCT00708565	50	10/15/2008	10/15/2008	7/15/2008	Hypoxic Pulmonary Vasoconstriction	Drug	Unknown status	Phase 1	Interventional	Industry	U.S. Fed	Randomized	Basic Science			United States	NIH/Other US Fedral Agency
NCT00709696	7	12/15/2009	12/15/2009	4/15/2008	Nicotine Dependence	Drug / Drug	Completed		Interventional	NIH / Industry	Other	Randomized	Other			United States	NIH/Other US Fedral Agency
NCT00710814	31	7/15/2014	8/15/2012	4/15/2008	Overweight	Drug / Other	Completed	Phase 1/Phase 2	Interventional	NIH / Industry / NIH	Other	Randomized	Treatment			United States	NIH/Other US Fedral Agency
NCT00711035	50	8/15/2013	10/15/2012	11/15/2008	Adenovirus Infection / EBV Infection	Biological	Completed	Phase 1/Phase 2	Interventional	Other / Other / Other / Other / Other / Industry / Other / Other / Other / NIH / Other / Other / Other / Other	Other		Treatment			United States	NIH/Other US Fedral Agency
NCT00715273	217	3/1/2019	12/12/2018	5/1/2001	Coronary Artery Disease / Carotid Artery Diseases / Atherosclerosis	Drug / Drug / Drug / Drug / Drug	Completed	Phase 4	Interventional	NIH / Industry / Industry / Industry / Industry	Other	Randomized	Other	No		United States	NIH/Other US Fedral Agency
NCT00716599	14000	7/15/2008	6/15/2008	1/15/2008	Malaria / Fever	Device	Completed		Interventional	Industry / Other / Other / NIH / Other	Other	Randomized	Diagnostic			Uganda	NIH/Other US Fedral Agency
NCT00720226	106	8/15/2016	8/15/2014	7/15/2008	COPD / Emphysema / Chronic Bronchitis / Smoking	Drug / Drug	Completed	Phase 4	Interventional	NIH / Industry	Other	Randomized	Treatment	Yes		United States	NIH/Other US Fedral Agency
NCT00720876	30	6/8/2017	6/8/2017	7/23/2008	Lymphoma	Biological / Drug	Completed	Phase 2	Interventional	NIH / Industry	Other		Treatment			United States	NIH/Other US Fedral Agency
NCT00726713	214	6/15/2011	5/15/2010	6/15/2008	Type 2 Diabetic Peripheral Neuropathy (DPN)	Other / Other	Completed	Phase 4	Interventional	Other / U.S. Fed / Other / Other / Other / Industry / Other	Industry	Randomized	Treatment			United States	NIH/Other US Fedral Agency
NCT00728338	40	11/15/2005	11/15/2005	6/15/2003	Hypertriglyceridemia	Dietary Supplement / Dietary Supplement	Completed		Interventional	U.S. Fed / Industry	U.S. Fed	Randomized	Treatment			United States	NIH/Other US Fedral Agency
NCT00728689	12	10/15/2008	10/15/2008	8/15/2008	Orthopoxviral Disease / Smallpox / Monkey Pox	Drug / Drug	Completed	Phase 1	Interventional	NIH	Industry	Randomized	Treatment			United States	NIH/Other US Fedral Agency
NCT00729430	358	7/15/2014	10/15/2013	8/15/2008	Myocardial Infarction / Death, Sudden, Cardiac	Drug / Drug	Completed	Phase 3	Interventional	NIH / Industry	Other	Randomized	Treatment	Yes		United States	NIH/Other US Fedral Agency
NCT00730236	29	10/15/2011	9/15/2010	12/15/2007	Homozygous Familial Hypercholesterolemia	Drug	Completed	Phase 3	Interventional	U.S. Fed	Industry	Non-Randomized	Treatment			Canada / Italy / South Africa / United States	NIH/Other US Fedral Agency
NCT00733746	123	6/15/2019	11/15/2015	4/15/2009	Pancreatic Cancer	Drug / Drug / Procedure	Completed	Phase 2	Interventional	NIH / Industry / Industry	Other		Treatment			Canada / United States	NIH/Other US Fedral Agency
NCT00736125	20	3/15/2011	9/15/2009	12/15/2007	Postoperative Complications / Memory Disorders	Device / Device	Completed		Interventional	U.S. Fed	Industry	Randomized	Prevention			United States	NIH/Other US Fedral Agency
NCT00736450	37	10/15/2012	9/15/2012	7/15/2008	Contiguous Stage II Adult Diffuse Large Cell Lymphoma / Noncontiguous Stage II Adult Diffuse Large Cell Lymphoma / Stage I Adult Diffuse Large Cell Lymphoma / Stage III Adult Diffuse Large Cell Lymphoma / Stage IV Adult Diffuse Large Cell Lymphoma	Biological / Biological / Drug / Drug / Drug / Drug / Procedure / Genetic / Other / Genetic / Genetic	Terminated		Interventional	NIH / Industry	Other		Treatment			United States	NIH/Other US Fedral Agency
NCT00738920	436	8/31/2017	12/15/2016	8/15/2010	Irritable Bowel Syndrome	Behavioral / Behavioral / Behavioral	Completed		Interventional	NIH / Other / Industry / Other	Other	Randomized	Treatment	Yes	All applications for access of these data sets must be submitted through an application to NIDDK central repository as outlined on their website www.niddkrepository.org. Access for the data submitted to the NIDDK Data Repository will be determined by the NIDDK. All investigators who receive IBSOS resources must agree to acknowledge the IBSOS Study and the NIDDK central repository.	United States	NIH/Other US Fedral Agency
NCT00740584	12	3/15/2009	3/15/2009	8/15/2008	HIV Infections / HSV-2 Genital Herpes	Drug	Completed	Phase 1/Phase 2	Interventional	NIH	Industry		Treatment			Australia	NIH/Other US Fedral Agency
NCT00740974					Allergy / Asthma		Completed		Observational	NIH	Industry					United States	NIH/Other US Fedral Agency
NCT00742001	12	12/16/2008	11/20/2008	9/10/2008	Healthy	Biological	Terminated	Phase 1	Interventional	U.S. Fed	Industry	Non-Randomized	Other			United States	NIH/Other US Fedral Agency
NCT00744146	33	11/15/2009	7/15/2009	9/15/2008	Intervention for Nerve Agent Exposure	Biological / Biological / Biological / Biological / Biological	Completed	Phase 1	Interventional	U.S. Fed / Industry / Industry	Industry	Randomized	Prevention			United States	NIH/Other US Fedral Agency
NCT00746759	1331	2/15/2015	12/15/2014	2/15/2010	Lung Cancer	Device	Completed		Observational	Other / Other / Other / Other / Other / Other / Other / Other / Other / Other / Other / Other / Other / U.S. Fed / Other / Other / Other / Other / Other / Other / Other	Industry					United States	NIH/Other US Fedral Agency
NCT00749658	121	9/15/2010	9/15/2010	11/15/2008	Nicotine Dependence / Nicotine Withdrawal	Drug / Drug	Completed	Phase 2/Phase 3	Interventional	NIH / Industry	Other	Randomized	Treatment	No		United States	NIH/Other US Fedral Agency
NCT00754793	3	12/15/2012	8/15/2010	1/15/2009	Chronic Sinusitis / Facial Pain Disorder / Depression	Drug / Drug	Terminated	Phase 4	Interventional	NIH / Industry	Other	Randomized	Treatment			United States	NIH/Other US Fedral Agency
NCT00754936	106	5/15/2015	5/15/2015	5/15/2007	Depression	Drug	Completed		Interventional	NIH / Industry	Other		Treatment	Undecided		United States	NIH/Other US Fedral Agency
NCT00757172	70	12/15/2014	11/15/2011	1/15/2009	Adenocarcinoma of the Gastroesophageal Junction / Esophageal Cancer	Biological / Drug / Drug / Procedure / Procedure / Radiation	Completed	Phase 2	Interventional	NIH / Industry	Other		Treatment			United States	NIH/Other US Fedral Agency
NCT00761228	76	12/15/2018	12/15/2018	7/15/2010	Brain Injury	Drug / Drug	Suspended	Phase 2	Interventional	U.S. Fed	Industry	Randomized	Treatment			United States	NIH/Other US Fedral Agency
NCT00763412	31	1/15/2013	1/15/2013	11/15/2006	Cystic Fibrosis Related Diabetes / Pancreatic Insufficiency	Drug / Drug	Completed		Interventional	Other / NIH / Industry / NIH	Other	Randomized	Other	Undecided		United States	NIH/Other US Fedral Agency
NCT00763867	216	9/15/2012	9/15/2012	9/15/2008	Heart Failure	Drug / Drug	Completed	Phase 3	Interventional	NIH / Industry	Other	Randomized	Treatment			Canada / United States	NIH/Other US Fedral Agency
NCT00766701	1599	9/15/2008	9/15/2008	1/15/2003	Cervical Neoplasia	Procedure	Completed		Observational	NIH	Industry					United States	NIH/Other US Fedral Agency
NCT00767923	20	2/15/2010	2/15/2009	7/15/2008	Critical Limb Ischemia		Unknown status		Observational	U.S. Fed	Industry					United States	NIH/Other US Fedral Agency
NCT00768027	60	11/15/2010	11/15/2010	8/15/2008	Wounds		Suspended		Observational	Other / U.S. Fed / Other	Industry					United States	NIH/Other US Fedral Agency
NCT00769093	6	7/15/2014	7/15/2014	10/15/2008	Brain Neoplasms	Drug	Terminated	Phase 1	Interventional	NIH / Industry	Other	Randomized	Diagnostic			United States	NIH/Other US Fedral Agency
NCT00770601	7	2/17/2011	2/17/2011	1/26/2009	NOMID / CINCA Syndrome	Drug	Terminated	Phase 3	Interventional	NIH	Industry		Treatment			United States	NIH/Other US Fedral Agency
NCT00772031	191	9/15/2010	9/15/2010	10/15/2008	Chronic Migraine	Drug / Drug / Drug	Completed	Phase 3	Interventional	NIH / Industry	Industry	Randomized	Prevention			United States	NIH/Other US Fedral Agency
NCT00777062	80	9/15/2013	7/15/2012	7/15/2009	Cocaine Dependence / Alcohol Dependence	Drug / Drug	Completed	Phase 2	Interventional	Industry / NIH	Other	Randomized	Treatment			United States	NIH/Other US Fedral Agency
NCT00780182	24	1/15/2009	12/15/2008	10/15/2008	Healthy	Drug	Completed	Phase 1	Interventional	NIH	Industry	Randomized	Treatment			United States	NIH/Other US Fedral Agency
NCT00782756	40	3/23/2017	3/23/2017	10/28/2008	Brain Cancer / Malignant Glioma	Other	Completed	Phase 2	Interventional	Industry / NIH	Other		Treatment			United States	NIH/Other US Fedral Agency
NCT00782795	64	12/15/2013	12/15/2013	11/15/2008	Chronic Pancreatitis / Insulin Resistance / Normal or Mildly Abnormal Stool Fat Levels	Drug / Drug	Completed	Phase 2	Interventional	NIH / Industry	Other	Randomized	Treatment	No		United States	NIH/Other US Fedral Agency
NCT00782886	75	11/15/2010	11/15/2010	4/15/2008	Liver Cancer		Completed		Observational	NIH	Industry					United States	NIH/Other US Fedral Agency
NCT00783315	415	2/28/2011	2/28/2011	2/1/2008	Obesity	Behavioral / Behavioral / Behavioral	Completed		Interventional	NIH / Industry	Other	Randomized	Treatment			United States	NIH/Other US Fedral Agency
NCT00783991	800	12/15/2009	12/15/2009	4/15/2009	Chronic Obstructive Pulmonary Disease / Depression / Rheumatoid Arthritis		Completed		Observational	NIH / Industry / Other / Other	Other					United States	NIH/Other US Fedral Agency
NCT00784134	500	1/15/2016	7/15/2015	7/15/2009	Intraventricular Hemorrhage	Drug / Other	Completed	Phase 3	Interventional	NIH / Industry / Industry	Other	Randomized	Treatment	No		Brazil / Canada / Germany / Hungary / Israel / Spain / Switzerland / United Kingdom / United States	NIH/Other US Fedral Agency
NCT00785252	0	9/15/2010	9/15/2010	9/15/2008	Catheters, Indwelling / Central Venous Line / Intraosseous Needle	Device / Device	Withdrawn		Interventional	Industry	NIH	Randomized	Treatment			United States	NIH/Other US Fedral Agency
NCT00785369	441	12/15/2009	12/15/2009	8/15/2008	Skin Cancer / Melanoma / Lentigo Maligna	Device	Completed		Interventional	Other / Other / Other / U.S. Fed / Other / Other	Industry	Non-Randomized	Diagnostic			United States	NIH/Other US Fedral Agency
NCT00786227	761	7/15/2009	7/15/2009	6/15/2008	Rheumatoid Arthritis		Completed		Observational	NIH / Industry	Other					United States	NIH/Other US Fedral Agency
NCT00787059	56	11/16/2017	1/15/2015	7/15/2010	Congestive Heart Failure	Drug / Drug	Completed	Phase 1/Phase 2	Interventional	NIH / Industry	Other	Randomized	Treatment	Undecided		United States	NIH/Other US Fedral Agency
NCT00790335	692	1/15/2017	1/15/2017	11/15/2009	Deep Vein Thrombosis / Venous Thrombosis / Postphlebitic Syndrome / Venous Thromboembolism / Post Thrombotic Syndrome	Drug	Completed	Phase 3	Interventional	Other / Other / NIH / Industry / Industry / Industry / Industry / Other / Other / Other	Other	Randomized	Treatment			United States	NIH/Other US Fedral Agency
NCT00793572	32	10/15/2016	10/15/2016	10/15/2008	Refractory Plasma Cell Myeloma	Procedure / Drug / Drug / Drug / Drug / Other / Drug / Drug / Procedure / Procedure / Procedure / Radiation	Completed	Phase 2	Interventional	Industry / NIH	Other		Treatment			United States	NIH/Other US Fedral Agency
NCT00795457	13	7/15/2015	2/15/2013	1/15/2009	Astrocytoma / Oligo-Astrocytoma / Glioma	Biological / Biological	Completed	Early Phase 1	Interventional	Industry / NIH	Other	Non-Randomized	Treatment			United States	NIH/Other US Fedral Agency
NCT00795665	7	12/15/2015	12/15/2015	6/15/2008	Glioma	Drug / Drug	Completed	Phase 2	Interventional	NIH / Industry	Other		Treatment			United States	NIH/Other US Fedral Agency
NCT00796172	308	6/15/2010	4/15/2010	12/15/2008	Cardiovascular Diseases	Behavioral / Behavioral	Completed	Phase 2	Interventional	NIH	Industry	Randomized	Prevention			United States	NIH/Other US Fedral Agency
NCT00796562	107	11/15/2016	6/15/2014	12/15/2008	MDS / Leukemias / Lymphomas	Drug / Drug / Radiation	Completed	Phase 2	Interventional	Industry / NIH	Other		Treatment	No		United States	NIH/Other US Fedral Agency
NCT00796744	78	5/15/2011	12/15/2010	10/15/2008	Foot Ulcer, Diabetic / Diabetic Foot	Drug	Completed	Phase 2	Interventional	NIH / Industry	Industry	Randomized	Treatment			United States	NIH/Other US Fedral Agency
NCT00797186	150	12/15/2011	12/15/2011	11/15/2008	Type 2 Diabetes / Microvascular Dysfunction	Other	Unknown status		Interventional	NIH / Industry / Industry	Other	Non-Randomized	Diagnostic			United States	NIH/Other US Fedral Agency
NCT00797680	34	4/15/2015	4/15/2014	10/15/2008	Cardiac Arrest / Brain Injury	Other / Other	Completed	Phase 2	Interventional	NIH / Industry	Other	Randomized	Treatment			United States	NIH/Other US Fedral Agency
NCT00797914	150	6/15/2016	6/15/2016	7/15/2008	Identify Characteristics of Colonoscopists During Endoscopy		Completed		Observational	NIH / NIH / Other / Other / Other / Other	Industry					United States	NIH/Other US Fedral Agency
NCT00798343	292	9/15/2013	3/15/2010	1/15/2009	Influenza	Biological / Biological	Completed	Phase 1	Interventional	U.S. Fed / Other / Industry	Other	Randomized	Basic Science			United Kingdom	NIH/Other US Fedral Agency
NCT00799617	790	12/15/2018	7/15/2014	11/15/2009	Andropause	Drug / Drug	Completed	Phase 3	Interventional	NIH / NIH / NIH / NIH / Industry	Other	Randomized	Treatment			United States	NIH/Other US Fedral Agency
NCT00799773	3	2/15/2010	2/15/2010	4/15/2009	Thrombotic Thrombocytopenic Purpura	Drug / Procedure / Drug	Terminated	Phase 3	Interventional	NIH / Industry	Other	Randomized	Treatment			United States	NIH/Other US Fedral Agency
NCT00801021	3	6/15/2009	6/15/2009	12/15/2008	Cystitis / Urinary Tract Infections	Drug	Completed	Phase 1	Interventional	NIH / Other	Industry		Prevention			United States	NIH/Other US Fedral Agency
NCT00801879	100	4/15/2006	4/15/2006	9/15/2003	Staphylococcus Aureus / HIV Infections	Drug / Drug	Completed	Phase 4	Interventional	Industry / NIH	Other	Randomized	Treatment			United States	NIH/Other US Fedral Agency
NCT00803387	33	9/15/2008	9/15/2008	4/15/2008	Ocular Dryness / Ocular Irritation / Open-Angle Glaucoma / Ocular Hypertension	Drug	Completed		Observational	Industry	U.S. Fed					United States	NIH/Other US Fedral Agency
NCT00803608	130	12/15/2013	12/15/2013	2/15/2009	Plantar Ulcer / Diabetes / Neuropathy Causing Loss of Protective Sensation	Device / Device	Completed	Phase 2	Interventional	NIH	Industry	Randomized	Prevention			United States	NIH/Other US Fedral Agency
NCT00804154	45	8/31/2023	8/31/2023	8/14/2009	Intractable Pain / Palliative Care	Drug	Recruiting	Phase 1	Interventional	NIH / Industry	NIH		Treatment	Undecided		United States	NIH/Other US Fedral Agency
NCT00804310	5	9/15/2011	8/15/2011	8/15/2009	Unspecified Adult Solid Tumor, Protocol Specific	Drug / Drug	Terminated	Phase 1	Interventional	NIH / Industry / Industry	Other		Treatment			United States	NIH/Other US Fedral Agency
NCT00809718	27	8/15/2011	5/15/2011	2/15/2009	Healthy	Drug	Completed	Phase 1	Interventional	Industry / U.S. Fed / U.S. Fed	Other					United States	NIH/Other US Fedral Agency
NCT00810719	30	12/15/2013	1/15/2013	4/15/2009	Pancreatic Cancer	Drug / Drug	Completed	Phase 2	Interventional	NIH / Industry	Other		Treatment			United States	NIH/Other US Fedral Agency
NCT00811785	93	8/28/2020	8/28/2020	2/27/2009	Menkes Disease / Occipital Horn Syndrome / Unexplained Copper Deficiency	Drug	Completed	Phase 3	Interventional	NIH / NIH	Industry		Treatment			United States	NIH/Other US Fedral Agency
NCT00811954	1814	6/15/2013	6/15/2013	5/15/2009	HIV Infection	Drug / Drug / Drug / Drug / Drug	Completed	Phase 3	Interventional	NIH / Industry / Industry / Industry / Industry	Other	Randomized	Treatment			Puerto Rico / United States	NIH/Other US Fedral Agency
NCT00813124	24	9/15/2014	9/15/2014	12/15/2008	Stem Cell Transplantation / Leukemia	Drug / Drug / Drug / Drug / Procedure	Completed	Phase 2	Interventional	NIH / Industry	Other		Treatment			United States	NIH/Other US Fedral Agency
NCT00813293	20	11/15/2013	11/15/2013	6/15/2009	Hepatocellular Cancer	Drug / Procedure	Completed	Phase 2	Interventional	Other / Other / Industry / Industry / NIH	Other	Randomized	Treatment	No		United States	NIH/Other US Fedral Agency
NCT00819910	41	5/15/2010	5/15/2010	9/15/2008	Hypertriglyceridemia in Type 4 Hyperlipidemia / Non Diabetic Subjects With Normoglycemia	Drug / Drug / Drug / Drug	Terminated	Phase 4	Interventional	Industry	U.S. Fed	Randomized	Treatment			United States	NIH/Other US Fedral Agency
NCT00821795	120	4/23/2013	4/23/2013	3/11/2009	Type 2 Diabetes Mellitus	Drug / Drug	Completed	Phase 4	Interventional	Industry	U.S. Fed	Randomized	Treatment			United States	NIH/Other US Fedral Agency
NCT00822679	5	1/15/2010	8/15/2009	10/15/2007	Acute Coronary Syndrome / Sleep Disorder	Drug / Other	Completed	Phase 4	Interventional	Industry / U.S. Fed	Other	Randomized	Supportive Care			United States	NIH/Other US Fedral Agency
NCT00822952	71	9/15/2009	9/15/2009	10/15/2008	Prostatic Neoplasms / Prostatic Hyperplasia		Completed		Observational	NIH / Other / Other / Other	Industry					United States	NIH/Other US Fedral Agency
NCT00826709	1300		10/15/2009	2/15/2009	Influenza	Device	Suspended	Phase 3	Interventional	U.S. Fed	Industry	Non-Randomized	Diagnostic			Hong Kong / United States	NIH/Other US Fedral Agency
NCT00827853	90	2/15/2012	8/15/2011	11/15/2008	PERIPHERAL VASCULAR DISEASE	Procedure / Procedure	Completed		Interventional	Industry	U.S. Fed	Randomized	Treatment			United States	NIH/Other US Fedral Agency
NCT00829881	16	12/15/2009	12/15/2009	1/15/2009	Attention Deficit Disorder With Hyperactivity	Drug / Drug	Completed	Phase 1	Interventional	NIH	Industry	Randomized	Treatment			United States	NIH/Other US Fedral Agency
NCT00836199	1000	7/15/2011	7/15/2011	10/15/2009	Smoking Cessation / Smoking / Tobacco Cessation	Biological / Biological	Completed	Phase 3	Interventional	NIH	Industry	Randomized	Treatment			United States	NIH/Other US Fedral Agency
NCT00836290	90	8/15/2010	8/15/2010	1/15/2008	HIV / HIV Infections	Behavioral / Behavioral	Completed		Interventional	U.S. Fed / NIH / Other / Industry / Other	Other	Randomized	Prevention			United States	NIH/Other US Fedral Agency
NCT00837434	63	1/15/2014	11/15/2013	3/15/2009	Rheumatoid Arthritis	Drug / Drug	Completed	Phase 4	Interventional	Other / Industry	NIH	Randomized	Treatment	Yes	Open access.	United States	NIH/Other US Fedral Agency
NCT00839657	1015	11/15/2013	4/15/2013	9/15/2009	Stroke / Venous Thrombosis / Atrial Fibrillation / Atrial Flutter	Behavioral / Behavioral	Completed	Phase 3	Interventional	Industry	NIH	Randomized	Treatment			United States	NIH/Other US Fedral Agency
NCT00843375	1200	3/15/2028	3/15/2028	8/7/2019	Colonic Neoplasms		Recruiting		Observational	Other / Industry / Other / U.S. Fed / Other / NIH	Other					Australia / Canada / United States	NIH/Other US Fedral Agency
NCT00843713	56	2/15/2014	11/15/2013	1/15/2009	HIV Infection / Inflammation / Cardiovascular Disease / HIV Infections	Drug / Drug	Completed	Phase 4	Interventional	NIH / Industry	Other	Randomized	Treatment			United States	NIH/Other US Fedral Agency
NCT00844519	52	6/15/2014	12/15/2012	1/15/2010	HIV Infection / Cardiovascular Disease / Inflammation / HIV Infections	Drug / Drug	Completed	Phase 3	Interventional	NIH / Industry	Other	Randomized	Treatment			United States	NIH/Other US Fedral Agency
NCT00845650	129	10/15/2010	10/15/2010	2/15/2009	Anthrax	Biological / Biological / Biological / Biological / Biological / Biological	Completed	Phase 1/Phase 2	Interventional	NIH	Industry	Randomized	Treatment			United States	NIH/Other US Fedral Agency
NCT00849524	6	7/15/2014	7/15/2009	1/15/2009	Chronic Lymphocytic Leukemia / Small Lymphocytic Lymphoma	Biological	Terminated	Phase 2	Interventional	U.S. Fed / Industry	Other		Treatment			United States	NIH/Other US Fedral Agency
NCT00849732	360	2/15/2011	10/15/2006	6/15/2003	HIV-1 / HIV Infections	Biological / Biological / Biological / Biological	Completed	Phase 1	Interventional	Other / NIH	Industry	Randomized	Prevention				NIH/Other US Fedral Agency
NCT00849888	2	2/15/2011	2/15/2011	4/15/2008	DiGeorge Anomaly	Biological / Other	Terminated	Phase 1	Interventional	NIH / NIH / NIH	Industry	Non-Randomized	Treatment				NIH/Other US Fedral Agency
NCT00851422	28	5/15/2011	5/15/2011	2/15/2008	Cardiac Output		Completed		Observational	NIH	Industry					United States	NIH/Other US Fedral Agency
NCT00851474	0	5/15/2011	5/15/2011	3/15/2009	Cardiac Output		Withdrawn		Observational	NIH	Industry					United States	NIH/Other US Fedral Agency
NCT00851786	395	1/3/2012	9/22/2011	4/29/2009	Herpes Zoster / HIV Infections	Biological / Biological	Completed	Phase 2	Interventional	Other / Industry	NIH	Randomized	Prevention			United States	NIH/Other US Fedral Agency
NCT00852254	9	5/15/2011	5/15/2011	6/15/2008	Cardiac Output		Completed		Observational	NIH	Industry			No		United States	NIH/Other US Fedral Agency
NCT00852358	9	4/15/2015	4/15/2015	6/15/2009	Cognitive Decline / Mucopolysaccharidosis I / Hurler-Scheie Syndrome / Scheie Syndrome / Lysosomal Storage Disease	Drug	Completed		Interventional	Other / Industry / Other / NIH / NIH / NIH / Other / Other	Other	Randomized	Treatment	No		United States	NIH/Other US Fedral Agency
NCT00853437	7	5/15/2011	5/15/2011	1/15/2009	Cardiac Output		Completed		Observational	NIH	Industry					United States	NIH/Other US Fedral Agency
NCT00854633	120	12/15/2012	3/15/2012	6/15/2009	Nosocomial Infections	Drug / Drug	Unknown status	Phase 1/Phase 2	Interventional	NIH	Industry	Randomized	Prevention			United States	NIH/Other US Fedral Agency
NCT00857532	31	11/15/2011	11/15/2011	1/15/2009	Parkinson's Disease	Drug	Completed	Phase 2	Interventional	NIH / NIH	Industry	Non-Randomized	Diagnostic			United States	NIH/Other US Fedral Agency
NCT00858962	12	12/15/2009	12/15/2009	3/15/2009	HIV Infection / HIV Infections	Drug	Completed		Interventional	NIH / Industry	Other		Treatment			United States	NIH/Other US Fedral Agency
NCT00860184	300	8/15/2012	8/15/2012	11/15/2009	Atherosclerotic Disease, Carotid		Unknown status		Observational	NIH	Industry					United States	NIH/Other US Fedral Agency
NCT00860470	44567	9/15/2012	9/15/2012	1/15/2008	Infant Mortality / Preterm Birth / Low Birth Weight / Neonatal Mortality / Perinatal Mortality	Dietary Supplement / Dietary Supplement	Completed	Phase 3	Interventional	Other / U.S. Fed / Other / Other / Industry / Industry	Other	Randomized	Prevention			Bangladesh / United States	NIH/Other US Fedral Agency
NCT00863343	391	8/15/2010	7/15/2010	3/15/2010	Influenza Human	Biological	Terminated		Observational	U.S. Fed	Industry					United States	NIH/Other US Fedral Agency
NCT00865683	90	7/15/2011	7/15/2011	4/15/2009	Overweight and Obesity / Insulin Resistance / Diabetes, Gestational / Hypertension in Pregnancy / Pre-Eclampsia	Dietary Supplement / Dietary Supplement	Unknown status	Phase 1	Interventional	NIH / Industry / Industry	NIH	Randomized	Treatment			United States	NIH/Other US Fedral Agency
NCT00867048	4688	7/27/2022	7/27/2022	4/15/2009	HIV Infection	Drug	Completed	Phase 4	Interventional	NIH / Other / Other / Other / U.S. Fed / Other / Other / Other / Other / NIH / NIH / NIH / NIH / NIH / NIH / Industry / Industry / Industry / Industry / Industry / Industry	Other	Randomized	Treatment			Argentina / Australia / Austria / Belgium / Brazil / Chile / Czechia / Denmark / Estonia / Finland / France / Germany / Greece / India / Ireland / Israel / Italy / Luxembourg / Malaysia / Mali / Mexico / Morocco / Nigeria / Norway / Peru / Poland / Portugal / Puerto Rico / South Africa / Spain / Sweden / Switzerland / Thailand / Uganda / United Kingdom / United States	NIH/Other US Fedral Agency
NCT00869401	217	11/15/2019	10/15/2014	6/15/2009	Brain and Central Nervous System Tumors	Drug / Drug / Other / Radiation	Completed	Phase 1/Phase 2	Interventional	NIH / Industry	Other	Randomized	Treatment			United States	NIH/Other US Fedral Agency
NCT00869622	80	1/15/2013	10/15/2012	6/15/2006	Epilepsy / Bone Loss / Osteoporosis / Fractures	Drug / Drug	Completed	Phase 4	Interventional	Industry / Other / U.S. Fed	Other	Randomized	Prevention			United States	NIH/Other US Fedral Agency
NCT00870714	20		9/15/2010	9/15/2004	Prostate Cancer	Drug / Drug	Unknown status		Interventional	Industry	U.S. Fed		Treatment			United States	NIH/Other US Fedral Agency
NCT00870727	33	5/15/2015	3/15/2015	2/15/2009	Pervasive Developmental Disorder	Drug / Drug	Completed	Phase 3	Interventional	NIH / Industry	Other	Randomized	Treatment			United States	NIH/Other US Fedral Agency
NCT00873015	19	8/15/2012	11/15/2010	4/15/2010	Subarachnoid Hemorrhage	Drug / Drug	Completed	Phase 2	Interventional	NIH	Industry	Randomized	Treatment			United States	NIH/Other US Fedral Agency
NCT00874211	3571	6/15/2019	6/15/2019	12/15/2008	Breast Cancer / Lung Cancer / Metastatic Cancer / Multiple Myeloma / Plasma Cell Neoplasm / Prostate Cancer / Unspecified Adult Solid Tumor, Protocol Specific	Procedure	Completed		Observational	NIH / Industry	Other					Mexico / Saudi Arabia / United States	NIH/Other US Fedral Agency
NCT00874666	12	4/15/2011	4/15/2011	4/15/2009	Healthy	Other / Dietary Supplement	Unknown status	Early Phase 1	Interventional	NIH	Industry	Non-Randomized	Basic Science			United States	NIH/Other US Fedral Agency
NCT00876161	45	5/23/2010	12/15/2009	5/18/2009	Healthy	Drug / Drug	Completed	Phase 1	Interventional	NIH	Industry	Randomized	Treatment			United States	NIH/Other US Fedral Agency
NCT00876915	218	12/15/2014	7/15/2014	7/15/2009	Venous Thromboembolism / Pulmonary Embolism	Drug	Terminated	Phase 3	Interventional	NIH / Industry	Other	Randomized	Prevention			Canada / United States	NIH/Other US Fedral Agency
NCT00879606	150	1/15/2013	10/15/2012	4/15/2009	Sepsis / Acute Lung Injury / Acute Respiratory Distress Syndrome	Drug / Drug	Completed	Phase 2	Interventional	NIH	Industry	Randomized	Treatment			United States	NIH/Other US Fedral Agency
NCT00880204	36	11/30/2009	9/30/2009	5/1/2009	Sepsis / Asthma / Heart Failure / Seizure / Coma	Behavioral	Completed		Interventional	Industry / U.S. Fed	Other	Randomized	Other			Pakistan	NIH/Other US Fedral Agency
NCT00883129	142	11/15/2015	1/15/2015	9/15/2009	Scleroderma / Interstitial Lung Disease	Drug / Drug / Drug	Completed	Phase 2	Interventional	NIH / Industry	Other	Randomized	Treatment	No		United States	NIH/Other US Fedral Agency
NCT00886457	3	10/15/2010	8/15/2010	4/15/2009	Cancer	Drug	Terminated	Phase 1	Interventional	NIH / Industry	Other	Non-Randomized	Treatment			United States	NIH/Other US Fedral Agency
NCT00886496	0	4/15/2011		11/15/2006	Fever, Sweats, and Hot Flashes / Infection / Leukemia / Lymphoma / Myelodysplastic Syndromes / Neutropenia / Unspecified Childhood Solid Tumor, Protocol Specific	Biological	Withdrawn	Phase 1	Interventional	NIH	Industry	Non-Randomized	Supportive Care			United States	NIH/Other US Fedral Agency
NCT00888199	80	6/15/2010	6/15/2010	1/15/2010	Amputation	Device	Unknown status	Phase 2/Phase 3	Interventional	NIH	Industry	Randomized	Treatment			United States	NIH/Other US Fedral Agency
NCT00889824	5	6/15/2012	6/15/2012	2/15/2011	Dizziness	Device	Completed	Phase 1	Interventional	Industry / NIH	Other		Treatment			United States	NIH/Other US Fedral Agency
NCT00891137	30	6/15/2014	6/15/2014	4/15/2009	Leukemia / Lymphoma / Multiple Myeloma / Plasma Cell Neoplasm / Myelodysplastic Syndromes	Biological	Completed	Phase 1	Interventional	U.S. Fed	Industry	Non-Randomized	Supportive Care			United States	NIH/Other US Fedral Agency
NCT00893360	31	2/15/2012	8/15/2011	5/15/2009	Recent Myocardial Infarction / Ventricular Dysfunction	Biological / Biological	Completed	Phase 1	Interventional	NIH / NIH / Other / Industry	Other	Randomized	Treatment			United States	NIH/Other US Fedral Agency
NCT00893906	10000	4/15/2013	12/15/2012	5/15/2009	Influenza	Biological / Biological	Completed	Phase 4	Interventional	Other / Industry / U.S. Fed	Other	Randomized	Prevention			Senegal	NIH/Other US Fedral Agency
NCT00894127	128	3/15/2011	2/15/2011	3/15/2009	Lung Cancer	Device	Completed	Phase 1/Phase 2	Interventional	Industry / Industry / Other / Other / U.S. Fed	Industry		Diagnostic			United States	NIH/Other US Fedral Agency
NCT00894361	400	1/15/2007	1/15/2007	10/15/2001	Osteoarthritis, Knee	Procedure / Procedure	Terminated	Phase 4	Interventional	Industry	U.S. Fed	Randomized	Treatment			United States	NIH/Other US Fedral Agency
NCT00895180	80	3/4/2014	6/22/2012	7/15/2010	Adult Glioblastoma Multiforme	Biological / Biological	Completed	Phase 2	Interventional	NIH / Industry	Other	Non-Randomized	Treatment			United States	NIH/Other US Fedral Agency
NCT00904046	60	12/15/2023	11/15/2023	9/5/2019	Uric Acid Kidney Stone Disease	Drug / Drug	Recruiting		Interventional	NIH / Industry	Other	Randomized	Basic Science	No		United States	NIH/Other US Fedral Agency
NCT00907803	107	1/15/2010	1/15/2010	6/15/2009	Orthopoxviral Disease	Drug / Drug / Drug	Completed	Phase 2	Interventional	NIH	Industry	Randomized				United States	NIH/Other US Fedral Agency
NCT00908687	500	7/15/2011	1/15/2010	5/15/2009	Pandemic Influenza	Biological / Biological / Biological / Biological	Completed	Phase 2	Interventional	U.S. Fed	Industry	Randomized	Treatment			United States	NIH/Other US Fedral Agency
NCT00908960	70	10/15/2012	4/15/2012	5/15/2009	Advanced Pancreatic, Colon, Lung, Gastric and Ovarian Cancer	Drug	Completed	Phase 2	Interventional	Other / Other / Other / U.S. Fed / Industry	Other	Randomized	Prevention			United States	NIH/Other US Fedral Agency
NCT00909298	2		6/15/2010	6/15/2009	Coagulation	Drug / Drug	Terminated	Phase 2	Interventional	NIH	Industry	Randomized	Prevention			United States	NIH/Other US Fedral Agency
NCT00910689	232	11/15/2005	11/15/2005	7/15/2001	Migraine Headache	Drug / Drug / Behavioral / Drug	Completed	Phase 4	Interventional	NIH / Industry / Industry	Other	Randomized	Treatment			United States	NIH/Other US Fedral Agency
NCT00911248	11	3/31/2012	3/31/2012	7/31/2009	Neurofibromatosis 2	Drug	Terminated	Phase 2	Interventional	U.S. Fed	Industry		Treatment			United States	NIH/Other US Fedral Agency
NCT00911508	2204	12/31/2017	12/31/2017	11/13/2009	Atrial Fibrillation / Arrhythmia	Device / Drug	Completed		Interventional	NIH / Industry / Industry	Other	Randomized	Treatment			Australia / Canada / China / Czechia / Germany / Italy / Korea, Republic of / Russian Federation / United Kingdom / United States	NIH/Other US Fedral Agency
NCT00911703	835	10/15/2015	7/15/2014	8/15/2008	Acute Heart Failure		Completed		Observational	NIH / Industry / Industry	Other			No		United States	NIH/Other US Fedral Agency
NCT00915759	40	12/15/2014	11/15/2010	6/15/2009	Corneal Wound Healing	Device / Device	Unknown status		Interventional	Industry / Other / Other	U.S. Fed	Non-Randomized	Treatment			United States	NIH/Other US Fedral Agency
NCT00918684	116	5/15/2010	5/15/2010	12/15/2002	Depression	Drug	Completed	Phase 4	Interventional	NIH / Industry	Other		Treatment	Undecided			NIH/Other US Fedral Agency
NCT00919503	98	6/10/2020	6/10/2020	7/31/2009	Non-Neoplastic Hematologic and Lymphocytic Disorder	Procedure / Biological / Drug / Drug / Other / Drug / Drug / Procedure / Drug / Radiation / Drug / Procedure	Completed	Phase 2	Interventional	Industry / NIH / NIH	Other	Non-Randomized	Treatment			United States	NIH/Other US Fedral Agency
NCT00919997	302	7/15/2010	7/15/2010	7/15/2009	Nonneoplastic Condition / Precancerous Condition	Genetic / Genetic / Other / Other / Other / Procedure	Completed		Observational	NIH / Industry	Other					United States	NIH/Other US Fedral Agency
NCT00920062	16	6/15/2013	6/15/2013	6/15/2007	Venovenous Extracorporeal Membrane Oxygenation / Recirculation		Completed		Observational	NIH	Industry					United States	NIH/Other US Fedral Agency
NCT00920075	11	10/15/2010	9/15/2009	7/15/2009	Juvenile Osteoporosis / Low Bone Density / Fractures	Drug	Completed		Observational	U.S. Fed / Industry	Other					United States	NIH/Other US Fedral Agency
NCT00920569	8	8/15/2008	8/15/2008	5/15/2006	Recirculation / Oxygenator Blood Volume / Cardiac Output / Venoarterial Extracorporeal Membrane Oxygenation / Venovenous Extracorporeal Membrane Oxygenation		Terminated		Observational	NIH	Industry			No		United States	NIH/Other US Fedral Agency
NCT00922168	146	8/15/2010	8/15/2010	3/15/2007	Sleep Disordered Breathing / Obstructive Sleep Apnea / Central Sleep Apnea		Completed		Observational	NIH / Other / Other	Industry					United States	NIH/Other US Fedral Agency
NCT00923728	0	3/15/2010	3/15/2010	4/15/2009	Refractory Solid Tumors	Drug	Withdrawn		Interventional	NIH	Industry	Non-Randomized	Treatment			United States	NIH/Other US Fedral Agency
NCT00927784	10	2/15/2011	5/15/2010	8/15/2009	Heart Failure	Biological / Drug	Terminated	Phase 2	Interventional	NIH / Industry	Other	Randomized	Treatment			United States	NIH/Other US Fedral Agency
NCT00927953	13	5/15/2011	2/15/2011	5/15/2009	West Nile Neuroinvasive Disease / West Nile Virus Infection / Encephalitis / Meningitis / Acute Flaccid Paralysis / West Nile Fever	Biological / Biological	Terminated	Phase 2	Interventional	NIH	Industry	Randomized	Treatment				NIH/Other US Fedral Agency
NCT00935766	76	3/15/2012	3/15/2012	9/15/2009	Metabolic Diseases / Endocrine System Diseases / Heart Disease / Vascular Diseases / Diabetes / Cardiovascular Disease / Glucose Metabolism Disorders / Hypertension	Drug / Drug	Terminated	Phase 3	Interventional	NIH / Industry	Other	Randomized	Prevention			United States	NIH/Other US Fedral Agency
NCT00936585	2	2/15/2011	2/15/2011	7/15/2009	Colitis / Crohn's Disease / Inflammatory Bowel Disease	Other	Terminated		Interventional	NIH / Industry	NIH		Diagnostic			United States	NIH/Other US Fedral Agency
NCT00937027	22	4/15/2010	4/15/2010	6/15/2009	Psoriasis	Drug	Completed	Phase 1	Interventional	NIH	Industry	Randomized	Treatment			United States	NIH/Other US Fedral Agency
NCT00938964	550	5/23/2017	7/18/2016	7/15/2009	Cognitive Decline	Drug / Drug	Completed		Interventional	NIH / Industry	Other	Randomized	Prevention			United States	NIH/Other US Fedral Agency
NCT00939770	122	12/31/2018	12/31/2018	9/21/2009	Recurrent Childhood Anaplastic Large Cell Lymphoma / Recurrent Malignant Solid Neoplasm / Recurrent Neuroblastoma / Refractory Anaplastic Large Cell Lymphoma / Refractory Malignant Solid Neoplasm / Refractory Neuroblastoma	Drug / Other / Other / Other	Completed	Phase 1/Phase 2	Interventional	NIH / Industry	Other		Treatment			Canada / United States	NIH/Other US Fedral Agency
NCT00941447	15	2/15/2011	2/15/2011	4/15/2009	Type 2 Diabetes	Behavioral / Behavioral / Behavioral	Completed		Interventional	NIH / Industry	Other	Randomized	Treatment			United States	NIH/Other US Fedral Agency
NCT00941512	112	12/15/2005	12/15/2005	4/15/2005	Colposcopy		Completed		Observational	Other / U.S. Fed	Industry						NIH/Other US Fedral Agency
NCT00942227	120	12/15/2012	12/15/2012	7/15/2009	Sciatica / Radiculopathy / Spinal Diseases / Musculoskeletal Diseases / Neuromuscular Diseases / Intervertebral Disk Displacement	Other / Other	Completed	Phase 3	Interventional	Other / U.S. Fed / Industry	Other	Randomized	Treatment			United States	NIH/Other US Fedral Agency
NCT00942851	24	10/15/2010	10/15/2010	7/15/2009	Focal Dystonia	Drug / Drug	Completed	Phase 1/Phase 2	Interventional	Industry	NIH	Randomized	Treatment			United States	NIH/Other US Fedral Agency
NCT00943618	641	9/9/2021	5/31/2020	5/17/2010	Smoking Cessation	Drug / Drug / Other / Behavioral	Completed	Phase 3	Interventional	NIH / NIH / Industry	Other	Randomized	Treatment			United States	NIH/Other US Fedral Agency
NCT00943709	0	3/15/2010	3/15/2010	5/15/2009	Hyperglycemia / Leukemia	Biological / Drug	Withdrawn	Phase 3	Interventional	NIH / Industry	Other	Randomized	Supportive Care			United States	NIH/Other US Fedral Agency
NCT00943943	33	3/23/2017	3/23/2017	10/29/2010	Acute Myelogenous Leukemia / Leukemia	Drug / Drug / Drug	Completed	Phase 1	Interventional	Industry / Industry / Industry / NIH / Other	Other		Treatment			United States	NIH/Other US Fedral Agency
NCT00945893	300	3/15/2010	9/15/2009	8/15/2009	Healthy	Biological / Other	Completed	Phase 4	Interventional	U.S. Fed	Industry	Randomized	Prevention			United States	NIH/Other US Fedral Agency
NCT00946101	326	3/15/2010	9/15/2009	8/15/2009	Influenza	Biological / Biological	Completed	Phase 4	Interventional	U.S. Fed	Industry	Randomized	Prevention			United States	NIH/Other US Fedral Agency
NCT00947596	18	8/15/2010	7/15/2010	8/15/2009	Organophosphorus Poisoning	Drug / Drug	Completed	Phase 1	Interventional	Other / U.S. Fed	Industry	Randomized	Treatment			United States	NIH/Other US Fedral Agency
NCT00948987	400	10/15/2009	10/15/2009	9/15/2004	Aspirin Resistance / Pharmacological Aspirin Non-responsiveness	Drug	Completed	Phase 1	Interventional	NIH / Industry	Other		Treatment				NIH/Other US Fedral Agency
NCT00950365	79	11/17/2017	11/17/2017	4/15/2006	Bronchioloalveolar Carcinoma / Large Cell Lung Carcinoma / Lung Adenocarcinoma / Recurrent Non-Small Cell Lung Carcinoma / Stage IIIB Non-Small Cell Lung Cancer / Stage IV Non-Small Cell Lung Cancer	Drug / Other / Drug	Completed	Phase 2	Interventional	NIH / Industry / Industry	Other	Randomized	Treatment			United States	NIH/Other US Fedral Agency
NCT00951899	38	12/15/2012	7/15/2012	8/15/2009	Type 2 Diabetes	Drug / Other / Behavioral / Drug	Completed	Phase 4	Interventional	Industry / NIH / NIH	Other	Randomized	Basic Science			United States	NIH/Other US Fedral Agency
NCT00953043	60	7/15/2009	7/15/2008	9/15/2007	Healthy	Drug / Drug / Other	Completed	Phase 4	Interventional	NIH / NIH / Industry	Other	Randomized	Treatment			United States	NIH/Other US Fedral Agency
NCT00954421	16	12/15/2013	6/15/2012	11/15/2006	Multiple Sclerosis	Device	Completed		Interventional	NIH / Industry	Other		Treatment			United States	NIH/Other US Fedral Agency
NCT00957892	55	3/15/2011	3/15/2011	5/15/2009	Healthy Infants		Completed		Observational	Industry / NIH	Other					United States	NIH/Other US Fedral Agency
NCT00957996	234	8/15/2011	10/15/2010	10/15/2009	Seasonal Influenza / Cough / Sore Throat / Nasal Congestion / Myalgia / Headache / Fatigue	Drug / Drug	Completed	Phase 3	Interventional	U.S. Fed	Industry	Randomized	Treatment			Australia / Canada / Mexico / New Zealand / Puerto Rico / United States	NIH/Other US Fedral Agency
NCT00958451	80	1/15/2011	1/15/2011	7/15/2009	Secondary Hyperparathyroidism / Chronic Kidney Disease	Drug / Drug	Completed	Phase 4	Interventional	Industry	U.S. Fed	Randomized	Treatment			United States	NIH/Other US Fedral Agency
NCT00958776	405	10/15/2013	11/15/2012	11/15/2009	Cough / Sore Throat / Nasal Congestion / Headache / Fever / Seasonal Influenza	Drug / Drug	Terminated	Phase 3	Interventional	U.S. Fed	Industry	Randomized	Treatment			Argentina / Belgium / Bosnia and Herzegovina / Brazil / Bulgaria / Canada / Chile / Czech Republic / Germany / Hungary / India / Israel / Latvia / Lebanon / Peru / Poland / Russian Federation / Serbia / Slovakia / South Africa / Ukraine / United Kingdom / United States	NIH/Other US Fedral Agency
NCT00964561	26	7/15/2010	2/15/2010	8/15/2009	Anthrax	Drug / Drug / Other	Suspended	Phase 1	Interventional	NIH / Industry / Industry / U.S. Fed	Industry	Randomized	Treatment			United States	NIH/Other US Fedral Agency
NCT00964834	24	12/15/2009	10/15/2009	7/15/2009	Anthrax	Drug / Drug / Drug	Terminated	Phase 1	Interventional	NIH / Industry / Industry / U.S. Fed	Industry	Randomized	Treatment			United States	NIH/Other US Fedral Agency
NCT00965198	10000	7/15/2011	7/15/2011	11/15/2009	Catheter-Related Infections / Bacteremia		Completed		Observational	U.S. Fed / Industry	Other					United States	NIH/Other US Fedral Agency
NCT00965432	40	2/15/2010	2/15/2010	9/15/2009	Fragile X Syndrome	Drug	Completed	Phase 1	Interventional	NIH	Industry	Randomized	Treatment			United States	NIH/Other US Fedral Agency
NCT00966641	34	10/15/2009	10/15/2009	8/15/2009	Healthy Volunteers	Drug / Drug	Completed	Phase 1/Phase 2	Interventional	NIH	Industry	Randomized	Treatment			United States	NIH/Other US Fedral Agency
NCT00968760	34	4/23/2020	4/23/2020	6/20/2011	Lymphoma / B-cell Lymphoma	Procedure / Procedure / Procedure / Drug / Drug / Drug / Drug / Drug	Completed	Phase 1	Interventional	NIH / Industry / Industry	Other	Non-Randomized	Treatment			United States	NIH/Other US Fedral Agency
NCT00969878	300	7/15/2014	8/15/2012	8/15/2010	Cocaine Dependence	Drug / Other	Completed	Phase 2	Interventional	NIH / Other / U.S. Fed / Other / U.S. Fed / Other / Other / Other / Industry	Other	Randomized	Treatment	No		United States	NIH/Other US Fedral Agency
NCT00976404	28	6/15/2014	7/15/2013	11/15/2009	HIV Infection	Biological / Drug / Drug	Completed	Phase 2	Interventional	Other / NIH / Industry / Industry	Other	Randomized	Treatment			United States	NIH/Other US Fedral Agency
NCT00979108	86	1/15/2013	3/15/2012	7/15/2009	Radiculopathy / Neck Pain / Spinal Diseases / Musculoskeletal Diseases / Neuromuscular Diseases / Intervertebral Disk Displacement	Other / Other / Other	Completed	Phase 3	Interventional	Other / U.S. Fed / Industry	Other	Randomized	Treatment			United States	NIH/Other US Fedral Agency
NCT00979147	400	11/15/2013	5/15/2013	11/15/2007	Osteoarthritis, Knee	Procedure / Procedure / Device / Device	Terminated		Interventional	Industry	U.S. Fed	Randomized	Treatment			United States	NIH/Other US Fedral Agency
NCT00981097	52	6/15/2013	6/15/2013	8/15/2009	Lymphoma / Nonneoplastic Condition	Genetic / Other	Completed		Observational	NIH / Industry	Other					United States	NIH/Other US Fedral Agency
NCT00982202	25	1/15/2005	1/15/2005	1/15/2002	Alzheimer Disease	Drug / Drug	Completed	Phase 2	Interventional	Industry	NIH	Randomized	Treatment			United States	NIH/Other US Fedral Agency
NCT00982787	0	1/15/2011	1/15/2011	9/15/2009	Partial Epilepsy	Drug	Withdrawn	Phase 2	Interventional	NIH / Other / Industry	Other	Randomized	Treatment			United States	NIH/Other US Fedral Agency
NCT00986479	22	12/15/2011	12/15/2011	12/15/2009	Treatment Resistant Major Depressive Disorder	Drug / Drug	Completed	Phase 2	Interventional	NIH	Industry	Randomized	Treatment			United States	NIH/Other US Fedral Agency
NCT00987025	144	1/15/2011	1/15/2011	10/15/2009	Hypertension	Behavioral / Behavioral	Unknown status		Interventional	U.S. Fed / Other / Industry	Other	Non-Randomized	Supportive Care			United States	NIH/Other US Fedral Agency
NCT00991081	36	3/15/2011	3/15/2011	7/15/2009	Smoking	Behavioral / Behavioral / Drug / Behavioral / Behavioral	Completed	Phase 4	Interventional	Industry / Other / Other / NIH	Other	Randomized	Treatment			United States	NIH/Other US Fedral Agency
NCT00992693	0	12/17/2019	7/19/2016	9/15/2009	Crimean-Congo Hemorrhagic Fever / Lassa Fever	Drug	Withdrawn	Phase 2	Interventional	Industry	U.S. Fed		Treatment			Germany	NIH/Other US Fedral Agency
NCT00994448	19	12/15/2011	12/15/2011	10/15/2009	Adolescent Methamphetamine Abuse	Drug / Drug	Completed	Phase 2	Interventional	NIH / Industry	Other	Randomized	Treatment			United States	NIH/Other US Fedral Agency
NCT00995826	16	11/15/2009	9/15/2009	4/15/2009	Influenza	Drug / Other	Completed	Phase 1	Interventional	NIH	Industry	Randomized	Treatment			United Kingdom	NIH/Other US Fedral Agency
NCT00996034	14	2/15/2011	2/15/2011	9/15/2009	Nicotine Dependence	Biological / Radiation / Drug	Completed	Phase 2	Interventional	Industry / NIH	Other		Health Services Research			United States	NIH/Other US Fedral Agency
NCT00996086	154	9/15/2012	9/15/2012	2/15/2010	Heart Failure / Ventricular Arrhythmias	Device	Completed		Observational	Other / U.S. Fed	Industry					United States	NIH/Other US Fedral Agency
NCT00998335	30	2/15/2010	2/15/2010	6/15/2007	Type 2 Diabetes	Drug / Drug	Completed	Phase 4	Interventional	U.S. Fed / Industry	Other	Randomized	Treatment			United States	NIH/Other US Fedral Agency
NCT00999544	9	4/15/2011	4/15/2011	10/15/2009	Narcotic Abuse	Drug / Drug / Drug / Drug / Drug / Drug / Drug / Drug / Drug	Completed		Interventional	NIH / Industry	Other	Randomized	Basic Science			United States	NIH/Other US Fedral Agency
NCT01003301	19	9/15/2013	12/15/2012	10/15/2009	Cat Allergy	Drug / Drug	Completed	Phase 2	Interventional	NIH / Industry	Other	Randomized	Basic Science			United States	NIH/Other US Fedral Agency
NCT01005953	70	8/15/2011	8/15/2011	10/15/2009	Autism		Unknown status		Observational	Other / NIH	Industry					United States	NIH/Other US Fedral Agency
NCT01006551	40	2/15/2006	2/15/2006	12/15/2002	Schizophrenia	Drug	Completed	Phase 2	Interventional	Industry / NIH	Other		Treatment			United States	NIH/Other US Fedral Agency
NCT01007604	50	3/15/2011	3/15/2011	11/15/2009	Intermittent Claudication	Device / Other	Unknown status	Phase 2	Interventional	Industry	U.S. Fed	Randomized	Treatment			United States	NIH/Other US Fedral Agency
NCT01007890	134	10/15/2012	10/15/2012	11/15/2009	Breast Cancer	Other	Terminated		Observational	U.S. Fed	Industry					United States	NIH/Other US Fedral Agency
NCT01008527	22	9/15/2015	9/15/2013	10/15/2009	Melanoma	Drug / Biological / Biological	Completed	Phase 1	Interventional	NIH / Industry / Industry	Other		Treatment			United States	NIH/Other US Fedral Agency
NCT01009931	1	9/15/2014	10/15/2011	3/15/2011	Leukemia	Drug / Drug / Drug	Terminated	Phase 2	Interventional	Other / NIH / Industry	Other		Treatment			United States	NIH/Other US Fedral Agency
NCT01010204	60	3/15/2013	3/15/2013	1/15/2010	Smoking Cessation / Bipolar Disorder	Drug / Drug	Completed	Phase 4	Interventional	NIH / Industry	Other	Randomized	Treatment			United States	NIH/Other US Fedral Agency
NCT01018303	17	11/15/2009	6/15/2008	8/15/2007	Cystic Fibrosis	Dietary Supplement	Completed	Phase 1/Phase 2	Interventional	Other / Industry / NIH	Other	Non-Randomized	Treatment			United States	NIH/Other US Fedral Agency
NCT01023672	20	3/15/2012	3/15/2012	11/15/2009	Dementia With Lewy Bodies	Drug	Completed	Phase 4	Interventional	Industry / NIH	Other		Treatment			United States	NIH/Other US Fedral Agency
NCT01027000	68	4/15/2023	1/15/2016	2/15/2010	Leukemia / Lymphoma	Biological / Drug / Drug / Drug / Drug / Drug / Drug / Procedure	Completed	Phase 2	Interventional	NIH / Industry / Industry	Other		Treatment			United States	NIH/Other US Fedral Agency
NCT01029873	25	9/15/2013	11/15/2011	2/15/2010	Metastatic Melanoma	Drug / Biological	Completed	Phase 1/Phase 2	Interventional	NIH	Industry	Non-Randomized	Treatment			United States	NIH/Other US Fedral Agency
NCT01029899	153	1/15/2016	1/15/2016	12/15/2009	Compare Performance of Colonoscopists		Completed		Observational	NIH / NIH / Other / U.S. Fed / Other	Industry					United States	NIH/Other US Fedral Agency
NCT01030354	100	12/15/2005	7/15/2005	7/15/2004	Weight Reduction / Obesity / Weight Management	Dietary Supplement / Dietary Supplement	Completed	Phase 2/Phase 3	Interventional	NIH / Industry	Other	Randomized	Treatment			United States	NIH/Other US Fedral Agency
NCT01031368	29	10/24/2012	9/15/2012	12/15/2009	Adult Acute Megakaryoblastic Leukemia (M7) / Adult Acute Minimally Differentiated Myeloid Leukemia (M0) / Adult Acute Monoblastic Leukemia (M5a) / Adult Acute Monocytic Leukemia (M5b) / Adult Acute Myeloblastic Leukemia With Maturation (M2) / Adult Acute Myeloblastic Leukemia Without Maturation (M1) / Adult Acute Myeloid Leukemia With 11q23 (MLL) Abnormalities / Adult Acute Myeloid Leukemia With …	Drug / Drug / Drug / Biological / Other	Completed	Phase 1	Interventional	NIH / Other	Industry		Treatment			United States	NIH/Other US Fedral Agency
NCT01037205	264	9/15/2011	9/15/2011	12/15/2009	Influenza	Drug / Drug	Completed	Phase 2	Interventional	NIH	Industry	Randomized	Treatment			United States	NIH/Other US Fedral Agency
NCT01038583	19114	4/15/2024	12/15/2017	1/15/2010	Functional Disability / Dementia / Heart Disease / Stroke / Cancer / Bleeding / Depression	Drug / Drug	Active, not recruiting		Observational	Other / Industry / Other / Other / NIH / NIH	Other			Yes	Will be defined in the Working with ASPREE document	Australia / United States	NIH/Other US Fedral Agency
NCT01042158	25	11/15/2014	11/15/2014	1/15/2010	Pulmonary Arterial Hypertension / Systemic Sclerosis / Scleroderma Spectrum of Diseases / Connective Tissue Disease / Pulmonary Hypertension	Drug	Completed	Phase 4	Interventional	NIH / NIH / Industry / Industry / Other / Other / Other	Other		Treatment			United States	NIH/Other US Fedral Agency
NCT01043809	15000	6/15/2008	6/15/2008	1/15/2008	Infectious Disease / Respiratory Illness / Absenteeism	Behavioral / Behavioral	Completed		Interventional	Industry / Other / Other / Other / Other	U.S. Fed	Randomized	Prevention			China / Pakistan / Philippines	NIH/Other US Fedral Agency
NCT01046539	12	7/15/2010	3/15/2010	1/15/2010	Substance-Related Disorders	Drug / Drug	Completed	Phase 1	Interventional	Industry	NIH	Randomized	Treatment			United States	NIH/Other US Fedral Agency
NCT01048008	22	11/15/2013	7/15/2013	9/15/2010	Advanced Cancer / Brain Involvement	Drug	Completed	Phase 1	Interventional	NIH	Industry	Non-Randomized	Treatment			United States	NIH/Other US Fedral Agency
NCT01048151	20				Locally Advanced Prostate Cancer	Biological	Unknown status	Phase 1	Interventional	NIH	Industry	Non-Randomized	Treatment			United States	NIH/Other US Fedral Agency
NCT01048502	100	5/15/2011	5/15/2011	1/15/2010	Cardiovascular Disease	Drug / Drug / Drug	Completed		Interventional	NIH / Industry	Other	Randomized	Basic Science			United States	NIH/Other US Fedral Agency
NCT01050790	17	9/15/2016	8/15/2014	1/15/2010	Multiple Myeloma	Drug	Completed		Interventional	NIH / Industry	Other		Treatment			United States	NIH/Other US Fedral Agency
NCT01052272	72	11/15/2010	11/15/2010	7/15/2005	Diabetes	Drug / Drug / Drug	Completed	Phase 2/Phase 3	Interventional	NIH / Industry	Other	Randomized	Treatment			United States	NIH/Other US Fedral Agency
NCT01052428	38	7/15/2010	7/15/2010	8/15/2004	Mitral Regurgitation	Drug / Drug	Completed	Phase 2/Phase 3	Interventional	NIH / Industry	Other	Randomized	Treatment			United States	NIH/Other US Fedral Agency
NCT01052896	0	8/28/2012	3/15/2011	3/15/2010	Functional Dyspepsia	Drug / Drug	Withdrawn	Phase 3	Interventional	Industry	U.S. Fed	Randomized	Treatment			United States	NIH/Other US Fedral Agency
NCT01054339	9	10/15/2015	10/15/2011	6/15/2010	Alpha-1 Antitrypsin Deficiency	Drug	Completed	Phase 2	Interventional	NIH	Industry	Non-Randomized	Treatment			Ireland / United States	NIH/Other US Fedral Agency
NCT01056432	100	1/15/2011	1/15/2011	1/15/2010	Osteoporosis		Completed		Observational	NIH	Industry					United States	NIH/Other US Fedral Agency
NCT01058837	1855	8/15/2011	8/15/2011	9/15/2009	Left Ventricular Systolic Dysfunction / Congestive Heart Failure / Ischemic and Non-ischemic Cardiomyopathy / Sudden Cardiac Death Primary Prevention		Unknown status		Observational	NIH / Industry	Other					United States	NIH/Other US Fedral Agency
NCT01059487		8/15/2012	8/15/2012	9/15/2010	Pain Management / Traditional Chinese Medicine	Other	Unknown status	Early Phase 1	Interventional	U.S. Fed / Industry / Other	Other		Treatment			United States	NIH/Other US Fedral Agency
NCT01065493	100	4/15/2015	4/15/2015	1/15/2011	Smoking / Tobacco Use Disorder	Other / Behavioral	Unknown status	Phase 2	Interventional	NIH	Industry	Randomized	Prevention			United States	NIH/Other US Fedral Agency
NCT01066858	1765	11/30/2015	11/30/2015	3/22/2011	HIV Infections	Drug	Completed		Observational	NIH / Industry	NIH					Malawi / South Africa / Uganda / Zimbabwe	NIH/Other US Fedral Agency
NCT01067326	22	12/15/2011	12/15/2011	2/15/2010	Endothelial Dysfunction	Drug / Drug	Terminated	Phase 3	Interventional	NIH / NIH / Industry	Other	Randomized	Treatment			United States	NIH/Other US Fedral Agency
NCT01067339	70	11/15/2015	11/15/2015	2/4/2010	Endothelial Dysfunction	Drug / Drug	Completed	Phase 3	Interventional	Industry / NIH / NIH	Other	Randomized	Treatment	No		United States	NIH/Other US Fedral Agency
NCT01069133	20	12/15/2012	5/15/2012	2/15/2010	Minimal Hepatic Encephalopathy	Drug / Drug	Completed	Phase 1/Phase 2	Interventional	Industry	U.S. Fed	Non-Randomized	Treatment			United States	NIH/Other US Fedral Agency
NCT01071408	54	5/15/2012	5/15/2012	3/15/2010	Ischemic Stroke / Transient Ischemic Attack	Other	Completed		Interventional	NIH	Industry	Randomized	Prevention			United States	NIH/Other US Fedral Agency
NCT01071538	15	5/15/2012	5/15/2012	5/15/2010	Depression	Drug	Completed	Phase 2	Interventional	NIH / Industry / NIH	Other		Treatment	No		United States	NIH/Other US Fedral Agency
NCT01073384	16	11/15/2012	1/15/2012	12/15/2009	Enteritis	Drug	Completed	Phase 1/Phase 2	Interventional	NIH	Industry	Randomized	Prevention			United States	NIH/Other US Fedral Agency
NCT01075997	170	10/15/2010	7/15/2010	11/15/2007	Diabetes Mellitus	Device / Device	Unknown status		Interventional	Industry	U.S. Fed	Randomized	Supportive Care			United States	NIH/Other US Fedral Agency
NCT01076452	299	4/15/2009	10/15/2008	4/15/2002	Parkinson's Disease	Device	Completed	Phase 3	Interventional	NIH / Industry	U.S. Fed	Randomized	Treatment			United States	NIH/Other US Fedral Agency
NCT01082341	27	9/15/2017	5/15/2015	6/15/2012	Malaria	Biological	Completed	Phase 1/Phase 2	Interventional	NIH / Industry	Other	Randomized	Prevention			Colombia	NIH/Other US Fedral Agency
NCT01083459	6628	4/15/2012	4/15/2012	1/15/2010	Pneumococcal Nasopharyngeal Colonization / Invasive Pneumococcal Disease		Completed		Observational	NIH / U.S. Fed / Industry	Other					United States	NIH/Other US Fedral Agency
NCT01083706	43		12/15/2013	4/15/2010	Adult Acute Myeloid Leukemia With 11q23 (MLL) Abnormalities / Adult Acute Myeloid Leukemia With Del(5q) / Adult Acute Myeloid Leukemia With Inv(16)(p13;q22) / Adult Acute Myeloid Leukemia With t(15;17)(q22;q12) / Adult Acute Myeloid Leukemia With t(16;16)(p13;q22) / Adult Acute Myeloid Leukemia With t(8;21)(q22;q22) / Childhood Myelodysplastic Syndromes / Chronic Myelomonocytic Leukemia / Previou…	Drug / Other	Completed	Phase 2	Interventional	Industry / NIH	Other		Treatment			United States	NIH/Other US Fedral Agency
NCT01085201	39	3/15/2013	2/15/2013	4/15/2010	Sickle Cell Disease	Drug	Completed	Phase 1	Interventional	Other / Other / Other / Other / Other / Other / NIH / Industry	Other	Non-Randomized	Treatment			United States	NIH/Other US Fedral Agency
NCT01086540	57	12/15/2019	6/5/2018	6/24/2011	Systemic Sclerosis-Associated PAH	Biological / Other / Diagnostic Test / Drug / Drug / Drug / Drug	Completed	Phase 2	Interventional	Other / Industry	NIH	Randomized	Treatment			United States	NIH/Other US Fedral Agency
NCT01087073	6209	11/9/2016	11/9/2016	1/1/2009	Diabetes Mellitus	Behavioral / Behavioral / Behavioral / Behavioral	Completed		Interventional	Industry / NIH	Other	Non-Randomized	Treatment			United States	NIH/Other US Fedral Agency
NCT01087905	987	11/15/2011	2/15/2011	4/15/2010	Smoking / Smoking Cessation	Drug / Drug / Behavioral	Completed	Phase 4	Interventional	Other / Industry / U.S. Fed / NIH	Other	Randomized	Treatment	Yes		United States	NIH/Other US Fedral Agency
NCT01087996	31	10/15/2012	4/15/2011	3/15/2010	Stem Cell Transplantation	Biological / Biological	Completed	Phase 1/Phase 2	Interventional	NIH / Industry	Other	Randomized	Treatment			United States	NIH/Other US Fedral Agency
NCT01089816	569	10/15/2010	8/15/2010	3/15/2010	Influenza	Biological	Completed		Observational	U.S. Fed	Industry					Vietnam	NIH/Other US Fedral Agency
NCT01096173	10	10/15/2010	6/15/2010	4/15/2010	Chronic Obstructive Pulmonary Disease		Completed		Observational	U.S. Fed / Other	Industry					United States	NIH/Other US Fedral Agency
NCT01096394	20	10/15/2015	10/15/2015	11/15/2009	Ovarian Cancer		Completed		Observational	NIH / Industry	Other					United States	NIH/Other US Fedral Agency
NCT01096602	63	6/15/2024	12/15/2023	5/15/2010	Acute Myelogenous Leukemia / AML	Biological	Active, not recruiting	Phase 2	Interventional	NIH / Industry / Other	Other		Treatment			United States	NIH/Other US Fedral Agency
NCT01102270	17	5/15/2010	8/15/2009	1/15/2009	Obstructive Sleep Apnea	Drug / Drug	Completed	Early Phase 1	Interventional	Industry / NIH	Other	Randomized	Basic Science	No		United States	NIH/Other US Fedral Agency
NCT01103102	97	4/15/2012	1/15/2012	4/15/2010	Gingivitis	Drug / Drug	Completed	Phase 2	Interventional	NIH / Other	Industry	Randomized	Treatment			United States	NIH/Other US Fedral Agency
NCT01103895	14	5/15/2012	5/15/2012	7/15/2007	Cardiac Output		Terminated		Observational	NIH	Industry			No		United States	NIH/Other US Fedral Agency
NCT01103908	3	8/15/2011	12/15/2010	4/15/2010	Cardiac Output	Device	Terminated		Observational	NIH	Industry			No		United States	NIH/Other US Fedral Agency
NCT01107717	521	12/15/2024	12/15/2023	1/15/2009	Diabetes	Drug / Drug	Active, not recruiting	Phase 4	Interventional	Other / Industry / NIH	Other	Randomized	Treatment			United States	NIH/Other US Fedral Agency
NCT01107860	401	6/15/2013	12/15/2012	1/15/2010	Breast Cancer	Device / Device	Completed		Observational	Other / NIH	Industry					United States	NIH/Other US Fedral Agency
NCT01108315	138	10/15/2011	10/15/2011	1/15/2010	Breast Cancer	Other	Completed	Phase 1/Phase 2	Interventional	NIH	Industry	Randomized	Supportive Care			United States	NIH/Other US Fedral Agency
NCT01108965	16	5/15/2012	5/15/2012	8/15/2010	Hydrocephalus / Nervous System Diseases / Infant, Newborn Diseases		Completed		Observational	NIH	Industry					United States	NIH/Other US Fedral Agency
NCT01111916	31	9/15/2010	9/15/2010	3/15/2010	Pelvic Organ Prolapse		Completed		Observational	NIH / Other	Industry					United States	NIH/Other US Fedral Agency
NCT01113034	11	8/22/2011	8/22/2011	7/15/2010	Asthma / Bronchiectasis	Drug / Drug	Completed	Phase 1	Interventional	NIH	Industry	Randomized	Treatment			United States	NIH/Other US Fedral Agency
NCT01114269	5764	11/15/2026	11/15/2026	7/15/2007	Coronary Artery Disease / Left Ventricular Dysfunction / Sudden Cardiac Death		Active, not recruiting		Observational	NIH / Industry / Other / Industry / Industry	Other			No		Canada / Puerto Rico / United States	NIH/Other US Fedral Agency
NCT01114308	287	5/15/2011	5/15/2011	4/15/2010	Opioid Dependency	Drug / Drug / Drug	Completed	Phase 3	Interventional	NIH	Industry	Randomized	Treatment			United States	NIH/Other US Fedral Agency
NCT01116336	25	5/15/2018	5/15/2018	3/15/2010	Cancer of Head and Neck / Neoplasms, Head and Neck	Drug / Dietary Supplement	Completed	Phase 1	Interventional	Industry / Other / NIH	Other		Prevention			United States	NIH/Other US Fedral Agency
NCT01120899	6	2/15/2013	8/15/2011	4/15/2010	Diabetic Macular Edema	Drug	Completed	Phase 1/Phase 2	Interventional	Industry	NIH		Treatment			United States	NIH/Other US Fedral Agency
NCT01123421	113	2/15/2012	4/15/2011	5/15/2010	Osteoporosis / Fracture / Aging		Completed		Observational	NIH / NIH / Other	Industry					United States	NIH/Other US Fedral Agency
NCT01123798	300	1/15/2011	1/15/2011	2/15/2010	Acute Compartment Syndrome	Device	Completed		Observational	U.S. Fed / Industry	Industry					Germany	NIH/Other US Fedral Agency
NCT01124903	31	3/15/2011	2/15/2011	1/15/2009	Dehydration	Procedure	Completed		Interventional	Industry / Industry / Industry	U.S. Fed		Basic Science			United States	NIH/Other US Fedral Agency
NCT01126710	263			5/15/2010	Intravenous Infiltration / Extravasation of Diagnostic and Therapeutic Materials		Completed		Observational	NIH / NIH	Industry					United States	NIH/Other US Fedral Agency
NCT01129193	44	1/7/2017	1/7/2017	5/4/2010	Adult Nasal Type Extranodal NK/T-cell Lymphoma / Anaplastic Large Cell Lymphoma / Angioimmunoblastic T-cell Lymphoma / Cutaneous B-cell Non-Hodgkin Lymphoma / Extranodal Marginal Zone B-cell Lymphoma of Mucosa-associated Lymphoid Tissue / Hepatosplenic T-cell Lymphoma / Intraocular Lymphoma / Nodal Marginal Zone B-cell Lymphoma / Peripheral T-cell Lymphoma / Post-transplant Lymphoproliferative Di…	Other / Other / Other / Drug	Completed	Phase 1	Interventional	NIH / Industry	Other	Non-Randomized	Treatment			United States	NIH/Other US Fedral Agency
NCT01129713	40	5/15/2015	5/15/2015	5/15/2010	Gastroesophageal Reflux Disease (GERD) / Heartburn / Indigestion	Drug / Drug	Unknown status	Phase 1/Phase 2	Interventional	U.S. Fed	Industry	Randomized	Treatment			United States	NIH/Other US Fedral Agency
NCT01133808	667	1/15/2011	1/15/2011	1/15/2010	Diarrhea		Completed		Observational	Industry / Other / NIH	Other						NIH/Other US Fedral Agency
NCT01138917	101	8/26/2015	8/29/2014	5/21/2010	Burns	Device	Completed		Interventional	U.S. Fed / Other / Other / Industry	Industry	Randomized	Treatment			United States	NIH/Other US Fedral Agency
NCT01139190	77	12/15/2010	12/15/2010	7/15/2010	Gastroduodenal Ulcerations / Erosion	Drug / Drug	Completed	Phase 2	Interventional	NIH	Industry	Randomized	Prevention			United States	NIH/Other US Fedral Agency
NCT01139567	56	4/15/2013	4/15/2013	6/15/2010	Wounds and Injuries		Completed		Observational	NIH / NIH	Industry					United States	NIH/Other US Fedral Agency
NCT01144715	99	9/15/2013	9/15/2013	6/15/2010	Stroke	Device / Device	Completed	Phase 4	Interventional	Other / Other / NIH	Industry	Randomized	Treatment			United States	NIH/Other US Fedral Agency
NCT01145209	32	9/15/2023	10/31/2017	7/1/2010	Small Lymphocytic Lymphoma / CLL (Chronic Lymphocytic Leukemia)	Drug / Biological / Drug	Active, not recruiting	Phase 2	Interventional	Other / Industry	NIH	Non-Randomized	Treatment			United States	NIH/Other US Fedral Agency
NCT01148849	66	6/14/2022	6/14/2022	7/15/2010	Breast Cancer / Gastric Cancer	Biological	Completed	Phase 1	Interventional	Industry / NIH	Industry	Non-Randomized	Treatment			Korea, Republic of / United States	NIH/Other US Fedral Agency
NCT01152489	345	4/15/2011	4/15/2011	4/15/2010	Procedural Pain	Device / Device	Completed	Phase 2/Phase 3	Interventional	NIH	Industry	Randomized	Supportive Care				NIH/Other US Fedral Agency
NCT01153425	33	12/15/2012	12/15/2012	7/15/2008	Osteoporosis, Osteopenia	Other / Drug / Drug	Completed	Phase 4	Interventional	Industry / Industry / NIH	Other	Randomized	Treatment	No		United States	NIH/Other US Fedral Agency
NCT01154075	401	6/15/2015	6/15/2015	8/15/2010	Pediatric Recipients of a Liver Transplant		Completed		Observational	Other / Other / Other / Other / Industry / NIH	Other					United States	NIH/Other US Fedral Agency
NCT01154296	5012	2/15/2012	7/15/2011	4/15/2010	HIV/AIDS / Sexually Transmitted Infections	Behavioral	Completed		Interventional	NIH / Other / Other / Other / Other / Other / Other / Industry / Other / Other / Other	Other	Randomized	Screening			United States	NIH/Other US Fedral Agency
NCT01155024	10	9/15/2011	9/15/2011	9/15/2010	Amputation	Device / Device	Completed	Phase 2	Interventional	U.S. Fed	Industry	Randomized	Treatment			United States	NIH/Other US Fedral Agency
NCT01157897	41	1/15/2012	1/15/2012	7/15/2010	Malaria / Plasmodium Vivax	Biological / Other	Completed	Phase 1/Phase 2	Interventional	Other / U.S. Fed / U.S. Fed / Industry	U.S. Fed	Non-Randomized	Prevention			United States	NIH/Other US Fedral Agency
NCT01158157	25	2/14/2012	2/14/2012	9/13/2010	Smallpox Vaccine Adverse Reaction	Biological	Completed	Phase 3	Interventional	U.S. Fed	Industry		Other	Undecided		United States	NIH/Other US Fedral Agency
NCT01158300	28	1/15/2015	1/15/2015	11/15/2010	Brain and Central Nervous System Tumors	Drug	Completed	Phase 1	Interventional	NIH / Industry	Other		Treatment			United States	NIH/Other US Fedral Agency
NCT01158703	20	12/15/2014	12/15/2014	7/15/2010	Coronary Graft Patency	Drug / Drug / Drug	Terminated	Phase 4	Interventional	Industry	U.S. Fed	Randomized	Treatment			United States	NIH/Other US Fedral Agency
NCT01160328	39	1/15/2013	1/15/2013	6/15/2010	Obesity	Drug / Drug	Completed	Phase 1	Interventional	NIH / Industry	Other	Randomized	Basic Science			United States	NIH/Other US Fedral Agency
NCT01162239	216	6/15/2016	6/15/2016	5/15/2010	Nicotine Dependence	Drug / Behavioral / Behavioral / Behavioral / Behavioral	Completed	Phase 3	Interventional	NIH / Industry	Other	Randomized	Treatment	No		United States	NIH/Other US Fedral Agency
NCT01162486	37	3/15/2011	2/15/2011	4/15/2010	Tuberculosis / Tuberculosis, Pulmonary	Drug / Drug / Drug / Drug / Drug / Drug	Completed	Phase 1	Interventional	Industry / U.S. Fed	Other	Non-Randomized	Treatment			United States	NIH/Other US Fedral Agency
NCT01164098	30	10/15/2016	10/15/2016	2/15/2012	FSGS / Proteinuria	Drug	Terminated	Phase 3	Interventional	Industry / NIH / NIH	Other	Randomized	Treatment			United States	NIH/Other US Fedral Agency
NCT01164722	120	7/15/2016	7/15/2015	4/15/2011	Anal Cancer / Neoplasm of Uncertain Malignant Potential / Nonneoplastic Condition / Precancerous Condition	Other / Device	Completed	Phase 3	Interventional	NIH / Industry / Other	Other	Randomized	Prevention	No		United States	NIH/Other US Fedral Agency
NCT01168323	95	2/15/2009	2/15/2009	1/15/2007	Prostate Cancer	Behavioral	Completed		Interventional	U.S. Fed / U.S. Fed / Other / Industry / NIH / Industry	Other	Randomized	Health Services Research			United States	NIH/Other US Fedral Agency
NCT01169181	6	12/15/2019	12/15/2018	7/15/2010	Stroke / Cerebrovascular Accident / Plegia	Device	Unknown status	Phase 1	Interventional	NIH	Industry	Randomized	Treatment	No		United States	NIH/Other US Fedral Agency
NCT01169259	25871	2/15/2025	11/10/2018	7/15/2010	Cancer / Cardiovascular Disease	Dietary Supplement / Drug / Dietary Supplement / Dietary Supplement	Active, not recruiting	Phase 3	Interventional	NIH / NIH / NIH / NIH / NIH / Industry / Industry / Industry	Other	Randomized	Prevention	Yes		United States	NIH/Other US Fedral Agency
NCT01169883	107	6/15/2012	6/15/2012	7/15/2010	Asthma	Behavioral / Behavioral / Behavioral / Behavioral / Behavioral	Completed		Interventional	Industry / NIH	Other	Randomized	Health Services Research			United States	NIH/Other US Fedral Agency
NCT01170208	46	3/15/2011	3/15/2011	6/15/2010	Diabetes / Insulin	Device	Completed		Interventional	NIH / NIH / Industry / Other	Other	Non-Randomized	Treatment			United States	NIH/Other US Fedral Agency
NCT01171638	120	12/15/2012	12/15/2012	9/15/2011	Acute Compartment Syndrome	Device	Unknown status		Observational	U.S. Fed / Other	Industry					United States	NIH/Other US Fedral Agency
NCT01172145	22	9/15/2007		7/15/2005	Apathy / Alzheimer's Disease	Drug / Drug	Completed	Phase 3	Interventional	NIH / Industry	Other	Randomized	Treatment			United States	NIH/Other US Fedral Agency
NCT01172652	49	10/15/2011	10/15/2011	4/15/2010	Bipolar Disorder / Panic Disorder / Generalized Anxiety Disorder	Drug / Drug	Completed	Phase 4	Interventional	Industry / Other / Other	U.S. Fed	Randomized	Treatment			United States	NIH/Other US Fedral Agency
NCT01175785	15	8/15/2014	8/15/2014	8/15/2010	Accelerated Phase Chronic Myelogenous Leukemia / Adult Acute Myeloid Leukemia in Remission / Adult Acute Myeloid Leukemia With 11q23 (MLL) Abnormalities / Adult Acute Myeloid Leukemia With Del(5q) / Adult Acute Myeloid Leukemia With Inv(16)(p13;q22) / Adult Acute Myeloid Leukemia With t(15;17)(q22;q12) / Adult Acute Myeloid Leukemia With t(16;16)(p13;q22) / Adult Acute Myeloid Leukemia With t(8;2…	Procedure / Drug / Drug / Biological / Radiation / Drug / Drug / Other	Completed	Phase 2	Interventional	NIH / NIH / Other	Industry		Treatment			United States	NIH/Other US Fedral Agency
NCT01175928	60	9/15/2012	9/15/2012	10/15/2010	Diabetic Polyneuropathy	Device / Device	Unknown status	Phase 1/Phase 2	Interventional	NIH	Industry	Randomized	Treatment			United States	NIH/Other US Fedral Agency
NCT01176461	127	12/12/2016	12/12/2016	8/4/2010	Melanoma (Skin)	Biological / Biological / Biological / Biological / Drug / Biological	Completed	Phase 1	Interventional	NIH / Industry / Industry	Other	Non-Randomized	Treatment			United States	NIH/Other US Fedral Agency
NCT01176474	73	12/15/2023	8/15/2020	8/13/2010	Melanoma (Skin)	Biological / Drug / Biological / Drug / Drug / Procedure	Active, not recruiting	Phase 1	Interventional	NIH / Industry / Industry	Other	Non-Randomized	Treatment			United States	NIH/Other US Fedral Agency
NCT01176500	0	11/18/2011	11/18/2011	7/28/2010	Colon Cancer / Lung Cancer / Cervical Cancer / Renal Cell Carcinoma / Uterine Cancer	Drug	Withdrawn	Phase 1/Phase 2	Interventional	NIH / Industry	NIH	Non-Randomized	Diagnostic			United States	NIH/Other US Fedral Agency
NCT01176513	25	3/15/2012	3/15/2012	7/15/2010	Prostate Cancer	Drug	Terminated	Phase 2	Interventional	NIH	Industry	Non-Randomized	Diagnostic			United States	NIH/Other US Fedral Agency
NCT01177202	80	10/15/2012	5/15/2011	9/15/2010	H1N1 Flu	Biological	Completed	Phase 1	Interventional	U.S. Fed / U.S. Fed	Industry	Randomized	Prevention	Undecided		United States	NIH/Other US Fedral Agency
NCT01178892	355	5/15/2012	5/15/2012	11/15/2010	Hot Flashes / Menopause / Vasomotor Symptoms	Dietary Supplement / Dietary Supplement / Behavioral / Behavioral / Behavioral	Completed		Interventional	NIH / NIH / NIH / NIH / Industry	Other	Randomized	Treatment			United States	NIH/Other US Fedral Agency
NCT01181986	76	12/15/2012	12/15/2012	8/15/2010	Type 2 Diabetes Mellitus	Drug / Drug / Drug / Drug / Drug	Completed	Phase 4	Interventional	Other / Industry	U.S. Fed	Randomized	Basic Science			United States	NIH/Other US Fedral Agency
NCT01182805	50	12/15/2010	12/15/2010	8/15/2010	Heart Failure, Diastolic	Device / Device / Device	Completed	Phase 1/Phase 2	Interventional	Industry / NIH	Other		Diagnostic			United States	NIH/Other US Fedral Agency
NCT01186796	30	6/15/2013	6/15/2013	6/15/2009	Healthy	Drug	Completed	Phase 1	Interventional	NIH / Industry	Other	Randomized	Basic Science			United States	NIH/Other US Fedral Agency
NCT01188967	84	5/15/2013	5/15/2013	8/15/2010	Nicotine Dependence	Drug / Drug	Completed	Phase 2	Interventional	NIH / Other / Industry	Other	Randomized	Prevention			United States	NIH/Other US Fedral Agency
NCT01191788	299	3/15/2010	7/15/2009	8/15/2006	Depression / Substance Use	Behavioral / Behavioral	Completed		Interventional	Industry / NIH	Other	Non-Randomized	Health Services Research			United States	NIH/Other US Fedral Agency
NCT01192477	80	8/15/2012	8/15/2012	5/15/2011	Healthy	Other	Completed		Interventional	NIH / Other / Industry	Other	Randomized				United States	NIH/Other US Fedral Agency
NCT01194856	1	12/15/2011	12/15/2011	10/15/2010	HIV Infection / Mitochondrial Dysfunction	Drug / Drug	Terminated	Phase 4	Interventional	NIH / Other / Industry	Other	Randomized	Treatment	No		United States	NIH/Other US Fedral Agency
NCT01195948	31	2/15/2014	11/15/2013	8/15/2010	Uveitis	Drug / Drug	Completed	Phase 1/Phase 2	Interventional	Industry	NIH	Randomized	Treatment			United States	NIH/Other US Fedral Agency
NCT01198262	260	8/15/2010	8/15/2009	4/15/2008	Staphylococcus Aureus / Staphylococcal Skin Infections / Bacteremia		Completed		Observational	Other / Industry	U.S. Fed					United States	NIH/Other US Fedral Agency
NCT01202383	2163	12/15/2011	12/15/2011	10/15/2010	Diarrhoea	Behavioral / Behavioral	Completed	Phase 3	Interventional	Other / Other / U.S. Fed / Other / Industry / Other	Other	Randomized	Prevention			India	NIH/Other US Fedral Agency
NCT01202695	50	6/15/2011	6/15/2011	8/15/2010	Anthrax	Drug / Drug	Completed	Phase 1	Interventional	NIH	Industry	Randomized	Treatment			United States	NIH/Other US Fedral Agency
NCT01204866	5	9/15/2010	8/15/2010	7/15/2010	Allergic Reactions	Biological / Drug	Completed	Phase 1	Interventional	NIH / NIH	Industry	Non-Randomized	Treatment			United States	NIH/Other US Fedral Agency
NCT01206075	20	12/15/2014	12/15/2012	10/15/2010	Beta-Thalassemia	Drug / Drug / Drug	Completed		Interventional	NIH / Other / Industry	Other	Non-Randomized	Treatment			Greece	NIH/Other US Fedral Agency
NCT01206556	97	8/15/2013	12/15/2012	5/15/2010	Papilloma Virus, Human		Completed		Observational	NIH / NIH / Industry	Other					Puerto Rico / United States	NIH/Other US Fedral Agency
NCT01206582	20	12/15/2014	12/15/2014	5/15/2010	Gastroparesis / Diabetes Mellitus	Biological / Biological	Completed	Phase 2	Interventional	NIH / Industry	Other	Randomized	Treatment			United States	NIH/Other US Fedral Agency
NCT01207453	49	11/15/2013	11/15/2013	1/15/2011	Arthritis, Rheumatoid	Drug / Drug	Completed	Phase 4	Interventional	Industry / NIH	Other	Randomized	Treatment			United States	NIH/Other US Fedral Agency
NCT01207934	18	7/15/2000	7/15/2000	8/15/1998	Type Two Diabetes Mellitus	Dietary Supplement / Drug / Drug	Completed		Interventional	Industry / NIH	Other	Randomized	Basic Science			United States	NIH/Other US Fedral Agency
NCT01208350	105	8/15/2014	1/15/2012	3/15/2011	Weight Loss	Behavioral / Behavioral / Behavioral	Completed		Interventional	Other / Industry / NIH / NIH	Other	Randomized	Treatment			United States	NIH/Other US Fedral Agency
NCT01209325	149	12/12/2017	12/12/2017	6/28/2011	Anal Cancer / Nonneoplastic Condition / Penile Cancer / Precancerous Condition	Biological / Other	Completed	Phase 2	Interventional	NIH / Industry / Other / Industry / Other	Other		Prevention	No		Puerto Rico / United States	NIH/Other US Fedral Agency
NCT01216982	256	6/15/2011	2/15/2011	11/15/2010	Mood Disorders / Depression / Combat Disorders / Stress Disorders	Drug / Drug	Unknown status	Phase 2	Interventional	Industry	U.S. Fed	Randomized	Supportive Care			Iraq	NIH/Other US Fedral Agency
NCT01217827	89	12/15/2013	1/15/2011	4/15/2010	Cardiomyopathies	Behavioral	Completed	Phase 3	Interventional	Industry / U.S. Fed	Other	Randomized	Health Services Research			United States	NIH/Other US Fedral Agency
NCT01217970	11	3/15/2013	3/15/2013	1/15/2011	Methamphetamine-dependence / Substance Abuse	Drug / Drug / Drug	Completed	Phase 1	Interventional	NIH / Industry	Other	Randomized	Other			United States	NIH/Other US Fedral Agency
NCT01218802	147	5/15/2014	5/15/2014	2/15/2011	HIV Infections / Heart Disease	Drug / Drug	Completed	Phase 2	Interventional	NIH / Industry	Other	Randomized	Prevention			United States	NIH/Other US Fedral Agency
NCT01222351	161	1/15/2029	1/15/2025	12/15/2010	Late Onset Alzheimer Disease	Drug	Active, not recruiting		Interventional	Industry / NIH	Other		Diagnostic			United States	NIH/Other US Fedral Agency
NCT01222585	24	11/15/2011	11/15/2011	1/15/2011	Serious Systemic Infections / Necrotizing Enterocolitis	Drug	Completed	Phase 1	Interventional	NIH / Industry	Other		Treatment			United States	NIH/Other US Fedral Agency
NCT01222780	22	12/15/2014	12/15/2014	9/15/2010	Sarcoma / Neuroblastoma / Wilms Tumor / Leukemia / Lymphoma / Brain Tumors	Drug	Completed	Phase 1	Interventional	NIH	Industry		Treatment			United States	NIH/Other US Fedral Agency
NCT01224795	1	11/15/2010	11/15/2010	10/15/2010	Influenza	Drug / Drug	Terminated	Phase 3	Interventional	U.S. Fed	Industry	Randomized	Treatment			United States	NIH/Other US Fedral Agency
NCT01226173	182353	8/15/2012	8/15/2012	3/15/2010	Mass Screening	Device	Completed		Observational	Other / U.S. Fed	Industry					Puerto Rico / United States	NIH/Other US Fedral Agency
NCT01228344	324	9/30/2015	9/30/2015	5/1/2010	Malaria	Other	Completed		Observational	U.S. Fed	Industry					United States	NIH/Other US Fedral Agency
NCT01229722	70	1/15/2013	1/15/2013	10/15/2011	Medication Adherence	Device / Device	Completed		Interventional	Other / Other / Other / NIH	Industry	Randomized	Supportive Care			United States	NIH/Other US Fedral Agency
NCT01234519	12	11/15/2014	11/15/2014	11/15/2010	Urothelial Carcinoma	Drug / Drug	Terminated	Phase 1/Phase 2	Interventional	Other / U.S. Fed / Other	Industry	Non-Randomized	Treatment			United States	NIH/Other US Fedral Agency
NCT01240629	43	2/2/2017	2/2/2017	11/2/2010	Prostate Cancer / Hormone-resistant Prostate Cancer / Recurrent Prostate Cancer / Stage IV Prostate Cancer	Other / Other / Drug	Completed	Phase 1/Phase 2	Interventional	NIH / Industry	Other		Treatment			United States	NIH/Other US Fedral Agency
NCT01242085	64	1/15/2013	5/15/2012	11/15/2010	Knee Arthritis	Procedure / Procedure	Completed	Phase 3	Interventional	Industry	U.S. Fed	Randomized	Treatment			United States	NIH/Other US Fedral Agency
NCT01248247	334	11/30/2020	11/30/2020	6/2/2011	Lung Cancer	Drug / Drug / Drug / Drug / Drug / Drug	Completed	Phase 2	Interventional	Industry / NIH / Industry / Industry	Other	Randomized	Treatment			United States	NIH/Other US Fedral Agency
NCT01249443	17	12/15/2017	5/15/2016	11/15/2013	HIV Infection / Recurrent Anal Cancer / Recurrent Breast Cancer / Recurrent Esophageal Cancer / Recurrent Gastric Cancer / Recurrent Metastatic Squamous Neck Cancer With Occult Primary / Recurrent Non-small Cell Lung Cancer / Recurrent Ovarian Epithelial Cancer / Recurrent Salivary Gland Cancer / Recurrent Squamous Cell Carcinoma of the Hypopharynx / Recurrent Squamous Cell Carcinoma of the Laryn…	Drug / Other / Other / Drug / Drug	Terminated	Phase 1	Interventional	NIH / Industry / Other	Other		Treatment			United States	NIH/Other US Fedral Agency
NCT01253460	18	2/13/2019	3/28/2018	8/22/2011	Leukemia	Drug / Drug / Drug	Terminated	Phase 2	Interventional	Industry / NIH	Other		Treatment			United States	NIH/Other US Fedral Agency
NCT01253915	35	6/15/2013	4/15/2013	1/15/2012	Migraine	Drug / Drug	Terminated	Phase 2	Interventional	U.S. Fed / U.S. Fed / U.S. Fed / U.S. Fed	Industry	Randomized	Treatment			United States	NIH/Other US Fedral Agency
NCT01255137	13	12/15/2012	12/15/2012	9/15/2010	Adrenal Cortex Neoplasms	Drug	Completed	Phase 2	Interventional	Industry	NIH		Treatment			United States	NIH/Other US Fedral Agency
NCT01259817	135	12/15/2016	12/15/2016	9/15/2011	High Risk Polycythemia Vera / High Risk Essential Thrombocythemia	Drug / Drug	Completed	Phase 2	Interventional	Other / NIH / Industry	Other	Non-Randomized	Treatment			Italy / United States	NIH/Other US Fedral Agency
NCT01259856	168	6/30/2017	6/30/2017	9/15/2011	High Risk Polycythemia Vera / High Risk Essential Thrombocythemia	Drug / Drug / Drug	Completed	Phase 3	Interventional	Other / NIH / Industry	Other	Randomized	Treatment			France / Italy / United Kingdom / United States	NIH/Other US Fedral Agency
NCT01262079	180	8/15/2011	7/15/2011	12/15/2010	Influenza		Completed		Observational	Industry	NIH					United States	NIH/Other US Fedral Agency
NCT01262300	33	1/23/2014	1/23/2014	11/15/2010	Immunosenescence / Shingles	Biological	Completed	Phase 1	Interventional	NIH / Industry	Other		Prevention			United States	NIH/Other US Fedral Agency
NCT01262716	3	8/15/2011	8/15/2011	12/15/2010	Breast Cancer		Completed		Observational	NIH / NIH / Other	Industry					United States	NIH/Other US Fedral Agency
NCT01263379	10	12/31/2025	12/31/2023	10/5/2010	Epidermolysis Bullosa Dystrophica / Epidermolysis Bullosa	Biological	Active, not recruiting	Phase 1/Phase 2	Interventional	NIH / Industry	Other		Treatment	Yes		United States	NIH/Other US Fedral Agency
NCT01263691	105	6/15/2012	5/15/2012	12/15/2010	Bacillus Anthracis (Anthrax) Infection	Biological / Biological / Biological / Biological / Biological / Drug	Completed	Phase 1	Interventional	NIH / U.S. Fed	Industry	Randomized	Prevention			United States	NIH/Other US Fedral Agency
NCT01265316	4	6/15/2013	1/15/2013	10/15/2010	Cardiac Arrest	Device	Completed		Observational	U.S. Fed / Industry	Other					United States	NIH/Other US Fedral Agency
NCT01265433	31	7/25/2017	7/25/2017	12/21/2010	Malignant Pleural Mesothelioma	Biological / Biological	Completed	Phase 2	Interventional	U.S. Fed	Industry	Randomized	Treatment			United States	NIH/Other US Fedral Agency
NCT01265745	28	12/15/2011	8/15/2011	12/15/2010	Anthrax	Drug / Biological	Completed	Phase 1	Interventional	U.S. Fed / NIH / NIH	Industry	Randomized	Treatment			United States	NIH/Other US Fedral Agency
NCT01266031	96	1/31/2017	6/30/2015	7/12/2011	Malignant Glioma / Recurrent Glioblastoma	Drug / Drug	Completed	Phase 1/Phase 2	Interventional	Other / Industry / Industry / Other / Other / Other / Other / Other / Other / Other / Other / Other / Other / Other / Other / Other / Other / Other / Other	NIH	Randomized	Treatment	No		United States	NIH/Other US Fedral Agency
NCT01266460	54	10/2/2018	10/2/2018	5/23/2011	Cervical Adenocarcinoma / Cervical Adenosquamous Carcinoma / Cervical Squamous Cell Carcinoma, Not Otherwise Specified / Recurrent Cervical Carcinoma	Biological / Other	Completed	Phase 2	Interventional	Industry / NIH	Other		Treatment			United States	NIH/Other US Fedral Agency
NCT01268280	32	10/15/2012	10/15/2012	12/15/2010	Myasthenia Gravis	Drug / Drug / Drug	Terminated	Phase 2	Interventional	NIH	Industry	Randomized	Treatment			United States	NIH/Other US Fedral Agency
NCT01271244	26	6/15/2013	6/15/2013	6/15/2008	PTSD	Drug	Completed	Phase 4	Interventional	Industry	U.S. Fed	Non-Randomized	Treatment			United States	NIH/Other US Fedral Agency
NCT01273402	0	8/15/2018	2/15/2013	2/15/2011	Metastatic Colorectal Cancer	Drug	Withdrawn	Phase 1	Interventional	NIH	Industry	Non-Randomized	Treatment			United States	NIH/Other US Fedral Agency
NCT01273922	40	12/15/2011	10/15/2011	1/15/2011	Staphylococcal Infections / Candidiasis	Biological	Completed	Phase 1	Interventional	Other / U.S. Fed	Industry	Randomized	Prevention			United States	NIH/Other US Fedral Agency
NCT01275287	0	12/15/2012	12/15/2012	5/15/2011	Anti-Neutrophil Cytoplasmic Antibody-Associated Vasculitis	Drug / Drug	Withdrawn	Phase 2	Interventional	Industry / NIH / NIH	Other	Randomized	Treatment	No		United States	NIH/Other US Fedral Agency
NCT01278745	362	10/15/2015	10/15/2015	9/15/2011	Cardiac Allograft Vasculopathy / Heart Transplant Recipients	Biological / Drug	Terminated	Phase 2	Interventional	NIH / Other / Industry / Industry	NIH	Randomized	Prevention			United States	NIH/Other US Fedral Agency
NCT01279785	0	7/15/2011	7/15/2011	3/15/2011	Prostate Cancer	Drug	Withdrawn		Observational	NIH	Industry					United States	NIH/Other US Fedral Agency
NCT01281202	207	12/15/2012	10/15/2012	1/15/2011	Cocaine Addiction / Cocaine Dependence	Drug / Drug	Completed	Phase 2/Phase 3	Interventional	NIH / U.S. Fed	Industry	Randomized	Treatment	Yes		United States	NIH/Other US Fedral Agency
NCT01281917	40	6/15/2014	10/15/2013	2/15/2011	Non-Hodgkins Lymphoma	Drug / Drug	Completed	Phase 2	Interventional	Industry / Industry / NIH	Other		Treatment			United States	NIH/Other US Fedral Agency
NCT01282242	88	5/15/2016	1/15/2016	1/15/2011	Acute Stroke	Drug	Completed	Phase 2	Interventional	NIH / Industry	Other		Treatment	No		United States	NIH/Other US Fedral Agency
NCT01283672	18	4/15/2011	4/15/2011	1/15/2011	Cardiovascular Disease	Other	Completed		Interventional	Industry	U.S. Fed	Randomized	Prevention			United States	NIH/Other US Fedral Agency
NCT01286727	30	2/15/2016	1/15/2015	2/15/2010	Delayed Graft Function	Drug	Unknown status	Phase 2	Interventional	NIH	Industry	Randomized	Treatment			United States	NIH/Other US Fedral Agency
NCT01288807	8	1/15/2015	1/15/2015	2/15/2011	Fibromyalgia	Drug	Completed	Phase 4	Interventional	Industry / U.S. Fed	Other		Treatment			United States	NIH/Other US Fedral Agency
NCT01290601	70	1/10/2005	1/10/2005	9/15/2003	Malaria / Plasmodium Vivax	Drug / Drug / Drug / Drug	Terminated	Phase 2	Interventional	Industry	U.S. Fed	Randomized	Treatment	No		Thailand	NIH/Other US Fedral Agency
NCT01292070	4	4/15/2011	4/15/2011	3/15/2011	Cat Allergy	Biological / Biological / Biological / Biological	Terminated	Early Phase 1	Interventional	Other / Industry	NIH		Treatment			Australia	NIH/Other US Fedral Agency
NCT01293604	69	8/15/2011	8/15/2011	5/15/2011	Healthy	Other	Completed		Interventional	Industry	U.S. Fed	Randomized	Prevention			United States	NIH/Other US Fedral Agency
NCT01295684	60	12/15/2010	12/15/2010	9/15/2010	Cardiovascular Disease	Other / Other	Completed		Interventional	Industry	U.S. Fed	Randomized				United States	NIH/Other US Fedral Agency
NCT01297543	45	1/15/2015	11/15/2014	3/15/2011	Acute Myeloid Leukemia / Acute Lymphoblastic Leukemia / Chronic Myeloid Leukemia / Myelodysplasia	Biological / Drug	Completed	Phase 1/Phase 2	Interventional	U.S. Fed	Industry	Non-Randomized	Supportive Care			United States	NIH/Other US Fedral Agency
NCT01299142	48	10/15/2011	7/15/2011	1/15/2011	Influenza	Drug	Unknown status	Phase 1	Interventional	U.S. Fed	Industry	Randomized	Prevention			United States	NIH/Other US Fedral Agency
NCT01299714	191	4/15/2015	11/15/2014	2/15/2011	Uterine Cervical Cancer		Completed		Observational	NIH / Other / Industry	Other					United States	NIH/Other US Fedral Agency
NCT01303861	702	7/15/2013	3/15/2013	3/15/2011	Nicotine Dependence	Drug / Drug / Drug / Drug	Completed	Phase 3	Interventional	NIH / Industry	Other	Randomized	Treatment			United States	NIH/Other US Fedral Agency
NCT01304875	20			4/15/2010	Fabry Disease		Unknown status		Observational	Other / NIH / NIH / NIH / Industry	Other					United States	NIH/Other US Fedral Agency
NCT01309347	6	4/15/2011	4/15/2011	3/15/2011	Evaluation of a New Prosthetic Socket Liner Material.		Completed		Observational	U.S. Fed / Other	Industry					United States	NIH/Other US Fedral Agency
NCT01310296	12	8/15/2011	8/15/2011	7/15/2011	Normal Healthy Volunteers Will be Treated With Lofexidine to Understand the Absolute Bioavailability and Mass Balance Recovery of the Product	Drug / Drug	Completed	Phase 1	Interventional	NIH	Industry	Randomized	Basic Science			United States	NIH/Other US Fedral Agency
NCT01315236	90	6/18/2015	8/18/2014	4/19/2012	Mycobacterium Infections, Nontuberculous	Drug / Drug	Completed	Phase 2	Interventional	NIH	Industry	Randomized	Treatment			Canada / United States	NIH/Other US Fedral Agency
NCT01318226	61	7/15/2011	7/15/2011	3/15/2011	Postherpetic Neuralgia	Drug / Drug	Completed	Phase 2	Interventional	NIH / Other / Other	Industry	Randomized	Treatment			United States	NIH/Other US Fedral Agency
NCT01319383	25	3/31/2016	3/31/2016	2/15/2011	HIV-1 Infection	Drug	Completed	Phase 1/Phase 2	Interventional	NIH / Industry / NIH	Other		Treatment	No		United States	NIH/Other US Fedral Agency
NCT01319526	1	1/15/2013	1/15/2013	6/15/2011	Lymphoma / Nonneoplastic Condition	Genetic / Genetic / Other	Terminated		Observational	NIH / Industry	Other					United States	NIH/Other US Fedral Agency
NCT01321944	590	7/15/2010	7/15/2010	7/15/2009	Tobacco Dependence	Other	Completed		Interventional	Industry / NIH	Other	Randomized	Treatment			United States	NIH/Other US Fedral Agency
NCT01323764	20	7/15/2015	6/15/2015	6/15/2011	Hydrocephalus	Device	Completed	Phase 4	Interventional	Other / NIH	Industry		Diagnostic			United States	NIH/Other US Fedral Agency
NCT01325870	48	12/15/2012	12/15/2012	3/15/2011	Cardiac Arrest / Sudden Cardiac Death	Device / Device / Procedure / Device	Completed		Interventional	NIH	Industry	Randomized	Treatment			United States	NIH/Other US Fedral Agency
NCT01326481	19	12/15/2014	9/15/2014	6/15/2011	Metastatic Breast Cancer	Drug / Drug	Completed	Phase 1/Phase 2	Interventional	Other / U.S. Fed	Industry		Treatment			United States	NIH/Other US Fedral Agency
NCT01326871	90	10/15/2017	7/15/2017	6/15/2011	Transitional Cell Carcinoma of Bladder / Urethra Cancer / Ureter Cancer / Malignant Tumor of Renal Pelvis	Drug / Drug / Biological	Unknown status	Phase 1/Phase 2	Interventional	NIH	Industry	Non-Randomized	Treatment			United States	NIH/Other US Fedral Agency
NCT01333189	26	12/15/2012	12/15/2012	1/15/2011	Arthropathy of Knee Joint	Other / Other	Completed		Interventional	Industry / NIH / NIH / NIH	Other	Randomized	Treatment			United States	NIH/Other US Fedral Agency
NCT01334554	46	8/15/2013	8/15/2013	4/15/2011	Metabolic Syndrome / Obesity	Drug / Drug	Completed	Phase 1/Phase 2	Interventional	NIH / Industry	Other	Randomized	Other	No		United States	NIH/Other US Fedral Agency
NCT01334827	48	6/15/2012	6/15/2012	4/15/2011	Microbicide Delivery System Acceptability	Other / Other / Other	Completed		Interventional	Industry / NIH	Other		Other	No		United States	NIH/Other US Fedral Agency
NCT01335152	100	8/15/2011	4/15/2011	4/15/2010	Breast Cancer	Behavioral	Completed	Phase 1/Phase 2	Interventional	NIH	Industry	Randomized	Treatment			United States	NIH/Other US Fedral Agency
NCT01335932	160	10/28/2016	6/17/2016	3/10/2011	Acute Lung Injury / Acute Respiratory Distress Syndrome / Respiratory Failure	Drug / Drug	Completed	Phase 2	Interventional	NIH / Industry	Other	Randomized	Prevention	No		United States	NIH/Other US Fedral Agency
NCT01336920	15	3/15/2018	4/15/2015	6/15/2011	Adult Nasal Type Extranodal NK/T-cell Lymphoma / Anaplastic Large Cell Lymphoma / Angioimmunoblastic T-cell Lymphoma / Peripheral T-cell Lymphoma / Recurrent Adult T-cell Leukemia/Lymphoma	Drug	Completed	Phase 1	Interventional	NIH / Industry	Other		Treatment			United States	NIH/Other US Fedral Agency
NCT01336933	34	12/28/2016	12/28/2016	7/15/2011	Anaplastic Large Cell Lymphoma / Angioimmunoblastic T-cell Lymphoma / Hepatosplenic T-cell Lymphoma / Peripheral T-cell Lymphoma	Drug / Drug / Drug / Drug / Drug / Other / Genetic / Genetic / Genetic / Genetic / Other / Genetic / Genetic	Completed	Phase 2	Interventional	NIH / Industry	Other		Treatment			United States	NIH/Other US Fedral Agency
NCT01337414	324	3/26/2015	3/26/2015	5/1/2010	Age-related Macular Degeneration	Behavioral / Behavioral	Terminated		Interventional	Industry / NIH	Other	Randomized	Diagnostic			United States	NIH/Other US Fedral Agency
NCT01337843	198	7/15/2013	4/15/2013	4/15/2011	Low Back Pain	Other / Other	Completed	Phase 2	Interventional	NIH	Industry	Randomized	Supportive Care			United States	NIH/Other US Fedral Agency
NCT01339689	112	3/15/2014	1/15/2014	4/15/2011	PTSD	Drug / Drug	Completed	Phase 2	Interventional	Other / U.S. Fed	Industry	Randomized	Treatment			United States	NIH/Other US Fedral Agency
NCT01341132	75		6/15/2012	5/15/2011	Hepatocellular Carcinoma	Procedure	Unknown status		Observational	Industry / Other	U.S. Fed					United States	NIH/Other US Fedral Agency
NCT01343641	0	4/15/2010	4/15/2010	3/15/2009	Chronic Kidney Disease / Kidney Disease	Drug / Drug	Withdrawn	Phase 2	Interventional	NIH / Industry	Other	Randomized	Supportive Care			United States	NIH/Other US Fedral Agency
NCT01347619	42	9/15/2013	6/15/2013	11/15/2010	Off-label Use of Atypical Antipsychotic Drugs	Other / Other / Other	Completed		Interventional	U.S. Fed / Industry / Industry	Other	Randomized	Health Services Research			United States	NIH/Other US Fedral Agency
NCT01349881	1340	2/1/2032	2/1/2027	3/1/2013	Colorectal Neoplasms	Drug / Drug / Drug / Drug	Recruiting	Phase 3	Interventional	NIH / Industry	Other	Randomized	Prevention			United States	NIH/Other US Fedral Agency
NCT01349985	136	2/15/2013	2/15/2013	7/15/2011	Alcohol Abuse	Other / Other	Completed	Phase 2	Interventional	NIH	Industry	Randomized	Supportive Care			United States	NIH/Other US Fedral Agency
NCT01351025	98	5/15/2014	5/15/2014	4/14/2011	HIV-1 Infection	Drug / Drug / Drug	Completed	Phase 2	Interventional	NIH / Industry	Other	Randomized	Treatment			Puerto Rico / United States	NIH/Other US Fedral Agency
NCT01353027	30	11/15/2011	11/15/2011	5/15/2010	Ebola Hemorrhagic Fever	Drug / Drug	Completed	Phase 1	Interventional	U.S. Fed	Industry	Randomized	Treatment			United States	NIH/Other US Fedral Agency
NCT01353040	30	12/15/2011	12/15/2011	5/15/2011	Marburg Hemorrhagic Fever	Drug / Drug	Completed	Phase 1	Interventional	U.S. Fed	Industry	Randomized	Treatment			United States	NIH/Other US Fedral Agency
NCT01353599	50		3/15/2016	8/15/2011	Spinal Cord Injury	Drug	Unknown status	Phase 1	Interventional	Industry	U.S. Fed		Treatment			United States	NIH/Other US Fedral Agency
NCT01353937	0	9/15/2016	3/15/2016	4/15/2014	Diabetic Ulcer	Drug	Withdrawn	Phase 1	Interventional	NIH / Industry	Other	Randomized	Treatment			United States	NIH/Other US Fedral Agency
NCT01354158	11	5/15/2013	5/15/2013	5/15/2011	Spinal Cord Injury / Hypotension	Drug	Completed	Phase 1	Interventional	Industry	U.S. Fed	Non-Randomized	Treatment			United States	NIH/Other US Fedral Agency
NCT01355211	261	2/15/2012	2/15/2012	4/15/2011	Altered Mental Status / Generalized Nonconvulsive Seizure Disorder / Status-epilepticus		Completed		Observational	NIH / Other / Other	Industry					United States	NIH/Other US Fedral Agency
NCT01355939	173	1/15/2015	1/15/2015	5/15/2011	Ventral Hernia / Adhesions	Procedure	Completed		Observational	NIH / NIH / Industry	Other					United States	NIH/Other US Fedral Agency
NCT01355991	40	8/15/2016	3/15/2016	8/15/2011	Spinal Cord Injury	Drug / Drug	Unknown status	Phase 1	Interventional	Industry	U.S. Fed	Randomized	Treatment			United States	NIH/Other US Fedral Agency
NCT01357317	120	3/15/2014	10/15/2013	6/15/2011	Chronic Kidney Disease	Other / Other / Drug	Unknown status	Phase 3	Interventional	Industry	U.S. Fed	Randomized	Treatment			United States	NIH/Other US Fedral Agency
NCT01366001	33	2/15/2012	2/15/2012	8/15/2011	Cocaine Abuse	Drug / Drug / Drug	Completed	Phase 1	Interventional	NIH	Industry	Randomized				United States	NIH/Other US Fedral Agency
NCT01366092	35	12/15/2024	10/15/2014	7/15/2011	Chronic Graft-versus-host Disease	Drug	Active, not recruiting	Phase 2	Interventional	NIH / Industry	Other		Treatment			United States	NIH/Other US Fedral Agency
NCT01366144	94		11/10/2017	6/20/2011	Breast Carcinoma / Carcinoma of Unknown Primary / Endometrial Carcinoma / Esophageal Carcinoma / Liver Failure / Lung Carcinoma / Malignant Head and Neck Neoplasm / Malignant Testicular Neoplasm / Melanoma / Metastatic Malignant Neoplasm / Ovarian Carcinoma / Renal Failure / Unresectable Malignant Neoplasm / Urothelial Carcinoma	Drug / Other / Drug / Other / Drug	Active, not recruiting	Phase 1	Interventional	Industry	NIH		Treatment			United States	NIH/Other US Fedral Agency
NCT01371929	300	10/15/2024	9/15/2024	2/15/2013	Sepsis / Severe Sepsis / Septic Shock		Suspended		Observational	NIH	Industry						NIH/Other US Fedral Agency
NCT01372748	23711	11/15/2015	8/15/2015	6/15/2011	Out of Hospital Cardiac Arrest	Other / Other	Completed	Phase 4	Interventional	NIH / Other / Other / Other / Industry / U.S. Fed	Other	Randomized	Treatment			Canada / United States	NIH/Other US Fedral Agency
NCT01372917	39	8/15/2011	2/15/2011	1/15/2010	Malignant Neoplasm of the Breast / Acquired Absence of the Breast		Completed		Observational	Other / Other / U.S. Fed / Industry	Other					United States	NIH/Other US Fedral Agency
NCT01373424	3265	9/30/2020	9/30/2020	1/15/2011	Dystonia		Completed		Observational	NIH / NIH / Industry / Other	Other			Yes		Australia / Canada / France / Germany / Italy / United Kingdom / United States	NIH/Other US Fedral Agency
NCT01374984	100	8/15/2025	8/15/2025	8/15/2007	Complication of Smallpox Vaccination	Biological	Enrolling by invitation		Observational	U.S. Fed	Industry			Undecided			NIH/Other US Fedral Agency
NCT01378195	150	7/15/2012	7/15/2012	5/15/2011	Alzheimer's Disease / Dementia	Behavioral / Behavioral	Completed	Phase 2	Interventional	Other / NIH	Industry	Randomized	Supportive Care			United States	NIH/Other US Fedral Agency
NCT01378637	22	7/15/2017	12/15/2016	1/15/2011	Stroke / Cerebrovascular Accident / Hemiparesis	Device	Unknown status	Phase 1/Phase 2	Interventional	Other / Other / Other / NIH	Industry		Treatment	No		United States	NIH/Other US Fedral Agency
NCT01379469	20	2/15/2017	2/15/2017	1/15/2012	Alpha-1-antitrypsin Deficiency / Liver Cirrhosis	Drug / Drug	Terminated	Phase 2	Interventional	Industry / NIH / NIH / Other	Other	Randomized	Treatment	Yes		United States	NIH/Other US Fedral Agency
NCT01380106	33	9/11/2017	9/11/2017	8/15/2010	Multiple Myeloma	Drug / Drug	Completed	Phase 2	Interventional	Industry / U.S. Fed / U.S. Fed / U.S. Fed / U.S. Fed / U.S. Fed	Other	Randomized	Treatment	No		United States	NIH/Other US Fedral Agency
NCT01382199	340	3/15/2014	9/15/2013	9/15/2011	Diarrhea	Drug	Unknown status	Phase 3	Interventional	NIH	Industry	Randomized	Prevention				NIH/Other US Fedral Agency
NCT01382706	15	12/15/2017	7/15/2013	6/13/2011	Recurrent Bladder Cancer / Stage III Bladder Cancer / Stage IV Bladder Cancer / Transitional Cell Carcinoma of the Bladder	Drug / Drug / Other / Genetic / Other	Terminated	Phase 2	Interventional	NIH / Industry	Other		Treatment			United States	NIH/Other US Fedral Agency
NCT01389219	1200	9/15/2010	9/15/2010	10/15/2007	Early Postpartum and Newborn Care / Maternal Mortality / Neonatal Mortality	Other	Completed		Interventional	U.S. Fed / Other / Industry / Other	Other	Randomized				Pakistan	NIH/Other US Fedral Agency
NCT01389297	189	6/15/2013	6/15/2013	9/15/2011	Alcoholism	Behavioral / Behavioral	Completed		Interventional	NIH	Industry	Randomized	Treatment			United States	NIH/Other US Fedral Agency
NCT01394211	2	4/12/2012	4/12/2012	7/13/2011	Estrogen Receptor-positive Breast Cancer / Human Epidermal Growth Factor 2 Negative Carcinoma of Breast / Male Breast Cancer / Recurrent Breast Cancer / Stage II Breast Cancer / Stage IIIA Breast Cancer / Stage IIIB Breast Cancer	Drug / Drug / Procedure	Terminated	Phase 2	Interventional	NIH / Industry	Other		Treatment			United States	NIH/Other US Fedral Agency
NCT01394484	12	2/15/2013	2/15/2013	12/15/2010	Osteoporosis / Bone Loss / Osteopenia	Other / Dietary Supplement	Completed		Interventional	Industry	U.S. Fed	Randomized	Prevention			United States	NIH/Other US Fedral Agency
NCT01395797	82	6/15/2014	4/15/2014	3/15/2011	Heroin Dependence / Nicotine Dependence	Drug / Drug	Terminated	Phase 1/Phase 2	Interventional	NIH / Industry	Other	Randomized	Basic Science	Yes		United States	NIH/Other US Fedral Agency
NCT01397591	3	7/15/2013	5/15/2013	10/15/2011	Recurrent Adult Diffuse Large Cell Lymphoma / Recurrent Grade 1 Follicular Lymphoma / Recurrent Grade 2 Follicular Lymphoma / Recurrent Grade 3 Follicular Lymphoma / Recurrent Mantle Cell Lymphoma	Biological / Drug	Terminated	Phase 2	Interventional	NIH / Industry / Industry	Other		Treatment			United States	NIH/Other US Fedral Agency
NCT01397734	7	8/6/2018	8/6/2018	9/15/2011	Chronic Myelogenous Leukemia	Drug	Terminated	Phase 1	Interventional	NIH / Industry	Other	Non-Randomized	Treatment			United States	NIH/Other US Fedral Agency
NCT01397812	1200	9/15/2016	12/15/2013	12/15/2010	Heart Transplant Rejection	Device / Device	Unknown status		Observational	NIH	Industry					United States	NIH/Other US Fedral Agency
NCT01399099	67	3/15/2013	9/15/2012	6/15/2011	Hypertrophic	Device	Completed		Interventional	U.S. Fed	Industry		Treatment			United States	NIH/Other US Fedral Agency
NCT01401647	3024	1/15/2016	12/15/2015	5/15/2012	Cardiac Arrest	Drug / Drug / Other	Completed	Phase 3	Interventional	NIH / Other / Other / Other / Industry / U.S. Fed	Other	Randomized	Treatment			Canada / United States	NIH/Other US Fedral Agency
NCT01402284	45	9/24/2020	7/10/2016	7/21/2011	Multiple Myeloma	Drug / Drug / Drug / Drug / Drug	Completed	Phase 2	Interventional	Industry / Industry	NIH		Treatment	No		United States	NIH/Other US Fedral Agency
NCT01402492	302	3/15/2013	1/15/2013	9/15/2011	Cocaine Dependence	Drug / Drug	Completed	Phase 2/Phase 3	Interventional	NIH / Industry	Other	Randomized	Treatment			United States	NIH/Other US Fedral Agency
NCT01402817	19	2/14/2018	10/15/2015	3/15/2012	Neurofibromatosis / NF1 / Plexiform Neurofibromas	Drug	Terminated	Phase 2	Interventional	U.S. Fed / Industry	Other		Treatment			United States	NIH/Other US Fedral Agency
NCT01403285	6	4/15/2014	4/15/2014	8/15/2011	Glioblastoma	Drug / Biological / Biological / Drug	Terminated	Phase 1	Interventional	NIH	Industry		Treatment			United States	NIH/Other US Fedral Agency
NCT01404832	102	5/15/2010	5/15/2010	10/15/2007	Gastroesophageal Reflux Disease / Eosinophilic Esophagitis	Drug	Terminated	Phase 4	Interventional	Industry	U.S. Fed		Diagnostic			United States	NIH/Other US Fedral Agency
NCT01405105	134	6/15/2012	6/15/2012	8/15/2009	Ulcerative Colitis / Crohn's Disease		Completed		Observational	Industry	U.S. Fed					United States	NIH/Other US Fedral Agency
NCT01406236	1787	9/15/2013	9/15/2013	8/15/2011	Percutaneous Coronary Intervention / Ischemic Symptoms	Procedure / Procedure	Terminated		Interventional	Other / Industry / Other / Industry / Industry / Industry / Industry / Industry / U.S. Fed	Other	Randomized	Treatment				NIH/Other US Fedral Agency
NCT01406418	64	11/15/2013	11/15/2013	2/15/2013	Influenza	Biological / Biological / Biological / Biological / Biological / Biological	Completed	Phase 1	Interventional	NIH	Industry	Randomized	Treatment			United States	NIH/Other US Fedral Agency
NCT01407562	34	3/29/2016	3/29/2016	9/17/2010	Unspecified Adult Solid Tumor - Protocol Specific / Breast Cancer - Female	Drug / Drug / Drug	Terminated	Phase 1	Interventional	NIH / Other / Industry	Other		Treatment	No		United States	NIH/Other US Fedral Agency
NCT01408914	180	4/15/2016	4/15/2016	9/15/2013	Tuberculosis	Drug	Completed	Phase 2	Interventional	NIH / Industry / Other / Other / Other / Other / Other / Other	Other	Randomized	Treatment			Peru / United Kingdom / United States	NIH/Other US Fedral Agency
NCT01410838	44	8/15/2014	8/15/2014	8/15/2011	Obesity / Weight Gain / Food Preferences	Other / Other	Completed		Interventional	Industry	U.S. Fed	Randomized	Basic Science			United States	NIH/Other US Fedral Agency
NCT01412866	124	5/15/2012	5/15/2012	5/15/2011	Severe Mental Illness / Nicotine Dependence / Schizophrenia / Tobacco Use Disorder	Behavioral / Behavioral	Completed		Interventional	U.S. Fed / Industry	Other	Randomized	Treatment			United States	NIH/Other US Fedral Agency
NCT01413113	6	10/15/2015	11/15/2013	12/15/2011	Recurrent Thyroid Cancer / Stage IVA Follicular Thyroid Cancer / Stage IVA Papillary Thyroid Cancer / Stage IVB Follicular Thyroid Cancer / Stage IVB Papillary Thyroid Cancer / Stage IVC Follicular Thyroid Cancer / Stage IVC Papillary Thyroid Cancer	Drug / Radiation	Completed	Phase 1	Interventional	Industry / NIH / Other	Other		Treatment			United States	NIH/Other US Fedral Agency
NCT01413997	39	7/15/2011	7/15/2011	4/15/2011	Low Back Pain		Completed		Observational	NIH	Industry					United States	NIH/Other US Fedral Agency
NCT01415570	1050	11/15/2016	8/15/2016	8/15/2011	Chronic Kidney Disease (CKD) / End-Stage Renal Disease (ESRD)		Unknown status		Observational	NIH / Industry	Other					United States	NIH/Other US Fedral Agency
NCT01416896	70	9/15/2012	9/15/2012	8/15/2011	End Stage Renal Disease	Procedure / Procedure / Procedure / Procedure	Unknown status	Phase 2/Phase 3	Interventional	NIH	Industry	Non-Randomized	Treatment			United States	NIH/Other US Fedral Agency
NCT01417806	28	12/15/2016	6/15/2016	7/15/2011	Small Cell Lung Cancer	Drug	Unknown status	Phase 2	Interventional	Industry	U.S. Fed	Non-Randomized	Treatment			United States	NIH/Other US Fedral Agency
NCT01418781	0	3/15/2010	3/15/2010	1/15/2008	Gout		Withdrawn		Observational	U.S. Fed / Industry / Industry / Industry	U.S. Fed					United States	NIH/Other US Fedral Agency
NCT01419483	5	7/15/2017	7/15/2017	7/15/2011	Pancreatic Neoplasms	Dietary Supplement	Terminated		Interventional	NIH / NIH / Industry	Other		Treatment			United States	NIH/Other US Fedral Agency
NCT01419587	11	7/11/2017	6/30/2017	7/15/2011	Carcinoma, Non-Small-Cell Lung	Dietary Supplement	Terminated		Interventional	NIH / NIH / Industry	Other		Treatment			United States	NIH/Other US Fedral Agency
NCT01422902	150	6/15/2015	3/15/2015	4/15/2012	Schizophrenia	Other / Other	Completed	Phase 2	Interventional	NIH	Industry	Randomized	Treatment			United States	NIH/Other US Fedral Agency
NCT01426919	2011	7/15/2017	7/15/2017	12/15/2012	Traumatic Brain Injury	Other	Completed		Observational	U.S. Fed	Industry					Germany / Hungary / United States	NIH/Other US Fedral Agency
NCT01429025	26	7/1/2019	11/15/2014	5/15/2012	Refractory/Relapsed Indolent Non-Hodgkin Lymphoma	Biological / Drug / Drug	Completed	Phase 1	Interventional	NIH / Industry	Other		Treatment			United States	NIH/Other US Fedral Agency
NCT01431326	3520	11/15/2019	11/15/2019	11/15/2011	Adenovirus / Anesthesia / Anxiety / Anxiolysis / Autism / Autistic Disorder / Bacterial Meningitis / Bacterial Septicemia / Benzodiazepine / Bipolar Disorder / Bone and Joint Infections / Central Nervous System Infections / Convulsions / Cytomegalovirus Retinitis / Early-onset Schizophrenia Spectrum Disorders / Epilepsy / General Anesthesia / Gynecologic Infections / Herpes Simplex Virus / Infant…	Drug	Completed		Observational	NIH / Industry	Other			No		Canada / Israel / Singapore / United Kingdom / United States	NIH/Other US Fedral Agency
NCT01432340	10000	3/15/2013		6/15/2010	Influenza / Influenza Like Illness / Severe Acute Respiratory Illness	Biological	Unknown status		Observational	Other / Other / Industry	U.S. Fed					Kenya	NIH/Other US Fedral Agency
NCT01434771	0	12/15/2012	12/15/2012	12/15/2012	Noninvasive Cardiac Monitoring		Withdrawn		Observational	Industry / U.S. Fed	Other						NIH/Other US Fedral Agency
NCT01437306	13	10/15/2011	10/15/2011	10/15/2011	Healthy	Drug	Completed	Phase 1	Interventional	NIH	Industry	Randomized	Basic Science			United States	NIH/Other US Fedral Agency
NCT01439139	130	5/15/2013	5/15/2013	9/15/2011	Osteoporosis / Osteopenia		Completed		Observational	NIH	Industry					United States	NIH/Other US Fedral Agency
NCT01440816	15	4/10/2015	4/10/2015	1/3/2012	Merkel Cell Carcinoma	Biological / Device	Completed	Phase 2	Interventional	NIH	Industry	Non-Randomized	Treatment	Undecided		United States	NIH/Other US Fedral Agency
NCT01441102	7	12/15/2015	6/15/2014	8/15/2011	Diabetic Macular Edema	Drug	Completed	Phase 1/Phase 2	Interventional	Industry	NIH		Treatment	No		United States	NIH/Other US Fedral Agency
NCT01442285	1000	4/15/2015	4/15/2015	4/15/2011	Cancer / Distress	Behavioral	Completed		Interventional	NIH / Industry	Other	Randomized	Health Services Research			United States	NIH/Other US Fedral Agency
NCT01443078	42	4/15/2015	4/15/2015	10/15/2011	Lung Cancer	Drug / Drug / Drug / Drug / Drug / Drug	Completed	Phase 2	Interventional	Industry / U.S. Fed	Other		Treatment			United States	NIH/Other US Fedral Agency
NCT01445119	58	7/15/2013	7/15/2013	1/15/2007	Recurrent Gliomas	Drug / Drug	Completed	Phase 1	Interventional	NIH	Industry		Treatment			United States	NIH/Other US Fedral Agency
NCT01446952	18	4/15/2016	9/15/2012	9/15/2011	Pancreatic Cancer	Drug	Completed	Phase 1	Interventional	NIH / Industry	Other		Prevention			United States	NIH/Other US Fedral Agency
NCT01447407	164	12/15/2012	3/15/2012	9/15/2011	Staphylococcal Infections / Yeast Infections / Candidiasis	Biological / Biological / Biological / Biological	Completed	Phase 1	Interventional	U.S. Fed	Industry	Randomized	Prevention			United States	NIH/Other US Fedral Agency
NCT01449565	100	3/15/2016	12/15/2015	9/15/2012	Amphetamine-Related Disorders	Drug / Drug	Completed	Phase 2	Interventional	Industry / NIH	Other	Randomized	Treatment			United States	NIH/Other US Fedral Agency
NCT01450046	18	4/15/2016	3/15/2013	10/15/2011	Pancreatic Cancer	Drug	Completed	Phase 1	Interventional	NIH / Industry	Other		Prevention			United States	NIH/Other US Fedral Agency
NCT01451736	146	12/31/2021	12/1/2021	10/15/2011	Schizophrenia (Recent-onset)	Drug / Drug	Completed	Phase 4	Interventional	NIH / Industry	Other	Randomized	Treatment			United States	NIH/Other US Fedral Agency
NCT01451853	80	9/23/2019	6/26/2019	1/15/2018	Lung Cancer / Head and Neck Cancer / Hearing Loss / Ototoxicity / Tinnitus / Neuropathy	Drug / Drug / Drug / Drug	Unknown status	Phase 2	Interventional	U.S. Fed	Industry	Randomized	Treatment			United States	NIH/Other US Fedral Agency
NCT01453075	31	12/15/2015	7/15/2015	11/15/2011	Chronic Hepatitis C Infection	Drug / Drug	Completed	Phase 1	Interventional	Industry	U.S. Fed	Randomized	Treatment			United States	NIH/Other US Fedral Agency
NCT01454154	29	2/20/2015	2/20/2015	12/17/2011	Traumatic Brain Injury	Drug / Drug	Completed	Phase 2	Interventional	U.S. Fed / Other	Industry	Randomized	Treatment			United States	NIH/Other US Fedral Agency
NCT01454973	25	1/15/2012	1/15/2012	10/15/2011	Type 2 Diabetes		Completed		Observational	NIH / Other / Industry / Industry / Industry / Industry / Industry / Industry / Industry	Other					United States	NIH/Other US Fedral Agency
NCT01455324	1	12/15/2011	12/15/2011	9/15/2011	Evaluation of a New Prosthetic Socket Liner Material	Device	Completed		Observational	U.S. Fed / Other	Industry					United States	NIH/Other US Fedral Agency
NCT01458405	156	2/28/2019	7/3/2017	11/13/2012	Myocardial Infarction	Biological / Drug	Terminated	Phase 1/Phase 2	Interventional	NIH / NIH / Other	Industry	Randomized	Treatment			United States	NIH/Other US Fedral Agency
NCT01458561	1	9/15/2012	9/15/2012	10/15/2010	Intraoperative Bleeding	Device / Device	Terminated	Phase 3	Interventional	U.S. Fed	Industry	Randomized	Treatment			United States	NIH/Other US Fedral Agency
NCT01462136	24			9/15/2011	Renal Insufficiency	Drug	Completed	Phase 1	Interventional	U.S. Fed	Industry	Non-Randomized	Treatment				NIH/Other US Fedral Agency
NCT01467310	15	3/21/2016	3/21/2016	1/15/2012	Breast Cancer	Drug	Completed	Early Phase 1	Interventional	Industry / NIH / Other	Other		Basic Science			United States	NIH/Other US Fedral Agency
NCT01468337	5	2/15/2014	11/15/2013	10/15/2011	Retinal Disease / Macular Disease	Drug	Completed	Phase 1/Phase 2	Interventional	Industry	NIH		Treatment			United States	NIH/Other US Fedral Agency
NCT01469338	9	11/15/2014	10/15/2014	7/15/2012	Diarrhea / Hormone-resistant Prostate Cancer / Recurrent Prostate Cancer / Stage I Prostate Cancer / Stage IIA Prostate Cancer / Stage IIB Prostate Cancer / Stage III Prostate Cancer / Stage IV Prostate Cancer	Drug / Drug / Drug / Other / Drug	Terminated	Phase 2	Interventional	NIH / Industry	Other		Supportive Care			United States	NIH/Other US Fedral Agency
NCT01470248	20	1/15/2016	1/15/2016	8/15/2011	Lung Cancer / Cancer of Lung / Pulmonary Cancer / Pulmonary Neoplasms / Carcinoma, Small Cell	Drug	Completed	Phase 2	Interventional	Industry / Industry / NIH	Other		Treatment			United States	NIH/Other US Fedral Agency
NCT01473264	22	12/15/2003	6/15/2002	1/15/2000	Respiratory Distress Syndrome in Premature Infant / Bronchopulmonary Dysplasia	Drug / Drug / Drug	Completed	Phase 1/Phase 2	Interventional	NIH	Industry	Randomized	Prevention			United States	NIH/Other US Fedral Agency
NCT01480050	28	6/1/2017	8/15/2015	5/31/2012	Brain and Central Nervous System Tumors	Drug / Other / Other / Drug	Completed	Phase 1	Interventional	NIH / Industry	Other		Treatment			United States	NIH/Other US Fedral Agency
NCT01480232	345	9/15/2015	9/15/2015	12/15/2011	Nicotine Dependence / Smoking Cessation	Drug / Drug / Drug / Drug / Behavioral	Terminated	Phase 2	Interventional	Industry / NIH	Other	Randomized	Treatment			United States	NIH/Other US Fedral Agency
NCT01483846	50	9/15/2012	9/15/2012	12/15/2011	Neuropathic Pain	Drug / Drug	Completed	Phase 1	Interventional	Industry / NIH	Industry	Randomized	Treatment			United States	NIH/Other US Fedral Agency
NCT01488513	22	7/15/2015	8/15/2014	8/15/2011	Pancreatic Cancer / Unspecified Adult Solid Tumor, Protocol Specific	Drug	Completed	Phase 1	Interventional	Industry / Other / U.S. Fed / NIH	Industry		Treatment			United States	NIH/Other US Fedral Agency
NCT01489189	305	2/5/2018	1/15/2015	3/15/2012	Proliferative Diabetic Retinopathy	Other / Drug / Other	Completed	Phase 3	Interventional	NIH / Industry	Other	Randomized	Treatment			United States	NIH/Other US Fedral Agency
NCT01489813	44	8/31/2024	8/31/2023	5/19/2017	Bladder Cancer	Drug / Drug	Active, not recruiting	Phase 2	Interventional	Industry / NIH / NIH	Other	Randomized	Treatment	No		United States	NIH/Other US Fedral Agency
NCT01490892	219	4/5/2019	4/5/2019	11/15/2011	Breast Cancer	Drug	Completed	Phase 4	Interventional	NIH / Industry / Other	Other		Diagnostic			United States	NIH/Other US Fedral Agency
NCT01491334	158	11/15/2013	9/15/2013	12/15/2011	Pelvic Organ Prolapse		Completed		Observational	NIH	Industry					United States	NIH/Other US Fedral Agency
NCT01491607	200	5/15/2012	5/15/2012	11/15/2011	Anthrax	Biological	Completed	Phase 3	Interventional	U.S. Fed	Industry		Treatment			United States	NIH/Other US Fedral Agency
NCT01491893	61	10/1/2021	6/27/2017	4/25/2012	GBM / Glioblastoma / Glioma / Malignant Glioma	Biological	Completed	Phase 1	Interventional	NIH / Other / Other	Industry	Non-Randomized	Treatment	No		United States	NIH/Other US Fedral Agency
NCT01491919	26	9/15/2013	9/15/2013	6/15/2012	Hypertension	Drug	Completed	Phase 1	Interventional	NIH / Industry / Other / Other	Other	Non-Randomized	Treatment			United States	NIH/Other US Fedral Agency
NCT01492036	130	12/31/2027	12/31/2026	12/9/2011	Retroviridae Infections / Cancer	Other / Behavioral	Recruiting		Observational	NIH / NIH / Industry	Other					United States	NIH/Other US Fedral Agency
NCT01492582	1499	7/20/2020	2/8/2019	7/15/2012	Cancer Survivor / Prevention of Human Papillomavirus Infection	Biological / Other / Other / Other	Completed	Phase 2	Interventional	NIH / Industry	Other		Prevention			United States	NIH/Other US Fedral Agency
NCT01493154	2	10/15/2015	10/15/2015	4/15/2012	Head and Neck Cancer	Biological / Drug	Terminated	Phase 1	Interventional	NIH / Industry	Other	Non-Randomized	Treatment			United States	NIH/Other US Fedral Agency
NCT01496131	28	11/25/2016	11/25/2016	10/24/2011	Prostate Cancer	Radiation / Drug / Drug / Drug	Completed	Phase 2	Interventional	NIH	Industry	Randomized	Treatment			United States	NIH/Other US Fedral Agency
NCT01497444	24	11/1/2019	1/15/2016	5/15/2012	Kidney Cancer / Liver Cancer	Drug / Drug	Completed	Phase 1	Interventional	NIH / Industry	Other		Treatment			United States	NIH/Other US Fedral Agency
NCT01498718	131	4/15/2013	4/15/2013	12/15/2011	Influenza	Biological / Biological	Completed	Phase 1	Interventional	Industry	NIH	Randomized	Prevention			United States	NIH/Other US Fedral Agency
NCT01502345	31	1/15/2013	1/15/2013	1/15/2012	Hemorrhagic Fever With Renal Syndrome	Biological	Completed	Phase 1	Interventional	U.S. Fed / U.S. Fed / Industry / U.S. Fed	U.S. Fed	Randomized	Prevention			United States	NIH/Other US Fedral Agency
NCT01502358	40	12/15/2013	12/15/2013	12/15/2011	Dengue Disease / Dengue Fever	Biological / Biological / Biological	Completed	Phase 1	Interventional	Industry / U.S. Fed / U.S. Fed	U.S. Fed	Non-Randomized	Prevention			United States	NIH/Other US Fedral Agency
NCT01505764	10	3/15/2016	1/15/2016	6/15/2012	Cancer Cachexia	Drug / Drug	Terminated	Phase 2	Interventional	Industry	U.S. Fed	Randomized	Treatment	No		United States	NIH/Other US Fedral Agency
NCT01506583	506	5/31/2012	5/31/2012	11/1/2010	Cough / Myalgia / Nasal Obstruction / Sore Throat / Headache / Fatigue / Fever		Completed		Observational	NIH	Industry					United States	NIH/Other US Fedral Agency
NCT01507129	15	8/15/2012	8/15/2012	10/15/2010	Dehydration		Completed		Observational	U.S. Fed	Industry					United States	NIH/Other US Fedral Agency
NCT01514929	64	3/15/2012		10/15/2011	Cardiac Effects in Normal Healthy Volunteers	Drug / Drug / Drug / Drug	Completed	Phase 1	Interventional	U.S. Fed	Industry	Randomized	Treatment			United States	NIH/Other US Fedral Agency
NCT01515761	60		3/15/2013	9/15/2010	Cardiac Resynchronization Therapy / Heart Failure	Procedure / Procedure	Unknown status		Interventional	Industry / U.S. Fed	U.S. Fed	Randomized	Treatment			United States	NIH/Other US Fedral Agency
NCT01518465	13	10/31/2017	12/31/2016	1/9/2012	Stage I Multiple Myeloma / Stage II Multiple Myeloma / Stage III Multiple Myeloma	Drug / Drug / Drug / Other	Terminated	Phase 2	Interventional	NIH / Industry	Other	Randomized	Treatment			United States	NIH/Other US Fedral Agency
NCT01518491	0	12/15/2012	10/15/2012	4/15/2012	Orthopedic Trauma Wounds	Drug / Other	Withdrawn	Phase 2	Interventional	U.S. Fed	Industry	Randomized	Treatment			United States	NIH/Other US Fedral Agency
NCT01518881	24	7/15/2012	7/15/2012	1/15/2012	Ebola Virus Infection	Drug / Drug	Terminated	Phase 1	Interventional	U.S. Fed	Industry	Randomized	Treatment			United States	NIH/Other US Fedral Agency
NCT01522768	42	2/20/2023	2/20/2023	3/15/2012	Esophageal Cancer / Gastric Cancer	Drug	Completed	Phase 2	Interventional	Industry / Other / Other / U.S. Fed	Other		Treatment			United States	NIH/Other US Fedral Agency
NCT01524705	102	7/15/2014	7/15/2014	8/15/2012	Type 2 Diabetes	Drug / Drug	Completed	Phase 4	Interventional	Industry / Industry / Other / Industry / Industry / Industry / Other / Other / U.S. Fed / Other	Other	Randomized	Treatment			United States	NIH/Other US Fedral Agency
NCT01528137	4	7/15/2013	8/15/2012	5/15/2012	Metastatic Squamous Neck Cancer With Occult Primary Squamous Cell Carcinoma / Recurrent Metastatic Squamous Neck Cancer With Occult Primary / Recurrent Salivary Gland Cancer / Recurrent Squamous Cell Carcinoma of the Hypopharynx / Recurrent Squamous Cell Carcinoma of the Larynx / Recurrent Squamous Cell Carcinoma of the Lip and Oral Cavity / Recurrent Squamous Cell Carcinoma of the Nasopharynx / …	Biological / Other	Terminated	Phase 1	Interventional	NIH / Industry	Other		Treatment			United States	NIH/Other US Fedral Agency
NCT01529606	102	6/15/2014	6/15/2014	9/15/2012	Dental Restoration / Caries	Other / Procedure	Completed		Interventional	NIH	Industry	Randomized	Treatment			United States	NIH/Other US Fedral Agency
NCT01534637	22	8/15/2012	12/15/2009	8/15/2006	Extrahepatic Bile Duct Cancer / Nausea / Vomiting / Stage II Pancreatic Cancer / Stage III Pancreatic Cancer / Stage IV Pancreatic Cancer	Drug / Drug / Drug / Drug / Procedure / Other / Procedure / Procedure / Procedure	Completed	Phase 2	Interventional	NIH / Industry	Other		Supportive Care			United States	NIH/Other US Fedral Agency
NCT01536054	7	4/21/2015	4/21/2015	8/20/2012	Recurrent Fallopian Tube Cancer / Recurrent Ovarian Epithelial Cancer / Recurrent Primary Peritoneal Cavity Cancer / Stage IIA Fallopian Tube Cancer / Stage IIA Ovarian Epithelial Cancer / Stage IIA Primary Peritoneal Cavity Cancer / Stage IIB Fallopian Tube Cancer / Stage IIB Ovarian Epithelial Cancer / Stage IIB Primary Peritoneal Cavity Cancer / Stage IIC Fallopian Tube Cancer / Stage IIC Ovar…	Biological / Drug / Other / Biological	Completed	Phase 1	Interventional	NIH / Industry	Other		Treatment			United States	NIH/Other US Fedral Agency
NCT01536067	3		4/15/2014	4/15/2012	Waldenström Macroglobulinemia	Biological / Drug / Other	Terminated	Phase 2	Interventional	NIH / Industry	Other	Non-Randomized	Treatment			United States	NIH/Other US Fedral Agency
NCT01538953	8949	1/15/2004	12/15/2003	3/15/2003	Diarrhea	Other / Other / Other	Completed		Interventional	Other / Industry	U.S. Fed	Randomized	Prevention			Pakistan	NIH/Other US Fedral Agency
NCT01539590	5	11/15/2013	7/15/2013	7/15/2012	Myocardial Infarction	Drug / Drug	Terminated	Phase 2	Interventional	NIH	Industry	Randomized	Treatment			United States	NIH/Other US Fedral Agency
NCT01542528	117	7/15/2016	7/15/2016	3/15/2012	Attention Deficit Hyperactivity Disorder (ADHD)	Behavioral	Completed		Interventional	NIH / Other / Industry / Other / Other / Other / Other	Other	Randomized	Treatment			China / United States	NIH/Other US Fedral Agency
NCT01543438	5000	12/15/2013	6/15/2013	1/15/2012	Compliance / Emergency Department Aftercare / Emergency Department Utilization	Other	Unknown status		Interventional	NIH	Industry	Randomized	Prevention			United States	NIH/Other US Fedral Agency
NCT01543620	150	6/15/2015	6/15/2015	2/15/2012	Cystic Fibrosis		Unknown status		Observational	Other / Other / Other / Other / Other / NIH / Industry / Industry / Industry / Industry / Industry / Industry / Other / Other	Other					United States	NIH/Other US Fedral Agency
NCT01545232	680	12/15/2013	12/15/2013	8/15/2012	Trauma	Biological / Biological	Completed	Phase 3	Interventional	U.S. Fed / NIH / Other / Industry	Other	Randomized	Treatment			Canada / United States	NIH/Other US Fedral Agency
NCT01545674	937	3/15/2023	4/15/2014	1/15/2012	Trisomy 13 / Trisomy 18 / Trisomy 21 / Aneuploidy	Procedure	Terminated		Observational	Other / Other / NIH	Industry			No		Canada / Ireland / Italy / Korea, Republic of / Spain / United States	NIH/Other US Fedral Agency
NCT01546766	315	8/15/2015	8/15/2015	2/15/2007	Diabetes / Retinal Disorders	Device	Completed		Observational	Industry / Other / NIH	Other					United States	NIH/Other US Fedral Agency
NCT01547325	0	8/15/2013	8/15/2013	5/15/2012	Dehisced Surgical Wounds	Drug / Drug	Withdrawn		Interventional	U.S. Fed	Industry	Randomized	Treatment			United States	NIH/Other US Fedral Agency
NCT01548690	47	2/23/2017	2/23/2017	6/15/2012	Acute Liver Failure / Acute Liver Injury	Drug	Completed	Phase 2	Interventional	Other / NIH / Industry	Other		Treatment	Yes	The STOP-ALF PUDS will be made available without cost to researchers and analysts.	United States	NIH/Other US Fedral Agency
NCT01551550	82	8/3/2019	12/15/2016	6/15/2013	Glaucoma	Procedure / Procedure / Procedure	Completed		Interventional	NIH / Other / Other / Other	Industry	Randomized	Treatment			United States	NIH/Other US Fedral Agency
NCT01552681	52	6/15/2015	1/15/2015	7/15/2012	Primary Sjögren's Syndrome	Biological / Other	Terminated	Phase 2	Interventional	Other / Industry	NIH	Randomized	Treatment	Yes		United States	NIH/Other US Fedral Agency
NCT01554800	16	9/15/2012	9/15/2012	3/15/2012	Coronary Artery Disease / Atherosclerosis	Drug	Completed	Phase 1	Interventional	NIH	Industry		Treatment			United States	NIH/Other US Fedral Agency
NCT01556646	25	6/15/2013	6/15/2013	4/15/2011	Cirrhosis / Hepatic Encephalopathy / Hyponatremia	Drug	Completed	Phase 3	Interventional	Industry	U.S. Fed		Treatment			United States	NIH/Other US Fedral Agency
NCT01556945	72		2/15/2002	4/15/2001	Malaria, Falciparum	Biological / Biological / Other / Other	Completed	Phase 1/Phase 2	Interventional	Industry	U.S. Fed	Randomized	Prevention			United States	NIH/Other US Fedral Agency
NCT01557699	60	9/15/2013	2/15/2013	3/15/2012	Prophylaxis for the Measles Infection	Biological / Biological / Biological	Completed	Phase 1	Interventional	Other / U.S. Fed	Industry	Randomized	Prevention			India	NIH/Other US Fedral Agency
NCT01557959	45	2/15/2011	2/15/2011	7/15/2007	Adenocarcinoma of the Lung / Adenosquamous Cell Lung Cancer / Bronchoalveolar Cell Lung Cancer / Large Cell Lung Cancer / Non-small Cell Lung Cancer / Recurrent Non-small Cell Lung Cancer / Squamous Cell Lung Cancer / Stage IIIB Non-small Cell Lung Cancer / Stage IV Non-small Cell Lung Cancer	Drug / Biological / Drug / Other / Genetic / Other / Genetic / Drug	Completed	Phase 2	Interventional	NIH / Industry	Other		Treatment			United States	NIH/Other US Fedral Agency
NCT01558115	8	10/15/2014	10/15/2014	1/15/2012	Primary Hyperparathyroidism	Drug / Other	Terminated	Phase 4	Interventional	NIH / NIH / Industry	Other	Randomized	Treatment	No		United States	NIH/Other US Fedral Agency
NCT01558934	6	4/15/2012	4/15/2012	2/15/2012	Opioid Dependence / Methadone Withdrawal Syndrome	Drug	Completed	Phase 1	Interventional	NIH	Industry		Treatment			United States	NIH/Other US Fedral Agency
NCT01561599	12	5/15/2016	2/15/2016	8/15/2011	Delayed Graft Function	Drug / Drug	Unknown status	Phase 2	Interventional	NIH	Industry	Randomized	Treatment			Netherlands / Spain / United Kingdom	NIH/Other US Fedral Agency
NCT01561768	500	1/15/2013	1/15/2013	3/15/2012	Influenza	Biological / Biological / Biological / Biological / Biological	Completed	Phase 2	Interventional	U.S. Fed	Industry	Randomized	Prevention			Australia	NIH/Other US Fedral Agency
NCT01562132	6	7/15/2014	7/15/2014	9/15/2013	Cryptococcal Infection Disseminated	Drug / Drug	Terminated	Phase 2	Interventional	NIH / Other / Industry / Other	Other	Randomized	Treatment			Kenya	NIH/Other US Fedral Agency
NCT01563718	26	8/15/2015	8/15/2015	3/15/2012	Substance-Related Disorders	Drug	Completed	Phase 4	Interventional	NIH / Industry	Other	Randomized	Treatment			United States	NIH/Other US Fedral Agency
NCT01565863	199	11/15/2013	6/15/2013	2/15/2012	Mental Disorders / Worries; Pain or Disability	Behavioral	Completed		Interventional	U.S. Fed / U.S. Fed / Industry / Industry / Other / Other	Other	Randomized	Supportive Care			United States	NIH/Other US Fedral Agency
NCT01566877	40	1/15/2014	1/15/2014	5/15/2013	Marburg Hemorrhagic Fever	Drug / Other	Completed	Phase 1	Interventional	U.S. Fed	Industry	Randomized	Treatment			United States	NIH/Other US Fedral Agency
NCT01567722	114	1/14/2022	1/14/2022	1/2/2013	Lung Cancer / Lymphoma	Genetic / Genetic / Genetic / Genetic / Other / Other / Other	Terminated		Observational	NIH / Industry / Other / Other	Other			Yes		United States	NIH/Other US Fedral Agency
NCT01570647	165	1/15/2013	1/15/2013	2/15/2012	Connective Tissue / Musculoskeletal Pain		Completed		Observational	NIH	Industry					United States	NIH/Other US Fedral Agency
NCT01571258	170	1/15/2012	1/15/2012	9/15/2010	Text Messaging (Intervention) / Control	Behavioral	Completed		Interventional	NIH	Industry	Randomized	Treatment			United States	NIH/Other US Fedral Agency
NCT01571960	48	1/15/2016	8/15/2014	4/15/2012	HIV Infections	Biological / Biological / Biological / Biological	Completed	Phase 1	Interventional	Industry	NIH	Randomized	Prevention			United States	NIH/Other US Fedral Agency
NCT01573533	9	11/15/2018	11/15/2018	10/15/2013	Primary Focal Segmental Glomerulosclerosis	Biological	Completed	Phase 2	Interventional	Other / NIH / Industry / Other / NIH	Other		Treatment			Canada / United States	NIH/Other US Fedral Agency
NCT01574274	240	7/15/2025	7/15/2021	6/15/2012	Acute Lymphoblastic Leukemia / Lymphoblastic Lymphoma	Drug / Drug	Active, not recruiting	Phase 2	Interventional	Industry / NIH	Other	Randomized	Treatment			Canada / Puerto Rico / United States	NIH/Other US Fedral Agency
NCT01576003	10	6/15/2015	6/15/2015	4/15/2012	Bloodstream Infections / Short Bowel Syndrome / Development / Nutrition / Biological Markers	Drug / Dietary Supplement	Completed		Interventional	NIH / Industry / Other / Other / Other	Other	Randomized	Treatment			United States	NIH/Other US Fedral Agency
NCT01579240	368	10/15/2006	10/15/2006	2/15/2006	Exercise / Sedentary Older Adults	Other	Completed		Interventional	NIH	Industry		Prevention			United States	NIH/Other US Fedral Agency
NCT01580709	48	9/15/2016	9/15/2016	4/15/2012	Indeterminate Bile Duct Stricture	Procedure / Procedure	Completed		Interventional	NIH / Industry	Other	Randomized	Diagnostic			United States	NIH/Other US Fedral Agency
NCT01580813	13	6/5/2015	6/5/2015	6/15/2011	Type 2 Diabetes	Drug / Drug	Completed		Interventional	U.S. Fed / Industry	Other	Randomized	Treatment	No		United States	NIH/Other US Fedral Agency
NCT01580995	19	3/15/2015	12/15/2014	4/15/2012	Chronic Hepatitis C Infection	Drug / Drug	Completed	Phase 2	Interventional	Industry	U.S. Fed	Randomized	Treatment			United States	NIH/Other US Fedral Agency
NCT01582139	12	8/15/2012	8/15/2012	5/15/2012	Type 1 Diabetes Mellitus	Device	Completed		Interventional	NIH / Industry / Industry / Industry	Other	Randomized	Treatment			United States	NIH/Other US Fedral Agency
NCT01584037	0	4/15/2014	4/15/2014	12/15/2011	Adenovirus		Withdrawn		Observational [Patient Registry]	U.S. Fed	Industry					United States	NIH/Other US Fedral Agency
NCT01585350	53	10/15/2014	7/15/2014	10/15/2012	Melanoma	Biological / Biological	Completed	Phase 1	Interventional	Other / NIH / Industry	Other	Randomized	Treatment			United States	NIH/Other US Fedral Agency
NCT01585441	6	12/15/2013	12/15/2013	4/15/2012	Retinal Disease	Drug / Drug	Terminated	Phase 2	Interventional	Industry	NIH	Randomized	Treatment			United States	NIH/Other US Fedral Agency
NCT01587469	992	2/21/2014	2/21/2014	5/15/2012	Tuberculosis		Completed		Observational	Other / U.S. Fed	Industry					United States	NIH/Other US Fedral Agency
NCT01590017	41	4/20/2017	4/20/2017	4/1/2014	Cervical Cancer / Acquired Immunodeficiency Syndrome	Drug / Radiation	Completed	Phase 2	Interventional	NIH / Industry / Other / Other	Other		Treatment	No		South Africa / Zimbabwe	NIH/Other US Fedral Agency
NCT01593072	0	1/15/2013	1/15/2013	8/15/2012	Ebola Hemorrhagic Fever	Drug / Other	Withdrawn	Phase 1	Interventional	U.S. Fed	Industry	Randomized	Treatment			United States	NIH/Other US Fedral Agency
NCT01594320	333	8/15/2013	7/15/2012	4/15/2012	Influenza (Pandemic)	Biological / Biological / Biological / Biological / Biological / Biological	Completed	Phase 1	Interventional	U.S. Fed	Industry	Randomized	Prevention			United States	NIH/Other US Fedral Agency
NCT01596725	333	8/15/2013	8/15/2012	5/15/2012	Influenza (Pandemic)	Biological / Biological / Biological / Biological / Biological / Biological	Completed	Phase 1	Interventional	U.S. Fed	Industry	Randomized	Prevention			United States	NIH/Other US Fedral Agency
NCT01597401	19	6/7/2013	6/7/2013	5/12/2012	Sickle Cell Disease	Drug / Drug / Drug / Drug / Drug	Completed	Phase 1	Interventional	Industry / NIH / Other / Other / Other / Other / Other / NIH / Industry	Industry	Randomized	Treatment			United States	NIH/Other US Fedral Agency
NCT01602042	20	11/15/2012	11/15/2012	5/15/2012	Essential Tremor		Completed		Observational	Other / Other / NIH	Industry					United States	NIH/Other US Fedral Agency
NCT01603147	42	7/15/2013	7/15/2013	4/15/2012	Methamphetamine Abuse	Biological / Biological	Completed	Phase 1	Interventional	NIH / Other	Industry	Randomized	Treatment			United States	NIH/Other US Fedral Agency
NCT01605669	50	6/15/2013	6/15/2013	5/15/2012	Aortic Stenosis	Other / Device	Completed		Observational	Industry / Other	U.S. Fed			No		United States	NIH/Other US Fedral Agency
NCT01605695	100	9/15/2013	5/15/2013	5/15/2012	Normal Human Plasma Level of iNOS		Completed		Observational	NIH	Industry					United States	NIH/Other US Fedral Agency
NCT01606852	15	7/15/2015	7/15/2014	3/15/2013	Acute Respiratory Failure / Anxiety	Drug	Completed	Phase 1/Phase 2	Interventional	NIH / Industry	Other	Randomized	Treatment			United States	NIH/Other US Fedral Agency
NCT01609998	75	7/15/2013	7/15/2013	6/15/2012	Influenza	Biological / Biological	Completed	Phase 1	Interventional	Industry	NIH	Randomized	Prevention			United States	NIH/Other US Fedral Agency
NCT01610271	300	4/15/2015	4/15/2015	1/15/2012	Surgical Site Infection	Device	Completed		Interventional	NIH / Other	Industry	Randomized	Prevention	Undecided		United States	NIH/Other US Fedral Agency
NCT01610557	56	2/15/2015	2/15/2015	5/15/2012	Diabetic Macular Edema	Drug / Drug	Completed	Phase 2	Interventional	Industry	NIH	Randomized	Treatment	No		United Kingdom / United States	NIH/Other US Fedral Agency
NCT01610622	7	5/15/2013	5/15/2013	3/15/2012	Neonatal Intensive Care	Device	Completed		Observational	NIH	Industry					United States	NIH/Other US Fedral Agency
NCT01613014	150	7/15/2015	5/15/2015	2/15/2013	Alcohol Dependence / Alcohol Abuse / Alcohol Use Disorders / Alcoholism	Drug / Drug	Completed	Phase 2	Interventional	Industry	NIH	Randomized	Treatment			United States	NIH/Other US Fedral Agency
NCT01613859	9	5/15/2014	5/15/2014	1/15/2012	Intensive Care		Completed		Observational	NIH	Industry					United States	NIH/Other US Fedral Agency
NCT01614327	19199	2/24/2015	2/24/2015	8/15/2012	Diabetic Retinopathy		Completed		Observational	Other / Other / Other / NIH	Industry					United States	NIH/Other US Fedral Agency
NCT01614990	8	12/15/2021	7/15/2020	5/15/2012	Cancer Cachexia	Drug / Drug	Completed	Phase 2	Interventional	U.S. Fed / Other / Industry	Other	Randomized	Treatment			United States	NIH/Other US Fedral Agency
NCT01615484	24	1/15/2017	3/15/2016	9/15/2013	Emphysema / Chronic Obstructive Pulmonary Disease (COPD) / Cystic Fibrosis / Pulmonary Fibrosis / Bronchiectasis / Sarcoidosis / Pulmonary Hypertension / Alpha-1 Antitrypsin Deficiency	Procedure / Device	Completed		Interventional	Other / NIH / Industry / Industry	Other	Non-Randomized	Treatment	Undecided		United States	NIH/Other US Fedral Agency
NCT01615718	48	4/15/2019	4/15/2019	9/15/2013	Parkinson's Disease	Procedure / Procedure	Completed		Interventional	NIH / Industry	Other	Randomized	Treatment			United States	NIH/Other US Fedral Agency
NCT01616017	39	5/15/2013	5/15/2013	5/15/2012	Cardiac Disease / Post Surgery Patients		Completed		Observational	NIH	Industry					United States	NIH/Other US Fedral Agency
NCT01617096	2629	12/15/2015	7/3/2015	7/24/2012	HIV Infections	Combination Product / Combination Product	Completed	Phase 3	Interventional	NIH	Industry	Randomized	Prevention	No		Malawi / South Africa / Uganda / Zimbabwe	NIH/Other US Fedral Agency
NCT01619579	22	5/15/2013	5/15/2012	6/15/2011	Fibromyalgia	Device	Completed	Phase 2	Interventional	Other / U.S. Fed	Industry		Treatment			United States	NIH/Other US Fedral Agency
NCT01620190	26	4/29/2019	10/24/2017	12/2/2012	Recurrent Non-Small Cell Lung Carcinoma / Stage IV Non-Small Cell Lung Cancer	Other / Drug	Completed	Phase 2	Interventional	NIH / Industry	Other		Treatment			United States	NIH/Other US Fedral Agency
NCT01620229	0		4/15/2014	6/15/2013	Hematopoietic/Lymphoid Cancer	Drug / Other / Other	Withdrawn	Phase 1/Phase 2	Interventional	Industry / NIH	Other		Treatment			United States	NIH/Other US Fedral Agency
NCT01621113	27	10/16/2017	10/9/2017	6/15/2012	Spinal Cord Injury	Drug / Drug	Completed	Phase 2	Interventional	U.S. Fed / Industry	Other	Randomized	Treatment	Undecided		United States	NIH/Other US Fedral Agency
NCT01623167	207	1/30/2029	1/30/2018	7/2/2012	Severe Aplastic Anemia	Drug / Drug / Drug / Drug	Recruiting	Phase 1/Phase 2	Interventional	Industry	NIH	Non-Randomized	Treatment			United States	NIH/Other US Fedral Agency
NCT01627249	660	4/18/2019	10/15/2014	8/15/2012	Diabetic Macular Edema	Drug / Drug / Drug	Completed	Phase 3	Interventional	NIH / Industry / Industry	Other	Randomized	Treatment			United States	NIH/Other US Fedral Agency
NCT01629082	4	6/27/2018	10/27/2015	6/6/2012	Myeldysplastic Syndrome (MDS) / Chronic Myelomonocytic Leukemia / Bone Marrow Diseases / Neutropenia / Acute Myeloid Leukemia (AML)	Drug / Drug	Completed	Phase 1	Interventional	Industry	NIH	Non-Randomized	Treatment			United States	NIH/Other US Fedral Agency
NCT01629446	6	6/15/2012	6/15/2012	5/15/2012	Normal Healthy Volunteers	Drug	Completed	Phase 1	Interventional	NIH	Industry		Basic Science			United States	NIH/Other US Fedral Agency
NCT01631318	34	9/30/2020	8/31/2020	11/1/2012	Liver Metastases / Colon Cancer	Procedure / Device / Device / Drug	Completed		Interventional	NIH / Industry	Other		Diagnostic	No		United States	NIH/Other US Fedral Agency
NCT01632800	26	10/15/2011	10/15/2011	8/15/2011	Sensory Disorders	Device	Completed		Interventional	NIH / NIH	Industry		Basic Science	No		United States	NIH/Other US Fedral Agency
NCT01638533	37		11/29/2018	6/12/2012	Glioma / Hematopoietic and Lymphoid Cell Neoplasm / Lymphoma / Metastatic Malignant Solid Neoplasm / Neuroendocrine Neoplasm / Recurrent Adult Soft Tissue Sarcoma / Recurrent Bladder Carcinoma / Recurrent Breast Carcinoma / Recurrent Chronic Lymphocytic Leukemia / Recurrent Colorectal Carcinoma / Recurrent Head and Neck Carcinoma / Recurrent Lung Carcinoma / Recurrent Malignant Solid Neoplasm / R…	Other / Drug	Active, not recruiting	Phase 1	Interventional	Industry	NIH		Treatment			Canada / United States	NIH/Other US Fedral Agency
NCT01640158	86	3/2/2017	3/2/2017	9/15/2013	Traumatic Brain Injury	Other / Other	Completed		Interventional	U.S. Fed / U.S. Fed / U.S. Fed / U.S. Fed / U.S. Fed / U.S. Fed	Industry	Randomized	Treatment			United States	NIH/Other US Fedral Agency
NCT01641029	720	12/15/2014	12/15/2014	7/15/2013	Pyelonephritis	Other	Completed		Observational	U.S. Fed / Industry	Other					United States	NIH/Other US Fedral Agency
NCT01641367	545	12/31/2018	11/23/2016	2/22/2013	HIV-1 Infection	Drug / Drug / Drug / Drug / Drug / Drug / Other	Completed	Phase 4	Interventional	NIH / Industry / Industry / Industry / Industry / Industry	Other	Randomized	Treatment			Brazil / Haiti / India / Kenya / Malawi / Peru / South Africa / Thailand / Uganda / Zimbabwe	NIH/Other US Fedral Agency
NCT01642342	102	5/29/2019	5/29/2019	9/6/2012	Unspecified Adult Solid Tumor, Protocol Specific	Other / Other / Biological	Terminated	Phase 1	Interventional	NIH / Industry / Other	Other	Non-Randomized	Treatment			United States	NIH/Other US Fedral Agency
NCT01644799	8	5/15/2017	8/15/2014	7/15/2013	Recurrent Follicular Lymphoma	Drug / Drug	Completed	Phase 1	Interventional	NIH / Industry / Industry	Other		Treatment			United States	NIH/Other US Fedral Agency
NCT01647165	0	6/26/2015	6/26/2015	7/11/2012	Multiple Myeloma	Drug / Drug / Drug	Withdrawn	Phase 2	Interventional	Industry	NIH	Non-Randomized	Treatment				NIH/Other US Fedral Agency
NCT01647217	17	7/15/2015	6/15/2015	2/15/2014	Chronic Blepharitis	Drug / Other	Completed	Phase 1	Interventional	NIH	Industry	Randomized	Treatment			United States	NIH/Other US Fedral Agency
NCT01648751	53	12/15/2023	12/15/2023	5/15/2012	Pelvic Organ Prolapse	Drug / Drug	Recruiting		Interventional	Other / NIH / NIH / Industry	Other	Randomized	Treatment			United States	NIH/Other US Fedral Agency
NCT01649791	8	10/15/2014	5/15/2012	1/15/2010	B-cell Chronic Lymphocytic Leukemia / Chronic Lymphocytic Leukemia / Stage 0 Chronic Lymphocytic Leukemia / Stage I Chronic Lymphocytic Leukemia / Stage II Chronic Lymphocytic Leukemia	Drug / Other / Procedure / Procedure / Other / Other	Terminated		Interventional	NIH / Industry	Other		Treatment			United States	NIH/Other US Fedral Agency
NCT01650649	27	12/15/2012	12/15/2012	7/15/2012	Opioid Dependence / Methadone Withdrawal Syndrome	Drug / Drug	Completed	Phase 1	Interventional	NIH	Industry	Randomized	Treatment			United States	NIH/Other US Fedral Agency
NCT01651884		1/15/2013	12/15/2012	3/15/2012	Chronic Aphasia	Device / Device	Completed	Phase 1	Interventional	NIH	Industry	Randomized	Treatment				NIH/Other US Fedral Agency
NCT01653392	98	2/15/2020	2/15/2020	7/15/2012	Pregnancy Complications / Pregnancy Outcome / Congenital Abnormalities	Biological	Completed		Observational	U.S. Fed	Industry			No		United States	NIH/Other US Fedral Agency
NCT01654094	80	9/29/2017	9/15/2014	10/15/2012	Burns / Skin Burn Requiring Skin Graft	Device / Other	Completed		Interventional	Industry / U.S. Fed	Industry	Randomized	Supportive Care			United States	NIH/Other US Fedral Agency
NCT01657929	105	1/15/2014	1/15/2014	9/15/2012	Influenza A Subtype H5N1 Infection	Biological / Biological / Biological / Biological	Completed	Phase 1	Interventional	Industry / U.S. Fed	Other	Randomized	Prevention			United States	NIH/Other US Fedral Agency
NCT01661283	25	12/15/2017	6/15/2017	9/15/2012	Malignant Peripheral Nerve Sheath Tumors / MPNST / Sarcoma	Drug / Drug	Completed	Phase 2	Interventional	Industry / Industry / U.S. Fed	Other		Treatment			United States	NIH/Other US Fedral Agency
NCT01663207	20	4/15/2014	4/15/2014	5/15/2012	Type 2 Diabetes		Completed		Observational	NIH / Other / Industry / Industry / Industry / Industry / Industry / Industry / Industry	Other					United States	NIH/Other US Fedral Agency
NCT01663220	20	2/15/2013	2/15/2013	5/15/2012	Type 2 Diabetes		Completed		Observational	NIH / Other / Industry / Industry / Industry / Industry / Industry / Industry / Industry	Other					United States	NIH/Other US Fedral Agency
NCT01664897	29	10/25/2018	10/25/2018	5/16/2013	Acute Myeloid Leukemia Arising From Previous Myelodysplastic Syndrome / Adult Acute Myeloid Leukemia With Inv(16)(p13.1q22); CBFB-MYH11 / Adult Acute Myeloid Leukemia With t(16;16)(p13.1;q22); CBFB-MYH11 / Adult Acute Myeloid Leukemia With t(8;21); (q22; q22.1); RUNX1-RUNX1T1 / Adult Acute Myeloid Leukemia With t(9;11)(p22.3;q23.3); MLLT3-KMT2A / Adult Acute Promyelocytic Leukemia With PML-RARA /…	Drug / Other	Completed	Phase 2	Interventional	NIH / Industry	Other		Treatment			United States	NIH/Other US Fedral Agency
NCT01666652	100	11/15/2017	9/15/2015	9/15/2012	Dengue Fever	Biological / Biological / Other / Biological / Biological	Completed	Phase 1	Interventional	Industry / U.S. Fed	U.S. Fed	Randomized	Prevention	Undecided		United States	NIH/Other US Fedral Agency
NCT01666964	200	5/15/2015	12/15/2014	10/15/2012	Traumatic Brain Injury / Hypopituitarism	Other	Unknown status		Observational	Industry	U.S. Fed					United States	NIH/Other US Fedral Agency
NCT01670136	34	7/15/2016	7/15/2016	2/15/2013	Persistent Pulmonary Hypertension of the Newborn	Drug	Completed	Phase 1	Interventional	Other / NIH / Industry	Other	Non-Randomized	Basic Science	No		United States	NIH/Other US Fedral Agency
NCT01670877	56	3/11/2021	2/11/2021	12/11/2012	Breast Neoplasms	Drug / Drug / Drug / Procedure / Procedure	Completed	Phase 2	Interventional	Industry / U.S. Fed	Other	Non-Randomized	Treatment	No		Canada / United States	NIH/Other US Fedral Agency
NCT01670994	6	9/15/2015	8/15/2013	8/15/2012	Relapsed or Refractory Multiple Myeloma	Biological	Terminated	Phase 1/Phase 2	Interventional	NIH	Industry		Treatment	No		United States	NIH/Other US Fedral Agency
NCT01671475	149	12/15/2012	12/15/2012	8/15/2012	Altered Mental Status	Device	Completed	Phase 2	Interventional	NIH / Other / Other	Industry	Randomized	Diagnostic			United States	NIH/Other US Fedral Agency
NCT01675141	11	3/10/2017	5/5/2016	8/20/2012	Multiple Myeloma	Drug	Terminated	Phase 2	Interventional	Industry	NIH		Treatment	No		United States	NIH/Other US Fedral Agency
NCT01675583	20	4/15/2013	4/15/2013	8/15/2012	Wounds and Injuries		Completed		Observational	NIH / NIH	Industry					United States	NIH/Other US Fedral Agency
NCT01675947	52	2/15/2016	6/15/2015	2/15/2012	Geographic Atrophy	Drug / Drug	Terminated	Phase 2	Interventional	Industry / Industry	NIH	Randomized	Treatment			United States	NIH/Other US Fedral Agency
NCT01676402	316	4/15/2014	4/15/2014	8/15/2012	Influenza	Biological / Biological	Completed	Phase 1	Interventional	Industry	NIH	Randomized	Prevention			United States	NIH/Other US Fedral Agency
NCT01679249	10	5/15/2012	5/15/2012	1/15/2012	End Stage Kidney Disease		Completed		Observational	Industry	U.S. Fed					United States	NIH/Other US Fedral Agency
NCT01681017	70704	12/15/2014	3/15/2014	9/15/2012	Perinatal Mortality	Behavioral / Other	Completed		Interventional	Industry / Other / Other / Other / Other / Other / Other / Other / NIH	Other	Non-Randomized	Health Services Research			India / Kenya	NIH/Other US Fedral Agency
NCT01690520	163	5/29/2020	9/18/2018	12/11/2012	Acute Biphenotypic Leukemia / Acute Lymphoblastic Leukemia in Remission / Acute Myeloid Leukemia in Remission / Chronic Myelogenous Leukemia / Myelodysplastic Syndrome	Drug / Drug / Biological / Drug / Drug / Drug / Radiation / Procedure	Completed	Phase 2	Interventional	NIH / NIH	Industry	Randomized	Treatment			United States	NIH/Other US Fedral Agency
NCT01694589	0	7/15/2014	6/15/2014	11/15/2012	Resectable Pancreatic Cancer	Drug	Withdrawn	Early Phase 1	Interventional	Other / NIH / Industry	Other		Treatment			United States	NIH/Other US Fedral Agency
NCT01697293	34	6/15/2020	6/15/2020	1/15/2012	Breast Adenocarcinoma / Estrogen Receptor Positive / HER2/Neu Negative / Recurrent Breast Carcinoma / Stage IIB Breast Cancer / Stage IIIA Breast Cancer / Stage IIIB Breast Cancer / Stage IIIC Breast Cancer / Stage IV Breast Cancer	Drug / Drug / Other / Drug / Procedure / Drug	Terminated	Phase 1/Phase 2	Interventional	NIH	Industry		Treatment			United States	NIH/Other US Fedral Agency
NCT01701323	7	5/10/2018	5/10/2018	12/10/2012	Acute Leukemia of Ambiguous Lineage / Acute Myeloid Leukemia	Biological / Drug / Drug / Drug	Terminated	Phase 1	Interventional	NIH / Other	Industry		Treatment			United States	NIH/Other US Fedral Agency
NCT01702857	100	3/23/2017	1/20/2017	11/15/2012	Dengue Fever	Biological / Biological / Other / Biological / Biological	Completed	Phase 1	Interventional	Industry / U.S. Fed	U.S. Fed	Randomized	Prevention			Puerto Rico	NIH/Other US Fedral Agency
NCT01704521	5	10/15/2014	10/15/2014	12/15/2012	Chronic Hepatitis C / Hemophilia	Drug / Drug / Drug	Completed	Phase 1	Interventional	NIH / Industry / Industry	Other	Randomized				United States	NIH/Other US Fedral Agency
NCT01704573	20	12/15/2012	3/15/2012	10/15/2010	Nicotine Addiction	Drug	Completed		Observational	Industry / NIH	Other			No		United States	NIH/Other US Fedral Agency
NCT01706146	59	2/15/2015	2/15/2015	10/15/2012	Atrial Fibrillation	Drug	Completed	Phase 4	Interventional	NIH / Industry	Other		Prevention			Canada / United States	NIH/Other US Fedral Agency
NCT01707472	18	10/17/2014	10/17/2014	10/4/2012	Liver Fibrosis / Hepatitis C / HIV / HIV/HCV Co-infection	Biological	Completed	Phase 2	Interventional	NIH	Industry	Non-Randomized	Treatment			United States	NIH/Other US Fedral Agency
NCT01708278	9	10/15/2015	10/15/2015	2/15/2014	Chronic Obstructive Pulmonary Disease	Drug / Other	Completed	Phase 1	Interventional	NIH / Industry / NIH	Other	Randomized	Treatment			United States	NIH/Other US Fedral Agency
NCT01710059	12	11/15/2013	11/15/2013	12/15/2012	Asthma	Behavioral / Behavioral / Behavioral / Behavioral	Completed		Interventional	NIH / Industry	Other		Health Services Research			United States	NIH/Other US Fedral Agency
NCT01714310	34	6/15/2016	6/15/2016	1/15/2013	Severe Mood Dysregulation	Drug / Drug / Drug	Completed	Phase 2	Interventional	NIH / Industry	Other	Randomized	Treatment			United States	NIH/Other US Fedral Agency
NCT01716000	56	11/15/2013	11/15/2013	1/15/2013	Characterize Gel Distribution in the Vagina / Study Women's Sensory Perceptions and Preferences of Gel	Other / Behavioral	Completed		Interventional	NIH / Industry / Other	Other	Randomized	Basic Science			United States	NIH/Other US Fedral Agency
NCT01718223	0	8/15/2014	8/15/2014	12/15/2013	Recurrent Squamous Cell Carcinoma of the Lip and Oral Cavity / Recurrent Squamous Cell Carcinoma of the Oropharynx / Recurrent Verrucous Carcinoma of the Oral Cavity / Stage I Squamous Cell Carcinoma of the Lip and Oral Cavity / Stage I Squamous Cell Carcinoma of the Oropharynx / Stage I Verrucous Carcinoma of the Oral Cavity / Stage II Squamous Cell Carcinoma of the Lip and Oral Cavity / Stage I…	Drug / Procedure / Other / Drug	Withdrawn		Interventional	NIH / Industry	Other		Treatment				NIH/Other US Fedral Agency
NCT01723059	184	1/15/2013	1/15/2013	2/15/2012	Helicobacter Infection	Drug / Drug	Unknown status		Interventional	Industry	U.S. Fed	Randomized	Treatment			United States	NIH/Other US Fedral Agency
NCT01724489	77	4/1/2019	11/15/2018	8/15/2013	Obesity / Osteopenia	Drug / Drug	Completed		Interventional	NIH / Industry	Other	Randomized	Other			United States	NIH/Other US Fedral Agency
NCT01725152	59	11/1/2016	10/16/2015	11/15/2012	Fragile x Syndrome	Drug / Drug	Completed	Phase 2	Interventional	Other / U.S. Fed	Industry	Randomized	Treatment			Belgium / United States	NIH/Other US Fedral Agency
NCT01727856	20		12/15/2012	10/15/2012	Healthy Normals	Device	Completed		Observational	U.S. Fed	Industry					United States	NIH/Other US Fedral Agency
NCT01728480	0		10/15/2015	1/15/2014	Mucositis / Recurrent Squamous Cell Carcinoma of the Hypopharynx / Recurrent Squamous Cell Carcinoma of the Larynx / Recurrent Squamous Cell Carcinoma of the Lip and Oral Cavity / Recurrent Squamous Cell Carcinoma of the Nasopharynx / Recurrent Squamous Cell Carcinoma of the Oropharynx / Recurrent Squamous Cell Carcinoma of the Paranasal Sinus and Nasal Cavity / Recurrent Verrucous Carcinoma of t…	Drug / Radiation / Drug / Other / Other	Withdrawn	Phase 1	Interventional	NIH / Industry	Other		Treatment				NIH/Other US Fedral Agency
NCT01728753	550	2/15/2013	2/15/2013	11/15/2012	Influenza	Drug / Drug / Drug / Drug	Completed	Phase 1/Phase 2	Interventional	U.S. Fed	Industry	Randomized	Treatment			United States	NIH/Other US Fedral Agency
NCT01728792	80	11/21/2013	11/1/2013	1/22/2013	Dengue Fever	Biological	Completed	Phase 1	Interventional	U.S. Fed	Industry	Randomized	Prevention			United States	NIH/Other US Fedral Agency
NCT01728883	60	3/15/2017	4/15/2016	4/15/2013	Diabetic Retinopathy / Diabetic Macular Edema	Device	Completed		Observational	NIH / Other / Other / Other	Industry			Yes		United States	NIH/Other US Fedral Agency
NCT01729858	106	12/15/2023	12/15/2023	12/15/2008	Partial Edentulism / Disorder of Prostheses and Implants / Dental Prosthesis Failure	Device / Device	Active, not recruiting		Observational	NIH / Industry / Industry	Other					United States	NIH/Other US Fedral Agency
NCT01730170	565	2/28/2023	2/28/2023	1/15/2013	Epilepsy / Pregnancy		Active, not recruiting		Observational	Industry / NIH	Other					United States	NIH/Other US Fedral Agency
NCT01735617	16	12/15/2013	12/15/2013	12/15/2012	Endocrine Disease / Adrenal Insufficiency / Congenital Adrenal Hyperplasia	Drug	Completed	Phase 2	Interventional	NIH	Industry		Treatment	No		United States	NIH/Other US Fedral Agency
NCT01740414	28	5/15/2017	12/15/2015	11/15/2012	Opioid Abuse / Opioid Dependence	Drug / Drug	Completed	Phase 2	Interventional	NIH / Industry	Other	Randomized	Other	Yes		United States	NIH/Other US Fedral Agency
NCT01741467	110	8/15/2016	8/15/2015	5/15/2012	Pre-diabetes / Impaired Glucose Tolerance	Behavioral	Completed		Interventional	Industry	U.S. Fed		Prevention			United States	NIH/Other US Fedral Agency
NCT01741532	89	1/11/2017	10/21/2016	12/13/2012	Pantothenate Kinase-Associated Neurodegeneration	Drug / Drug	Completed	Phase 3	Interventional	U.S. Fed	Industry	Randomized	Treatment			Germany / Italy / United Kingdom / United States	NIH/Other US Fedral Agency
NCT01742117	5276	10/31/2020	10/31/2020	5/15/2013	Coronary Artery Disease / Acute Coronary Syndrome / Stenosis	Drug / Drug	Completed	Phase 4	Interventional	Industry / Other / NIH	Other	Randomized	Treatment			Canada / Korea, Republic of / Mexico / United States	NIH/Other US Fedral Agency
NCT01742221	60	12/15/2012	11/15/2012	8/15/2012	Hematopoietic Syndrome Due to Acute Radiation Syndrome	Biological / Drug	Completed	Phase 1	Interventional	U.S. Fed	Industry	Randomized	Treatment	No		United States	NIH/Other US Fedral Agency
NCT01743950	80	12/15/2024	12/15/2023	12/3/2012	Glioma	Drug / Radiation	Recruiting	Phase 2	Interventional	Industry / NIH	Other	Non-Randomized	Treatment			United States	NIH/Other US Fedral Agency
NCT01744730	22	8/15/2014	8/15/2014	6/15/2013	Bacterial Infections / Obesity	Drug	Completed	Phase 1	Interventional	NIH / Industry	Other		Basic Science			United States	NIH/Other US Fedral Agency
NCT01745497	24	8/15/2015	8/15/2015	12/15/2012	Autism Spectrum Disorder / Insomnia	Drug / Drug	Completed	Phase 2	Interventional	Other / Other / Industry / U.S. Fed	Other	Randomized	Treatment			Canada / United States	NIH/Other US Fedral Agency
NCT01745822	654	10/15/2018	12/15/2016	1/15/2013	Hepatitis B Chronic Infection / Pregnancy	Drug / Drug	Completed	Phase 3	Interventional	NIH / U.S. Fed / Industry	Other	Randomized	Prevention	Undecided		Thailand	NIH/Other US Fedral Agency
NCT01748721	27	5/15/2015	5/15/2015	11/15/2013	Adult Nasal Type Extranodal NK/T-cell Lymphoma / Anaplastic Large Cell Lymphoma / Angioimmunoblastic T-cell Lymphoma / Childhood Burkitt Lymphoma / Childhood Diffuse Large Cell Lymphoma / Childhood Immunoblastic Large Cell Lymphoma / Childhood Nasal Type Extranodal NK/T-cell Lymphoma / Cutaneous B-cell Non-Hodgkin Lymphoma / Extranodal Marginal Zone B-cell Lymphoma of Mucosa-associated Lymphoid T…	Biological / Other / Other	Completed	Phase 1	Interventional	NIH / Other	Industry		Treatment			United States	NIH/Other US Fedral Agency
NCT01750684	15	5/15/2015	2/15/2015	7/15/2013	Acute Spinal Cord Injury	Drug / Other	Terminated	Phase 2	Interventional	U.S. Fed / Industry	Industry	Randomized	Treatment				NIH/Other US Fedral Agency
NCT01753115	154	8/15/2013	8/15/2013	12/15/2012	Anthrax	Biological / Drug	Completed	Phase 2	Interventional	U.S. Fed	Industry	Randomized	Treatment			United States	NIH/Other US Fedral Agency
NCT01753713	33	9/20/2017	1/28/2015	12/20/2012	Adult Giant Cell Glioblastoma / Adult Glioblastoma / Adult Gliosarcoma / Recurrent Adult Brain Tumor	Drug / Other	Completed	Phase 2	Interventional	NIH / Industry	Other	Non-Randomized	Treatment			United States	NIH/Other US Fedral Agency
NCT01754519	1	8/15/2015	8/15/2015	5/15/2013	Ductal Breast Carcinoma In Situ / Estrogen Receptor Negative / Estrogen Receptor Positive / HER2/Neu Negative / Invasive Cribriform Breast Carcinoma / Invasive Ductal Carcinoma, Not Otherwise Specified / Lobular Breast Carcinoma In Situ / Mucinous Breast Carcinoma / Papillary Breast Carcinoma / Progesterone Receptor Positive / Stage I Breast Cancer / Stage II Breast Cancer / Stage IIIA Breast Can…	Procedure / Radiation / Other / Other	Terminated	Phase 2	Interventional	NIH / Industry	Other		Treatment			United States	NIH/Other US Fedral Agency
NCT01756950	64	11/15/2013	11/15/2013	1/15/2013	Influenza	Biological / Biological / Biological / Biological / Biological / Biological	Completed	Phase 1	Interventional	NIH	Industry	Randomized	Treatment			United States	NIH/Other US Fedral Agency
NCT01760005	490	10/15/2027	10/15/2027	12/15/2012	Alzheimers Disease / Dementia / Alzheimers Disease, Familial	Drug / Drug / Drug / Drug / Drug / Drug / Drug / Drug	Recruiting	Phase 2/Phase 3	Interventional	Industry / Industry / Other / NIH / Industry / Other / Industry / Industry	Other	Randomized	Treatment	Yes		Argentina / Australia / Brazil / Canada / Colombia / France / Germany / Ireland / Italy / Japan / Mexico / Netherlands / Puerto Rico / Spain / United Kingdom / United States	NIH/Other US Fedral Agency
NCT01762215	200	12/15/2013	10/15/2013	10/15/2012	Epilepsy / Seizure Disorder	Behavioral	Unknown status		Interventional	U.S. Fed / U.S. Fed / Other / Other / Industry	Other					United States	NIH/Other US Fedral Agency
NCT01765426	67	6/26/2014	6/26/2014	2/15/2013	Healthy Volunteers	Biological / Drug	Completed	Phase 1	Interventional	NIH	Industry	Randomized	Prevention			United States	NIH/Other US Fedral Agency
NCT01766037	171	3/30/2019	6/24/2015	11/13/2012	Obesity	Device / Behavioral	Completed		Interventional	Other / Other / Other / Other / Other / Other / Other / U.S. Fed / Other / Other	Industry	Randomized	Treatment	No		United States	NIH/Other US Fedral Agency
NCT01766921	1393	7/15/2014	7/15/2013	1/15/2013	Pandemic H5N1 Influenza	Biological	Completed	Phase 2	Interventional	U.S. Fed	Industry	Randomized	Prevention			Australia / New Zealand / Thailand / United States	NIH/Other US Fedral Agency
NCT01767194	73	9/30/2022	6/30/2018	2/12/2013	Ganglioneuroblastoma / Recurrent Neuroblastoma	Biological / Drug / Other / Biological / Drug / Drug	Completed	Phase 2	Interventional	Industry	NIH	Randomized	Treatment			Australia / Canada / New Zealand / Puerto Rico / United States	NIH/Other US Fedral Agency
NCT01767935	1	12/15/2014	12/15/2014	7/15/2014	Bone Metastases / Pain	Procedure / Radiation / Procedure	Terminated		Interventional	NIH / Industry	Other		Treatment			United States	NIH/Other US Fedral Agency
NCT01769456	78	11/15/2016	11/15/2015	3/15/2013	HIV Infection	Behavioral / Drug	Completed	Phase 2	Interventional	Industry / NIH	Other		Prevention			United States	NIH/Other US Fedral Agency
NCT01769612	168	4/15/2014	8/15/2013	1/15/2013	Skin Diseases, Parasitic	Other	Completed		Observational	Industry / Other	U.S. Fed			Undecided		Tunisia	NIH/Other US Fedral Agency
NCT01770743	168	12/15/2014	2/15/2014	1/15/2013	Anthrax	Biological / Biological	Completed	Phase 2	Interventional	NIH	Industry	Randomized	Prevention			United States	NIH/Other US Fedral Agency
NCT01772485	31	5/15/2015	5/15/2015	1/15/2013	Attention Deficit Hyperactivity Disorder	Behavioral / Behavioral	Completed		Interventional	NIH	Industry	Randomized	Treatment			India	NIH/Other US Fedral Agency
NCT01774097	82	3/15/2017	8/15/2016	6/15/2013	Peripheral Artery Disease / Intermittent Claudication	Biological / Biological	Completed	Phase 2	Interventional	NIH / Industry / Other	Other	Randomized	Treatment			United States	NIH/Other US Fedral Agency
NCT01775475	7	7/15/2021	4/1/2021	9/15/2016	AIDS-related Diffuse Large Cell Lymphoma / AIDS-related Diffuse Mixed Cell Lymphoma / AIDS-related Diffuse Small Cleaved Cell Lymphoma / AIDS-related Immunoblastic Large Cell Lymphoma / AIDS-related Lymphoblastic Lymphoma / AIDS-related Peripheral/Systemic Lymphoma / AIDS-related Small Noncleaved Cell Lymphoma / Stage III AIDS-related Lymphoma / Stage IV AIDS-related Lymphoma	Drug / Drug / Drug / Drug / Drug / Drug / Drug / Drug / Other	Completed	Phase 2	Interventional	NIH / Industry / Other	Other	Randomized	Treatment			Kenya / Zimbabwe	NIH/Other US Fedral Agency
NCT01776398	2000	1/15/2024	12/15/2023	8/29/2012	Chronic Obstructive Pulmonary Disease (COPD) / Smoking / Smoking Cessation / Idiopathic Pulmonary Fibrosis (IPF) / Rheumatoid Arthritis-Associated Interstitial Lung Disease (RA-ILD) / Scleroderma-Associated Interstitial Lung Disease (SSC-ILD)		Recruiting		Observational	NIH / Industry / Other	Other			Undecided		United States	NIH/Other US Fedral Agency
NCT01776541	979	5/15/2014	6/15/2013	1/15/2013	Pandemic H5N1 Influenza	Biological	Completed	Phase 2	Interventional	U.S. Fed	Industry	Randomized	Prevention			Australia / Thailand / United States	NIH/Other US Fedral Agency
NCT01776554	662	6/15/2014	6/15/2013	1/15/2013	Pandemic H5N1 Influenza	Biological	Completed	Phase 2	Interventional	U.S. Fed	Industry	Randomized	Prevention			Thailand / United States	NIH/Other US Fedral Agency
NCT01780896	50	6/15/2013	4/15/2013	2/15/2013	Normal Elderly Population		Unknown status		Observational	NIH / Other / Other	Industry					United States	NIH/Other US Fedral Agency
NCT01782170	76	5/15/2014	1/15/2014	2/15/2013	Gingivitis / Investigation of Biological Markers of Inflammation	Drug / Drug	Unknown status	Phase 2	Interventional	NIH / Other	Industry	Randomized	Treatment			United States	NIH/Other US Fedral Agency
NCT01783574	101	1/27/2017	1/27/2017	8/15/2013	Depression	Drug / Drug	Completed		Interventional	NIH / Industry	Other	Randomized	Treatment			United States	NIH/Other US Fedral Agency
NCT01784094	195	10/15/2014	10/15/2014	1/15/2013	Low Back Pain / Musculoskeletal Pain	Device	Completed		Observational	NIH	Industry					United States	NIH/Other US Fedral Agency
NCT01785719	100	6/15/2023	6/15/2023	1/15/2013	Weight Loss / Anovulation / Amenorrhea / Infertility	Behavioral	Recruiting		Interventional	Industry / NIH	Other		Basic Science			United States	NIH/Other US Fedral Agency
NCT01787500	33	3/31/2024	3/31/2024	2/15/2013	BRAF NP_004324.2:p.V600X / KRAS wt Allele / Metastatic Malignant Solid Neoplasm / Stage IV Colorectal Cancer AJCC v7 / Stage IVA Colorectal Cancer AJCC v7 / Stage IVB Colorectal Cancer AJCC v7 / Unresectable Solid Neoplasm	Biological / Drug / Other / Other / Drug	Active, not recruiting	Phase 1	Interventional	NIH / Industry	Other		Treatment			United States	NIH/Other US Fedral Agency
NCT01790295	21	10/26/2017	10/26/2017	11/15/2013	Primary Myelofibrosis / Post Polycythemia Vera Myelofibrosis / Post Essential Thrombocythemia Myelofibrosis	Drug	Terminated	Phase 2	Interventional	Other / NIH / Industry / Industry	Other		Treatment			Canada / United Kingdom / United States	NIH/Other US Fedral Agency
NCT01790594	46	8/15/2016	8/15/2016	2/15/2013	Simultaneous Kidney and Pancreas Transplantation	Biological / Drug / Biological / Drug / Drug	Terminated	Phase 2	Interventional	Other / Industry / Industry	NIH	Randomized	Treatment	Yes	Open access. Study's: Accession ID is SDY1433, and Digital Object Identifier (DOI) is : 10.21430/M3CEH2A7ZF	United States	NIH/Other US Fedral Agency
NCT01793883	639	5/15/2014	5/15/2014	5/15/2013	Influenza	Drug / Drug / Drug	Completed	Phase 2	Interventional	U.S. Fed	Industry	Randomized	Treatment			Australia / Belgium / Bulgaria / Canada / Colombia / Estonia / France / Germany / Hungary / Latvia / Mexico / New Zealand / Peru / South Africa / United Kingdom / United States	NIH/Other US Fedral Agency
NCT01794143	5047		4/30/2021	5/15/2013	Type 2 Diabetes / Comparative Effectiveness of Glycemia-lowering Medications	Drug / Drug / Drug / Drug	Completed	Phase 3	Interventional	NIH / NIH / Industry / Industry / Industry / Industry / Industry / Industry / U.S. Fed	Other	Randomized	Treatment			United States	NIH/Other US Fedral Agency
NCT01797523	62	10/31/2023	10/31/2023	10/7/2013	Endometrial Cancer	Drug / Drug / Drug	Active, not recruiting	Phase 2	Interventional	Industry / NIH	Other		Treatment			United States	NIH/Other US Fedral Agency
NCT01798992	56	3/15/2009	3/15/2009	9/15/2000	Idiopathic Dilated Cardiomyopathy	Drug / Drug / Drug	Completed	Phase 4	Interventional	NIH / Industry / Industry	Other	Randomized	Basic Science			United States	NIH/Other US Fedral Agency
NCT01803386	20	3/15/2015	3/15/2015	1/15/2013	Amyotrophic Lateral Sclerosis (ALS)	Device	Completed		Observational	NIH / NIH	Industry					United States	NIH/Other US Fedral Agency
NCT01806779	376	3/15/2015	12/15/2014	3/15/2013	Nicotine Dependence	Drug / Drug / Drug	Completed	Phase 2	Interventional	NIH / Industry	Other	Randomized	Treatment			United States	NIH/Other US Fedral Agency
NCT01807208	192	1/15/2016	1/15/2016	3/15/2013	Acute Myocardial Infarction	Other	Completed		Interventional	Industry / U.S. Fed	Other	Randomized	Prevention	No		United States	NIH/Other US Fedral Agency
NCT01808053	20	12/15/2013	12/15/2013	3/15/2013	Congestive Heart Failure	Device	Completed		Observational	NIH / NIH / Industry	Other					United States	NIH/Other US Fedral Agency
NCT01809691	1313	10/15/2027	5/18/2021	3/8/2013	Prostate Cancer	Drug / Drug	Active, not recruiting	Phase 3	Interventional	Industry / NIH	Other	Randomized	Treatment	Yes		United States	NIH/Other US Fedral Agency
NCT01811212	25	10/9/2017	7/13/2015	5/8/2013	Poorly Differentiated Thyroid Gland Carcinoma / Recurrent Thyroid Gland Carcinoma / Stage I Thyroid Gland Follicular Carcinoma / Stage I Thyroid Gland Papillary Carcinoma / Stage II Thyroid Gland Follicular Carcinoma / Stage II Thyroid Gland Papillary Carcinoma / Stage III Thyroid Gland Follicular Carcinoma / Stage III Thyroid Gland Papillary Carcinoma / Stage IVA Thyroid Gland Follicular Carcino…	Drug / Other	Completed	Phase 2	Interventional	Industry	NIH		Treatment			United States	NIH/Other US Fedral Agency
NCT01813604	1206	11/15/2013	11/15/2013	11/15/2012	Poliomyelitis	Biological / Biological / Biological / Biological / Biological	Completed	Phase 3	Interventional	Other / Other / Industry	U.S. Fed	Randomized	Prevention			Bangladesh	NIH/Other US Fedral Agency
NCT01814813	90	5/1/2023	4/3/2017	5/15/2013	Recurrent Glioblastoma / Recurrent Adult Brain Tumor / Gliosarcoma	Biological / Drug	Terminated	Phase 2	Interventional	NIH / Industry	Other	Randomized	Treatment			United States	NIH/Other US Fedral Agency
NCT01820442	30	9/15/2013	9/15/2013	3/15/2013	Opioid Dependence / Buprenorphine Withdrawal Syndrome	Drug / Drug	Completed	Phase 1	Interventional	NIH	Industry	Randomized	Treatment			United States	NIH/Other US Fedral Agency
NCT01823874	100	12/15/2013	11/15/2013	4/15/2013	Virtual Reality Pain Distraction	Procedure	Completed		Interventional	Industry / NIH	Other	Randomized	Basic Science			United States	NIH/Other US Fedral Agency
NCT01824576	9	11/15/2016	11/15/2016	4/15/2013	Head Injury / Intracranial Pathology / Compromised Cerebral Perfusion	Device	Terminated		Interventional	NIH	Industry		Treatment			United States	NIH/Other US Fedral Agency
NCT01824589	1		8/15/2012	8/15/2012	Head Injury	Device / Device	Terminated	Phase 4	Interventional	U.S. Fed	Industry	Randomized	Treatment				NIH/Other US Fedral Agency
NCT01825603	17	6/15/2017	6/15/2017	4/15/2013	Ampulla of Vater Adenocarcinoma / Gallbladder Adenocarcinoma / Metastatic Pancreatic Adenocarcinoma / Pancreatic Adenocarcinoma / Stage III Ampulla of Vater Cancer / Stage III Intrahepatic Cholangiocarcinoma / Stage III Pancreatic Cancer / Stage IIIA Gallbladder Cancer / Stage IIIA Hilar Cholangiocarcinoma / Stage IIIB Gallbladder Cancer / Stage IIIB Hilar Cholangiocarcinoma / Stage IV Ampulla of…	Drug / Drug / Drug / Other	Completed	Phase 1	Interventional	Industry / NIH	Other		Treatment			United States	NIH/Other US Fedral Agency
NCT01826864	0	8/8/2017	8/8/2017	8/5/2011	Stage IB Melanoma / Stage IIA Melanoma / Stage IIB Melanoma / Stage IIC Melanoma	Biological / Procedure / Other / Other	Withdrawn	Phase 3	Interventional	Industry / NIH	Other	Randomized	Treatment			United States	NIH/Other US Fedral Agency
NCT01827046	499	9/15/2018	9/15/2018	12/30/2013	Intracerebral Hemorrhage	Drug	Completed	Phase 3	Interventional	NIH / Industry / Industry	Other	Randomized	Treatment			Australia / Canada / China / Germany / Hungary / Israel / Spain / United Kingdom / United States	NIH/Other US Fedral Agency
NCT01828476	13	3/3/2016	2/15/2016	6/15/2013	Prostate Cancer	Drug / Drug / Drug	Terminated	Phase 2	Interventional	Other / NIH / Industry	Other	Randomized	Treatment			United States	NIH/Other US Fedral Agency
NCT01829568	33	1/19/2024	5/11/2015	6/21/2013	Ann Arbor Stage II Grade 1 Contiguous Follicular Lymphoma / Ann Arbor Stage II Grade 1 Non-Contiguous Follicular Lymphoma / Ann Arbor Stage II Grade 2 Contiguous Follicular Lymphoma / Ann Arbor Stage II Grade 2 Non-Contiguous Follicular Lymphoma / Ann Arbor Stage II Grade 3 Contiguous Follicular Lymphoma / Ann Arbor Stage II Grade 3 Non-Contiguous Follicular Lymphoma / Ann Arbor Stage III Grade 1…	Drug / Other / Drug / Other / Biological	Active, not recruiting	Phase 1	Interventional	Industry	NIH		Treatment			United States	NIH/Other US Fedral Agency
NCT01830114	10	6/15/2013	6/15/2013	4/15/2013	Alcohol Abuse / Drug Abuse	Behavioral	Completed		Interventional	NIH	Industry		Treatment			United States	NIH/Other US Fedral Agency
NCT01830426	232	1/15/2016	12/15/2015	11/15/2012	Primary Lung Cancer		Completed		Observational	Other / Other / Other / NIH	Industry					United States	NIH/Other US Fedral Agency
NCT01831505	4	7/15/2013	7/15/2013	11/15/2012	Lymphoma	Drug	Completed	Phase 1	Interventional	NIH / NIH / Other	Industry		Basic Science	No		United States	NIH/Other US Fedral Agency
NCT01832363	30	5/15/2019	12/15/2018	3/15/2013	Asthma	Drug / Other	Completed	Phase 2/Phase 3	Interventional	NIH / NIH / Other / Other	Industry	Randomized	Treatment			United States	NIH/Other US Fedral Agency
NCT01832714	300	11/15/2015	8/15/2015	9/15/2013	Concussion, Mild / Concussion, Intermediate / Concussion, Severe		Completed		Observational	U.S. Fed	Industry					United States	NIH/Other US Fedral Agency
NCT01832974	9	9/15/2014	3/15/2014	12/15/2012	Adrenocortical Carcinoma	Drug	Terminated	Phase 1	Interventional	NIH	Industry	Non-Randomized	Basic Science			United States	NIH/Other US Fedral Agency
NCT01833390	58	1/15/2015	1/15/2015	9/15/2011	Asthma / COPD / Healthy	Drug	Completed	Phase 2	Interventional	Other / NIH / NIH	Industry		Diagnostic			United States	NIH/Other US Fedral Agency
NCT01835132	8	2/15/2016	7/15/2014	3/15/2013	Scleritis	Device	Completed	Phase 1/Phase 2	Interventional	Industry	NIH		Treatment	No		United States	NIH/Other US Fedral Agency
NCT01835223	33	11/8/2019	12/24/2018	7/11/2013	Advanced Adult Hepatocellular Carcinoma / Non-Resectable Hepatocellular Carcinoma	Drug / Drug	Completed	Phase 1/Phase 2	Interventional	Other / Industry / NIH	Other	Non-Randomized	Treatment			United States	NIH/Other US Fedral Agency
NCT01836276	449	4/15/2017	4/15/2017	2/15/2013	Smoking Cessation	Drug	Completed	Phase 4	Interventional	NIH / Industry	Other	Non-Randomized	Treatment			United States	NIH/Other US Fedral Agency
NCT01838434	106	5/15/2017	9/30/2014	7/15/2013	Relapsed/Refractory Mantle Cell Lymphoma	Drug / Drug	Completed	Phase 1	Interventional	NIH / Industry / Industry / Industry	Other	Randomized	Treatment			United States	NIH/Other US Fedral Agency
NCT01843621	7	2/15/2009	2/15/2005	2/15/2005	Dengue	Biological	Completed	Phase 1/Phase 2	Interventional	Industry	U.S. Fed		Prevention	Yes		Thailand	NIH/Other US Fedral Agency
NCT01843686	42	3/15/2018	2/15/2018	4/15/2013	Acute Burns	Device / Other	Unknown status	Phase 1	Interventional	U.S. Fed	Industry	Randomized	Treatment			United States	NIH/Other US Fedral Agency
NCT01845740	22	6/15/2009	6/15/2009	1/15/2007	Lupus Erythematosus, Cutaneous / Lupus Erythematosus, Discoid / Lupus Erythematosus, Systemic / Lupus Vasculitis, Central Nervous System / Lupus Nephritis	Drug / Drug	Completed	Phase 1	Interventional	U.S. Fed	Industry	Randomized	Treatment			United States	NIH/Other US Fedral Agency
NCT01846052	56	4/15/2017	4/15/2017	6/15/2013	Achromatopsia		Completed		Observational	NIH	Industry					United States	NIH/Other US Fedral Agency
NCT01852071	46	8/27/2018	8/27/2018	8/2/2013	ADA-SCID	Genetic / Drug / Drug	Completed	Phase 1/Phase 2	Interventional	NIH / NIH / NIH / Industry	Other		Treatment			United States	NIH/Other US Fedral Agency
NCT01852942	52	7/16/2019	7/16/2019	9/15/2014	HIV Infection / HIV Infections	Drug / Drug	Completed	Phase 2	Interventional	NIH / Industry	Other	Randomized	Treatment			United States	NIH/Other US Fedral Agency
NCT01856920	35	3/1/2020	12/31/2019	3/7/2013	Medullary Thyroid Cancer (MTC)	Biological	Unknown status	Phase 2	Interventional	NIH	Industry	Randomized	Treatment			United States	NIH/Other US Fedral Agency
NCT01857869	64	12/16/2014	3/24/2014	5/20/2013	Malaria	Biological / Biological / Procedure	Completed	Phase 2	Interventional	U.S. Fed / Other	Industry	Non-Randomized	Prevention	Yes	Access is provided after a research proposal is submitted and has received approval from the Independent Review Panel and after a Data Sharing Agreement is in place. Access is provided for an initial period of 12 months but an extension can be granted, when justified, for up to another 12 months.	United States	NIH/Other US Fedral Agency
NCT01859325	33	2/26/2017	2/26/2017	5/10/2013	HIV / Therapeutic Vaccine	Biological / Biological / Biological / Drug	Completed	Phase 1	Interventional	Industry	NIH	Randomized	Treatment	No		United States	NIH/Other US Fedral Agency
NCT01861730	243	12/22/2017	12/22/2017	7/1/2013	Tuberculosis	Biological / Biological	Completed	Phase 1/Phase 2	Interventional	Other / Industry / NIH / Other	Other	Randomized	Prevention			South Africa	NIH/Other US Fedral Agency
NCT01863186	603	12/15/2014	11/15/2014	6/15/2013	Opioid Dependence / Acute Opioid Withdrawal Syndrome	Drug / Drug / Drug	Completed	Phase 3	Interventional	NIH	Industry	Randomized	Treatment			United States	NIH/Other US Fedral Agency
NCT01864603	150395	4/15/2021	4/15/2021	4/15/2013	HIV / Tuberculosis / Hypertension / Diabetes / Maternal Child Health / Cost Effectiveness	Other / Other / Other / Other	Completed		Interventional	Other / Other / Other / Industry / Other / NIH / U.S. Fed / Other	Other	Randomized	Other	No		Kenya / Uganda	NIH/Other US Fedral Agency
NCT01865032	150	4/15/2014	8/15/2013	6/15/2013	Skin Diseases		Completed		Observational	Industry	U.S. Fed					United States	NIH/Other US Fedral Agency
NCT01865539	51	6/15/2016	1/15/2016	5/15/2013	Back Pain Lower Back Chronic	Device / Device	Terminated		Interventional	Industry / Other	U.S. Fed	Randomized	Treatment	No		United States	NIH/Other US Fedral Agency
NCT01866423	4	7/26/2016	7/23/2015	10/25/2013	Adenocarcinoma of the Prostate / Hormone-resistant Prostate Cancer / Recurrent Prostate Cancer / Stage IV Prostate Cancer	Drug / Other	Terminated	Phase 2	Interventional	NIH / Industry	Other		Treatment			United States	NIH/Other US Fedral Agency
NCT01867437	15	3/15/2014	3/15/2014	5/15/2013	Obesity / Morbid Obesity	Drug / Drug	Completed	Phase 1	Interventional	NIH	Industry	Randomized	Treatment	No		United States	NIH/Other US Fedral Agency
NCT01873911	30	8/15/2014	7/15/2014	12/15/2010	Sanfilippo Syndrome Type A / Sanfilippo Syndrome Type B / Hurler Syndrome		Completed		Observational	Other / NIH / NIH / NIH / Other / Industry	Other					United States	NIH/Other US Fedral Agency
NCT01876446	38	2/24/2020	7/18/2017	8/29/2013	Recurrent Small Cell Lung Carcinoma	Other / Drug / Other	Completed	Phase 2	Interventional	NIH / Industry	Other		Treatment			United States	NIH/Other US Fedral Agency
NCT01877941	39	12/15/2013	11/15/2013	12/15/2012	Myocardial Infarction / Myocardial Ischemia	Device / Device / Device	Completed		Interventional	Other / U.S. Fed / Other / Industry	Other		Diagnostic			United States	NIH/Other US Fedral Agency
NCT01878617	660	1/15/2028	1/15/2025	6/23/2013	Medulloblastoma	Radiation / Drug / Drug / Drug / Drug / Drug / Drug / Other / Other	Active, not recruiting	Phase 2	Interventional	Industry / NIH	Other	Non-Randomized	Treatment			Australia / Canada / New Zealand / United States	NIH/Other US Fedral Agency
NCT01879696	150	6/15/2015	5/15/2014	6/15/2013	Compartment Syndrome	Device	Unknown status		Interventional	U.S. Fed	Industry	Randomized	Treatment			United States	NIH/Other US Fedral Agency
NCT01880177	346	1/15/2015	1/15/2015	2/15/2013	Chronic Obstructive Pulmonary Disease (COPD)		Completed		Observational	Industry / NIH	Other					United States	NIH/Other US Fedral Agency
NCT01880229	180	5/15/2018	5/15/2018	8/15/2012	Fraility / Risk of Falling		Completed		Observational [Patient Registry]	NIH	Industry					United States	NIH/Other US Fedral Agency
NCT01881711	400	9/15/2015	6/15/2015	5/15/2013	Suspected CSF Shunt Obstruction	Device / Device	Unknown status	Phase 4	Interventional	NIH	Industry	Non-Randomized	Diagnostic			United States	NIH/Other US Fedral Agency
NCT01882010	37	1/15/2016	1/15/2016	9/15/2013	Parkinson's Disease	Procedure / Procedure / Procedure / Procedure / Procedure / Procedure / Procedure / Drug / Drug / Procedure / Procedure / Procedure / Procedure / Procedure / Procedure / Procedure / Procedure / Procedure / Procedure / Behavioral / Procedure / Procedure / Procedure	Completed	Phase 1	Interventional	Industry / NIH / Other / Other	Other	Randomized	Treatment			United States	NIH/Other US Fedral Agency
NCT01885559	486	6/15/2014	6/15/2014	1/15/2006	Kidney, Polycystic	Drug / Drug / Drug	Completed	Phase 3	Interventional	Industry / Industry / Other / Other / Other	NIH	Randomized	Treatment	Yes		United States	NIH/Other US Fedral Agency
NCT01886105	4	6/11/2017	12/11/2015	8/19/2013	Metastatic Osteosarcoma	Drug / Other / Radiation	Terminated	Phase 2	Interventional	NIH / Industry	Other		Treatment	No		United States	NIH/Other US Fedral Agency
NCT01887847	6	8/15/2014	8/15/2014	6/15/2013	Nicotine Pharmacokinetic Study	Drug / Drug	Completed	Phase 1	Interventional	NIH	Industry	Randomized	Treatment			United States	NIH/Other US Fedral Agency
NCT01888900	35	11/15/2015	11/15/2015	5/15/2013	Cirrhosis / Chronic Hepatitis C / Hepatitis C / Hepatitis C, Chronic	Drug / Drug	Completed	Phase 2	Interventional	Industry	NIH	Randomized	Treatment	Yes		United States	NIH/Other US Fedral Agency
NCT01894061	25	7/28/2019	7/28/2019	6/12/2013	Adult Giant Cell Glioblastoma / Adult Glioblastoma / Adult Gliosarcoma / Recurrent Adult Brain Tumor	Biological / Device / Other	Completed	Phase 2	Interventional	Industry / NIH	Other		Treatment			United States	NIH/Other US Fedral Agency
NCT01895361	198	3/15/2016	3/15/2016	7/15/2013	Sickle Cell Disease	Drug / Drug	Completed	Phase 2	Interventional	NIH / U.S. Fed	Industry	Randomized	Treatment	Yes		Brazil / Jamaica / United States	NIH/Other US Fedral Agency
NCT01898793	89	4/4/2022	12/28/2021	8/11/2014	Leukemia, Myeloid, Acute	Drug / Drug / Procedure / Biological / Biological / Drug / Procedure / Procedure	Terminated	Phase 1/Phase 2	Interventional	Other / Other / Other / Other / NIH / Industry	Other	Non-Randomized	Treatment	No		United States	NIH/Other US Fedral Agency
NCT01899651	14	8/15/2016	8/15/2016	5/15/2014	Intraventricular Brain Hemorrhage		Completed		Observational	Other / NIH	Industry					United States	NIH/Other US Fedral Agency
NCT01902173	27	10/6/2023	5/16/2018	7/19/2013	Hematopoietic and Lymphoid Cell Neoplasm / Locally Advanced Malignant Solid Neoplasm / Locally Advanced Melanoma / Metastatic Malignant Solid Neoplasm / Metastatic Melanoma / Stage IIIC Cutaneous Melanoma AJCC v7 / Stage IV Cutaneous Melanoma AJCC v6 and v7 / Unresectable Malignant Solid Neoplasm / Unresectable Melanoma	Procedure / Procedure / Procedure / Drug / Procedure / Drug / Drug	Active, not recruiting	Phase 1/Phase 2	Interventional	Industry / Industry	NIH		Treatment			United States	NIH/Other US Fedral Agency
NCT01903564	39	6/15/2018	6/15/2016	3/15/2014	Fetal Arrhythmia / Abnormality in Fetal Heart Rate or Rhythm / Long QT Syndrome	Device / Device / Device	Completed		Observational [Patient Registry]	Industry / Other / NIH	Other					United States	NIH/Other US Fedral Agency
NCT01906385	55	1/15/2025	1/15/2025	6/3/2015	Glioma	Drug	Recruiting	Phase 1/Phase 2	Interventional	NIH	Industry		Treatment			United States	NIH/Other US Fedral Agency
NCT01907906	29	5/15/2014	5/15/2014	6/15/2013	Focus of Study: Radiolabel Recovery and Survival of RBCs	Device	Completed	Phase 1	Interventional	U.S. Fed	Industry	Randomized	Treatment			United States	NIH/Other US Fedral Agency
NCT01909752	12	4/15/2017	11/15/2016	7/15/2013	Carcinoma, Non-Small-Cell Lung	Drug / Biological / Drug / Drug / Biological	Completed	Phase 2	Interventional	NIH / Other / Other / Other / Other	Industry	Randomized	Treatment			United States	NIH/Other US Fedral Agency
NCT01909791	702	9/11/2018	9/11/2018	10/15/2013	Diabetic Macular Edema	Procedure / Drug / Procedure / Drug	Completed	Phase 3	Interventional	Industry / NIH / NIH	Other	Randomized	Treatment			Canada / United States	NIH/Other US Fedral Agency
NCT01911507	35	8/26/2020	8/26/2020	8/27/2013	Recurrent Non-small Cell Lung Cancer	Drug / Drug	Completed	Phase 1	Interventional	Industry / NIH	Other		Treatment			United States	NIH/Other US Fedral Agency
NCT01912404	5	8/15/2015	8/15/2015	7/15/2013	Alcoholic Hepatitis	Drug / Drug	Terminated	Phase 2	Interventional	NIH	Industry	Randomized	Treatment	No		United States	NIH/Other US Fedral Agency
NCT01913353	440	8/15/2017	3/15/2017	3/15/2015	18-42 Year Old Healthy Vaccinia-naïve Subjects	Biological / Biological	Completed	Phase 3	Interventional	U.S. Fed	Industry	Randomized	Prevention			Korea, Republic of	NIH/Other US Fedral Agency
NCT01915212	69	3/6/2017	3/6/2017	9/26/2013	Healthy Volunteers	Biological / Other	Completed	Phase 1	Interventional	Industry	NIH	Randomized	Other			United States	NIH/Other US Fedral Agency
NCT01918306	11	4/15/2015	12/15/2014	9/15/2013	Estrogen Receptor Negative Breast Cancer / Human Epidermal Growth Factor 2 Negative Carcinoma of Breast / Triple Negative Breast Cancer / Recurrent Breast Cancer / Stage IV Breast Cancer / Triple-negative Breast Cancer	Drug / Other / Other / Procedure / Drug	Terminated	Phase 1/Phase 2	Interventional	NIH / Industry	Other	Randomized	Treatment			United States	NIH/Other US Fedral Agency
NCT01919983	28	9/15/2014	9/15/2014	3/15/2012	Ischemic Cardiomyopathy / Dilated Cardiomyopathy / Inflammation / Sudden Cardiac Death		Completed		Observational	NIH / Industry	Other					United States	NIH/Other US Fedral Agency
NCT01923337	17	10/17/2016	10/17/2016	8/15/2013	Mucinous Adenocarcinoma of the Colon / Mucinous Adenocarcinoma of the Rectum / Recurrent Colon Cancer / Recurrent Rectal Cancer / Signet Ring Adenocarcinoma of the Colon / Signet Ring Adenocarcinoma of the Rectum / Stage IIIA Colon Cancer / Unspecified Adult Solid Tumor, Protocol Specific	Drug / Drug	Completed	Phase 1	Interventional	NIH / Industry	Other		Treatment			United States	NIH/Other US Fedral Agency
NCT01924260	26	2/8/2017	2/8/2017	8/9/2013	Acinar Cell Adenocarcinoma of the Pancreas / Duct Cell Adenocarcinoma of the Pancreas / Recurrent Pancreatic Cancer / Stage III Pancreatic Cancer / Stage IV Pancreatic Cancer / Unspecified Adult Solid Tumor, Protocol Specific	Drug / Drug	Completed	Phase 1	Interventional	NIH / Industry	Other		Treatment			United States	NIH/Other US Fedral Agency
NCT01925092	0		12/15/2016	8/15/2013	Cushing's Disease	Drug	Withdrawn	Phase 3	Interventional	NIH	Industry		Treatment			United States	NIH/Other US Fedral Agency
NCT01925963	83	1/6/2016	1/6/2016	1/10/2014	Focus: Healthy Adults Without Brain Injury		Completed		Observational	U.S. Fed / Industry / Other / Other	Other					United States	NIH/Other US Fedral Agency
NCT01926626	76	10/15/2014	7/15/2014	9/15/2013	Nicotine Dependence	Drug / Drug	Completed	Phase 2	Interventional	Industry / NIH	Other		Treatment			United States	NIH/Other US Fedral Agency
NCT01928420	30	6/15/2014	6/15/2014	4/15/2007	Alzheimer's Disease / Dementia	Drug / Drug	Completed	Phase 2	Interventional	NIH / U.S. Fed	Industry	Randomized	Treatment	Undecided		United States	NIH/Other US Fedral Agency
NCT01932801	308	6/30/2019	10/11/2018	8/1/2013	Alcohol Use Disorder	Drug / Other / Behavioral	Completed	Phase 2	Interventional	NIH / Industry	Other	Randomized	Treatment			United States	NIH/Other US Fedral Agency
NCT01936376	150	6/15/2015	6/15/2015	9/15/2012	Head and Neck Cancer		Unknown status		Observational	Other / Other / Other / Other / NIH / Industry / Industry / Industry / Industry / Industry / Industry / Other	Other					United States	NIH/Other US Fedral Agency
NCT01936948	1257	12/15/2022	10/15/2017	4/15/2013	Colon Polyps	Procedure	Unknown status		Interventional	Other / Industry	U.S. Fed	Randomized	Treatment			United States	NIH/Other US Fedral Agency
NCT01937468	25	12/15/2024	8/15/2017	11/15/2013	Chronic Graft Versus Host Disease / Chronic GVHD / Complications of Organ Transplant Stem Cells	Other / Drug	Active, not recruiting	Phase 1	Interventional	Industry / Industry / NIH	Other		Treatment			United States	NIH/Other US Fedral Agency
NCT01939301	78	10/31/2016	10/31/2016	10/15/2013	Pulmonary Embolism	Drug / Drug	Completed	Phase 2	Interventional	Industry / NIH / Other / Other / NIH	Other	Randomized	Treatment			United States	NIH/Other US Fedral Agency
NCT01943825	90	11/25/2015	11/25/2015	11/5/2013	Dengue / Dengue Fever / Dengue Hemorrhagic Fever	Biological / Biological / Biological / Biological	Completed	Phase 2	Interventional	U.S. Fed	Industry	Randomized	Prevention	Yes		United States	NIH/Other US Fedral Agency
NCT01945866	129	6/5/2017	6/5/2017	2/15/2014	Diabetic Macular Edema	Drug / Drug / Procedure	Completed	Phase 2	Interventional	Industry / Industry / NIH	Other	Randomized	Treatment			United States	NIH/Other US Fedral Agency
NCT01946217	82	9/15/2015	9/15/2015	9/15/2013	HIV Infection / Malignant Neoplasm / Precancerous Condition	Other	Completed		Observational	NIH / Industry / Other	Other			No		United States	NIH/Other US Fedral Agency
NCT01946789	26	12/15/2017	8/15/2017	5/15/2014	Advanced Solid Tumors	Biological	Completed	Phase 1	Interventional	NIH	Industry		Treatment	Undecided		United States	NIH/Other US Fedral Agency
NCT01946880	102	7/3/2019	7/3/2019	11/20/2013	Systemic Lupus Erythematosus / SLE	Drug / Drug / Drug	Terminated	Phase 2	Interventional	Other / Industry	NIH	Randomized	Treatment			United States	NIH/Other US Fedral Agency
NCT01948141	6	8/16/2016	8/16/2016	1/30/2014	Recurrent Non-small Cell Lung Cancer / Squamous Cell Lung Cancer / Stage III Non-small Cell Lung Cancer / Stage IV Non-small Cell Lung Cancer	Drug	Completed	Phase 2	Interventional	NIH / Industry	Other		Treatment			United States	NIH/Other US Fedral Agency
NCT01949337	1311	8/31/2023	11/2/2018	1/22/2014	Adenocarcinoma of the Prostate / Hormone-resistant Prostate Cancer / Recurrent Prostate Cancer / Stage IV Prostate Cancer	Drug / Drug / Drug	Active, not recruiting	Phase 3	Interventional	NIH / Industry / Industry / Industry	Other	Randomized	Treatment			Canada / Puerto Rico / United States	NIH/Other US Fedral Agency
NCT01950091	606	7/15/2013	7/15/2013	1/15/2013	Low Back Pain	Behavioral / Other	Completed		Interventional	NIH	Industry	Randomized	Supportive Care				NIH/Other US Fedral Agency
NCT01950312	10	12/15/2015	10/15/2015	8/15/2013	Autoimmune Inner Ear Disease	Drug	Completed	Phase 2	Interventional	Other / NIH	Industry		Treatment			United States	NIH/Other US Fedral Agency
NCT01950663	468	4/15/2014	4/15/2014	9/15/2013	Diabetic Retinopathy	Device	Completed		Interventional	Industry / NIH	Industry		Diagnostic	No		United States	NIH/Other US Fedral Agency
NCT01951209	13	6/12/2017	11/17/2016	11/17/2016	Liver Cirrhosis / Chronic Hepatitis C	Drug / Drug	Terminated		Interventional	Industry	U.S. Fed	Randomized	Basic Science	Yes		United States	NIH/Other US Fedral Agency
NCT01953354	16	11/15/2015	11/15/2015	11/15/2013	Colitis, Ulcerative	Biological / Biological	Terminated	Phase 2	Interventional	Industry / Other	NIH	Randomized	Treatment			United States	NIH/Other US Fedral Agency
NCT01954160	5	12/15/2014	12/15/2014	12/15/2013	Heart Failure	Device	Terminated	Phase 2	Interventional	NIH / Industry	Other	Randomized	Treatment			United States	NIH/Other US Fedral Agency
NCT01957709	8	6/1/2018	6/1/2018	9/25/2013	Myxoid Liposarcoma / Round Cell Liposarcoma / Synovial Sarcoma	Other / Biological	Terminated	Early Phase 1	Interventional	NIH / Industry	Other		Basic Science	No		United States	NIH/Other US Fedral Agency
NCT01957995	13	7/14/2016	5/29/2014	11/8/2013	Unspecified Adult Solid Tumor, Protocol Specific	Drug / Other	Completed	Phase 1	Interventional	Industry / NIH	Other	Randomized	Treatment			United States	NIH/Other US Fedral Agency
NCT01959139	126	7/15/2023	4/15/2019	1/23/2014	Metastatic Pancreatic Adenocarcinoma	Drug / Drug / Drug / Drug / Drug	Active, not recruiting	Phase 1/Phase 2	Interventional	NIH / Industry	Other	Randomized	Treatment			United States	NIH/Other US Fedral Agency
NCT01959698	29	6/1/2025	6/1/2020	4/17/2014	CD20 Positive / Recurrent Diffuse Large B-Cell Lymphoma / Refractory Diffuse Large B-Cell Lymphoma / Stage I Diffuse Large B-Cell Lymphoma / Stage II Diffuse Large B-Cell Lymphoma / Stage III Diffuse Large B-Cell Lymphoma / Stage IV Diffuse Large B-Cell Lymphoma	Drug / Drug / Drug / Drug / Other / Other / Biological	Active, not recruiting	Phase 1	Interventional	NIH / Industry	Other		Treatment			United States	NIH/Other US Fedral Agency
NCT01960257	92	1/31/2017	1/31/2017	10/25/2013	Tuberculosis	Device / Other	Completed	Phase 4	Interventional	U.S. Fed / Industry	Other	Randomized	Supportive Care			United States	NIH/Other US Fedral Agency
NCT01961115	11	5/18/2017	10/31/2016	9/13/2013	Mucosal Melanoma / Recurrent Melanoma / Recurrent Uveal Melanoma / Stage IIIA Skin Melanoma / Stage IIIA Uveal Melanoma / Stage IIIB Skin Melanoma / Stage IIIB Uveal Melanoma / Stage IIIC Skin Melanoma / Stage IIIC Uveal Melanoma / Stage IV Skin Melanoma / Stage IV Uveal Melanoma	Drug / Biological	Completed	Phase 2	Interventional	Industry / NIH / Other	Other		Treatment			United States	NIH/Other US Fedral Agency
NCT01962558	30	5/15/2016	5/15/2015	2/15/2014	Tinnitus	Device / Device	Completed		Interventional	NIH	Industry	Randomized	Treatment	No		United States	NIH/Other US Fedral Agency
NCT01964924	37	4/23/2018	1/20/2017	10/2/2013	Estrogen Receptor Negative / HER2/Neu Negative / Invasive Breast Carcinoma / Progesterone Receptor Negative / Recurrent Breast Carcinoma / Stage IV Breast Cancer / Triple-Negative Breast Carcinoma	Drug / Other / Drug	Completed	Phase 2	Interventional	Industry	NIH		Treatment			United States	NIH/Other US Fedral Agency
NCT01965639	648	6/15/2016	6/15/2016	4/15/2013	Diabetes Mellitus, Type 2	Other	Completed		Interventional	U.S. Fed / Industry	Other		Supportive Care			United States	NIH/Other US Fedral Agency
NCT01965951	96	3/15/2017	3/15/2017	7/15/2013	Stroke / Acquired Brain Injury / Hemispatial Neglect	Other / Other	Completed		Interventional	Other / U.S. Fed / Other	Industry	Randomized	Treatment			United States	NIH/Other US Fedral Agency
NCT01966055	13	9/15/2014	8/15/2014	12/15/2013	Bacterial Infections	Drug	Completed	Phase 1	Interventional	U.S. Fed	Industry		Treatment			United States	NIH/Other US Fedral Agency
NCT01968382	57	12/22/2018	12/22/2018	12/15/2014	Hepatitis, Alcoholic	Drug / Drug	Completed	Phase 2	Interventional	NIH / Industry	Other	Randomized	Treatment			United States	NIH/Other US Fedral Agency
NCT01968798	14500	4/15/2024	1/15/2019	9/15/2013	Cancer	Drug / Drug	Active, not recruiting	Phase 4	Interventional	NIH / NIH / Other / Other / Other / Industry	Other	Randomized	Prevention			United States	NIH/Other US Fedral Agency
NCT01969708	362	3/15/2021	11/15/2016	9/15/2014	Central Retinal Vein Occlusion	Drug / Drug	Completed	Phase 3	Interventional	NIH / Other / Other	Industry	Randomized	Treatment	Yes	Confidentiality agreements will be required before anonymized data will be shared.	United States	NIH/Other US Fedral Agency
NCT01970371	69	9/15/2016	8/18/2016	9/16/2014	Bloodstream Infections (BSI) Due to CRE / Hospital-Acquired Bacterial Pneumonia (HABP) Due to CRE / Ventilator-Associated Bacterial Pneumonia (VABP) Due to CRE / Complicated Urinary Tract Infection (cUTI) Due to CRE / Acute Pyelonephritis (AP) Due to CRE	Drug / Drug / Drug / Drug / Drug	Completed	Phase 3	Interventional	U.S. Fed	Industry	Randomized	Treatment				NIH/Other US Fedral Agency
NCT01972152	30	2/15/2014	2/15/2014	10/15/2013	Hypoglycemia	Drug / Drug / Drug	Completed	Phase 2	Interventional	NIH / Industry	Industry	Randomized	Treatment			United States	NIH/Other US Fedral Agency
NCT01972438	18	1/15/2016	5/15/2015	11/15/2013	Graft vs Host Disease	Drug / Drug	Terminated	Phase 2	Interventional	Industry	NIH	Randomized	Treatment	No		United States	NIH/Other US Fedral Agency
NCT01973881	192	12/15/2026	12/15/2026	12/22/2014	Myelofibrosis	Procedure	Recruiting		Observational	Industry / NIH	Other			No		United States	NIH/Other US Fedral Agency
NCT01975402	42	3/31/2019	3/31/2019	11/15/2013	Congestive Heart Failure		Completed		Observational	Industry / NIH	Other			No		United States	NIH/Other US Fedral Agency
NCT01975766	14	7/11/2017	11/15/2016	1/15/2014	Head and Neck Neoplasms	Dietary Supplement / Device	Terminated		Interventional	NIH / NIH / Industry / Other	Other		Treatment	Yes		United States	NIH/Other US Fedral Agency
NCT01976520	30	1/15/2024	1/15/2024	10/15/2013	Chronic Lymphocytic Leukemia (CLL)	Biological	Active, not recruiting	Phase 1	Interventional	NIH	Industry		Treatment	Undecided		United States	NIH/Other US Fedral Agency
NCT01976910	23	10/15/2013	10/15/2013	9/15/2010	Advanced Cancer	Drug	Completed	Phase 1	Interventional	NIH	Industry	Non-Randomized	Treatment			United States	NIH/Other US Fedral Agency
NCT01978080	39		12/15/2014	10/15/2013	Essential Tremor	Device	Completed		Interventional	Other / Other / NIH	Industry	Randomized	Diagnostic			United States	NIH/Other US Fedral Agency
NCT01978314	33	8/15/2014	8/15/2014	8/15/2013	Chronic Kidney Disease / Acute Kidney Injury	Device	Completed		Interventional	NIH / NIH	Industry	Non-Randomized	Diagnostic	Undecided		United States	NIH/Other US Fedral Agency
NCT01978795	25	2/15/2012	11/15/2011	8/15/2011	Concussion	Other / Other	Completed	Phase 2	Interventional	NIH	Industry	Randomized				United States	NIH/Other US Fedral Agency
NCT01979991	184	12/15/2015	3/15/2015	8/15/2010	Lung Diseases	Procedure	Completed	Phase 1	Interventional	NIH / Industry	Other		Basic Science			United States	NIH/Other US Fedral Agency
NCT01982643	49	2/15/2015	2/15/2015	11/15/2013	Methamphetamine Use Disorder	Drug	Completed	Phase 1/Phase 2	Interventional	NIH / Industry	Other		Treatment			United States	NIH/Other US Fedral Agency
NCT01982942	255	12/15/2017	5/15/2017	11/15/2013	Multiple Sclerosis, Primary Progressive / Multiple Sclerosis, Secondary Progressive	Drug / Drug	Completed	Phase 2	Interventional	NIH / NIH / Other	Industry	Randomized	Treatment			United States	NIH/Other US Fedral Agency
NCT01983475	24	5/15/2020	5/15/2020	1/15/2015	Osteoporosis / Spinal Cord Injury	Drug / Drug	Unknown status	Phase 4	Interventional	Industry	U.S. Fed	Randomized	Treatment			United States	NIH/Other US Fedral Agency
NCT01984073	26	12/15/2019	12/15/2019	12/15/2012	Dyslipidemia	Drug / Drug / Other	Completed	Phase 1	Interventional	NIH / Industry	Other	Randomized	Other	No		United States	NIH/Other US Fedral Agency
NCT01984983	42	5/15/2015	6/15/2014	12/15/2013	Venezuelan Equine Encephalitis Virus Infection	Biological / Other	Completed	Phase 1	Interventional	U.S. Fed	Industry	Randomized	Prevention			United States	NIH/Other US Fedral Agency
NCT01988636	296	8/20/2015	8/20/2015	10/29/2013	Malaria	Biological / Drug	Completed	Phase 1	Interventional	Other / Industry	NIH	Randomized	Prevention			Mali	NIH/Other US Fedral Agency
NCT01989533	62	4/8/2019	4/8/2019	11/19/2013	Vaccine Response	Biological / Biological / Biological	Completed	Phase 1	Interventional	Industry	NIH	Randomized	Prevention			United States	NIH/Other US Fedral Agency
NCT01989949	20	4/15/2013	1/15/2013	11/15/2012	Normal Drug Tolerance	Drug	Completed	Phase 1	Interventional	U.S. Fed	Industry		Basic Science			United States	NIH/Other US Fedral Agency
NCT01990768	967	11/7/2017	11/7/2017	5/15/2015	Traumatic Brain Injury	Drug / Drug / Drug	Completed	Phase 2	Interventional	NIH / U.S. Fed / Other / Other / Other / Industry	Other	Randomized	Treatment	Yes		Canada / United States	NIH/Other US Fedral Agency
NCT01992276	0	2/15/2015	10/15/2014	12/15/2013	Influenza	Biological / Biological / Biological	Withdrawn	Phase 2	Interventional	Other / NIH	Industry	Randomized	Treatment			Australia / Belgium / Brazil / Bulgaria / Canada / France / Germany / Netherlands / South Africa / Spain / Sweden / United States	NIH/Other US Fedral Agency
NCT01992939	51	12/15/2015	12/15/2015	11/15/2013	Healthy / Peripheral Vascular Disease / Vasoconstriction	Other / Other	Completed		Interventional	Industry	U.S. Fed	Non-Randomized	Diagnostic			United States	NIH/Other US Fedral Agency
NCT01996254	28	1/28/2019	1/28/2019	10/15/2013	Post-Amputation Pain / Phantom Limb Pain / Residual Limb Pain	Device	Completed		Interventional	Industry / U.S. Fed	Industry	Randomized	Treatment			United States	NIH/Other US Fedral Agency
NCT01998841	252	8/15/2023	3/22/2022	12/20/2013	Alzheimer's Disease	Drug / Drug	Active, not recruiting	Phase 2	Interventional	Other / NIH	Industry	Randomized	Treatment			Colombia	NIH/Other US Fedral Agency
NCT02000089	7000	12/15/2025	10/15/2024	1/6/2014	Pancreas Cancer / Peutz-Jeghers Syndrome (PJS) / Gene Mutation / Germline Mutation Carrier / Lynch Syndrome	Drug / Diagnostic Test / Other	Recruiting	Phase 3	Interventional	Industry / NIH	Other	Non-Randomized	Diagnostic	No		United States	NIH/Other US Fedral Agency
NCT02004275	117		12/1/2021	2/15/2014	Multiple Myeloma in Relapse	Drug / Drug / Drug	Active, not recruiting	Phase 1/Phase 2	Interventional	NIH / Industry / Industry	Other	Randomized	Treatment			United States	NIH/Other US Fedral Agency
NCT02008877	20	7/15/2018	4/15/2018	12/15/2013	Malignant Peripheral Nerve Sheath Tumors (MPNST) / Sarcoma	Drug / Drug	Completed	Phase 1/Phase 2	Interventional	Industry / U.S. Fed	Other		Treatment			United States	NIH/Other US Fedral Agency
NCT02009332	21	12/1/2019	12/1/2019	4/9/2014	Non-muscle Invasive Bladder Cancer (NMIBC)	Drug / Drug	Completed	Phase 1/Phase 2	Interventional	NIH	Industry	Non-Randomized	Treatment			United States	NIH/Other US Fedral Agency
NCT02010593	96	4/15/2015	4/15/2015	12/15/2013	Human Immunodeficiency Virus	Drug / Drug	Completed	Phase 2	Interventional	NIH	Industry	Randomized	Prevention	No		United States	NIH/Other US Fedral Agency
NCT02014649	15	5/15/2014	4/15/2014	11/15/2013	Influenza	Drug / Drug / Drug	Terminated	Phase 1/Phase 2	Interventional	U.S. Fed	Industry	Randomized	Treatment			United States	NIH/Other US Fedral Agency
NCT02019030	5	1/3/2017	1/3/2017	12/15/2013	Benign Prostatic Hyperplasia		Terminated		Observational	Other / U.S. Fed	Industry					United States	NIH/Other US Fedral Agency
NCT02019225	7053	4/30/2017	1/31/2017	12/18/2013	End Stage Renal Disease	Other	Terminated		Interventional	NIH / NIH / Industry / Industry / NIH	Other	Randomized	Treatment			United States	NIH/Other US Fedral Agency
NCT02020889	136	9/5/2016	9/5/2016	2/5/2014	Churg-Strauss Syndrome	Biological / Drug	Completed	Phase 3	Interventional	NIH	Industry	Randomized	Treatment			Belgium / Canada / France / Germany / Italy / Japan / Spain / United Kingdom / United States	NIH/Other US Fedral Agency
NCT02022644	18	5/31/2028	12/31/2020	10/23/2014	High Grade Glioma	Drug	Active, not recruiting	Phase 1	Interventional	Industry / NIH	Other	Non-Randomized	Treatment	No		United States	NIH/Other US Fedral Agency
NCT02022761	32	2/15/2014	10/15/2013	10/15/2013	Asthma	Drug	Completed	Phase 1	Interventional	U.S. Fed	Industry	Randomized	Treatment			United Kingdom	NIH/Other US Fedral Agency
NCT02025413	46	12/15/2015	12/15/2015	11/15/2011	Metastatic Progressive Castration-resistant Prostate Cancer / Metastatic Progressive Breast Cancer	Device	Completed		Interventional	Other / U.S. Fed / Industry	Other	Non-Randomized	Device Feasibility			United States	NIH/Other US Fedral Agency
NCT02028338	96	6/8/2018	7/5/2016	6/27/2014	Human Immunodeficiency Virus	Combination Product / Combination Product	Completed	Phase 2	Interventional	Other / NIH	Industry	Randomized	Prevention	No		United States	NIH/Other US Fedral Agency
NCT02029417	2	12/15/2015	11/15/2015	7/15/2014	Acute Myeloid Leukemia With Multilineage Dysplasia Following Myelodysplastic Syndrome / Adult Acute Megakaryoblastic Leukemia (M7) / Adult Acute Minimally Differentiated Myeloid Leukemia (M0) / Adult Acute Monoblastic Leukemia (M5a) / Adult Acute Monocytic Leukemia (M5b) / Adult Acute Myeloblastic Leukemia With Maturation (M2) / Adult Acute Myeloblastic Leukemia Without Maturation (M1) / Adult Ac…	Drug / Drug / Drug / Other	Terminated	Phase 2	Interventional	NIH / Industry	Other		Treatment			United States	NIH/Other US Fedral Agency
NCT02031380	0	12/15/2014	12/15/2014	4/15/2014	Glaucoma, Open-Angle [C11.525.381.407]	Device	Withdrawn	Phase 1	Interventional	NIH	Industry		Supportive Care			United States	NIH/Other US Fedral Agency
NCT02032433	570	1/31/2017	1/25/2017	1/29/2014	Opioid Use Disorder	Drug / Drug	Completed	Phase 4	Interventional	NIH / Industry	Other	Randomized	Treatment	No		United States	NIH/Other US Fedral Agency
NCT02037594	438	6/1/2018	6/1/2017	1/30/2014	Human Immunodeficiency Virus (HIV)	Behavioral / Behavioral / Behavioral / Behavioral	Completed		Interventional	NIH / Industry	Other	Randomized	Prevention			United States	NIH/Other US Fedral Agency
NCT02038010	17	5/20/2017	4/15/2015	5/21/2014	HER2-positive Breast Cancer / Recurrent Breast Cancer / Stage IIIA Breast Cancer / Stage IIIB Breast Cancer / Stage IIIC Breast Cancer / Stage IV Breast Cancer	Drug / Biological / Other / Other	Completed	Phase 1	Interventional	Industry / NIH	Other		Treatment			United States	NIH/Other US Fedral Agency
NCT02038218	29	8/15/2020	5/15/2016	9/15/2013	Primary Brain Tumors / Metastatic Malignant Neoplasm to Brain	Drug	Completed	Phase 2	Interventional	Other / Other / Other / NIH / Other / Other	Industry		Treatment	Yes	Per contact with the Study Director	United States	NIH/Other US Fedral Agency
NCT02039219	19	1/29/2018	7/30/2017	11/3/2014	Alcoholic Hepatitis	Drug / Drug	Terminated	Phase 2	Interventional	NIH / Industry	Other	Randomized	Treatment			United States	NIH/Other US Fedral Agency
NCT02041481	26	1/19/2018	1/19/2018	6/15/2014	Recurrent Colon Cancer / Recurrent Rectal Cancer / Stage IVA Colon Cancer / Stage IVA Rectal Cancer / Stage IVB Colon Cancer / Stage IVB Rectal Cancer	Drug / Drug / Drug / Drug / Other / Other	Completed	Phase 1	Interventional	NIH / Industry	Other	Non-Randomized	Treatment			United States	NIH/Other US Fedral Agency
NCT02041715	21	7/15/2015	7/15/2015	1/15/2014	Ebola Virus Infection	Drug / Drug	Terminated	Phase 1	Interventional	U.S. Fed	Industry	Randomized	Treatment			United States	NIH/Other US Fedral Agency
NCT02042248	6	5/15/2016	5/15/2016	3/15/2014	HIV	Biological	Completed	Phase 1	Interventional	Industry / NIH	Other	Non-Randomized	Treatment	No		United States	NIH/Other US Fedral Agency
NCT02042872	21	7/15/2012	7/15/2012	5/15/2006	Disuse Osteoporosis	Drug	Completed	Phase 4	Interventional	Industry	U.S. Fed	Non-Randomized	Treatment			United States	NIH/Other US Fedral Agency
NCT02045459	79	5/17/2021	1/21/2020	5/15/2014	Coronary Microvascular Disease	Behavioral	Completed		Interventional	Industry / NIH	Other		Other			United States	NIH/Other US Fedral Agency
NCT02046863	7	8/15/2014	8/15/2014	11/15/2013	Parkinson's Disease / Tremor / Bradykinesia	Device	Completed		Interventional	NIH / Other	Industry		Diagnostic			United States	NIH/Other US Fedral Agency
NCT02047162	400	9/15/2014	9/15/2014	5/15/2014	Diarrhea	Drug / Other	Completed		Interventional	Industry / Other	U.S. Fed	Randomized	Health Services Research			Pakistan	NIH/Other US Fedral Agency
NCT02048722	31	10/12/2021	10/14/2019	6/13/2014	Adult Angiosarcoma / Recurrent Adult Soft Tissue Sarcoma / Stage III Adult Soft Tissue Sarcoma / Stage IV Adult Soft Tissue Sarcoma	Drug	Completed	Phase 2	Interventional	Industry / NIH	Other		Treatment			United States	NIH/Other US Fedral Agency
NCT02048943	0		11/15/2015	3/15/2015	Duct Cell Adenocarcinoma of the Pancreas / Recurrent Pancreatic Cancer / Stage III Pancreatic Cancer / Stage IV Pancreatic Cancer / Unspecified Adult Solid Tumor, Protocol Specific	Drug / Drug / Drug / Other / Other	Withdrawn	Phase 1	Interventional	NIH / Industry	Other		Treatment			United States	NIH/Other US Fedral Agency
NCT02049203	44	3/15/2015	3/15/2015	1/15/2014	Aortic Valve Stenosis	Drug / Drug	Completed	Phase 1	Interventional	NIH / Industry / NIH	Other	Randomized	Basic Science			United States	NIH/Other US Fedral Agency
NCT02055183	162	7/15/2017	7/15/2017	10/15/2014	Botulism	Drug	Completed		Observational [Patient Registry]	U.S. Fed / U.S. Fed	Industry			No			NIH/Other US Fedral Agency
NCT02056873	10	6/30/2024	6/30/2022	5/15/2014	Tourette Syndrome	Device / Device	Active, not recruiting		Interventional	Industry / NIH / Other	Other		Treatment			United States	NIH/Other US Fedral Agency
NCT02059499	150	9/15/2025	8/15/2025	12/28/2015	Anal Intraepithelial Neoplasia / High-grade Squamous Intraepithelial Lesion / HIV Infection	Drug / Drug / Other / Other	Recruiting	Phase 3	Interventional	NIH / Industry / Other	Other	Randomized	Treatment	Undecided		Puerto Rico / United States	NIH/Other US Fedral Agency
NCT02060253	9	6/15/2018	6/15/2018	4/15/2014	HER2-positive Breast Cancer / Male Breast Cancer / Recurrent Breast Cancer / Stage IIIA Breast Cancer / Stage IIIB Breast Cancer / Stage IIIC Breast Cancer / Stage IV Breast Cancer	Drug / Drug / Biological / Biological	Completed	Phase 1	Interventional	NIH / Industry / Other	Other		Treatment			United States	NIH/Other US Fedral Agency
NCT02060513	2298	11/15/2016	11/15/2016	8/15/2013	Infection / Skin and Subcutaneous Tissue Bacterial Infections / Healthcare-associated Infection / Infection Due to Resistant Bacteria		Completed		Observational	U.S. Fed / Industry	Other					United States	NIH/Other US Fedral Agency
NCT02060630	1843	3/1/2022	3/1/2022	8/15/2014	Critical Limb Ischemia	Procedure / Device	Completed		Interventional	Other / Other / Other / NIH / Industry / Industry / Industry / Industry / Industry / Other / Other / Industry / Other / Other / Other / Other / Other / Other / Other / Other / Other / Other	Other	Randomized	Treatment	No		Canada / Finland / Italy / New Zealand / United States	NIH/Other US Fedral Agency
NCT02061605	0	12/15/2020	12/15/2020	6/15/2016	Benign Renal Tumors / Malignant Renal Tumors	Device	Withdrawn		Interventional	NIH	Industry		Treatment	No		United States	NIH/Other US Fedral Agency
NCT02066103	20	6/15/2016	6/15/2016	7/15/2014	Malignant Airway Obstruction Secondary to Non-small Cell Lung Cancer	Drug	Completed		Interventional	NIH	Industry		Supportive Care			United States	NIH/Other US Fedral Agency
NCT02066532	28	10/14/2020	10/14/2020	6/15/2014	Metastatic Breast Cancer / Breast Carcinoma / HER-2 Positive Breast Cancer	Drug / Drug	Completed	Phase 1/Phase 2	Interventional	Industry / NIH	Other		Treatment	No		United States	NIH/Other US Fedral Agency
NCT02067364	20	8/15/2015	7/15/2015	1/15/2014	Hydrocephalus	Device	Unknown status		Interventional	NIH	Industry					United States	NIH/Other US Fedral Agency
NCT02067975	93	12/15/2019	12/15/2019	9/15/2014	Schizophrenia	Drug / Drug	Completed	Phase 2/Phase 3	Interventional	Industry / NIH	Other	Randomized	Treatment			United States	NIH/Other US Fedral Agency
NCT02068586	210	6/30/2023	6/30/2023	11/19/2014	Ciliary Body and Choroid Melanoma, Medium/Large Size / Ciliary Body and Choroid Melanoma, Small Size / Iris Melanoma / Stage I Intraocular Melanoma / Stage IIA Intraocular Melanoma / Stage IIB Intraocular Melanoma / Stage IIIA Intraocular Melanoma / Stage IIIB Intraocular Melanoma / Stage IIIC Intraocular Melanoma / Stage I Uveal Melanoma AJCC V7 / Stage II Uveal Melanoma AJCC V7 / Stage III Uvea…	Drug / Drug / Drug / Drug	Active, not recruiting	Phase 2	Interventional	Industry / NIH	Other	Randomized	Treatment			United States	NIH/Other US Fedral Agency
NCT02071095	15	7/26/2016	7/26/2016	4/15/2014	HIV-1 Infected Adults With Chronic HIV-1 Infection	Drug / Drug	Completed	Phase 1/Phase 2	Interventional	Other / Industry / NIH / NIH	Other	Randomized	Treatment			United States	NIH/Other US Fedral Agency
NCT02071264	100	12/15/2016	12/15/2016	8/15/2013	HIV/AIDS Prevention	Behavioral	Completed		Interventional	Other / Industry / NIH / Other / Other / Other	Other		Prevention			Philippines	NIH/Other US Fedral Agency
NCT02072005	11	4/15/2014	4/15/2014	2/15/2014	Cigarette Smoking	Other	Completed		Observational	Industry / NIH	Other					United States	NIH/Other US Fedral Agency
NCT02074059	80	11/15/2015	10/15/2015	2/15/2014	Respiratory Distress Syndrome	Drug / Device	Completed	Phase 2	Interventional	NIH	Industry	Randomized	Treatment	No		United States	NIH/Other US Fedral Agency
NCT02075970	62	12/15/2019	6/15/2019	6/15/2014	Neonatal Anemia	Drug / Drug	Completed	Phase 2	Interventional	U.S. Fed / NIH / Industry	Other	Randomized	Prevention	No		United States	NIH/Other US Fedral Agency
NCT02076191	49	7/20/2018	7/20/2018	2/15/2014	Myeloproliferative Neoplasms	Drug / Drug	Completed	Phase 1/Phase 2	Interventional	Other / NIH / Industry	Other		Treatment			United States	NIH/Other US Fedral Agency
NCT02076581	53	4/15/2015	4/15/2015	2/15/2014	Stroke / Dystonia / Cerebral Palsy		Completed		Observational	Other / NIH	Industry					United States	NIH/Other US Fedral Agency
NCT02078674	610	7/15/2015	7/15/2015	3/15/2014	Influenza (Pandemic)	Biological / Biological / Biological	Completed	Phase 1/Phase 2	Interventional	U.S. Fed	Industry	Randomized	Prevention			United States	NIH/Other US Fedral Agency
NCT02079051	28	11/15/2014	11/15/2014	2/15/2014	Obesity	Behavioral / Behavioral	Completed		Interventional	Industry / NIH	Other	Randomized	Prevention			United States	NIH/Other US Fedral Agency
NCT02080572	22		12/15/2014	2/15/2014	Parkinson's Disease With Deep Brain Stimulation		Completed		Observational	Other / Other / NIH	Industry					United States	NIH/Other US Fedral Agency
NCT02081001	19	9/15/2014	8/15/2014	3/15/2014	Hypoglycemia	Drug / Drug	Completed	Phase 2	Interventional	NIH / Industry	Industry	Randomized	Treatment			United States	NIH/Other US Fedral Agency
NCT02081014	13	11/15/2014	11/15/2014	3/15/2014	Hypoglycemia	Drug	Completed	Phase 2	Interventional	NIH / Industry	Industry	Randomized	Treatment			United States	NIH/Other US Fedral Agency
NCT02083861	93	10/15/2014	10/15/2014	3/15/2014	Knee Osteoarthritis	Device	Completed		Interventional	NIH / NIH	Industry	Randomized	Treatment			United States	NIH/Other US Fedral Agency
NCT02086552	28	8/13/2021	1/15/2018	1/17/2014	Recurrent Plasma Cell Myeloma / Refractory Plasma Cell Myeloma	Other / Drug / Drug	Completed	Phase 2	Interventional	NIH / Industry	Other		Treatment			United States	NIH/Other US Fedral Agency
NCT02088671	76	10/15/2016	12/15/2014	6/15/2014	Depth of Anesthesia (DOA)	Drug / Device / Other / Other	Completed		Observational	U.S. Fed / Other	Industry			No		Canada	NIH/Other US Fedral Agency
NCT02090283	42	9/14/2018	9/14/2018	3/26/2014	Epidermolysis Bullosa	Drug	Terminated	Phase 2	Interventional	Industry / U.S. Fed	Industry		Treatment			United States	NIH/Other US Fedral Agency
NCT02098161	50	5/19/2022	5/19/2022	12/18/2014	Polycythemia Vera, Post-Polycythemic Myelofibrosis Phase / Primary Myelofibrosis / Secondary Myelofibrosis	Other / Other / Drug	Completed	Phase 2	Interventional	NIH / Industry	Other		Treatment			United States	NIH/Other US Fedral Agency
NCT02098616	25	2/15/2016	2/15/2016	7/15/2014	Hepatitis C	Drug / Drug	Completed		Interventional	U.S. Fed / NIH / Industry	Other	Non-Randomized	Treatment			United States	NIH/Other US Fedral Agency
NCT02099539	18	10/15/2020	11/15/2017	10/15/2014	Relapsed or Refractory Multiple Myeloma	Biological	Unknown status	Phase 1	Interventional	NIH	Industry		Treatment			United States	NIH/Other US Fedral Agency
NCT02101099	102	12/15/2015	12/15/2015	3/15/2014	Outpatient Colonoscopy for Colorectal Cancer Screening or for Symptoms Suggestive of Colonic Diseases	Device	Completed		Observational	NIH / Other / Other / Other	Industry					United States	NIH/Other US Fedral Agency
NCT02101138	15	10/23/2019	12/30/2016	3/14/2014	Hypereosinophilic Syndrome	Drug	Unknown status	Phase 2	Interventional	Industry	NIH	Non-Randomized	Treatment			United States	NIH/Other US Fedral Agency
NCT02102867	30	4/1/2022	3/15/2015	4/15/2014	Microbicide Delivery System Perceptibility and Acceptability		Completed		Observational	Industry / NIH	Other					United States	NIH/Other US Fedral Agency
NCT02104752	39	10/15/2017	5/15/2016	7/15/2014	Schizophrenia / Cognition / Psychosis	Drug / Drug	Completed	Phase 1/Phase 2	Interventional	Other / Industry / Other	U.S. Fed	Randomized	Treatment			United States	NIH/Other US Fedral Agency
NCT02106910	138	8/14/2018	8/7/2018	10/27/2014	Barrett's Esophagus	Device	Completed		Interventional	Other / NIH / NIH / Industry	Other	Non-Randomized	Diagnostic	No		United States	NIH/Other US Fedral Agency
NCT02108860	65	9/15/2023	9/15/2023	4/25/2015	Granulomatosis With Polyangiitis (Wegener's) / Granulomatosis With Polyangiitis / Wegener's Granulomatosis / ANCA-Associated Vasculitis	Drug / Drug	Active, not recruiting	Phase 3	Interventional	Other / Industry / Other / NIH / NIH	Other	Randomized	Treatment			Canada / Germany / Ireland / United Kingdom / United States	NIH/Other US Fedral Agency
NCT02109575	540	3/30/2020	3/30/2020	3/1/2014	Cardiovascular Disease / Acute Rejection of Cardiac Transplant / Cardiac Transplant Rejection / Heart Transplant Failure and Rejection	Diagnostic Test	Completed		Observational	NIH / Other / Other / Other / Other / Other / Other / Industry / Other / Other / Other / Other / Other / Other	Other					United States	NIH/Other US Fedral Agency
NCT02115633	31	7/28/2017	7/28/2017	5/15/2016	Distorted; Balance / Sensation Disorders / Peripheral Neuropathy / Neuropathy	Device / Device	Completed		Interventional	NIH	Industry	Randomized	Treatment	No			NIH/Other US Fedral Agency
NCT02115919	4	1/15/2016	1/15/2016	4/15/2014	Condyloma	Drug / Drug	Terminated	Phase 1	Interventional	Industry	U.S. Fed	Non-Randomized	Treatment	No		United States	NIH/Other US Fedral Agency
NCT02116205	130	7/15/2017	12/7/2016	7/9/2014	Hemorrhagic Fever With Renal Syndrome	Biological / Biological / Device	Completed	Phase 2	Interventional	U.S. Fed / Industry / U.S. Fed / U.S. Fed	U.S. Fed	Randomized	Prevention			United States	NIH/Other US Fedral Agency
NCT02119091	80	12/15/2014	6/15/2014	4/15/2014	Cardiac Toxicity	Drug	Unknown status	Phase 1	Interventional	U.S. Fed / Other / Industry / Other	Other	Randomized	Treatment			China / United States	NIH/Other US Fedral Agency
NCT02123251	320	9/15/2016	12/15/2015	5/15/2014	Diabetes Mellitus	Behavioral	Completed		Interventional	U.S. Fed / Other / Other / Other / Industry / Industry	Other	Randomized	Health Services Research	No		United States	NIH/Other US Fedral Agency
NCT02124044	30	11/15/2016	3/15/2016	2/15/2014	HIV-HCV	Drug / Drug	Completed	Phase 2	Interventional	NIH / Industry	NIH	Non-Randomized	Treatment	Yes		United States	NIH/Other US Fedral Agency
NCT02125383	9	2/15/2015	2/15/2015	4/15/2014	Parkinson's Disease	Procedure / Procedure	Completed		Interventional	Other / NIH	Industry	Randomized	Treatment			United States	NIH/Other US Fedral Agency
NCT02125539	160	6/15/2015	6/15/2015	9/15/2014	Substance-Related Disorders	Behavioral / Behavioral	Completed	Phase 2	Interventional	NIH	Industry	Randomized	Treatment			United States	NIH/Other US Fedral Agency
NCT02125825	14	12/15/2014	12/15/2014	7/15/2014	Parkinson's Disease		Completed		Observational	NIH / Other / Other	Industry					United States	NIH/Other US Fedral Agency
NCT02130700	17	11/15/2017	9/15/2017	4/15/2014	Prostate Cancer	Drug / Drug	Completed	Phase 2	Interventional	NIH	Industry	Non-Randomized	Treatment			United States	NIH/Other US Fedral Agency
NCT02130882	20	12/31/2023	6/1/2020	5/19/2014	Respiratory System Agents / Anti-Asthmatic Agents / Hematologic Diseases / Leukocyte Disorders / Hypereosinophilia	Drug / Other	Active, not recruiting	Phase 2/Phase 3	Interventional	Industry	NIH	Randomized	Treatment			United States	NIH/Other US Fedral Agency
NCT02130986	1664	7/21/2017	7/21/2017	11/3/2014	Lower Respiratory Tract Infection (LRTI)	Other / Other / Other / Other	Completed		Interventional	NIH / Industry	Other	Randomized	Treatment			United States	NIH/Other US Fedral Agency
NCT02132793	58	5/15/2016	12/15/2015	3/15/2014	Anger / Stress Disorders, Post-Traumatic	Behavioral / Behavioral	Completed		Interventional	U.S. Fed / Industry	U.S. Fed	Randomized	Treatment	No		United States	NIH/Other US Fedral Agency
NCT02135419	4446	9/30/2024	8/6/2021	9/24/2014	Anal Cancer / High-grade Squamous Intraepithelial Lesion / HIV Infection / Human Papilloma Virus Infection	Drug / Drug / Device / Device / Device / Other / Other	Active, not recruiting	Phase 3	Interventional	NIH / Industry / Other / Other / Other	Other	Randomized	Prevention	Yes	Qualified researchers with plans approved by the AMC Executive Committee who have entered into a Data Use Agreement (DUA) with the AMC will be granted data access. Research plans may include, but are not limited to, research on HIV/AIDS, anal HSIL screening and/or treatment, HPV-associated malignancies, anal cancer, and associated conditions.	Puerto Rico / United States	NIH/Other US Fedral Agency
NCT02136706	0	4/15/2017	4/15/2016	12/15/2015	Coronary Artery Disease / Atherosclerosis	Procedure	Withdrawn		Interventional	Industry	U.S. Fed		Diagnostic	No			NIH/Other US Fedral Agency
NCT02137564	0	7/15/2015	7/15/2015	7/15/2015	AIDS-related Kaposi Sarcoma / HIV Infection / Recurrent Kaposi Sarcoma	Drug / Other / Other	Withdrawn	Phase 2	Interventional	NIH / Industry	Other		Treatment				NIH/Other US Fedral Agency
NCT02137759	29	8/15/2024	8/15/2023	5/7/2014	Glioblastoma Multiforme of Brain	Radiation / Drug / Drug	Active, not recruiting	Phase 2	Interventional	Other / Industry / NIH / NIH / NIH	Other	Non-Randomized	Treatment	No		United States	NIH/Other US Fedral Agency
NCT02138929	25	6/8/2020	6/8/2020	11/10/2014	Esophageal Cancer	Drug / Drug	Completed	Phase 1	Interventional	Industry / NIH	Other		Treatment			United States	NIH/Other US Fedral Agency
NCT02140164	7	6/15/2016	11/15/2015	5/15/2014	Retinitis Pigmentosa	Drug	Completed	Phase 1/Phase 2	Interventional	Industry	NIH		Treatment	No		United States	NIH/Other US Fedral Agency
NCT02143726	35	8/6/2024	1/28/2021	10/1/2014	Refractory Hurthle Cell Thyroid Cancer	Drug / Drug	Active, not recruiting	Phase 2	Interventional	NIH / Industry	Other	Randomized	Treatment			United States	NIH/Other US Fedral Agency
NCT02146508	75	6/15/2018	6/15/2018	6/15/2013	Esophageal Cancer / Esophageal Squamous Dysplasia	Procedure / Device	Unknown status		Interventional	Other / NIH / Industry	Other		Treatment			Kenya	NIH/Other US Fedral Agency
NCT02152137	19	4/15/2023	2/27/2019	9/15/2014	Anaplastic Thyroid Cancer / Recurrent Thyroid Cancer	Drug / Drug	Completed	Phase 2	Interventional	NIH / Industry	Other		Treatment			United States	NIH/Other US Fedral Agency
NCT02152319	21	2/15/2016	2/15/2016	5/15/2014	Parkinson's Disease	Device / Procedure	Completed		Interventional	Other / NIH	Industry	Randomized	Supportive Care			United States	NIH/Other US Fedral Agency
NCT02152722	30	11/15/2016	7/15/2016	9/15/2013	Radiation Injury		Unknown status		Observational	U.S. Fed / Other / Other / Other	Industry					United States	NIH/Other US Fedral Agency
NCT02157259	2250	2/15/2016	2/15/2016	12/15/2013	Sepsis / Severe Sepsis		Completed		Observational	NIH / Other / Industry	Other			Yes		Indonesia / Thailand / Vietnam	NIH/Other US Fedral Agency
NCT02159495	31	6/15/2023	6/15/2023	12/15/2015	Adult Acute Myeloid Leukemia in Remission / Acute Biphenotypic Leukemia / Early Relapse of Acute Myeloid Leukemia / Late Relapse of Acute Myeloid Leukemia / Recurrent Adult Acute Myeloid Leukemia / Secondary Acute Myeloid Leukemia / Blastic Plasmacytoid Dendritic Cell Neoplasm / Acute Myeloid Leukemia / Adult Acute Lymphoblastic Leukemia / Interleukin-3 Receptor Subunit Alpha Positive / Minimal R…	Drug / Biological / Other / Biological / Drug	Active, not recruiting	Phase 1	Interventional	NIH / Industry	Other		Treatment			United States	NIH/Other US Fedral Agency
NCT02159677	178	11/15/2015	8/15/2015	1/15/2014	Low Back Pain / Neck Pain	Device	Completed		Observational [Patient Registry]	NIH	Industry					United States	NIH/Other US Fedral Agency
NCT02161406	88	10/17/2018	9/12/2018	9/15/2014	Diffuse Cutaneous Systemic Sclerosis	Drug / Drug	Completed	Phase 2	Interventional	Industry / NIH	Other	Randomized	Treatment			Canada / United Kingdom / United States	NIH/Other US Fedral Agency
NCT02163811	182	3/21/2019	3/21/2019	7/1/2014	Amputation, Limb Loss	Behavioral / Behavioral	Completed		Interventional	Industry / Other	U.S. Fed	Randomized	Treatment	No		United States	NIH/Other US Fedral Agency
NCT02164916	106	11/19/2020	11/13/2017	11/15/2014	Colorectal Cancer	Biological / Drug / Drug	Completed	Phase 2	Interventional	NIH / Industry	Other	Randomized	Treatment			United States	NIH/Other US Fedral Agency
NCT02166476	550	4/28/2016	4/28/2016	11/20/2014	Urinary Tract Infection Complicated / Acute Pyelonephritis	Drug / Drug / Drug / Drug	Completed	Phase 3	Interventional	U.S. Fed	Industry	Randomized	Treatment	No		Belarus / Brazil / Bulgaria / Czechia / Greece / Hungary / Italy / Korea, Republic of / Peru / Poland / Romania / Slovakia / Slovenia / Spain / Taiwan / Ukraine / United States	NIH/Other US Fedral Agency
NCT02166905	40	8/20/2020	8/20/2020	10/10/2014	Fallopian Tube Carcinoma / Ovarian Carcinoma / Primary Peritoneal Carcinoma	Biological / Drug / Other / Other / Drug	Completed	Phase 1/Phase 2	Interventional	NIH / Industry / Industry	Other	Randomized	Treatment			United States	NIH/Other US Fedral Agency
NCT02167373	171	9/30/2017	8/31/2017	11/15/2015	Behavioral Health With Medical Comorbidities	Other / Device	Completed		Interventional	NIH / Other / Other	Industry	Randomized	Health Services Research	No		United States	NIH/Other US Fedral Agency
NCT02167386	204	2/28/2018	2/28/2018	3/30/2015	HIV/AIDS	Behavioral / Behavioral	Completed	Phase 4	Interventional	NIH / Industry	Other	Randomized	Prevention			United States	NIH/Other US Fedral Agency
NCT02168946	77	7/21/2017	7/21/2017	7/15/2014	Urinary Tract Infection Complicated / Acute Pyelonephritis / Hospital Acquired Bacterial Pneumonia / Ventilator-associated Bacterial Pneumonia / Bacteremia / Abdominal Infection	Drug / Drug	Completed	Phase 3	Interventional	U.S. Fed	Industry	Randomized	Treatment	No		Argentina / Brazil / Colombia / Greece / Israel / Italy / United Kingdom / United States	NIH/Other US Fedral Agency
NCT02169362	36	5/15/2018	1/15/2018	7/15/2014	Acute Deep Partial Thickness Thermal Burns	Device	Unknown status	Phase 1	Interventional	U.S. Fed	Industry	Randomized	Treatment			United States	NIH/Other US Fedral Agency
NCT02171312	126	9/15/2015	9/15/2015	4/15/2015	Mild Concussion / Post Concussion Syndrome / Vestibular Neuritis	Device / Behavioral	Completed		Observational	U.S. Fed / Other / Industry / Other	Other					United States	NIH/Other US Fedral Agency
NCT02171819	75	8/15/2014	8/15/2014	6/15/2014	Influenza A Subtype H5N1 Infection	Biological / Biological / Other	Completed	Phase 1	Interventional	U.S. Fed / Other / Industry / Other	Industry	Randomized	Prevention	No		Vietnam	NIH/Other US Fedral Agency
NCT02172651	80	5/31/2025	3/31/2025	7/14/2014	Stage, Colon Cancer / Stage I-III Colon Cancer / Stage IV Colon Cancer With Resectable Liver Metastases	Drug / Drug	Recruiting	Early Phase 1	Interventional	NIH / Industry	Other	Randomized	Basic Science			United States	NIH/Other US Fedral Agency
NCT02174978	39	10/15/2015	6/15/2015	8/15/2014	Malaria	Biological / Other	Completed	Phase 1	Interventional	U.S. Fed / U.S. Fed / Other / Industry	U.S. Fed	Non-Randomized	Prevention			United States	NIH/Other US Fedral Agency
NCT02176902	106	11/1/2024	11/1/2023	11/1/2014	Adenocarcinoma of the Prostate / Stage I Prostate Cancer / Stage IIA Prostate Cancer / Stage IIB Prostate Cancer	Behavioral / Behavioral / Dietary Supplement / Other	Active, not recruiting		Interventional	NIH / Industry / Other	Other	Randomized	Prevention			United States	NIH/Other US Fedral Agency
NCT02177721	100	7/15/2025	7/15/2025	9/15/2021	Infections, Bacterial	Biological	Not yet recruiting	Phase 4	Interventional	U.S. Fed / U.S. Fed / Industry	Industry		Treatment	Undecided			NIH/Other US Fedral Agency
NCT02181257	690	12/15/2028	4/15/2027	1/15/2015	Bronchiolitis Obliterans Syndrome (BOS)	Combination Product	Active, not recruiting	Phase 3	Interventional	U.S. Fed / Industry / Other	Other	Randomized	Treatment			United States	NIH/Other US Fedral Agency
NCT02183818	42	10/15/2020	11/17/2016	4/6/2015	Smoking / COPD		Completed		Observational	NIH / Industry	Other			Undecided		United States	NIH/Other US Fedral Agency
NCT02188719	15	6/18/2019	6/18/2019	12/17/2014	Liver Transplantation	Biological / Biological / Drug / Drug / Drug / Drug / Drug / Drug / Drug / Procedure / Procedure / Procedure / Procedure	Terminated	Phase 1	Interventional	Industry	NIH	Non-Randomized	Treatment			United States	NIH/Other US Fedral Agency
NCT02194764	8	7/15/2014	7/15/2014	6/15/2014	Healthy Adults	Drug / Drug	Completed		Interventional	NIH	Industry					United States	NIH/Other US Fedral Agency
NCT02195232	64	10/22/2019	12/15/2018	1/15/2015	Thromboembolism of Vein VTE in Colorectal Cancer / Thromboembolism of Vein in Pancreatic Cancer / Thromboembolism of Vein in Non-small Cell Lung Cancer	Drug	Completed	Phase 2/Phase 3	Interventional	Industry / NIH	Other	Non-Randomized	Treatment			United States	NIH/Other US Fedral Agency
NCT02200523	40	12/15/2015	8/15/2015	6/15/2014	ELECTROENCEPHALOGRAPHIC VARIANT PATTERN 1 (Disorder)	Device / Device	Completed		Interventional	NIH	Industry	Non-Randomized	Diagnostic			United States	NIH/Other US Fedral Agency
NCT02201342	36	4/15/2015	4/15/2015	7/15/2014	Single Ventricle Heart Disease After Fontan Surgery	Drug	Completed	Phase 1/Phase 2	Interventional	NIH / Other	Industry	Randomized	Treatment			Canada / United States	NIH/Other US Fedral Agency
NCT02203825	12	3/15/2018	3/15/2018	3/15/2015	Acute Myeloid Leukemia / Myelodysplastic Syndrome / Multiple Myeloma	Biological	Completed	Phase 1	Interventional	Other / NIH	Industry		Treatment			United States	NIH/Other US Fedral Agency
NCT02204579	7	5/4/2015	5/4/2015	7/18/2014	Autosomal Dominant Hypocalcemia (ADH)	Drug	Completed	Phase 2	Interventional	NIH	Industry		Treatment			United States	NIH/Other US Fedral Agency
[truncated: 98,210 more rows]
