# Supplementary material for: Breaking the silence of sharing data in medical research
Source: PLoS One. 2024 May 29;19(5):e0301917. doi: 10.1371/journal.pone.0301917 (PMC11135734; doi:10.1371/journal.pone.0301917)
Supplement: S2 Data — (CSV) [file pone.0301917.s002.csv]

X_id	enrollment	completion_date	primary_completion_date	start_date	condition	intervention.intervention_type	overall_status	phase	study_type	sponsors.collaborator.agency_class	sponsors.lead_sponsor.agency_class	study_design_info.allocation	study_design_info.primary_purpose	patient_data.sharing_ipd	patient_data.ipd_access_criteria	location_countries.country	fund
NCT01792583	300	1/31/2027	1/31/2027	6/30/2009	Narcolepsy / Obstructive Sleep Apnea / Shift Work Sleep Disorder	Drug	Recruiting		Observational [Patient Registry]		Industry					United States	industry
NCT01792622	0	9/15/2013	9/15/2013	7/15/2013	Pulmonary Arterial Hypertension	Other / Other	Withdrawn		Observational	Other / Other / Other	Industry						industry
NCT01792635	19	5/15/2014	5/15/2014	12/15/2012	Diabetes Mellitus, Type 2	Drug / Drug	Terminated	Phase 2	Interventional		Industry	Randomized	Basic Science			United States	industry
NCT01792687	6	12/15/2023	5/15/2014	2/15/2013	Prostate Cancer	Drug / Drug / Drug	Active, not recruiting	Phase 1	Interventional		Industry		Treatment			United States	industry
NCT01792713	70	2/15/2014	9/15/2013	2/15/2013	Skin Alterations Associated With Atopic Dermatitis	Drug / Drug	Completed	Phase 2	Interventional		Industry	Randomized	Treatment			Germany	industry
NCT01792778	40	2/15/2013	2/15/2013	2/15/2013	Peripheral Intravenous Catheters	Device / Device	Completed		Interventional		Industry	Randomized	Supportive Care			United States	industry
NCT01792817	150	10/15/2014	6/15/2014	2/15/2013	Cluster Headache	Device / Device	Completed		Interventional		Industry	Randomized	Treatment	No		United States	industry
NCT01792882	0	2/27/2023	12/31/2022	2/15/2013	Breast Cancer / Colorectal Cancer / Lung Cancer / Prostate Cancer / Hematologic Cancer		Withdrawn		Observational		Industry					United States	industry
NCT01792999	418	11/15/2014	11/15/2014	5/15/2012	Breast Cancer	Device	Completed	Phase 3	Interventional		Industry	Randomized	Diagnostic			China	industry
NCT01793077	259	12/15/2013	12/15/2013	12/15/2011	Prostate Cancer	Drug	Completed		Observational	Industry	Industry					Belgium	industry
NCT01793103	1600	3/15/2028	3/15/2028	3/15/2003	Rheumatoid Arthritis		Active, not recruiting		Observational [Patient Registry]	Industry / Industry / Industry	Other					United States	industry
NCT01793142	3430	5/31/2017	5/31/2017	10/24/2013	Osteoporosis	Drug	Completed		Observational		Industry					Korea, Republic of	industry
NCT01793194	44	8/24/2014	8/24/2014	2/15/2012	Venous Insufficiency	Other	Completed		Interventional	Industry	Other	Randomized	Prevention			United States	industry
NCT01793246	99	12/24/2016	12/24/2016	2/15/2013	Lung Neoplasms / Disorder Related to Lung Transplantation	Device	Completed		Observational		Industry					United States	industry
NCT01793259	120	6/15/2013	4/15/2013	7/15/2012	Rheumatoid Arthritis	Drug / Drug	Completed	Phase 3	Interventional		Industry	Randomized	Treatment			Germany	industry
NCT01793285	85	2/15/2012	2/15/2012	12/15/2010	Ankylosing Spondylitis	Drug	Completed		Observational		Industry					Spain	industry
NCT01793298	55	12/15/2014	3/15/2014	3/15/2013	Asthma	Drug	Terminated	Phase 1/Phase 2	Interventional		Industry	Randomized	Treatment			Canada	industry
NCT01793324	6153	6/15/2013	6/15/2013	4/15/2012	Schizophrenia / Bipolar Disorder / Major Depressive Disorder		Completed		Observational		Industry						industry
NCT01793350	0	12/15/2014	10/15/2014	6/15/2013	Diabetic Neuropathy, Painful	Drug	Withdrawn	Phase 1/Phase 2	Interventional	Industry	Industry	Randomized	Treatment			United Kingdom	industry
NCT01793376	30	6/15/2016	2/15/2016	2/15/2013	Crohn's Disease		Completed		Observational		Industry						industry
NCT01793415	40	12/15/2013	12/15/2013	2/15/2013	Chronic Fatigue Syndrome	Drug / Other	Unknown status	Phase 1/Phase 2	Interventional		Industry	Randomized	Treatment			Sweden	industry
NCT01793441	223	9/15/2016	9/15/2016	9/15/2013	Autism Spectrum Disorder	Drug / Drug	Completed	Phase 2	Interventional		Industry	Randomized	Treatment			United States	industry
NCT01793467	17	6/15/2017	6/15/2017	10/15/2012	HIV Positive / Organ Transplant Recipient / Active Wait Listing for Organ Transplant		Completed		Observational	Industry	Other					United States	industry
NCT01793480	146		9/15/2013	12/15/2011	Pain Related to Cancer	Drug	Unknown status	Phase 3	Interventional		Industry	Randomized	Treatment			France	industry
NCT01793506	0	6/15/2017	9/15/2016	4/15/2016	Immunodeficiencies		Withdrawn		Observational	Industry	Other					United States	industry
NCT01793636	49	11/15/2015	5/15/2014	2/15/2013	Metastatic Clear Cell Renal Carcinoma	Drug / Drug	Terminated	Phase 2	Interventional	Industry / Other	Other	Randomized	Treatment			United Kingdom	industry
NCT01793649	7	6/15/2013	6/15/2013	10/15/2012	Cystic Fibrosis / Chronic Obstructive Pulmonary Disease	Drug	Terminated	Phase 1	Interventional		Industry	Randomized	Treatment			United States	industry
NCT01793688	982	1/27/2016	1/27/2016	3/12/2013	Pneumonia / Lung Abscess / Peritonitis	Drug	Completed		Observational		Industry						industry
NCT01793779	40	4/15/2013	4/15/2013	12/15/2012	Muscle Damage	Procedure / Dietary Supplement / Dietary Supplement	Completed		Interventional		Industry	Randomized	Basic Science			United States	industry
NCT01793792	153	1/15/2016	11/15/2015	7/15/2013	Intracranial Aneurysms	Device	Completed		Interventional		Industry		Treatment			United States	industry
NCT01793818	50	3/15/2016	3/15/2016	2/15/2013	AIDS	Biological	Unknown status	Phase 1/Phase 2	Interventional	Other	Industry	Randomized	Treatment	Yes		France	industry
NCT01793857	1330	5/15/2013	5/15/2013	3/15/2013	Infections, Streptococcal	Other	Completed		Observational		Industry					Panama	industry
NCT01793870	17	6/17/2013	6/17/2013	1/15/2013	Metabolic, Cardiovascular	Drug / Drug / Drug	Completed	Phase 1	Interventional		Industry	Randomized	Other			United Kingdom	industry
NCT01794000	341	12/15/2015	7/15/2015	4/15/2013	Sickle Cell Disease	Drug / Drug	Terminated	Phase 3	Interventional	Industry	Industry	Randomized	Treatment	Yes	A research proposal must be approved by an independent review panel and researchers must sign a data sharing agreement.	Belgium / Brazil / Canada / Egypt / Ghana / Italy / Kenya / Lebanon / Oman / Saudi Arabia / Turkey / United Arab Emirates / United Kingdom / United States	industry
NCT01794169	130	3/15/2018	9/15/2015	3/15/2013	Acute Myeloid Leukemia	Drug / Drug	Terminated	Phase 2	Interventional	Industry	Other	Randomized	Treatment			Sweden	industry
NCT01794182	86	4/4/2016	4/4/2016	6/13/2013	Ischemic Stroke / Malignant Edema	Drug / Drug	Completed	Phase 2	Interventional		Industry	Randomized	Prevention	No		United States	industry
NCT01794208	267	7/30/2013	7/15/2013	1/8/2013	Infertility	Drug / Drug	Completed	Phase 2	Interventional		Industry	Randomized	Treatment	No		Germany / Hungary	industry
NCT01794234	44	9/15/2013	9/15/2013	8/15/2012	Hepatitis B, Chronic		Terminated		Observational		Industry					Poland	industry
NCT01794299	31	9/15/2017	6/15/2016	3/15/2013	Acute Myeloid Leukemia / Acute Lymphoblastic Leukemia / Myelodysplastic Syndrome	Biological	Completed	Phase 2	Interventional		Industry		Prevention	No		Belgium / Canada / Germany / United Kingdom	industry
NCT01794312	152	12/19/2017	12/19/2017	2/15/2013	Keratitis / Corneal Ulcer	Device / Device	Completed	Phase 3	Interventional		Industry	Randomized	Treatment			France	industry
NCT01794364	8	3/15/2013	3/15/2013	1/15/2013	Healthy	Drug / Other	Completed	Phase 1	Interventional		Industry		Basic Science			United States	industry
NCT01794390	431	3/15/2014	3/15/2014	9/15/2013	Pulmonary Disease, Chronic Obstructive / Asthma		Completed		Observational [Patient Registry]	Industry	Other					United Kingdom	industry
NCT01794507	66	7/16/2019	7/16/2019	11/19/2012	Relapsed/Refractory Multiple Myeloma	Drug / Drug / Drug	Completed	Phase 1	Interventional	Industry	Industry	Non-Randomized	Treatment	No		Australia / France / United States	industry
NCT01794520	117	11/29/2021	11/29/2021	10/10/2012	Relapsed/Refractory Multiple Myeloma	Drug / Drug	Completed	Phase 1/Phase 2	Interventional	Industry	Industry	Non-Randomized	Treatment	Yes	Access to this clinical trial data can be requested by any qualified researchers who engage in rigorous independent scientific research, and will be provided following review and approval of a research proposal and statistical analysis plan and execution of a data sharing statement. Data requests can be submitted at any time after approval in the US and/or EU and a primary manuscript is accepted …	Belgium / France / Norway / United States	industry
NCT01794559	1922	6/30/2022	12/31/2021	3/1/2013	Depressive Disorder	Device	Suspended		Interventional		Industry	Randomized	Treatment	No		United States	industry
NCT01794663	252	6/30/2016	6/30/2016	10/15/2012	Delayed Graft Function	Drug / Drug	Completed	Phase 2	Interventional		Industry	Randomized	Prevention			Austria / Belgium / Czech Republic / France / Germany / Netherlands / Poland / Spain / Switzerland / United Kingdom / United States	industry
NCT01794728	56	7/15/2013	6/15/2013	7/15/2012	Heart Failure		Completed		Observational	Industry	Other					United States	industry
NCT01794741	405		11/15/2013	2/15/2013	Allergic Rhinitis	Drug / Drug	Completed	Phase 3	Interventional		Industry	Randomized	Treatment			United States	industry
NCT01794780	2229	5/25/2015	5/25/2015	2/5/2013	COPD	Drug / Drug / Drug / Drug / Drug / Drug	Completed	Phase 4	Interventional		Industry	Non-Randomized	Treatment			China	industry
NCT01794793	413	6/9/2023	6/9/2023	6/10/2013	Cushing's Disease / Acromegaly / Neuroendocrine Tumors / Pituitary Tumors / Ectopic ACTH Secreting (EAS) Tumors / Dumping Syndrome / Prostate Cancer / Melanoma Negative for bRAF / Melanoma Negative for nRAS	Drug / Drug / Drug	Active, not recruiting	Phase 4	Interventional		Industry	Non-Randomized	Treatment			Argentina / Belgium / Brazil / Bulgaria / Canada / France / Germany / Greece / Hungary / India / Israel / Italy / Japan / Korea, Republic of / Malaysia / Mexico / Netherlands / Peru / Poland / Portugal / Romania / Russian Federation / Spain / Switzerland / Taiwan / Thailand / Turkey / United States	industry
NCT01794806	59	10/15/2014	10/15/2014	3/15/2013	Atrophy of Edentulous Alveolar Ridge	Procedure / Procedure	Completed		Interventional	Industry	Other	Randomized	Treatment			United States	industry
NCT01794923	205	3/29/2014	3/29/2014	6/13/2013	Pain	Drug / Drug / Drug / Drug	Completed	Phase 3	Interventional		Industry	Randomized	Treatment	Yes		United States	industry
NCT01794975	8	12/15/2012	12/15/2012	8/15/2012	Changes in Striatal [11C]ORM-13070 Binding.	Drug / Drug / Other / Drug	Completed	Phase 1	Interventional	Other / Industry	Other	Randomized	Basic Science			Finland	industry
NCT01795105	692	5/29/2015	5/29/2015	6/15/2012	Tourette's Disorder		Completed		Observational		Industry			Undecided		Korea, Republic of	industry
NCT01795183	316	12/15/2013	12/15/2013	11/15/2012	Schizophrenia	Drug	Completed	Phase 4	Interventional		Industry		Treatment			China	industry
NCT01795209	19	12/15/2017	12/15/2017	1/15/2013	Branch Retinal Vein Occlusion / Macular Edema	Drug / Device / Procedure	Terminated	Phase 4	Interventional	Other / Industry	Other	Randomized	Treatment			Korea, Republic of	industry
NCT01795235	6	7/15/2014	7/15/2014	12/15/2012	Healthy	Drug / Drug / Drug / Drug	Unknown status		Interventional	Industry	Other	Randomized	Basic Science			United States	industry
NCT01795248	105	9/15/2020	9/15/2019	7/15/2012	Gestational Diabetes Mellitus	Drug / Drug	Completed	Phase 4	Interventional	Industry / Other / Other / Other / Other / Other / Other / Other	Other	Randomized	Prevention			Denmark	industry
NCT01795326	800	9/15/2013	9/15/2013	6/15/2013	Schizophrenia / Bipolar Disorder / Major Depressive Disorder		Completed		Observational		Industry						industry
NCT01795339	47	3/15/2014	3/15/2014	3/15/2013	Healthy Elderly Volunteers / Mild-to-moderate Alzheimer's Disease Patients	Drug / Drug	Completed	Phase 1	Interventional		Industry	Randomized	Basic Science			United States	industry
NCT01795352	187	10/15/2013	10/15/2013	3/15/2013	EGFR Mutated Non-small Cell Lung Cancer Patients		Completed		Observational		Industry					Spain	industry
NCT01795417	50	3/15/2013	12/15/2012	8/15/2012	Periorbital Wrinkles	Device / Device	Completed		Interventional		Industry		Treatment				industry
NCT01795456	7	1/15/2014	1/15/2014	8/15/2010	Takayasu's Arteritis / Giant Cell Arteritis / Arteritis / Vasculitis / Aortitis		Completed		Observational	Industry	Other			No		United States	industry
NCT01795547	295	9/15/2014	9/15/2014	2/15/2013	Schizophrenia	Drug / Drug	Completed	Phase 3	Interventional	Industry	Industry	Randomized	Treatment			United States	industry
NCT01795586	19	5/11/2022	2/24/2015	2/6/2013	Breast Cancer	Drug / Drug	Completed	Phase 1	Interventional	Industry	Other		Treatment			United States	industry
NCT01795625	301	10/31/2012	10/31/2012	8/31/2012	Blood Glucose Measurement		Completed		Observational		Industry					China	industry
NCT01795664	16	8/15/2013	8/15/2013	3/15/2013	Asthma	Radiation / Drug / Drug / Drug / Drug	Completed	Phase 3	Interventional		Industry	Randomized	Treatment			Belgium	industry
NCT01795690	1018	2/15/2016	9/15/2013	12/15/2011	Anemia		Completed		Observational	Other	Industry			No		Germany	industry
NCT01795703	47	10/15/2014	10/15/2014	6/15/2012	Prostate Cancer	Drug / Drug	Completed	Phase 2	Interventional		Industry		Treatment			Japan	industry
NCT01795716	21	6/15/2013	6/15/2013	9/15/2012	Chronic Myeloid Leukemia	Drug / Drug	Completed	Phase 1	Interventional		Industry	Randomized	Treatment			China	industry
NCT01795768	48	9/15/2015	9/15/2014	9/15/2012	Gastric Cancer / Oesophageal Cancer / Breast Cancer / Squamous Cell Carcinoma of the Lung	Drug	Unknown status	Phase 2	Interventional	Industry	Other	Non-Randomized	Treatment			United Kingdom	industry
NCT01795859	90	12/5/2014	12/5/2014	8/5/2013	Chorea	Drug / Drug	Completed	Phase 3	Interventional		Industry	Randomized	Treatment			Australia / Canada / United States	industry
NCT01795872	278	6/15/2014	4/15/2014	9/15/2013	Multiple Sclerosis	Procedure	Completed	Phase 4	Interventional		Industry		Treatment			Austria / Belgium / Canada / Czech Republic / Denmark / Finland / France / Germany / Hungary / Israel / Italy / Netherlands / Norway / Poland / Portugal / Slovenia / Spain / Sweden / Switzerland / United Kingdom	industry
NCT01795898	237	9/15/2009	9/15/2009	1/15/2009	Osteoarthritis / Low Back Pain	Drug	Completed	Phase 4	Interventional		Industry		Treatment			Philippines	industry
NCT01795911	165	9/15/2014	4/15/2014	3/15/2013	Hepatitis C	Biological / Drug / Drug	Completed	Phase 2	Interventional		Industry		Treatment			United States	industry
NCT01795924	13	11/15/2014	9/15/2014	1/15/2013	Acute Myelogenous Leukemia / Myelodysplastic Syndrome	Drug	Terminated	Phase 1/Phase 2	Interventional		Industry		Treatment			United States	industry
NCT01795937	51	3/15/2013	3/15/2013	2/15/2013	Healthy	Drug / Drug / Drug / Drug / Drug	Completed	Phase 1	Interventional		Industry	Non-Randomized	Treatment			Germany	industry
NCT01795950	6	1/15/2016	12/15/2015	4/15/2013	Pulmonary Arterial Hypertension	Drug	Terminated	Phase 1	Interventional		Industry	Non-Randomized	Treatment			Australia	industry
NCT01796106	12	10/15/2018	10/15/2018	3/15/2015	Caries	Device / Device	Terminated		Interventional		Industry	Randomized	Prevention			United States	industry
NCT01796171	191	11/15/2022	11/15/2022	12/15/2012	Non-Hodgkin Lymphoma / Follicular Lymphoma	Drug / Drug / Drug / Drug / Drug / Drug	Active, not recruiting	Phase 1/Phase 2	Interventional	Industry	Industry	Randomized	Treatment			Australia / Austria / Belgium / Canada / Croatia / Czechia / Denmark / Finland / France / Hungary / Ireland / Israel / Italy / Korea, Republic of / Netherlands / Norway / Poland / Singapore / Spain / Sweden / Switzerland / Turkey / United Kingdom / United States	industry
NCT01796184	1516	3/15/2015	3/15/2015	11/15/2012	Inflammation		Completed		Observational	Industry	Other					Spain	industry
NCT01796236	106	11/15/2017	6/15/2015	2/15/2013	Deafness / Hearing Loss / Hearing Loss, Conductive / Hearing Loss, Mixed Conductive-Sensorineural	Device / Device	Completed		Interventional		Industry	Randomized	Treatment			France / Netherlands / Spain / Sweden	industry
NCT01796301	436	5/14/2015	5/14/2015	1/31/2013	Postmenopausal Osteoporosis	Drug / Drug	Completed	Phase 3	Interventional		Industry	Randomized	Treatment			Argentina / Belgium / Canada / Colombia / Czechia / Denmark / Hungary / Poland / Spain / United Kingdom / United States	industry
NCT01796327	14	6/15/2013	6/15/2013	4/15/2013	Healthy Volunteers	Drug / Drug	Completed	Phase 1	Interventional		Industry		Basic Science			United Kingdom	industry
NCT01796366	40	8/19/2013	8/19/2013	2/21/2013	Diabetes / Diabetes Mellitus, Type 2	Drug / Drug / Drug / Drug	Completed	Phase 1	Interventional		Industry	Randomized	Treatment			Germany	industry
NCT01796392	190	2/15/2023	9/15/2017	7/15/2013	Emphysema	Device / Other	Active, not recruiting		Interventional		Industry	Randomized	Treatment	Undecided		Brazil / Netherlands / United Kingdom / United States	industry
NCT01796418	102		8/15/2014	3/15/2013	Diabetic Nephropathy	Drug	Unknown status		Interventional	Industry	Other	Randomized	Treatment			Korea, Republic of	industry
NCT01796470	66	12/22/2016	1/15/2015	6/20/2013	Chronic Lymphocytic Leukemia / Mantle Cell Lymphoma / Diffuse Large B-cell Lymphoma / Indolent Non-Hodgkin's Lymphoma	Drug / Drug	Terminated	Phase 2	Interventional		Industry		Treatment			United States	industry
NCT01796535	125	6/15/2013	6/15/2013	11/15/2012	DDD		Unknown status		Observational [Patient Registry]		Industry					United States	industry
NCT01796548	17	12/15/2010	12/15/2010	12/15/2008	Detrusor Function, Overactive	Drug	Terminated	Phase 4	Interventional		Industry		Treatment			Thailand	industry
NCT01796587	423		3/15/2015	1/15/2013	Intermittent Catheterization	Device	Completed		Observational		Industry					Belgium / France / Netherlands / Norway / Switzerland / United Kingdom	industry
NCT01796626	36	7/15/2014	7/15/2014	12/15/2012	Wrinkles / Striae	Device	Completed		Interventional		Industry	Non-Randomized	Treatment			United States	industry
NCT01796639	1500	8/15/2013	8/15/2013	4/15/2012	Kidney Transplantation		Completed		Observational		Industry					China	industry
NCT01796665	1180	2/15/2013	2/15/2013	2/15/2012	Acne	Drug / Drug / Drug	Completed	Phase 3	Interventional		Industry	Randomized	Treatment				industry
NCT01796717	50	12/15/2016	11/15/2016	3/15/2012	Nosocomial Pneumonia	Drug / Drug	Unknown status	Phase 2/Phase 3	Interventional	Industry	Other	Randomized	Treatment			China	industry
NCT01796795	102	3/15/2021	12/15/2020	6/15/2020	Common Wart	Drug / Drug / Drug	Suspended	Phase 2	Interventional		Industry	Randomized	Treatment				industry
NCT01796821	138	10/15/2018	9/15/2018	8/15/2014	Condyloma Acuminata / Genital Warts / Condylomata Acuminata / Venereal Warts	Drug / Drug / Drug	Completed	Phase 2	Interventional		Industry	Randomized	Treatment			Taiwan	industry
NCT01796899	25	3/15/2013	3/15/2013	1/15/2013	Healthy Volunteers	Other / Other / Other / Other / Other	Completed	Phase 1	Interventional		Industry	Randomized				Netherlands	industry
NCT01796925	57	9/15/2014	9/15/2013	2/15/2013	Sleep Apnea Syndromes / Sleep Apnea, Obstructive / Respiration Disorders / Signs and Symptoms, Respiratory / Syndrome, Obstructive Sleep Apnea	Device	Completed		Interventional		Industry		Treatment			Belgium / France / Germany / Italy / United States	industry
NCT01796938	40	11/15/2004	11/15/2004	6/15/2004	Healthy / Renal Impairment	Drug	Completed	Phase 1	Interventional		Industry	Non-Randomized				Germany	industry
NCT01796964	173	8/15/2014	10/15/2013	3/15/2013	Exudative Age-Related Macular Degeneration	Drug / Drug	Completed	Phase 2	Interventional		Industry	Randomized	Treatment				industry
NCT01796977	27	11/15/2013	11/15/2013	12/15/2012	Breast Cancer / Reconstructive Breast Surgery	Device / Device	Terminated		Interventional		Industry	Randomized	Treatment			United States	industry
NCT01797042	366	7/15/2014	5/15/2013	3/15/2012	Obesity	Behavioral	Completed		Interventional		Industry	Randomized	Basic Science			United States	industry
NCT01797055	10	1/15/2024	1/15/2024	12/15/2010	Congenital Atransferrinemia	Drug	Recruiting	Phase 2/Phase 3	Interventional		Industry		Treatment			Germany / Italy / Spain	industry
NCT01797081	300	7/7/2014	7/18/2013	1/31/2013	Lateral Canthus Rhytides / Crow's Feet Lines	Biological / Biological / Other	Completed	Phase 3	Interventional		Industry	Randomized	Treatment			Japan	industry
NCT01797094	101	7/15/2014	7/15/2013	2/15/2013	Upper Facial Rhytides / Crow's Feet Lines / Glabellar Lines / Frown Lines	Biological / Biological	Completed	Phase 3	Interventional		Industry	Randomized	Treatment			Japan	industry
NCT01797107	0	7/15/2014	7/15/2014	3/15/2013	Meibomian Gland Dysfunction	Drug	Withdrawn	Phase 2	Interventional	Industry / Other	Other	Randomized	Treatment	No		United States	industry
NCT01797120	131	9/12/2017	3/22/2017	5/31/2013	Metastatic Breast Cancer	Drug / Drug / Drug	Completed	Phase 2	Interventional	Industry	Other	Randomized	Treatment	No		United States	industry
NCT01797185	375	10/15/2017	7/15/2017	4/9/2013	Spasticity	Drug / Drug / Drug	Completed	Phase 3	Interventional		Industry	Randomized	Other			United States	industry
NCT01797198	48	6/15/2012	6/15/2012	4/15/2012	Drug-Drug Interaction (DDI) / Healthy Subjects	Drug / Drug / Drug	Completed	Phase 1	Interventional		Industry	Non-Randomized	Basic Science			United Kingdom	industry
NCT01797224	925	10/15/2026	9/15/2023	3/15/2012	Crohn's Disease / Rheumatoid Arthritis / Ankylosing Spondylitis / Psoriatic Arthritis / Psoriasis		Recruiting		Observational	Other / Industry	Other					United States	industry
NCT01797250	12	7/15/2013	7/15/2013	5/15/2013	Subjects With an Existing Intra-arterial Line		Completed		Observational		Industry					United States	industry
NCT01797419	0	8/15/2013	8/15/2013	5/15/2013	Respiratory Syncytial Virus Infections	Drug / Drug	Withdrawn	Phase 1	Interventional		Industry	Randomized	Treatment			Australia	industry
NCT01797445	872	10/3/2018	9/19/2014	3/12/2013	HIV / HIV Infections	Drug / Drug / Drug / Drug	Completed	Phase 3	Interventional		Industry	Randomized	Treatment	Yes	A secured external environment with username, password, and RSA code.	Canada / Dominican Republic / France / Italy / Mexico / Netherlands / Portugal / Puerto Rico / Sweden / United Kingdom / United States	industry
NCT01797536	31	8/20/2014	8/20/2014	3/6/2013	Hepatic Insufficiency	Drug	Completed	Phase 1	Interventional	Industry	Industry	Non-Randomized	Treatment	Yes		United States	industry
NCT01797562	116	9/8/2015	9/8/2015	12/10/2012	Allergic Contact Dermatitis	Diagnostic Test	Completed		Interventional		Industry		Diagnostic			United States	industry
NCT01797666			9/15/2008		Healthy	Drug	Completed	Phase 1	Interventional		Industry					India	industry
NCT01797705	33	5/15/2014	5/15/2014	1/15/2013	Obstructive Sleep Apnea	Device	Completed		Interventional		Industry		Diagnostic			United States	industry
NCT01797757	46	12/15/2012	9/15/2012	1/15/2012	Obesity	Dietary Supplement / Dietary Supplement / Drug	Completed		Interventional		Industry	Randomized	Screening			Switzerland	industry
NCT01797783	83	4/15/2013	4/15/2013	2/15/2013	Myopia / Ametropia / Presbyopia / Refractive Error	Device / Device	Completed		Interventional		Industry	Randomized	Treatment				industry
NCT01797796	16	7/15/2013	7/15/2013	4/15/2013	Healthy	Drug / Other / Drug / Other	Completed	Phase 1	Interventional		Industry	Randomized	Basic Science			Belgium	industry
NCT01797809	757	5/8/2018	1/16/2018	5/11/2013	Contraception	Drug	Completed		Observational		Industry					Korea, Republic of	industry
NCT01797848	0	11/15/2016	11/15/2016	6/15/2014	Hepatitis C	Drug / Drug / Drug / Drug	Withdrawn	Phase 3	Interventional		Industry	Randomized	Treatment				industry
NCT01797926	102	7/25/2013	7/25/2013	5/23/2013	Hypertension	Drug / Drug / Drug / Drug	Completed	Phase 1	Interventional		Industry	Randomized	Treatment	Yes		South Africa	industry
NCT01797965	1501	9/24/2018	9/24/2018	2/15/2013	Relapsing-Remitting Multiple Sclerosis / Multiple Sclerosis	Drug	Terminated	Phase 3	Interventional	Industry	Industry		Treatment			Argentina / Australia / Brazil / Canada / Czechia / Denmark / France / Georgia / Germany / Greece / Hungary / India / Ireland / Israel / Italy / Mexico / Moldova, Republic of / Poland / Romania / Russian Federation / Serbia / Spain / Sweden / Switzerland / Ukraine / United Kingdom / United States	industry
NCT01798043	29	1/15/2016	1/15/2016	1/15/2013	Heart Block / Sick Sinus Syndrome / Atrioventricular Block / Ventricular Dysfunction	Other / Other	Terminated		Interventional		Industry	Non-Randomized	Diagnostic			Switzerland	industry
NCT01798056	237	5/20/2016	6/18/2015	3/6/2013	Herpes Zoster / Herpes Zoster Vaccine	Biological / Drug	Completed	Phase 3	Interventional		Industry	Randomized	Prevention	Yes	Access is provided after a research proposal is submitted and has received approval from the Independent Review Panel and after a Data Sharing Agreement is in place. Access is provided for an initial period of 12 months but an extension can be granted, when justified, for up to another 12 months.	Canada / Czechia / France / Korea, Republic of / Spain / United Kingdom	industry
NCT01798095	152	7/15/2013	5/15/2013	2/15/2013	Tuberculosis Infection	Biological / Biological	Unknown status	Phase 2	Interventional	Other	Industry	Randomized	Diagnostic			United States	industry
NCT01798108	31	6/25/2003	6/25/2003	8/14/2001	Neoplasm Metastasis	Radiation	Completed	Phase 1	Interventional		Industry		Other			Norway / Sweden	industry
NCT01798121	90	7/15/2013	3/15/2013	2/15/2013	Tuberculosis Identification.	Biological / Biological	Unknown status	Phase 2	Interventional	Other	Industry	Randomized					industry
NCT01798134	25	3/15/2015	11/15/2014	12/15/2012	Hepatocellular Carcinoma	Device	Completed		Interventional		Industry		Treatment			Germany	industry
NCT01798238	142	5/15/2014	5/15/2014	11/15/2012	Type 2 Diabetes Mellitus	Drug / Drug	Completed	Phase 3	Interventional		Industry	Randomized	Treatment			Korea, Republic of	industry
NCT01798264	44	5/15/2009	5/15/2009	2/15/2009	Type 2 Diabetes	Drug	Completed	Phase 1	Interventional		Industry	Randomized	Treatment			United States	industry
NCT01798277	0	12/15/2015	6/15/2015	4/15/2013	Ventricular Tachycardia / Coronary Artery Disease	Procedure / Drug	Withdrawn	Phase 3	Interventional	Industry	Other	Randomized	Treatment				industry
NCT01798303	88	6/15/2014	6/15/2014	7/15/2013	Alcoholism	Drug / Drug	Completed	Phase 2	Interventional		Industry	Randomized	Treatment			United States	industry
NCT01798368	12		4/15/2013	1/15/2013	Non-patient Volunteers	Device	Completed	Phase 1	Interventional		Industry						industry
NCT01798446	41	12/15/2016	6/15/2015	2/15/2013	Renal Cell Carcinoma / Nonclear Cell / Temsirolimus Resistance	Drug	Completed	Phase 2	Interventional	Industry	Other		Treatment			Korea, Republic of	industry
NCT01798485	696	12/15/2015	12/15/2015	4/15/2013	Non-Small-Cell Lung Adenocarcinoma / Non-small Cell Lung Cancer Stage IIIB / Non-small Cell Lung Cancer Stage IV / Non-small Cell Lung Cancer Metastatic	Drug / Drug	Terminated	Phase 3	Interventional		Industry	Randomized	Treatment			Austria / Belgium / Bosnia and Herzegovina / Canada / Croatia / Czech Republic / France / Germany / Hungary / Italy / Netherlands / Poland / Romania / Russian Federation / Serbia / Slovenia / Spain / Ukraine / United Kingdom / United States	industry
NCT01798498	48	6/15/2014	4/15/2014	4/15/2013	Nasolabial Folds	Device	Completed		Interventional	Industry	Industry		Treatment			Austria	industry
NCT01798576	282	6/15/2015	6/15/2015	11/15/2012	Hepatitis C, Chronic	Drug / Drug	Terminated		Observational		Industry					Romania	industry
NCT01798589	16	8/15/2012	8/15/2012	7/15/2012	Allergic Contact Dermatitis	Drug	Completed	Phase 4	Interventional		Industry		Health Services Research			United States	industry
NCT01798628	36	10/15/2009	10/15/2009	9/15/2009	Healthy Volunteers	Drug / Drug / Drug	Completed	Phase 1	Interventional		Industry	Randomized	Treatment				industry
NCT01798641	48	9/14/2017	9/14/2017	1/15/2013	Normal Pressure Hydrocephalus	Device	Completed		Interventional	Industry / Other / Other / Other / Other	Other	Randomized	Treatment			United States	industry
NCT01798667	220	9/15/2013	4/15/2013	1/15/2013	Premature Ejaculation	Drug / Drug	Unknown status	Phase 2	Interventional		Industry	Randomized	Treatment			Korea, Republic of	industry
NCT01798706	350	2/15/2015	2/15/2015	6/15/2013	Type 2 Diabetes	Drug / Drug / Drug	Completed	Phase 3	Interventional		Industry	Randomized	Treatment			Australia / Bulgaria / Canada / Denmark / Germany / Norway / Peru / Poland / South Africa / Spain / Sweden / United Kingdom / United States	industry
NCT01798745	0	12/15/2015	12/15/2015	11/15/2014	Heart Failure	Drug / Other	Withdrawn	Phase 2	Interventional		Industry	Randomized	Treatment				industry
NCT01798797	100	7/15/2015	7/15/2015	8/15/2013	Heart Failure		Completed		Observational		Industry			No		Canada	industry
NCT01798849	25	7/17/2013	7/17/2013	3/15/2013	Pulmonary Arterial Hypertension	Drug / Drug	Completed	Phase 1	Interventional		Industry	Randomized	Treatment	Yes			industry
NCT01798940			9/15/2008		Healthy	Drug	Completed	Phase 1	Interventional		Industry					India	industry
NCT01798966	10	6/15/2013	6/15/2013	2/15/2013	Thyroid Eye Disease	Device	Completed		Interventional	Other	Industry		Diagnostic			United States	industry
NCT01798979	20	4/15/2013	4/15/2013	2/15/2013	Healthy	Drug / Drug	Completed	Phase 1	Interventional		Industry		Treatment			United States	industry
NCT01799239	32	3/15/2013	3/15/2013	2/15/2013	Ileostomy - Stoma	Device / Device	Completed		Interventional		Industry	Randomized	Supportive Care			Sweden	industry
NCT01799265	36	6/10/2013	6/10/2013	2/27/2013	Obstructive Sleep Apnea	Device / Device	Completed		Interventional		Industry	Randomized	Treatment			United States	industry
NCT01799278	60	8/15/2017	7/15/2016	2/15/2013	Small Cell Prostate Cancer / Neuroendocrine Prostate Cancer / Prostate Adenocarcinoma Plus > 50% Immunohistochemical Staining for Neuroendocrine Markers	Drug	Completed	Phase 2	Interventional	Industry	Other		Treatment	No		United States	industry
NCT01799447	150	12/15/2016	11/15/2016	5/15/2012	Health Behavior / Mother-Child Relations	Behavioral	Completed		Interventional	Industry / Other	Other		Prevention	Undecided		Denmark	industry
NCT01799473	98	12/15/2014	12/15/2014	1/15/2013	Pulmonary Arterial Hypertension		Completed		Observational [Patient Registry]		Industry					Puerto Rico / United States	industry
NCT01799486	300	3/15/2015	2/15/2013	2/15/2013	HBV-related Liver Cirrhosis	Drug / Drug / Drug	Unknown status	Phase 4	Interventional	Industry	Other	Randomized	Treatment				industry
NCT01799499	0	3/15/2013	3/15/2013	3/15/2013	Non Muscle Invasive Bladder Cancer	Device / Device / Device	Withdrawn		Interventional		Industry	Randomized	Treatment			Israel	industry
NCT01799590	296	11/15/2009	11/15/2009	8/15/2007	Migraine	Drug	Completed	Phase 2	Interventional		Industry		Treatment			Japan	industry
NCT01799603	24	7/15/2012	7/15/2012	5/15/2012	Healthy	Drug	Completed	Phase 1	Interventional		Industry	Randomized	Treatment			Japan	industry
NCT01799811	30	6/15/2016	6/15/2016	2/15/2013	Critical Limb Ischemia / Peripheral Arterial Disease		Completed		Observational		Industry			No		United States	industry
NCT01799824	52	7/15/2013	7/15/2013	2/15/2013	Primary Axillary Hyperhidrosis	Biological / Biological	Completed	Phase 2	Interventional		Industry	Randomized	Treatment			United States	industry
NCT01799850	12	3/15/2004	3/15/2004	3/15/2002	Diabetes Type 2	Drug / Drug	Completed	Phase 4	Interventional	Industry	Other	Randomized	Treatment			United States	industry
NCT01799876	48	8/15/2017	8/15/2016	2/15/2013	Articular Cartilage Defect Grade III or IV of the Knee	Procedure / Procedure	Completed		Interventional	Industry	Other	Randomized	Treatment			United States	industry
NCT01799889	326	1/30/2020	9/14/2017	3/14/2013	Chronic Lymphocytic Leukemia / Mantle Cell Lymphoma / Diffuse Large B-cell Lymphoma / Non-FL Indolent Non-Hodgkin's Lymphoma / Follicular Lymphoma	Drug / Drug	Terminated	Phase 2	Interventional		Industry	Randomized	Treatment	No		Canada / United States	industry
NCT01799902	86	10/15/2013	10/15/2013	12/15/2011	Lower Urinary Tract Predominant Storage Symptoms	Drug	Completed		Observational	Industry	Industry					Belgium	industry
NCT01799941	367	5/15/2015	5/15/2015	2/15/2013	Pseudobulbar Affect (PBA) / Stroke / Dementia / Traumatic Brain Injury (TBI)	Drug	Completed	Phase 4	Interventional		Industry		Treatment			United States	industry
NCT01799993	725	4/7/2017	4/7/2017	4/13/2013	Pneumonia, Bacterial	Drug / Drug	Completed	Phase 3	Interventional	Industry	Industry	Randomized	Treatment			Australia / Brazil / Canada / Colombia / Czechia / Korea, Republic of / Mexico / Philippines / Taiwan / Thailand / Turkey / United States	industry
NCT01800006	2101	6/20/2016	1/16/2016	1/14/2013	Atrial Fibrillation	Drug	Completed		Observational	Industry	Industry					Argentina / Azerbaijan / Bahrain / Chile / Colombia / Egypt / Georgia / Jordan / Kazakhstan / Kenya / Lebanon / Mexico / Russian Federation / Saudi Arabia / United Arab Emirates / Uruguay / Venezuela	industry
NCT01800175	60		12/15/2016	2/15/2013	Healthy Subjects	Device	Unknown status	Phase 1	Interventional		Industry	Non-Randomized					industry
NCT01800227			3/15/2010		Healthy	Drug	Completed	Phase 1	Interventional		Industry					India	industry
NCT01800240			3/15/2010		Healthy	Drug	Completed	Phase 1	Interventional		Industry					India	industry
NCT01800305	150	10/15/2014	10/15/2014	9/15/2012	Healthy	Drug / Drug	Completed	Phase 1	Interventional		Industry	Randomized				China	industry
NCT01800396	60	5/15/2013	5/15/2013	2/15/2013	Bacterial Infection / Diarrhea / Gastroenteritis	Dietary Supplement / Dietary Supplement	Completed		Interventional	Industry / Other	Other	Randomized	Prevention			Netherlands	industry
NCT01800422	50	3/15/2022	6/15/2021	6/15/2013	Stage IA Breast Cancer / Stage IB Breast Cancer / Stage II Breast Cancer	Drug / Other / Procedure / Other / Other	Unknown status	Phase 2	Interventional	Other / Industry	Other	Randomized	Treatment			United States	industry
NCT01800448	12	6/15/2013	9/15/2012	6/15/2012	Critical Illness		Completed		Observational	Industry / Other	Other					Canada	industry
NCT01800474	582	12/15/2013	12/15/2013	2/15/2013	Health Knowledge, Attitudes, Practice		Completed		Observational		Industry					France / Germany / Spain / United Kingdom	industry
NCT01800552	20	2/15/2013	2/15/2013	2/15/2013	Infiltration / IV Infiltration	Procedure	Completed		Observational		Industry					United States	industry
NCT01800617	18		7/15/2014	3/15/2013	Hypothyroidism	Drug	Completed	Phase 2	Interventional		Industry		Treatment			United States	industry
NCT01800630	37	3/15/2016	11/15/2015	4/15/2013	Advanced Solid Malignancies / Malignant Lymphomas	Drug	Completed	Phase 1	Interventional		Industry		Other			Taiwan	industry
NCT01800682	30	9/15/2011	9/15/2011	7/15/2011	Healthy	Drug	Completed	Phase 1	Interventional		Industry	Randomized	Treatment			United States	industry
NCT01800695	202	6/19/2017	6/19/2017	4/2/2013	Glioblastoma Multiforme	Drug / Drug / Radiation	Completed	Phase 1	Interventional		Industry	Non-Randomized	Treatment				industry
NCT01800890	31	4/15/2013	4/15/2013	2/15/2013	Subjects With an Ileostomy	Device / Device / Device / Device	Completed		Interventional		Industry	Randomized	Supportive Care			Denmark	industry
NCT01800903	40	4/15/2013	4/15/2013	2/15/2013	Intermittent Urethral Catheterization	Device / Device / Device	Completed		Interventional		Industry	Randomized	Treatment			Denmark	industry
NCT01800916	65	5/15/2013	5/15/2013	2/15/2013	Stoma Ileostomy	Device / Device / Device / Device	Completed		Interventional		Industry	Randomized	Supportive Care			Denmark	industry
NCT01800981	53		7/15/2013	3/15/2013	Burns, Upper Extremity / Burns, Lower Extremity		Unknown status		Observational		Industry					Slovakia	industry
NCT01800994	750	12/15/2013	12/15/2013	2/15/2013	Asthma / COPD		Completed		Observational		Industry					Greece	industry
NCT01801007	145	1/15/2018	1/15/2018	7/15/2013	Intracranial Aneurysms	Device	Completed		Interventional		Industry		Treatment			Japan / United States	industry
NCT01801085	21	12/15/2014	12/15/2014	10/15/2011	Colorectal Cancer		Terminated		Observational	Industry / Other / Other	Other					Hong Kong	industry
NCT01801111	138	10/27/2017	10/24/2014	6/20/2013	Non-Small-Cell Lung Carcinoma	Drug / Drug	Completed	Phase 1/Phase 2	Interventional		Industry		Treatment			Australia / Belgium / Denmark / France / Germany / Italy / Korea, Republic of / Luxembourg / Netherlands / Russian Federation / Singapore / Spain / Sweden / Taiwan / United Kingdom / United States	industry
NCT01801124	13	12/15/2012	12/15/2012	4/15/2012	Hernia	Drug	Completed	Phase 4	Interventional		Industry		Treatment			United States	industry
NCT01801202	21	11/15/2014	11/15/2014	2/15/2013	Hair Removal	Device	Completed		Interventional		Industry		Treatment			United States	industry
NCT01801280	20	3/15/2014	3/15/2013	1/15/2012	Transplantation / Immunosuppression / Drug Interaction	Drug / Drug / Drug	Completed	Phase 4	Interventional	Industry	Other	Randomized	Treatment	No		Germany	industry
NCT01801293	8	4/15/2013	4/15/2013	3/15/2013	RSV Infection	Drug	Completed	Phase 1	Interventional		Industry		Treatment			United States	industry
NCT01801306	3	2/15/2014	2/15/2014	3/15/2013	Spontaneous Subarachnoid Hemorrhage	Device	Completed		Interventional		Industry		Diagnostic			Germany	industry
NCT01801319	40	12/15/2017	6/15/2017	6/15/2011	Treatment Resistant Depression / Depressive Disorder	Device	Unknown status		Interventional		Industry	Non-Randomized	Treatment			Canada	industry
NCT01801358	38	5/15/2015	5/15/2015	8/15/2013	Uveal Melanoma	Drug / Drug	Terminated	Phase 1/Phase 2	Interventional		Industry	Randomized	Treatment			France / Germany / Netherlands / Spain / United Kingdom / United States	industry
NCT01801436	14	4/15/2008	4/15/2008	12/15/2006	Multiple Myeloma	Drug	Completed	Phase 3	Interventional		Industry		Treatment				industry
NCT01801514	337	3/15/2014	3/15/2014	11/15/2012	Other Conditions That May Be A Focus of Clinical Attention	Device	Completed		Interventional		Industry		Diagnostic			Israel	industry
NCT01801670	0	1/15/2015	1/15/2015	1/15/2015	Pruritus	Procedure / Procedure	Withdrawn		Observational	Industry	Other					United States	industry
NCT01801735	600	8/15/2014	6/15/2014	3/15/2013	Osteoarthritis	Drug	Completed	Phase 3	Interventional		Industry		Treatment			United States	industry
NCT01801826	61	12/15/2014	5/15/2014	1/15/2013	Frown Lines / Glabellar Frown Lines	Device	Completed		Observational		Industry					United States	industry
NCT01801917	14	8/5/2016	8/5/2016	4/24/2013	Polymyositis	Drug / Drug	Terminated	Phase 2	Interventional		Industry	Randomized	Treatment			Canada / Czechia / Hungary / Poland / Taiwan / United States	industry
NCT01801930	24	1/15/2015	1/15/2015	3/15/2013	Colorectal Cancer	Drug / Drug / Drug / Drug	Completed	Phase 1	Interventional		Industry	Randomized	Treatment			Japan	industry
NCT01801982	1	12/15/2013	12/15/2013	11/15/2012	Pulmonary Hypertension, Persistent, of the Newborn	Other	Completed		Observational		Industry					United Kingdom	industry
NCT01802060	51	11/15/2013	11/15/2013	2/15/2013	Ovulation		Completed		Observational		Industry					Germany	industry
NCT01802203	275	4/15/2022	1/15/2022	4/15/2013	Barrett Esophagus / Esophageal Dysplasia / Esophageal Neoplasm / Esophageal Stenosis / Bronchial Neoplasm / Stenosis of Bronchus or Trachea	Device	Completed		Observational [Patient Registry]		Industry			No		United States	industry
NCT01802268	320	10/15/2012	4/15/2012	2/15/2008	Kidney Transplant	Drug / Drug	Completed	Phase 4	Interventional	Industry	Other	Randomized	Treatment			Brazil	industry
NCT01802281	183	10/15/2024	7/15/2023	4/1/2013	Uterovaginal Prolapse	Procedure / Procedure	Active, not recruiting		Interventional	Industry	Other	Randomized	Treatment	No		United States	industry
NCT01802359	379	5/31/2012	5/31/2012	11/7/2011	Erectile Dysfunction	Drug	Terminated		Observational		Industry						industry
NCT01802411	191	6/15/2013	6/15/2013	12/15/2012	Posterolateral Thoracotomy / Postoperative Pain	Drug / Drug	Completed	Phase 3	Interventional		Industry	Randomized	Treatment			Bulgaria / Czechia / Georgia / Poland / United States	industry
NCT01802450	18	12/15/2016	6/15/2015	3/15/2013	Chronic Myeloid Leukemia	Drug	Unknown status	Phase 2	Interventional	Industry / Industry	Other	Non-Randomized	Treatment			Spain	industry
NCT01802476	14	6/15/2013	6/15/2013	5/15/2013	Healthy	Drug / Drug	Completed	Phase 1	Interventional		Industry		Basic Science			United Kingdom	industry
NCT01802567	48	12/15/2025	6/15/2023	2/15/2013	Neuroblastoma / Medulloblastoma / Brain Tumors / Rare Tumors	Device	Active, not recruiting		Interventional	Industry	Other		Treatment			United States	industry
NCT01802632	603	12/29/2023	5/1/2015	3/4/2013	Advanced Non Small Cell Lung Cancer / Advanced (Inoperable) Non Small Cell Lung Cancer	Drug	Active, not recruiting	Phase 1/Phase 2	Interventional		Industry		Treatment	Yes	When a request has been approved AstraZeneca will provide access to the de-identified individual patient-level data in an approved sponsored tool . Signed Data Sharing Agreement (non-negotiable contract for data accessors) must be in place before accessing requested information. Additionally, all users will need to accept the terms and conditions of the SAS MSE to gain access. For additional deta…	Australia / France / Germany / Italy / Japan / Korea, Republic of / Spain / Taiwan / United Kingdom / United States	industry
NCT01802684	49	6/15/2016	11/15/2014	5/15/2013	Unresectable Metastatic Colorectal Cancer	Biological	Completed	Phase 2	Interventional	Industry	Other		Treatment			France	industry
NCT01802697	29	2/15/2014	12/15/2013	2/15/2013	Healthy	Drug / Drug	Completed	Phase 1	Interventional		Industry	Randomized	Treatment	No		Sweden	industry
NCT01802723	472	10/15/2013	6/15/2013	2/15/2013	Periumbilical Subcutaneous Adipose Tissue Reduction	Drug / Drug	Completed	Phase 2	Interventional		Industry	Randomized	Treatment			United States	industry
NCT01802762	16	5/15/2017	2/15/2017	1/15/2013	Subarachnoid Hemorrhage / Optical Imaging	Device	Completed		Interventional	Other / Other	Industry		Diagnostic			Austria / Switzerland	industry
NCT01802775	203	12/3/2014	12/3/2014	2/6/2013	Peripheral Arterial Disease	Drug / Drug / Drug	Completed	Phase 2	Interventional	Other	Industry	Randomized	Treatment	Yes	Formal request from qualified scientific and medical researchers on IPD and clinical study documents from clinical trials supporting products submitted and licensed in the United States, the European Union and/or Japan from 01 January 2014 and beyond for the purpose of conducting legitimate research. This must be consistent with the principle of safeguarding study participants' privacy and consis…	Austria / Belgium / Germany / Israel / Netherlands / Switzerland / United States	industry
NCT01802788	1000	10/19/2022	9/25/2018	4/16/2013	Aortic Valve Stenosis	Device / Procedure	Completed		Observational		Industry			No		Australia / Belgium / Canada / Denmark / France / Germany / Israel / Italy / Lithuania / Netherlands / Spain / Switzerland / United Kingdom	industry
NCT01802853	12	6/15/2013	6/15/2013	5/15/2013	Healthy Volunteer	Drug / Drug	Completed	Phase 1	Interventional		Industry	Randomized				United Kingdom	industry
NCT01802866	508	5/15/2016	4/15/2016	2/15/2013	Geographic Atrophy	Drug / Drug	Completed	Phase 2/Phase 3	Interventional	Industry	Industry	Randomized	Treatment	Undecided		United States	industry
NCT01802879	9	11/19/2018	11/19/2018	6/24/2013	Hematologic Neoplasms	Drug	Completed	Phase 2	Interventional		Industry		Treatment	Yes		Israel / Netherlands / Spain / United States	industry
NCT01802892	24	4/2/2013	4/2/2013	11/2/2012	Transplantation, Stem Cell	Drug / Drug / Drug	Completed	Phase 1	Interventional		Industry	Randomized	Treatment			United States	industry
NCT01802918	17	11/21/2013	11/21/2013	2/18/2013	Infection, Human Immunodeficiency Virus	Drug / Drug / Drug	Completed	Phase 1	Interventional		Industry	Randomized	Treatment			United States	industry
NCT01802931	22	4/15/2013	4/15/2013	1/7/2013	Multiple Sclerosis	Drug / Drug	Completed	Phase 1	Interventional		Industry	Non-Randomized	Other	Yes		Australia	industry
NCT01802996	2040	8/15/2014	8/15/2014	3/15/2013	Neoplasms / Liver Injury	Drug	Unknown status	Phase 4	Interventional		Industry	Randomized	Prevention			China	industry
NCT01803022	419	7/15/2013	7/15/2013	11/15/2012	Venous Thromboembolism		Completed		Observational		Industry			No		France	industry
NCT01803035	210	4/15/2014	3/15/2014	2/15/2013	Non-bullous Impetigo	Drug / Drug / Drug	Completed	Phase 2	Interventional		Industry	Randomized	Treatment			Dominican Republic	industry
NCT01803074	107	11/29/2014	11/29/2014	4/4/2013	Infection, Human Immunodeficiency Virus / HIV Infections	Drug / Drug / Drug / Drug / Drug / Drug	Completed	Phase 2	Interventional	Industry	Industry	Randomized	Treatment			Germany	industry
NCT01803087	60	10/15/2012	10/15/2012	2/15/2012	Asthma	Drug / Drug / Drug / Drug	Completed	Phase 2	Interventional		Industry	Randomized	Treatment			Poland	industry
NCT01803113	975	3/15/2013	3/15/2013	1/15/2013	Pregnancy, Early Detection	Device	Completed		Observational		Industry					United States	industry
NCT01803178	240	8/15/2013	8/15/2013	2/15/2013	Vascular Diseases / Hypercholesterolemia	Dietary Supplement / Dietary Supplement	Completed		Interventional		Industry	Randomized	Supportive Care			Germany	industry
NCT01803217	70	6/15/2016	12/15/2011	11/15/2007	Pacemaker Implantation for Sinus Node Disease	Other	Completed		Interventional	Other / Other / Industry	Other	Randomized	Treatment			Germany	industry
NCT01803282	236	4/23/2019	4/23/2019	3/29/2013	Pancreatic Cancer / Non-small Cell Lung Cancer / Esophagogastric Cancer / Colorectal Cancer / Breast Cancer	Drug / Drug / Drug / Drug / Drug / Drug / Drug / Drug / Drug / Drug / Drug	Completed	Phase 1	Interventional		Industry	Non-Randomized	Treatment	No		United States	industry
NCT01803295	80	6/15/2017	7/15/2016	6/15/2013	Carcinoma of Urinary Bladder, Superficial	Device / Other / Device	Completed		Interventional		Industry	Randomized	Treatment			Israel / Italy / Spain / Switzerland	industry
NCT01803308	37	8/15/2014	8/15/2014	3/15/2013	Hepatitis C Infection	Drug / Drug / Drug	Completed	Phase 1	Interventional	Industry	Other	Randomized	Treatment			Australia / New Zealand	industry
NCT01803321	24	6/15/2008	6/15/2008	11/15/2005	Systemic Juvenile Idiopathic Arthritis	Drug / Other	Completed	Phase 1	Interventional		Industry	Randomized	Treatment			United States	industry
NCT01803373	36	8/15/2013	8/15/2013	4/15/2013	Healthy / Biological Availability	Drug / Drug / Drug	Completed	Phase 1	Interventional		Industry	Randomized	Treatment			Netherlands	industry
NCT01803399	0	12/15/2014	12/15/2014	8/15/2014	Infections, Bacterial	Drug / Drug / Drug / Drug	Withdrawn	Phase 1	Interventional		Industry	Randomized	Treatment				industry
NCT01803412	53	10/1/2016	6/1/2016	5/1/2013	Muscular Dystrophies	Drug / Drug / Drug	Terminated	Phase 3	Interventional		Industry	Non-Randomized	Treatment			Canada / United States	industry
NCT01803425	0	4/15/2014	4/15/2014	4/15/2013	Immunisation Against Streptococcus Pneumoniae	Other	Withdrawn		Observational		Industry						industry
NCT01803438	220	1/20/2020	10/16/2019	6/15/2014	Symptomatic Paroxysmal Atrial Fibrillation Without Clinically Significant Heart Diseases	Device / Drug	Completed	Phase 4	Interventional	Industry	Industry	Randomized	Treatment			Argentina / Australia / Belgium / Croatia / France / Germany / Italy / Netherlands / Norway	industry
NCT01803477	37	12/15/2013	10/15/2013	2/15/2013	Actinic Keratosis	Drug	Completed	Phase 1/Phase 2	Interventional		Industry	Randomized	Treatment			Australia	industry
NCT01803555	605	3/20/2014	3/20/2014	7/4/2013	Asthma	Drug / Drug / Drug / Drug	Completed	Phase 3	Interventional		Industry	Randomized	Treatment	Yes		Austria / Belgium / Czechia / Denmark / Finland / France / Germany / Hungary / Israel / Italy / Netherlands / Poland / Russian Federation / Spain / Sweden / United Kingdom	industry
NCT01803581	60	8/12/2013	6/20/2013	3/5/2013	Head Lice	Other / Other	Completed		Interventional		Industry	Randomized	Treatment			United States	industry
NCT01803594	18	3/13/2015	1/2/2013	8/15/2012	Dyslipidemia	Dietary Supplement / Dietary Supplement / Dietary Supplement / Dietary Supplement / Other	Completed		Interventional	Industry	Other	Randomized	Treatment			United States	industry
NCT01803607	135	11/11/2014	11/11/2014	3/14/2013	Osteoporosis	Drug / Other	Terminated	Phase 3	Interventional		Industry	Randomized	Treatment	Yes			industry
NCT01803646	343	6/15/2016	6/15/2016	2/15/2014	Tinnitus	Drug / Drug	Completed	Phase 3	Interventional		Industry	Randomized	Treatment			United States	industry
NCT01803763	30	3/15/2014	3/15/2014	9/15/2012	Chronic Urticaria / Chronic Idiopathic Urticaria / Chronic Spontaneous Urticaria	Drug / Drug	Completed	Phase 2/Phase 3	Interventional	Other / Other / Industry	Other	Randomized	Basic Science			Switzerland	industry
NCT01803867	72	1/15/2015	10/15/2014	3/15/2013	Multiple Sclerosis	Drug	Completed	Phase 1	Interventional	Industry	Industry	Randomized	Treatment			United States	industry
NCT01803880	148	7/21/2017	5/4/2017	3/8/2013	Chondral Lesion Plus Partial Medial Meniscectomy	Device / Device	Terminated		Interventional		Industry	Randomized	Treatment			United States	industry
NCT01803893	500		8/15/2014	9/15/2012	Pregnancy / Fertility		Unknown status		Observational	Industry	Industry					France / Greece / United States	industry
NCT01803945	32	6/15/2015	6/15/2015	1/15/2013	Parkinson's Disease	Drug / Drug	Terminated	Phase 1	Interventional	Industry	Other	Randomized	Treatment			United States	industry
NCT01804062	30	2/15/2013	2/15/2013	2/15/2013	Focus of the Study is Measuring Respiratory Rate		Completed		Observational		Industry					United States	industry
NCT01804088	80	7/17/2017	4/15/2015	3/15/2013	Symptomatic Vascular Disease of the Iliac Arteries	Device	Completed		Interventional		Industry		Treatment			United States	industry
NCT01804114	31	10/15/2015	10/15/2015	3/15/2012	Ventral Hernia	Procedure / Procedure	Completed		Interventional	Industry	Other	Randomized	Treatment			United States	industry
NCT01804140	662	9/15/2013	9/15/2013	12/15/2012	Multiple Myeloma, Neoplasms		Completed		Observational		Industry					United States	industry
NCT01804166	1	2/28/2020	2/28/2020	3/21/2013	Hepatosplenic T-Cell Lymphoma	Drug / Drug	Completed	Phase 4	Interventional		Industry		Other			United States	industry
NCT01804218	60		5/15/2016	3/15/2013	Mild Persistent Asthma, Uncomplicated	Drug / Drug	Unknown status	Phase 2	Interventional		Industry	Randomized	Treatment			United States	industry
NCT01804244	8	3/15/2013	3/15/2013	3/15/2013	Healthy	Drug	Completed	Phase 4	Interventional		Industry		Treatment			Japan	industry
NCT01804257	28	5/15/2011	5/15/2011	5/15/2010	Bipolar Disorder / Schizophrenia	Other	Completed		Interventional	Other / Other	Industry		Health Services Research			United States	industry
NCT01804335	11	3/15/2015	3/15/2015	2/15/2013	Lymphoma	Drug	Completed	Phase 1	Interventional	Industry	Other		Treatment			United States	industry
NCT01804361	90	2/15/2014	2/15/2014	3/15/2013	Dry Eye Syndromes	Drug / Drug	Completed	Phase 3	Interventional	Industry	Industry	Randomized	Treatment			Korea, Republic of	industry
NCT01804400	188	10/15/2013	10/15/2013	10/15/2012	Allergic Rhinitis	Drug / Drug / Drug	Completed	Phase 2	Interventional		Industry	Randomized	Treatment			Germany	industry
NCT01804465	50	8/31/2020	2/27/2020	4/22/2014	Prostate Cancer	Drug / Drug	Completed	Phase 2	Interventional	Other / Industry / Industry	Other	Randomized	Treatment	No		United States	industry
NCT01804517	200	11/15/2015	11/15/2015	2/15/2013	Migraine Without Aura / Migraine With Aura / Chronic Migraine		Completed		Observational [Patient Registry]	Industry	Other					Canada	industry
NCT01804530	59	1/24/2018	1/24/2018	8/15/2013	Solid Tumor / Tumors of Any Histology With Activating Trk (NTRK) Point or NTRK Fusion Mutations / Tenosynovial Giant Cell Tumor	Drug	Terminated	Phase 1	Interventional		Industry		Treatment			United States	industry
NCT01804543	30	12/15/2014	12/15/2013	6/15/2012	Angina / Heart Disease	Drug	Unknown status		Observational	Industry	Other					United States	industry
NCT01804647	58	2/15/2015	2/15/2015	11/15/2012	Multiple Sclerosis (MS) / Relapsing-Remitting MS / Primary Progressive MS / Secondary Progressive MS / Clinically Isolated Syndrome (CIS)	Other	Completed		Observational		Industry					France / Spain / Switzerland	industry
NCT01804660	25	12/15/2013	11/15/2013	10/15/2012	Multiple Sclerosis	Other	Completed		Observational		Industry					France	industry
NCT01804673	174	9/15/2008	9/15/2008	3/15/2008	Postoperative Pain	Drug	Terminated	Phase 4	Interventional		Industry		Treatment			Germany	industry
NCT01804686	700	1/29/2027	12/31/2026	9/9/2013	Chronic Lymphocytic Leukemia / Small Lymphocytic Lymphoma / Mantle Cell Lymphoma / Follicular Lymphoma / Diffuse Large B-cell Lymphoma / Waldenstrom Macroglobulinemia / Chronic Graft Versus Host Disease	Drug	Enrolling by invitation	Phase 3	Interventional	Industry	Industry		Treatment			Argentina / Australia / Belgium / Brazil / Canada / China / Colombia / Czechia / France / Germany / Greece / Hungary / Ireland / Israel / Italy / Japan / Korea, Republic of / Mexico / Netherlands / Poland / Portugal / Russian Federation / Spain / Sweden / Taiwan / Turkey / Ukraine / United Kingdom / United States	industry
NCT01804699	1500	8/15/2020	8/15/2020	1/15/2013	Arrhythmogenic Right Ventricular Cardiomyopathy		Completed		Observational [Patient Registry]	Other / Industry / Industry / Other	Other			No		Canada	industry
NCT01804712	18	4/15/2019	4/15/2018	7/15/2013	Prostate Cancer	Drug	Unknown status	Early Phase 1	Interventional	Industry	Other		Treatment			United States	industry
NCT01804777	9	12/15/2014	12/15/2014	3/15/2013	Proteinuria / Hypertension / Type II Diabetes	Drug / Drug	Terminated	Early Phase 1	Interventional	Industry / Other	Other	Randomized	Health Services Research			United States	industry
NCT01804803	123	11/30/2017	11/30/2017	9/9/2013	Diabetes Mellitus	Procedure / Procedure	Completed		Interventional	Industry / Industry	Other	Randomized	Treatment			Italy	industry
NCT01804829	80	6/15/2016	2/15/2016	6/15/2013	Hepatitis C Infection / Viruses / Hepatocellular Carcinoma / Hepatitis, Viral, Human / Liver Cirrhosis	Biological	Completed	Phase 3	Interventional		Industry	Randomized	Prevention	Undecided		United States	industry
NCT01804842	26	4/15/2013	4/15/2013	12/15/2012	Type 2 Diabetes Mellitus	Drug	Completed	Phase 1/Phase 2	Interventional		Industry	Randomized	Basic Science				industry
NCT01804946	161	10/15/2014	4/15/2014	2/15/2011	Influenza	Drug / Drug	Completed	Phase 4	Interventional		Industry	Randomized	Treatment			Russian Federation	industry
NCT01805011	50		5/15/2012	7/15/2011	Healthy Mothers	Other	Completed		Observational		Industry						industry
NCT01805024	20	1/29/2018	12/5/2017	12/15/2014	Congenital Muscular Dystrophy	Drug	Completed	Phase 1	Interventional		Industry		Treatment			United States	industry
NCT01805037	20	12/31/2018	9/18/2017	3/5/2013	Adult Grade III Lymphomatoid Granulomatosis / Adult Nasal Type Extranodal NK/T-cell Lymphoma / Anaplastic Large Cell Lymphoma / Angioimmunoblastic T-cell Lymphoma / Contiguous Stage II Adult Burkitt Lymphoma / Contiguous Stage II Adult Diffuse Large Cell Lymphoma / Contiguous Stage II Adult Diffuse Mixed Cell Lymphoma / Contiguous Stage II Adult Diffuse Small Cleaved Cell Lymphoma / Contiguous St…	Drug / Biological / Other	Terminated	Phase 1/Phase 2	Interventional	Industry	Other		Treatment			United States	industry
NCT01805102	500		8/15/2014	9/15/2012	Pregnancy		Unknown status		Observational	Industry	Industry					France / Greece / United States	industry
NCT01805154	1529	9/15/2017	11/15/2016	1/15/2013	Heart Failure	Device	Completed		Observational [Patient Registry]		Industry			No		Argentina / Brazil / China / Colombia / India / Japan / Korea, Republic of / Puerto Rico / United States	industry
NCT01805180	42	7/15/2013	7/15/2013	2/15/2013	Granulocyte/ Polymorphonuclear Cells	Device / Device	Completed		Interventional		Industry	Randomized				United States	industry
NCT01805284	15	9/30/2016	9/30/2016	2/15/2013	Pneumonia	Drug	Completed	Phase 4	Interventional	Other / Industry	Other		Other			Belgium	industry
NCT01805323	101	4/15/2013	4/15/2013	9/1/2012	Macular Edema	Drug	Completed		Observational		Industry					Canada	industry
NCT01805518	20	3/15/2012	3/15/2012	6/15/2011	Adverse Mental/Physical Effects of Low Dose S. Tortuosum.	Dietary Supplement	Completed	Phase 1	Interventional	Industry	Other	Randomized				Puerto Rico	industry
NCT01805531	411	3/15/2015	1/15/2015	4/15/2013	Atrial Fibrillation	Drug	Completed		Observational	Industry	Industry					France	industry
NCT01805544	113	6/15/2015	4/15/2015	5/15/2013	Venous Thrombosis	Drug	Completed		Observational	Industry	Industry					France	industry
NCT01805557	108	11/20/2020	3/12/2019	2/4/2013	Diffuse Large B-cell Lymphoma Refractory / Diffuse Large B-cell Lymphoma Recurrent	Drug / Drug	Completed	Phase 2/Phase 3	Interventional	Industry / Industry / Other	Other	Randomized	Treatment			Italy	industry
NCT01805648	120	12/15/2013	8/15/2013	2/15/2011	Thrombocytopenia / Immune Thrombocytopenia / Idiopathic Thrombocytopenic Purpura	Drug	Unknown status	Phase 3	Interventional	Industry	Other		Treatment			China	industry
NCT01805674	100	10/15/2013	7/15/2013	3/15/2013	Menopause	Dietary Supplement	Completed		Observational		Industry					Spain	industry
NCT01805687	25		6/15/2013	3/15/2013	Asthma	Drug	Completed	Phase 4	Interventional		Industry		Treatment			United States	industry
NCT01805791	201	10/15/2014	10/15/2014	3/15/2013	Ulcerative Colitis	Drug / Drug / Drug	Terminated	Phase 3	Interventional		Industry	Randomized	Treatment			United States	industry
NCT01805830	189	9/15/2013	5/15/2013	5/15/2012	Type 2 Diabetes	Drug / Drug	Completed	Phase 3	Interventional		Industry	Randomized	Treatment			Korea, Republic of	industry
NCT01805921	72	8/15/2015	8/15/2015	5/15/2013	Respiratory Syncytial Virus Infections	Biological / Biological / Biological / Biological / Biological / Biological	Completed	Phase 1	Interventional		Industry	Non-Randomized	Prevention			United Kingdom	industry
NCT01805999	15	3/15/2016	10/15/2013	3/15/2013	Healthy	Dietary Supplement / Dietary Supplement / Dietary Supplement	Completed		Interventional	Industry	Other	Randomized	Basic Science			United Kingdom	industry
NCT01806012	160	8/15/2011	8/15/2011	8/15/2010	Indications for Laparoscopic Supracervical Hysterectomy	Device / Procedure	Completed		Interventional	Industry	Other	Randomized	Treatment			Germany	industry
NCT01806051	6	5/15/2014	5/15/2014	3/15/2013	Phenylketonuria (PKU)	Drug	Terminated		Interventional	Industry	Other	Non-Randomized				United States	industry
NCT01806064	173	6/12/2019	12/21/2018	3/8/2013	Renal Cell Carcinoma	Drug / Drug	Terminated	Phase 1/Phase 2	Interventional		Industry	Randomized	Treatment			Czechia / Hungary / United Kingdom / United States	industry
NCT01806207	218		4/15/2004	2/15/2003	Unilateral Knee Osteoarthritis	Device / Other	Completed	Phase 4	Interventional		Industry	Randomized	Treatment			United Kingdom	industry
NCT01806285	205	11/15/2015	5/15/2014	2/15/2013	Viral Respiratory Infection		Completed		Observational		Industry						industry
NCT01806298	78	3/15/2016	3/15/2016	6/15/2013	Adult Growth Hormone Deficiency	Drug	Completed	Phase 4	Interventional		Industry		Treatment			Australia / Germany / Sweden / United Kingdom	industry
NCT01806311	34	8/15/2013	8/15/2013	12/15/2012	Hypertension	Drug / Drug	Completed	Phase 1	Interventional		Industry	Randomized	Treatment			Korea, Republic of	industry
NCT01806324	30	12/15/2012	11/15/2012	4/15/2012	Hypertension / Hyperlipidemia	Drug / Drug	Completed	Phase 1	Interventional		Industry	Randomized	Treatment			United States	industry
NCT01806363	60	6/15/2013	6/15/2013	11/15/2012	Hypertension	Drug / Drug	Completed	Phase 1	Interventional		Industry	Randomized	Treatment			Korea, Republic of	industry
NCT01806376	20	9/15/2014	9/15/2014	3/15/2013	Solid Tumor	Drug	Unknown status	Phase 1	Interventional	Other	Industry		Prevention			China	industry
NCT01806402	135	8/15/2013	8/15/2013	2/15/2013	Assess Eye Measurements in Patients Having Retina Pathology or Glaucoma		Completed		Observational		Industry					United States	industry
NCT01806545	64	10/27/2014	10/27/2014	3/26/2013	Arteriovenous Fistula	Biological / Other	Completed	Phase 2	Interventional		Industry	Randomized	Treatment			United States	industry
NCT01806584	32	10/23/2014	10/23/2014	3/28/2013	Arteriovenous Graft	Biological / Other	Terminated	Phase 2	Interventional		Industry	Randomized	Treatment			United States	industry
NCT01806597	205	11/2/2016	11/2/2016	6/19/2013	Moderate to Severe Palmoplantar Psoriasis	Biological / Biological / Biological	Completed	Phase 3	Interventional		Industry	Randomized	Treatment	Undecided		Australia / Belgium / Canada / Finland / Hungary / Israel / Netherlands / Norway / Portugal / Russian Federation / Slovakia / Spain / Turkey / United Kingdom / United States	industry
NCT01806610	0	4/15/2014	4/15/2014	8/15/2013	Chronic-kidney Disease Stage 5D on Stable Hemodialysis	Drug / Drug	Withdrawn	Phase 2	Interventional	Industry / Industry	Industry	Randomized	Treatment				industry
NCT01806623	157	11/22/2013	11/22/2013	3/5/2013	Vulvovaginal Candidiasis	Drug	Completed	Phase 3	Interventional		Industry		Treatment			Japan	industry
NCT01806636	1275	7/15/2019	7/15/2019	5/15/2013	Emphysema	Device	Terminated		Observational [Patient Registry]	Industry	Industry					Austria / Denmark / Germany / Spain / Switzerland / United Kingdom	industry
NCT01806740	37	10/12/2015	10/12/2015	5/9/2013	Hepatocellular Carcinoma	Drug	Terminated	Phase 4	Interventional		Industry		Diagnostic	Undecided		Korea, Republic of	industry
NCT01806792	150	3/15/2011	8/15/2010	11/15/2009	Postmenopausal Women Osteoporosis	Drug / Drug / Drug / Drug	Completed	Phase 3	Interventional		Industry	Randomized	Treatment			Korea, Republic of	industry
NCT01806818	98	7/15/2013	7/15/2013	2/15/2013	Low Back Pain	Drug	Completed	Phase 2	Interventional		Industry	Randomized	Treatment			Korea, Republic of	industry
NCT01806896	37	1/15/2015	1/15/2015	9/15/2013	Huntington's Disease	Drug / Drug / Drug / Drug	Completed	Phase 2	Interventional		Industry	Randomized	Treatment			France	industry
NCT01806935	442	9/15/2013	9/15/2013	4/15/2013	Itching Symptoms / Xerotic Dermatitis	Device / Device	Completed		Interventional		Industry	Randomized	Treatment			France	industry
NCT01806961	16	9/15/2013	6/15/2013	1/15/2013	Actinic Keratosis		Terminated		Observational		Industry					Germany / Switzerland	industry
NCT01807000	6	4/28/2013	4/28/2013	3/18/2013	Healthy	Drug	Completed	Phase 1	Interventional		Industry		Other			United States	industry
NCT01807026	36	5/15/2013	5/15/2013	3/15/2013	Alzheimer Disease / Healthy Volunteers	Drug / Drug	Completed	Phase 1	Interventional		Industry	Randomized	Basic Science			United States	industry
NCT01807104	87	7/20/2017	7/20/2017	1/15/2010	Osteoarthritis of the Hip	Procedure / Procedure	Completed		Interventional	Industry	Other	Randomized	Treatment			United States	industry
NCT01807156	7	2/15/2015	2/15/2015	3/15/2013	Hepatocellular Cancer	Drug	Terminated	Phase 2	Interventional	Industry	Other		Treatment			United States	industry
NCT01807221	1066	12/9/2014	11/11/2014	6/17/2013	Heart Failure	Drug / Drug / Drug	Completed	Phase 2	Interventional		Industry	Randomized	Treatment			Australia / Austria / Bulgaria / Canada / Czechia / Denmark / Finland / France / Germany / Greece / Hungary / Israel / Italy / Korea, Republic of / Lithuania / Netherlands / Norway / Poland / Portugal / South Africa / Spain / Sweden / Taiwan / Turkey / United States	industry
NCT01807234	72	12/15/2014	12/15/2014	2/15/2013	Migraines	Drug / Drug / Drug	Completed	Phase 4	Interventional	Industry	Other	Randomized	Treatment	Undecided		United States	industry
NCT01807286	3	2/15/2016	2/15/2016	1/15/2014	Myeloma	Drug / Drug / Drug / Behavioral	Terminated	Phase 1	Interventional	Industry	Other		Treatment			United States	industry
NCT01807338	11	8/15/2014	8/15/2014	8/15/2011	Parkinson's Disease		Completed		Observational	Industry / Industry	Industry					Sweden	industry
NCT01807377	15	8/15/2013	8/15/2013	4/15/2013	Diabetes Mellitus Type 2	Drug / Drug / Other / Drug	Completed	Phase 1	Interventional		Industry	Randomized	Basic Science			United States	industry
NCT01807455	12	12/15/2014	12/15/2014	4/15/2013	Acne Scars	Device	Completed	Phase 4	Interventional		Industry		Treatment			Belgium	industry
NCT01807494	60	2/15/2023	2/15/2023	11/15/2012	Osteoarthritis / Avascular Necrosis	Device	Unknown status		Interventional	Industry	Other	Randomized	Treatment			United States	industry
NCT01807507	400	7/15/2013	1/15/2012	10/15/2011	Vein Width	Device	Completed		Observational		Industry					Canada	industry
NCT01807520	198	1/3/2017	1/3/2017	6/20/2013	Moderate to Severe Nail Psoriasis	Biological / Biological	Completed	Phase 3	Interventional		Industry	Randomized	Treatment			Australia / Belgium / Czechia / Denmark / Germany / Greece / Spain / United Kingdom / United States	industry
NCT01807546	64	4/15/2016	3/15/2015	3/15/2013	Head and Neck Squamous Cell Carcinoma / Anal Squamous Cell Carcinoma / Lung Squamous Cell Carcinoma / Cervical Squamous Cell Carcinoma / Esophageal Squamous Cell Carcinoma / Skin Squamous Cell Carcinoma / Penile Squamous Cell Carcinoma	Drug	Completed	Phase 2	Interventional		Industry		Treatment			United States	industry
NCT01807559	75	8/15/2014	8/15/2014	3/15/2013	Single Sided Deafness / Conductive Hearing Loss	Device	Unknown status		Observational		Industry					United States	industry
NCT01807585	242	4/10/2017	12/15/2013	3/15/2013	Great Saphenous Vein (GSV) With Venous Reflux Disease	Device / Device / Device	Completed		Interventional	Industry	Industry	Randomized	Treatment	No		United States	industry
NCT01807598	10	9/15/2017	9/15/2017	9/15/2013	Aggressive Systemic Mastocytosis / Mast Cell Leukemia / Systemic Mastocytosis	Drug	Completed	Phase 2	Interventional	Industry	Other		Treatment	No		United States	industry
NCT01807624	24	3/15/2013	3/15/2013	3/15/2013	Anesthesia	Drug	Completed	Phase 2	Interventional	Industry / Industry / Industry	Industry		Treatment	Undecided		United States	industry
NCT01807650	112	9/15/2014	9/15/2013	3/15/2013	Wounds	Drug / Device	Completed	Phase 3	Interventional		Industry	Randomized	Treatment	No		France / Greece / Latvia / Spain	industry
NCT01807741	51	7/15/2017	7/15/2017	9/15/2013	Bipolar Depression	Drug / Drug	Terminated	Phase 2	Interventional	Other / Industry	Other	Randomized	Treatment			United States	industry
NCT01807884	24	3/4/2016	3/4/2016	11/12/2014	Ventilator Acquired Pneumonia / Aspiration	Procedure / Other	Completed		Interventional	Industry	Other	Randomized	Prevention	No		France	industry
NCT01807923	559	4/15/2014	4/15/2014	5/15/2013	Cystic Fibrosis, Homozygous for the F508del CFTR Mutation	Drug / Drug / Drug	Completed	Phase 3	Interventional		Industry	Randomized	Treatment			Australia / Canada / Czech Republic / France / Germany / Ireland / Italy / Netherlands / Sweden / United Kingdom / United States	industry
NCT01807949	563	4/15/2014	4/15/2014	4/15/2013	Cystic Fibrosis, Homozygous for the F508del CFTR Mutation	Drug / Drug / Drug	Completed	Phase 3	Interventional		Industry	Randomized	Treatment			Australia / Austria / Belgium / Canada / Denmark / France / Germany / Spain / United Kingdom / United States	industry
NCT01808040	8	12/9/2016	7/15/2014	11/15/2012	Post Menopausal, Hormone Receptor Positive Breast Cancer	Drug	Completed	Phase 1	Interventional	Industry	Other		Treatment			United States	industry
NCT01808066	21	5/15/2013	5/15/2013	1/15/2013	Attention Deficit Hyperactivity Disorder / Autism Spectrum Disorder / Pervasive Developmental Disorder / Asperger's Disorder	Device	Completed		Interventional	Other	Industry		Treatment			United States	industry
NCT01808092	969	1/15/2016	1/15/2016	4/15/2013	Nosocomial Pneumonia (NP) / Ventilator-associated Pneumonia (VAP)	Drug / Drug	Completed	Phase 3	Interventional		Industry	Randomized	Treatment			Argentina / Brazil / Bulgaria / China / Czechia / France / Hungary / India / Italy / Japan / Korea, Republic of / Latvia / Mexico / Peru / Philippines / Poland / Romania / Russian Federation / Slovenia / South Africa / Spain / Taiwan / Turkey / Ukraine / United Kingdom / Vietnam	industry
NCT01808105	424	2/15/2014	2/15/2014	4/15/2013	Growth and Tolerance	Other / Other / Other / Other	Completed		Interventional		Industry	Randomized				Puerto Rico / United States	industry
NCT01808118	673	4/14/2017	2/21/2017	4/16/2013	Axial Spondyloarthritis	Biological / Biological	Completed	Phase 3	Interventional		Industry	Randomized	Treatment	No			industry
NCT01808131	717	11/15/2016	8/15/2016	2/15/2013	Gout	Drug / Drug	Completed	Phase 3	Interventional		Industry	Randomized	Treatment			Australia / Belgium / Canada / Germany / New Zealand / Poland / South Africa / Spain / Switzerland / Ukraine / United States	industry
NCT01808144	196	10/6/2016	8/9/2016	3/1/2013	Gout	Drug / Drug / Drug	Completed	Phase 3	Interventional		Industry	Randomized	Treatment			Australia / Canada / New Zealand / Poland / Switzerland / United States	industry
NCT01808157	188	4/15/2014	4/15/2014	7/15/2013	Atopic Dermatitis	Drug / Drug	Completed	Phase 2	Interventional		Industry	Randomized	Treatment			United Kingdom	industry
NCT01808209	60	5/15/2013	4/15/2013	1/15/2013	Myopia	Device / Device	Completed		Interventional		Industry	Randomized	Other			United Kingdom	industry
NCT01808248	47	12/15/2013	9/15/2013	2/15/2013	Hepatitis C	Drug / Drug / Drug	Completed	Phase 2	Interventional		Industry		Treatment			United States	industry
NCT01808261	134	7/28/2014	7/28/2014	5/18/2013	Cerebrovascular Accident	Drug / Drug	Terminated	Phase 2	Interventional		Industry	Randomized	Treatment	Yes		Canada / Germany / United Kingdom / United States	industry
NCT01808274	34	8/23/2018	9/17/2013	2/1/2013	Aortic Valve Disease	Device	Completed		Interventional	Other / Other / Other	Industry		Treatment	No		Germany / Switzerland	industry
NCT01808287	250	12/17/2019	12/15/2013	1/15/2013	Aortic Valve Disease	Device	Completed		Interventional		Industry	Non-Randomized	Treatment	Undecided		Canada / France / Germany / Italy / United Kingdom	industry
NCT01808300	42	8/15/2013	7/15/2013	2/15/2013	Healthy	Drug	Completed	Phase 1	Interventional		Industry	Randomized					industry
NCT01808313	134	8/15/2014	8/15/2014	12/1/2012	Vascular Disease	Drug	Completed	Phase 3	Interventional		Industry		Treatment			China	industry
NCT01808326	5	11/15/2014	11/15/2014	4/15/2013	Leukaemia, Lymphoblastic	Drug	Completed	Phase 2	Interventional		Industry		Treatment			Japan	industry
NCT01808339	28	3/15/2014	3/15/2014	3/15/2013	Asthma	Drug / Drug	Completed	Phase 2	Interventional		Industry	Randomized	Treatment	Yes		Australia	industry
NCT01808365	1000	3/25/2014	3/25/2014	8/2/2013	Infections, Meningococcal	Procedure / Other	Completed		Observational		Industry			Yes		Philippines	industry
NCT01808391	1204	4/15/2016	5/15/2014	3/15/2013	Coronary Artery Disease / Drug-eluting Stent		Completed		Observational [Patient Registry]	Industry	Other					Japan	industry
NCT01808404	113	9/15/2013	9/15/2013	2/15/2013	College Student Mental Health	Behavioral	Completed	Phase 1	Interventional		Industry		Treatment			United States	industry
NCT01808430	158	5/15/2014	5/15/2014	3/15/2013	Non-small Cell Lung Cancer (NSCLC)	Procedure	Completed		Observational [Patient Registry]		Industry					Denmark	industry
NCT01808469	80	3/15/2014	3/15/2014	11/15/2012	Healthy Volunteers	Biological	Completed	Phase 1	Interventional		Industry	Randomized	Treatment			Netherlands	industry
NCT01808482	16	8/6/2013	8/6/2013	3/13/2013	Multiple Sclerosis, Relapsing-Remitting	Drug / Drug / Drug / Drug / Drug	Terminated	Phase 1	Interventional		Industry	Randomized	Treatment	Yes		United Kingdom	industry
NCT01808534	5	11/15/2014	11/15/2014	2/15/2013	Adult Central Nervous System Germ Cell Tumor / Adult Teratoma / Malignant Extragonadal Germ Cell Tumor / Malignant Extragonadal Non-Seminomatous Germ Cell Tumor / Extragonadal Seminoma / Recurrent Malignant Testicular Germ Cell Tumor / Recurrent Ovarian Germ Cell Tumor / Stage IV Extragonadal Non-Seminomatous Germ Cell Tumor / Stage IV Extragonadal Seminoma / Stage IV Ovarian Germ Cell Tumor	Drug	Terminated	Phase 2	Interventional	Industry	Other		Treatment			United States	industry
NCT01808547	268	11/15/2013	11/15/2013	5/15/2013	Ocular Inflammation	Drug / Other	Completed	Phase 3	Interventional		Industry	Randomized	Treatment				industry
NCT01808560	34	1/15/2015	1/15/2015	3/15/2013	Blepharitis / Dry Eye Syndrome	Device / Device	Completed		Interventional		Industry	Randomized	Treatment			United States	industry
NCT01808573	621	12/9/2019	9/28/2018	3/29/2013	HER2+ Metastatic Breast Cancer (MBC)	Drug / Drug / Drug	Completed	Phase 3	Interventional		Industry	Randomized	Treatment	Yes	Requestors must provide organizational contact information; a detailed research plan, including outcomes; timeline for completion of the research; qualifications of the research team; funding source; and potential conflicts of interest. Puma will not provide access to patient-level data if there is a reasonable likelihood that individual patients could be identified, or in cases where confidentia…	Argentina / Australia / Austria / Belgium / Brazil / Canada / Czechia / Denmark / Finland / France / Germany / Hong Kong / Ireland / Israel / Italy / Japan / Korea, Republic of / Netherlands / Portugal / Russian Federation / Singapore / Spain / Sweden / Switzerland / Taiwan / Turkey / United Kingdom / United States	industry
NCT01808612	513	7/15/2014	7/15/2014	3/15/2013	Major Depressive Disorder	Drug / Drug	Completed	Phase 3	Interventional		Industry	Randomized	Treatment			Japan	industry
NCT01808638	29	1/15/2016	8/15/2015	3/15/2013	Carcinoma, Pancreatic Ductal	Drug / Drug / Drug	Completed	Phase 1/Phase 2	Interventional	Other / Industry	Industry	Randomized	Treatment			Germany	industry
NCT01808651	200	3/15/2015	3/15/2015	5/15/2013	Major Depressive Disorder	Drug	Completed	Phase 3	Interventional		Industry		Treatment			Japan	industry
NCT01808703	80	9/15/2013	9/15/2013	3/15/2013	Chronic Periodontitis	Device / Procedure	Unknown status		Interventional		Industry	Randomized	Treatment			United States	industry
NCT01808742	17	8/15/2014	7/15/2014	11/15/2012	Frown Lines / Glabellar Frown Lines	Device	Completed		Observational		Industry					United States	industry
NCT01808768	50	11/15/2013	10/15/2013	4/15/2013	Allergic Conjunctivitis / Rhinoconjunctivitis	Drug	Unknown status	Phase 4	Interventional		Industry		Treatment			United States	industry
NCT01808872	569	5/15/2014	4/15/2014	3/15/2013	Heart Failure		Completed		Observational		Industry					United States	industry
NCT01808885	44	1/15/2014	1/15/2014	4/15/2013	Relapsing Remitting Multiple Sclerosis	Drug / Drug	Completed	Phase 1	Interventional	Other / Industry / Other	Industry	Randomized	Treatment			France	industry
NCT01808950	4	8/15/2013	8/15/2013	2/15/2013	Nodular Basal Cell Carcinoma	Drug / Drug / Drug	Terminated	Phase 1/Phase 2	Interventional		Industry	Non-Randomized	Basic Science	No		Germany / Switzerland	industry
NCT01809002	220	8/30/2021	8/30/2021	6/15/2015	Peripheral Nerve Discontinuities	Biological / Device	Completed	Phase 3	Interventional		Industry	Randomized	Treatment	No		United States	industry
NCT01809015	2318	3/15/2018	3/15/2018	1/15/2011	Anticoagulant Antagonists, Vitamin K and Other Coagulants Causing Adverse Effects in Therapeutic Use / Atrial Fibrillation / Venous Thromboembolism		Completed		Observational	Other / Other / Other / Industry / Industry / Industry / Other / Other / Other / Industry	Other					Germany	industry
NCT01809041	684	4/15/2019	4/15/2019	3/15/2013	Intra-abdominal and Intrapelvic Surgery	Drug / Drug / Drug	Completed	Phase 4	Interventional	Other / Other / Other / Other / Other / Other / Industry	Other	Randomized	Prevention			China	industry
NCT01809054	54	2/15/2013	2/15/2013	4/15/2012	Primary Total Hip and Knee Arthroplasty	Drug / Device / Drug	Completed	Phase 4	Interventional	Industry	Other	Randomized	Treatment			United States	industry
NCT01809184	84	9/6/2013	9/6/2013	3/4/2013	Diabetes / Diabetes Mellitus, Type 2	Drug / Drug / Drug	Completed	Phase 1	Interventional		Industry	Randomized	Treatment			Germany	industry
NCT01809197	387	7/15/2013	7/15/2013	4/15/2013	Refractive Error / Myopia / Hyperopia / Astigmatism / Presbyopia	Device / Device / Device / Device	Completed		Interventional		Industry	Randomized	Supportive Care				industry
NCT01809210	55	1/4/2016	1/4/2016	4/4/2013	Locally Advanced or Metastatic NSCL Cancer Stage IIIB IV	Drug / Drug / Drug / Drug / Drug	Completed	Phase 1	Interventional		Industry		Treatment			United Kingdom	industry
NCT01809223	176	3/15/2015	2/15/2014	8/15/2012	Choroid Neovascularization Secondary to Degenerative Myopia	Drug / Drug / Other	Unknown status	Phase 3	Interventional		Industry	Randomized	Treatment			China	industry
NCT01809236	60	3/15/2014	11/15/2013	5/15/2012	Retinal Vein Occlusion	Biological	Unknown status	Phase 2	Interventional		Industry		Treatment			China	industry
NCT01809262	36	11/15/2006	11/15/2006	12/15/2005	Pulmonary Disease, Chronic Obstructive	Drug / Drug / Drug / Drug / Drug / Drug	Completed	Phase 2	Interventional		Industry	Randomized	Treatment			Netherlands	industry
NCT01809275	68	7/15/2016	2/15/2016	3/15/2013	Crohn's Disease / Inflammatory Bowel Disease	Drug / Drug	Completed	Phase 1/Phase 2	Interventional		Industry	Randomized	Treatment			Canada	industry
NCT01809301	20	5/15/2013	5/15/2013	3/15/2013	Healthy	Drug / Drug	Completed	Phase 1	Interventional	Industry / Industry	Industry	Randomized				Canada	industry
NCT01809314	1167	10/15/2009	10/15/2009	3/15/2008	Anemia	Drug	Completed		Observational		Industry					Hungary	industry
NCT01809327	1186	12/2/2014	12/2/2014	6/4/2013	Diabetes Mellitus, Type 2	Drug / Drug / Drug	Completed	Phase 3	Interventional		Industry	Randomized	Treatment			Argentina / Brazil / Czechia / Hungary / Korea, Republic of / Mexico / Puerto Rico / Romania / Russian Federation / Slovakia / South Africa / Ukraine / United States	industry
NCT01809340	29	7/15/2014	7/15/2014	6/15/2013	Depressive Disorder	Drug / Drug / Drug	Terminated	Phase 2	Interventional		Industry	Randomized	Treatment			Belgium / France / Netherlands / Spain	industry
NCT01809353	32	9/15/2014	9/15/2014	7/15/2013	Healthy	Drug / Other	Completed	Phase 1	Interventional		Industry	Randomized	Treatment			United States	industry
NCT01809392	15	12/15/2015	12/15/2013	1/15/2013	Acute Myelocytic Leukemia / Myelodysplastic Syndromes	Drug	Unknown status	Phase 2/Phase 3	Interventional	Industry	Other	Non-Randomized	Treatment			China	industry
NCT01809418	11	10/15/2017	10/15/2017	7/15/2013	Obstructive Sleep Apnea	Device	Completed		Interventional		Industry		Treatment			Israel	industry
NCT01809587	50	8/15/2013	8/15/2013	3/15/2013	Constipation / Irregular Bowel Movement Frequency	Device	Completed	Phase 3	Interventional		Industry		Treatment			Germany	industry
NCT01809652	37	4/15/2014	4/15/2014	12/15/2013	Bradycardia / Sudden Cardiac Arrest	Other	Completed		Interventional		Industry		Supportive Care			United States	industry
NCT01809665	174	9/15/2015	5/15/2015	6/15/2013	Safety of MR (Magnetic Resonance) Conditional CRT-pacemakers and ICDs	Device / Other	Completed		Observational		Industry					Australia / Austria / Canada / Czech Republic / France / Germany / Hungary / Switzerland	industry
NCT01809704	87	7/3/2013	7/3/2013	2/25/2013	Subjects Presenting With Normal or With Ocular Pathology		Completed		Observational		Industry					United States	industry
NCT01809769	18	7/15/2015	3/15/2015	3/15/2013	Knee Osteoarthritis	Biological / Biological / Biological	Completed	Phase 1/Phase 2	Interventional	Other	Industry	Randomized	Treatment			China	industry
NCT01809834	46	11/15/2013	2/15/2013	11/15/2012	Myopia	Device / Device	Completed		Interventional		Industry	Randomized	Other			Canada	industry
NCT01809860	22	1/15/2012	1/15/2012	11/15/2011	Healthy Subjects / Pharmacokinetics of Isavuconazole / Pharmacokinetics of Sirolimus	Drug / Drug	Completed	Phase 1	Interventional	Industry	Industry					United States	industry
NCT01809912	16	3/15/2013	3/15/2013	11/15/2010	Solid Tumors	Drug	Terminated	Phase 1	Interventional	Industry	Industry		Treatment			Korea, Republic of	industry
NCT01809925	45	4/15/2013	4/15/2013	3/15/2013	Hunger	Dietary Supplement / Dietary Supplement	Completed		Interventional		Industry	Randomized	Basic Science			United States	industry
NCT01809964	109	10/15/2013	6/15/2013	3/15/2013	Lateral Canthal Lines / Crows Feet	Biological / Biological	Completed	Phase 2	Interventional		Industry	Randomized	Treatment			United States	industry
NCT01810042	49	2/15/2013	2/15/2013	10/15/2010	Exudative Age-related Macular Degeneration	Drug	Completed	Phase 4	Interventional	Industry	Other		Treatment			Korea, Republic of	industry
NCT01810094	24	11/15/2016	10/15/2014	2/15/2013	Thoracic Fracture / Lumbar Fracture	Device	Completed		Observational		Industry					Germany	industry
NCT01810198	1631	3/15/2016	1/15/2016	12/15/2012	Coronary Artery Disease	Procedure / Procedure	Completed		Interventional	Industry	Industry	Randomized	Diagnostic			Brazil / India / Italy / Korea, Republic of / Poland / United States	industry
NCT01810341	880	12/15/2014	7/15/2014	3/15/2013	Autism		Completed		Observational		Industry					Canada / United States	industry
NCT01810380	468	12/15/2014	12/15/2014	3/15/2013	Schizophrenia	Drug / Drug / Drug	Completed	Phase 3	Interventional	Industry	Industry	Randomized	Treatment			United States	industry
NCT01810393	114	7/17/2019	7/17/2019	6/11/2013	Breast Cancer	Drug	Completed	Phase 3	Interventional		Industry	Randomized	Treatment			France	industry
NCT01810432	40	6/15/2013	6/15/2013	3/15/2013	Healthy Volunteers	Drug / Other	Completed	Phase 1	Interventional		Industry	Randomized	Basic Science			United States	industry
NCT01810484	14	1/15/2015	11/15/2014	1/15/2013	Scars / Striae	Device / Device / Device	Completed		Interventional		Industry	Randomized	Treatment			United States	industry
NCT01810575	16	4/15/2013	4/15/2013	2/15/2013	Erectile Dysfunction	Drug / Drug / Drug	Terminated	Phase 2	Interventional		Industry	Randomized	Treatment			United States	industry
NCT01810653	97	12/15/2008	12/15/2008	4/15/2006	Constipation	Drug / Drug	Completed	Phase 4	Interventional		Industry	Randomized	Treatment			Netherlands	industry
NCT01810666	30	1/15/2014	1/15/2014	3/15/2013	Hemophilia A	Biological	Completed	Phase 4	Interventional		Industry		Treatment			China	industry
NCT01810679	355	4/15/2018	2/15/2016	4/15/2013	Aortic Valve Stenosis / Aortic Valve Stenosis With Insufficiency / Regurgitation, Aortic Valve / Aortic Valve Incompetence	Device	Terminated		Interventional		Industry		Treatment			United States	industry
NCT01810692	150	3/15/2014	3/15/2014	3/15/2013	Pulmonary Disease, Chronic Obstructive	Device / Device	Completed		Observational		Industry					Spain	industry
NCT01810705	123	11/10/2017	11/10/2017	2/15/2013	Acute Myeloid Leukemia	Drug	Completed	Phase 2	Interventional		Industry	Randomized	Treatment	Undecided		France	industry
NCT01810770	243	9/25/2017	9/25/2017	3/26/2013	Prostatic Neoplasms	Drug	Completed	Phase 3	Interventional		Industry		Treatment			China / Korea, Republic of / Singapore / Taiwan	industry
NCT01810783	210	12/15/2015	12/15/2015	7/15/2013	Schizophrenia	Drug	Completed	Phase 3	Interventional	Industry	Industry		Treatment			Estonia / Poland / Romania / Russian Federation / Serbia / Slovakia / Ukraine / United States	industry
NCT01810848	9	6/15/2015	6/15/2015	6/15/2014	Knee Osteoarthritis	Device / Other	Terminated	Phase 1	Interventional	Industry	Other	Randomized	Prevention			United States	industry
NCT01810861	922	7/31/2019	7/31/2019	1/4/2013	Pneumococcal Diseases	Other	Completed		Observational		Industry			No		Turkey	industry
NCT01810887	8	7/15/2008	7/15/2008	5/15/2008	Healthy	Drug / Drug	Completed	Phase 4	Interventional		Industry		Treatment			Japan	industry
NCT01810900	50	12/15/2013	11/15/2013	9/15/2012	Laparoscopic Myomectomy	Device	Terminated	Phase 3	Interventional		Industry	Randomized	Prevention			Korea, Republic of	industry
NCT01810926	130	10/15/2016	8/15/2015	9/15/2011	Graft Versus Host Disease	Biological / Drug / Drug / Drug / Drug / Drug / Drug / Drug	Unknown status	Phase 2	Interventional	Other / Industry / Industry	Other	Randomized	Prevention			Italy	industry
NCT01810939	243	8/15/2013	7/15/2013	2/15/2013	Chronic Kidney Disease (CKD) / Hyperkalemia (HK)	Drug / Drug	Completed	Phase 3	Interventional		Industry	Randomized	Treatment			Croatia / Czechia / Denmark / Georgia / Hungary / Italy / Serbia / Slovenia / Ukraine / United States	industry
NCT01810991	19	4/15/2014	4/15/2014	6/15/2012	HYPERHIDROSIS	Device	Completed		Interventional		Industry		Treatment			United States	industry
NCT01811004	17	7/15/2015	7/15/2015	9/15/2012	Hyperhidrosis	Device / Device / Device	Completed		Interventional		Industry	Randomized	Treatment			United States	industry
NCT01811017	0	5/15/2013	5/15/2013	6/15/2012	Tattoos	Device	Withdrawn		Interventional		Industry	Randomized	Treatment			United States	industry
NCT01811030	33	5/15/2014	5/15/2014	6/15/2012	Scars	Device	Completed		Interventional		Industry		Treatment			United States	industry
NCT01811186	261	6/15/2014	1/15/2014	12/15/2012	Chronic Pain	Drug	Completed	Phase 4	Interventional		Industry	Randomized	Supportive Care	No		Korea, Republic of	industry
NCT01811238	240	7/15/2013	4/15/2013	9/15/2012	Spinal Disorders	Drug	Completed	Phase 4	Interventional		Industry		Supportive Care				industry
NCT01811277	40	7/15/2014	7/15/2014	7/15/2010	Biliary Tract Cancer / Periampullary Adenocarcinoma / Pancreatic Cancer	Drug	Unknown status	Phase 2	Interventional	Industry	Other		Treatment			China	industry
NCT01811290	36	12/15/2018	7/15/2018	1/15/2013	Multiple Sclerosis		Unknown status		Observational	Industry	Other			No		United States	industry
NCT01811303	14	3/15/2013	3/15/2013	9/15/2012	Reduction of Post-prandial Glycaemic Response	Other	Completed		Interventional		Industry	Randomized	Basic Science			United Kingdom	industry
NCT01811316	62	3/15/2015	1/15/2015	3/15/2013	Gingivitis	Other	Completed		Interventional		Industry	Randomized	Other			United States	industry
NCT01811368	20	12/15/2023	4/15/2023	3/12/2013	Refractory Non Hodgkin Lymphoma / Relapsed Non Hodgkin Lymphoma	Biological / Biological / Biological / Radiation / Procedure / Procedure / Drug / Drug	Active, not recruiting	Phase 2	Interventional	Industry	Other		Treatment			United States	industry
NCT01811433	500	6/15/2014	6/15/2014	3/15/2013	Patients Recovering From Inpatient Surgery		Completed		Observational	Industry	Other					United States	industry
NCT01811446	30		9/15/2013	3/15/2013	Obesity / COPD	Device	Completed		Interventional		Industry	Randomized	Treatment			United States	industry
NCT01811472	52	9/15/2014	9/15/2014	6/15/2013	Non-alcoholic Fatty Liver Disease (NAFLD)	Drug / Drug	Completed	Phase 2	Interventional		Industry	Randomized	Treatment			United States	industry
NCT01811485	171	2/15/2014	2/15/2014	5/15/2013	Diabetes Mellitus, Type 2	Drug / Drug / Drug	Completed	Phase 3	Interventional		Industry	Randomized	Treatment			Japan	industry
NCT01811576	52	8/5/2013	8/5/2013	3/31/2013	Growth Hormone Deficiency	Drug / Drug	Completed	Phase 2	Interventional		Industry	Randomized	Treatment			Czechia / Germany / Greece / Hungary / Israel / Serbia / Slovakia / Slovenia / United States	industry
NCT01811589	144	1/15/2015	1/15/2015	5/15/2013	Hydrocephalus	Device / Other	Completed		Interventional		Industry	Randomized	Treatment			Germany	industry
NCT01811615	160		2/15/2011	2/15/2010	Gum Disease	Other / Other	Completed		Interventional	Industry	Other	Randomized	Supportive Care			Germany	industry
NCT01811654	30	3/4/2017	12/7/2016	4/15/2013	Patellofemoral Pain Syndrome	Device	Completed		Interventional	Industry	Other	Randomized	Treatment			United States	industry
NCT01811706	20	12/15/2013	12/15/2013	2/15/2013	Spinocerebellar Ataxias Type 1 / Spinocerebellar Ataxias Type 2 / Spinocerebellar Ataxias Type 3 / Spinocerebellar Ataxias Type 6	Drug / Drug	Completed		Interventional	Industry	Other	Randomized	Treatment			United States	industry
NCT01811732	660	7/15/2014	7/15/2014	4/15/2013	Skin and Subcutaneous Tissue Bacterial Infections	Drug / Drug / Drug / Drug	Completed	Phase 3	Interventional		Industry	Randomized	Treatment	No		Croatia / Israel / Latvia / Russian Federation / Spain / Ukraine / United States	industry
NCT01811797	2	6/15/2014	6/15/2014	10/15/2013	Vasculogenic Erectile Dysfunction	Device / Device	Terminated		Interventional		Industry	Randomized	Treatment			Israel	industry
NCT01811849	12	12/15/2012	12/15/2012	8/15/2012	Type 1 Diabetes	Drug / Drug / Drug	Completed	Phase 1	Interventional		Industry	Randomized	Treatment				industry
NCT01811927	43	10/15/2014	10/15/2014	3/15/2013	Coronary Artery Disease	Device	Terminated		Interventional		Industry		Treatment			Netherlands / Switzerland	industry
NCT01811953	48	5/15/2013	5/15/2013	3/15/2013	Healthy	Drug / Drug / Drug / Drug / Drug / Drug / Drug / Drug / Drug	Completed	Phase 1	Interventional		Industry	Randomized	Treatment			Germany	industry
NCT01812005	14	4/20/2017	10/14/2015	5/21/2013	Extranodal Marginal Zone B-cell Lymphoma of Mucosa-associated Lymphoid Tissue / Nodal Marginal Zone B-cell Lymphoma / Recurrent Adult Burkitt Lymphoma / Recurrent Adult Diffuse Large Cell Lymphoma / Recurrent Grade 1 Follicular Lymphoma / Recurrent Grade 2 Follicular Lymphoma / Recurrent Grade 3 Follicular Lymphoma / Recurrent Mantle Cell Lymphoma / Recurrent Marginal Zone Lymphoma / Splenic Marg…	Drug / Biological / Other	Terminated	Phase 2	Interventional	Industry	Other	Non-Randomized	Treatment			United States	industry
NCT01812135	0	12/15/2011	11/15/2011	9/15/2011	Infection, Viral, Enterovirus	Biological	Withdrawn	Phase 2	Interventional		Industry	Randomized	Prevention			China	industry
NCT01812174	30	4/15/2024	4/15/2024	11/18/2011	Heart Valve Disease	Device / Device	Active, not recruiting		Interventional		Industry	Non-Randomized	Treatment			Puerto Rico / Spain / United States	industry
NCT01812213	120	8/15/2018	6/15/2018	3/15/2013	Mild Cognitive Impairment	Drug	Unknown status	Phase 2	Interventional		Industry		Diagnostic			United States	industry
NCT01812239	0	8/15/2018	8/15/2017	3/15/2014	Premature Birth	Drug / Procedure / Drug	Withdrawn	Phase 2/Phase 3	Interventional		Industry	Randomized	Treatment			United States	industry
NCT01812265	16	8/15/2013	8/15/2013	6/15/2013	Healthy	Drug / Drug / Drug	Completed	Phase 1	Interventional		Industry	Randomized	Basic Science			Belgium	industry
NCT01812291	260	11/15/2015	11/15/2015	2/15/2012	Major Depressive Disorder / Minor Depressive Disorder / Sub-Threshold Depression / Diabetes Mellitus	Behavioral / Behavioral / Behavioral / Behavioral	Completed		Interventional	Other / Other / Other / Other / Industry / Other	Other	Randomized	Treatment			Germany	industry
NCT01812382	3	5/27/2014	5/27/2014	4/2/2014	Skin Infections, Bacterial	Drug	Completed	Phase 1	Interventional		Industry		Treatment	Yes		United States	industry
NCT01812447	172	8/15/2022	11/15/2017	6/15/2013	Emphysema	Device / Other	Completed		Interventional		Industry	Randomized	Treatment			Canada / United States	industry
NCT01812538	70	7/15/2009	7/15/2009	5/15/2009	Ventricular Repolarization	Drug	Completed	Phase 1	Interventional		Industry	Randomized				United States	industry
NCT01812603	6	6/15/2016	1/15/2015	9/15/2013	Cancer	Drug	Completed	Phase 1/Phase 2	Interventional		Industry		Treatment			United Kingdom	industry
NCT01812616	21	6/15/2016	6/15/2016	9/15/2014	Cancer	Drug / Drug	Completed	Phase 1/Phase 2	Interventional		Industry	Randomized	Treatment			Germany / United Kingdom	industry
NCT01812629	19	6/15/1999	6/15/1999	7/15/1997	Growth and Tolerance Infant Study	Other	Completed		Interventional		Industry		Treatment			United States	industry
NCT01812642	33	12/15/2008	12/15/2008	7/15/2008	Schizophrenia	Drug / Other	Completed	Phase 2	Interventional		Industry	Randomized	Treatment			Belgium / Germany / Russian Federation / Slovakia / Sweden	industry
NCT01812707	100	1/15/2014	1/15/2014	3/15/2013	Hypercholesterolemia	Drug / Drug / Drug	Completed	Phase 2	Interventional	Industry	Industry	Randomized	Treatment			Japan	industry
NCT01812733	37	6/15/2015	6/15/2015	6/15/2013	Pain / Opioid Induced Constipation		Completed		Observational		Industry					Sweden	industry
NCT01812746	42	4/15/2016	4/15/2016	4/15/2013	CRPC / Prostate Cancer	Drug	Completed	Phase 2	Interventional		Industry		Treatment			United States	industry
NCT01812759	3	10/22/2014	10/22/2014	1/10/2014	Pain	Drug / Drug / Other	Terminated	Phase 4	Interventional	Industry	Other	Randomized	Treatment			United States	industry
NCT01812798	30	9/15/2021	9/15/2021	5/15/2013	Peanut Allergy	Other	Unknown status		Interventional	Industry	Other	Randomized	Prevention			Canada	industry
NCT01812954	1	6/15/2014	6/15/2014	3/15/2013	Psoriasis	Drug / Drug / Drug / Drug / Drug / Drug / Drug / Drug	Completed		Observational	Industry	Other						industry
NCT01813006	34	12/15/2017	12/15/2016	3/15/2013	Familial Hypercholesterolemia	Drug / Drug	Completed	Phase 3	Interventional	Industry	Other	Randomized	Treatment			Norway	industry
NCT01813019	50	11/15/2014	11/15/2014	11/15/2013	Patient Diagnosed With OCD and Resistant to SSRI Treatment / Failed SSRI Over 12 Weeks at Appropriate Doses	Drug / Drug	Terminated	Phase 2	Interventional		Industry	Randomized	Treatment			Bulgaria / Czech Republic / Germany / Switzerland / United States	industry
NCT01813084	63	4/15/2014	4/15/2014	5/15/2013	Asthma / Healthy Volunteers	Drug / Drug / Drug / Drug	Completed	Phase 1	Interventional		Industry	Randomized	Treatment			United Kingdom	industry
NCT01813110	21	4/15/2015	4/15/2015	5/15/2014	Inflammatory Responses	Drug / Drug	Completed		Interventional	Industry	Other	Randomized	Basic Science	No		United States	industry
NCT01813136	168	1/15/2019	1/15/2019	3/15/2013	Thyroid Carcinoma	Drug / Drug	Completed	Phase 2	Interventional	Industry	Other	Randomized	Treatment			France	industry
NCT01813175	290	7/15/2016	7/15/2016	5/15/2013	Beneficial Bacteria in Gut	Other / Other / Other	Completed		Interventional		Industry	Randomized	Other			Thailand	industry
NCT01813214	5	12/15/2016	8/15/2016	3/15/2013	Melanoma	Drug / Drug	Terminated	Phase 2	Interventional	Industry / Other	Other	Non-Randomized	Treatment			United States	industry
NCT01813227	7	10/15/2018	9/15/2014	4/15/2013	Waldenstrom Macroglobulinemia	Drug / Drug / Drug	Completed	Phase 2	Interventional	Industry	Other		Treatment			United States	industry
NCT01813253	400	2/19/2018	2/19/2018	5/13/2013	Gastric Cancer / Gastroesophageal Junction Cancer	Drug / Drug	Terminated	Phase 3	Interventional	Industry	Industry	Randomized	Treatment			Japan / Korea, Republic of / Taiwan	industry
NCT01813305	124	1/7/2020	1/7/2020	7/9/2014	Diabetic Foot Ulcer / Diabetes Mellitus / Wounds	Drug / Drug	Completed	Phase 2	Interventional	Industry	Industry	Randomized	Treatment	No		Taiwan	industry
NCT01813422	970	7/29/2016	7/12/2016	4/18/2013	Hypercholesterolemia	Biological / Drug	Completed	Phase 3	Interventional		Industry	Randomized	Treatment			Argentina / Australia / Belgium / Brazil / Canada / Chile / Czechia / Denmark / France / Germany / Greece / Hungary / Iceland / Ireland / Israel / Italy / Korea, Republic of / Malaysia / Mexico / Netherlands / Norway / Philippines / Poland / Russian Federation / Singapore / South Africa / Spain / Sweden / Switzerland / Taiwan / United Kingdom / United States	industry
NCT01813435	15991	4/26/2018	11/9/2015	7/1/2013	Coronary Artery Disease (CAD)	Drug / Drug / Drug	Completed	Phase 3	Interventional	Other / Industry / Industry	Industry	Randomized	Treatment	Undecided		Australia / Austria / Belgium / Brazil / Bulgaria / Canada / Denmark / France / Germany / Hungary / Italy / Netherlands / Poland / Portugal / Singapore / Spain / Switzerland / United Kingdom	industry
NCT01813448	36	4/15/2013	4/15/2013	2/15/2013	Pharmacokinetics of Fidaxomicin / Healthy Subjects	Drug / Drug	Completed	Phase 1	Interventional	Industry	Industry	Randomized				United States	industry
NCT01813461	8	11/15/2012	11/15/2012	10/15/2012	Pharmacokinetics of 14C-labeled Isavuconazole / Healthy Subjects	Drug	Completed	Phase 1	Interventional	Industry	Industry					United States	industry
NCT01813474	23	8/31/2016	8/31/2016	3/25/2013	Cancer / Advanced Solid Malignancies	Drug	Completed	Phase 1	Interventional		Industry		Treatment			Japan	industry
NCT01813487	6	7/15/2013	7/15/2013	2/15/2013	Chronic Hepatitis B	Drug	Completed		Interventional		Industry		Treatment			Korea, Republic of	industry
NCT01813500	400	4/15/2016	9/15/2015	10/15/2011	Crohn's Disease / Ulcerative Colitis / Clostridium Difficile / Inflammatory Bowel Disease	Other	Completed		Observational	Industry / Industry	Other			Undecided		United States	industry
NCT01813513	42	7/15/2013	7/15/2013	1/15/2013	Chronic Hepatitis C Infection	Drug / Drug	Completed	Phase 1	Interventional		Industry	Randomized	Treatment				industry
NCT01813526	53	2/15/2001	2/15/2001	11/15/1999	Protein Sensitive Colitis	Other	Completed		Interventional		Industry					United States	industry
NCT01813539	99	7/10/2020	7/10/2020	2/27/2013	Neoplasms	Drug	Completed	Phase 1/Phase 2	Interventional	Industry	Industry	Non-Randomized	Treatment	Yes		Belgium / France	industry
NCT01813552	24	3/15/2013	3/15/2013	2/15/2013	Chronic Hepatitis C Infection	Drug / Drug / Drug	Completed	Phase 1	Interventional		Industry	Randomized	Treatment				industry
NCT01813630	58	5/15/2018	5/15/2018	2/15/2013	Turner's Syndrome	Drug / Drug	Completed	Phase 3	Interventional		Industry	Randomized	Treatment			Korea, Republic of	industry
NCT01813721	1007	12/15/2013	12/15/2013	12/15/2012	Chemotherapy-induced Febrile Neutropenia		Completed		Observational		Industry					Australia / Austria / Canada / France / Germany / Greece / Ireland / Italy / Poland / Romania / Spain	industry
NCT01813747	12	8/15/2013	8/15/2013	8/15/2012	Skin Tightening of the Mandibular and Sub-mandibular Areas	Device	Completed		Interventional		Industry		Device Feasibility			United States	industry
NCT01813760	60	8/15/2013	8/15/2013	11/15/2012	Peri-orbital Wrinkles / Peri-oral Wrinkles	Device	Completed		Interventional		Industry		Treatment			United States	industry
NCT01813773	20	4/15/2016	4/15/2016	3/15/2013	Proliferative Diabetic Retinopathy	Drug	Completed	Phase 2/Phase 3	Interventional	Industry	Other	Randomized	Treatment	Undecided		United States	industry
NCT01813786	9	12/15/2013	12/15/2013	12/15/2012	Scars	Device / Device / Device	Completed		Interventional		Industry	Randomized	Device Feasibility			United States	industry
NCT01813799	128	7/15/2013	7/15/2013	11/15/2011	Diabetic Neuropathies	Drug / Drug / Drug / Drug	Completed	Phase 2	Interventional		Industry	Randomized	Treatment			Korea, Republic of	industry
NCT01813812	492		8/15/2013	10/15/2010	Acute Gastritis / Chronic Gastritis	Drug / Drug	Unknown status	Phase 3	Interventional		Industry	Randomized	Treatment			Korea, Republic of	industry
NCT01813838	5	6/15/2015	6/15/2013	6/15/2013	SMD	Drug / Drug / Drug	Terminated	Phase 1/Phase 2	Interventional	Industry	Other	Non-Randomized	Treatment	No		France	industry
NCT01813890	60	1/15/2014	1/15/2014	1/15/2013	Hallux Valgus	Drug / Drug / Drug	Completed	Phase 3	Interventional	Industry	Industry	Randomized	Treatment			Taiwan	industry
NCT01814007	35	10/22/2013	7/22/2013	3/15/2013	Body Fat Disorder	Device	Completed		Interventional		Industry		Other	No		United States	industry
NCT01814020		7/15/2014	7/15/2014	12/15/2012	Distal Subungual Onychomycosis	Drug	Completed	Phase 2	Interventional		Industry					Sweden	industry
NCT01814085	225	3/15/2012	2/15/2012	2/15/2010	Major Depressive Disorder	Drug	Completed	Phase 4	Interventional		Industry		Treatment			China	industry
NCT01814098	318	11/30/2011	5/31/2011	7/7/2009	Depressive Disorder, Major	Drug	Completed	Phase 4	Interventional		Industry		Treatment			China	industry
NCT01814137	40	3/15/2014	3/15/2014	3/15/2013	Diabetes / Diabetes Mellitus, Type 2	Drug / Drug / Drug / Drug	Completed	Phase 3	Interventional		Industry	Randomized	Treatment			Algeria / Germany / Malaysia / Turkey / United States	industry
NCT01814202	68	9/15/2013	9/15/2013	3/15/2013	Acute Diarrhea	Other / Other	Completed		Interventional		Industry	Randomized	Treatment			Bangladesh	industry
NCT01814501	16	12/31/2019	12/31/2019	2/1/2013	Mucinous Adenocarcinoma of the Colon / Mucinous Adenocarcinoma of the Rectum / Recurrent Colon Cancer / Recurrent Rectal Cancer / Signet Ring Adenocarcinoma of the Colon / Signet Ring Adenocarcinoma of the Rectum / Stage IV Colon Cancer / Stage IV Rectal Cancer	Biological / Drug / Drug / Drug	Unknown status	Phase 2	Interventional	Industry	Other		Treatment			United States	industry
NCT01814553	40	7/15/2015	7/15/2015	4/15/2013	Carcinoma, Non-Small-Cell Lung	Drug / Drug	Completed	Phase 3	Interventional		Industry		Treatment			United States	industry
NCT01814670	185	10/29/2014	7/31/2014	3/6/2013	Glabellar Rhytides	Biological	Completed	Phase 4	Interventional		Industry		Treatment			China	industry
NCT01814709	32	8/15/2013	8/15/2013	4/15/2013	Healthy Volunteer	Drug / Drug / Drug	Completed	Phase 1	Interventional		Industry	Randomized				United States	industry
NCT01814722	63	10/31/2013	10/31/2013	11/9/2012	Human Immunodeficiency Virus		Terminated		Observational		Industry						industry
NCT01814748	203	9/14/2015	9/14/2015	5/3/2013	Diabetes Mellitus	Drug / Drug / Drug	Completed	Phase 3	Interventional		Industry	Randomized	Treatment	Yes			industry
NCT01814761	312	8/15/2014	8/15/2014	5/15/2013	Glaucoma, Primary Open Angle / Ocular Hypertension	Drug	Completed		Observational		Industry					Taiwan	industry
NCT01814774	48	7/15/2013	7/15/2013	1/15/2013	Cervical Dystonia / Blepharospasm	Other	Completed		Observational		Industry					Norway / United Kingdom	industry
NCT01814800	59	1/15/2015	12/15/2014	2/15/2014	Primary Immune Deficiency Disorder	Biological	Completed	Phase 3	Interventional		Industry		Treatment			United States	industry
NCT01814826	64	4/8/2018	5/3/2016	4/10/2013	Acute Myelogenous Leukemia	Drug / Drug	Completed	Phase 1	Interventional		Industry		Other	Yes		United States	industry
NCT01814839	85	5/15/2015	4/15/2015	3/15/2013	TTR-mediated Amyloidosis	Drug / Drug	Completed	Phase 1	Interventional		Industry	Randomized	Treatment			United Kingdom	industry
NCT01814852	60	2/15/2015	2/15/2015	12/15/2012	Vasculogenic Erectile Dysfunction	Device / Device	Completed		Interventional		Industry	Randomized	Treatment			Israel	industry
NCT01814865	0	12/15/2013	12/15/2013	5/15/2013	Post-menopausal ER+ Stage I-IIIA Primary Operable Breast Cancer	Drug / Drug / Drug	Withdrawn	Phase 2	Interventional	Industry	Other	Randomized	Basic Science			Canada	industry
NCT01814878	320	2/15/2011	1/15/2011	11/15/2009	Pain, Postoperative	Drug / Drug	Completed	Phase 3	Interventional		Industry	Randomized	Treatment				industry
NCT01814904	10	1/15/2015	1/15/2015	4/15/2014	Chronic Kidney Disease / Dialysis / Hyperphosphatemia / Paediatric	Drug / Drug / Drug / Drug	Terminated	Phase 3	Interventional		Industry	Randomized	Treatment			United Kingdom	industry
NCT01814917	6	12/15/2014	12/15/2014	8/15/2013	Chronic Kidney Disease / Dialysis / Hyperphosphatemia / Paediatric	Drug / Drug	Terminated	Phase 3	Interventional		Industry	Non-Randomized	Treatment			United Kingdom	industry
NCT01814943	39000	5/15/2013	5/15/2013	11/15/2012	Uncomplicated Peptic Ulcer		Completed		Observational		Industry					Spain	industry
NCT01814956	1	5/15/2015	5/15/2015	3/15/2013	Parenteral Nutrition	Drug / Drug	Terminated	Phase 4	Interventional		Industry	Randomized	Treatment			Germany	industry
NCT01814982	7	8/15/2008	8/15/2008	8/15/2007	Traumatic Brain Injury	Drug	Terminated	Phase 2	Interventional		Industry		Treatment			Belgium / France	industry
NCT01815021	10	6/15/2014	6/15/2014	4/15/2013	Hypoparathyroidism	Dietary Supplement / Dietary Supplement	Completed	Phase 1/Phase 2	Interventional		Industry	Randomized	Treatment			Israel	industry
NCT01815138	89	10/15/2016	12/15/2015	3/15/2013	Ovarian Hyperstimulation Syndrome	Drug / Drug	Completed	Phase 4	Interventional	Industry	Other	Randomized	Treatment	Undecided		United States	industry
NCT01815242	336	10/15/2024	3/15/2015	6/15/2013	Breast Cancer	Drug / Drug / Drug	Active, not recruiting	Phase 2	Interventional	Industry	Other	Randomized	Treatment			Germany	industry
NCT01815294	54	12/15/2014	12/15/2014	5/15/2013	Neoplasms / Neoplasms, Ovarian / Neoplasms, Breast / Advanced or Refractory Solid Malignancies	Drug / Drug	Completed	Phase 1	Interventional		Industry	Randomized	Treatment			Belgium / Spain / United Kingdom / United States	industry
NCT01815411	10	4/15/2018	3/15/2018	5/15/2016	Rheumatoid Arthritis	Dietary Supplement	Completed		Interventional	Industry	Other	Randomized	Supportive Care			Norway	industry
NCT01815424	266	7/15/2015	7/15/2015	12/15/2013	Psoriasis	Drug / Drug / Drug	Completed	Phase 3	Interventional		Industry	Randomized	Treatment	Yes		China / Korea, Republic of / Taiwan	industry
NCT01815450	369		11/15/2013	2/15/2013	Acne Vulgaris	Drug / Drug / Drug	Completed	Phase 2	Interventional		Industry	Randomized	Treatment			United States	industry
NCT01815684	26	12/15/2012	12/15/2012	8/15/2012	Pharmacokinetics / Pharmacodynamics / Healthy Subjects / Safety	Drug / Drug	Completed	Phase 1	Interventional		Industry	Randomized	Basic Science			Netherlands	industry
NCT01815723	0	6/15/2017	6/15/2017	6/15/2016	Plaque Psoriasis	Drug / Drug / Drug / Drug	Withdrawn	Phase 3	Interventional		Industry	Randomized	Treatment			Canada	industry
NCT01815736	1443	4/1/2020	3/16/2015	3/27/2013	HIV / HIV Infections	Drug / Drug / Drug / Drug / Drug / Drug / Drug	Completed	Phase 3	Interventional		Industry	Randomized	Treatment	Yes	A secured external environment with username, password, and RSA code.	Australia / Austria / Belgium / Brazil / Canada / Denmark / Dominican Republic / France / Germany / Italy / Mexico / Netherlands / Portugal / Puerto Rico / Spain / Sweden / Switzerland / Thailand / United Kingdom / United States	industry
NCT01815827	62	2/15/2014	2/15/2014	6/15/2013	Healthy Volunteer	Drug	Completed	Phase 1	Interventional		Industry	Randomized				United States	industry
NCT01815840	229	8/31/2016	8/27/2015	4/30/2013	Basal Cell Carcinoma	Drug / Drug	Completed	Phase 2	Interventional		Industry	Randomized	Treatment			Austria / Canada / France / Germany / Italy / Mexico / Netherlands / Russian Federation / Spain / United States	industry
NCT01815879	1000		6/15/2013	12/15/2012	Colorectal Cancer / Liver Metastases		Unknown status		Observational	Industry	Industry					United States	industry
NCT01815905	36	2/15/2014	2/15/2014	3/15/2013	Stroke	Other / Other	Completed		Interventional	Industry	Other	Randomized	Treatment			Korea, Republic of	industry
NCT01815957	20		6/15/2016	5/15/2012	Coronary Microcirculation / Coronary Artery Disease / Myocardial Disease / Ischemia	Drug	Unknown status		Interventional	Industry	Other	Non-Randomized	Treatment			United States	industry
NCT01816048	8	11/15/2016	12/15/2015	5/15/2013	Prostatic Neoplasms / Prostate Cancer	Drug / Radiation / Procedure / Procedure	Terminated	Phase 2	Interventional	Industry	Other		Treatment			United States	industry
NCT01816074	53	5/1/2017	10/15/2016	10/15/2012	Attention Deficit Hyperactivity Disorder	Drug / Behavioral	Completed	Phase 4	Interventional	Industry	Other	Randomized	Treatment			United States	industry
NCT01816100	6	9/15/2015	9/15/2015	4/15/2013	Multiple Sclerosis	Other / Behavioral	Completed		Interventional	Industry	Other		Health Services Research			United States	industry
NCT01816139	576	11/19/2013	11/19/2013	1/31/2013	Vulvovaginal Atrophy	Drug / Drug	Completed	Phase 3	Interventional		Industry	Randomized	Treatment			United States	industry
NCT01816191	12	9/15/2013	7/15/2013	2/15/2013	Adult Subjects With Anal Fissures.	Drug	Unknown status	Phase 1	Interventional		Industry		Treatment			United States	industry
NCT01816230	36	6/15/2018	6/15/2017	4/15/2013	Hematological Malignancies / Acute Lymphoblastic Leukemia (ALL) / Acute Myeloid Leukemia (AML) / Myelodysplastic Syndrome (MDS)	Drug	Completed	Phase 1/Phase 2	Interventional		Industry		Treatment			Italy / Netherlands / Singapore / Spain / United States	industry
NCT01816243	39	3/15/2008	3/15/2008	4/15/2004	Chronic Pain	Drug / Drug	Completed	Phase 4	Interventional		Industry		Treatment			Thailand	industry
NCT01816256	102	3/11/2019	3/11/2019	5/15/2013	Myeloproliferative Neoplasms (MPN) / Polycythemia Vera (PV) / Essential Thrombocythemia (ET) / Myelofibrosis (MF)	Procedure	Completed		Interventional	Industry	Other		Screening			Canada	industry
NCT01816295	715	4/15/2015	10/15/2014	5/15/2013	Hypogonadism	Drug / Drug	Completed	Phase 3	Interventional		Industry	Randomized	Treatment			Argentina / Canada / Germany / Italy / Korea, Republic of / Puerto Rico / Spain / United Kingdom / United States	industry
NCT01816412	110	6/15/2016	12/15/2014	3/15/2013	Femoral Arterial Stenosis / Stenosis of Popliteal Arteries / Femoral Artery Occlusion / Occlusion of Popliteal Arteries	Device / Procedure	Completed	Phase 2	Interventional	Industry	Industry	Randomized	Treatment			Japan	industry
NCT01816477	85	5/15/2015	5/15/2015	4/15/2013	Pectus Excavatum	Device / Drug	Completed		Interventional	Industry	Other	Randomized	Treatment	Undecided		United States	industry
NCT01816503	636	7/15/2009	7/15/2009	12/15/2008	Pain	Drug	Completed		Observational		Industry						industry
NCT01816529	200	9/15/2013	6/15/2013	3/15/2013	Diltiazem Skin Sensitivity.	Drug / Drug / Drug / Drug	Unknown status	Phase 1	Interventional		Industry	Randomized	Treatment			United States	industry
NCT01816542	100	9/15/2013	8/15/2013	6/15/2013	Cutaneous Patch / Dermatitis / Allergy / Cosmetic Allergy / Eczema; Contact, Allergic	Other	Unknown status		Interventional		Industry		Screening			Israel	industry
NCT01816594	50	2/18/2015	2/18/2015	9/3/2013	HER2-positive Newly Diagnosed, Primary Breast Cancer	Drug / Drug / Drug / Drug	Completed	Phase 2	Interventional	Other / Other / Other	Industry	Randomized	Treatment	Yes		Australia / Austria / Germany / Spain	industry
NCT01816620	41	4/15/2017	10/15/2015	3/15/2014	POEMS Syndrome	Drug	Completed	Phase 2	Interventional	Industry	Other		Treatment			China	industry
NCT01816633	3	1/15/2015	1/15/2015	10/15/2013	Diabetic Foot Ulcers	Device	Terminated		Interventional		Industry		Treatment			United States	industry
NCT01816646	6	12/15/2016	12/15/2016	9/15/2013	Blood And Marrow Transplantation	Drug / Drug	Completed	Phase 1	Interventional	Industry	Other		Treatment			United States	industry
NCT01816672	4	7/15/2015	7/15/2015	4/15/2013	Diabetic Foot Ulcer	Device / Other	Terminated		Interventional		Industry	Randomized	Treatment			United States	industry
NCT01816776	151	11/7/2017	9/10/2016	3/15/2013	Sleep Apnea, Central / Sleep Disordered Breathing / Heart Failure	Device / Device	Completed		Interventional		Industry	Randomized	Treatment			Germany / Poland / United States	industry
NCT01816802	1200	6/15/2015	6/15/2015	2/15/2013	Infertility	Device	Unknown status		Observational [Patient Registry]		Industry					United States	industry
NCT01816815	73	1/15/2013	10/15/2012	11/15/2011	Leiomyoma	Drug / Drug	Completed	Phase 1	Interventional		Industry	Randomized				Belgium / Germany / United Kingdom	industry
NCT01816854	117	3/29/2017	3/29/2017	10/8/2012	Atherosclerotic Heart Disease	Device	Completed		Observational [Patient Registry]		Industry					Belgium	industry
NCT01816867	96	10/15/2014	10/15/2014	1/15/2013	Ventral Hernia	Device	Completed		Observational [Patient Registry]		Industry					Belgium	industry
NCT01817192	1050	5/15/2025	5/15/2024	9/11/2020	Non-Small Cell Lung Cancer	Drug / Other / Other	Recruiting		Interventional	Other	Industry	Randomized	Treatment			France / Germany / United States	industry
NCT01817452	220	10/15/2024	8/15/2015	3/15/2014	Breast Cancer	Drug / Drug / Drug	Recruiting	Phase 2	Interventional	Industry	Other	Randomized	Treatment			Germany	industry
NCT01817465	389	3/15/2014	3/15/2014	8/15/2012	Functional Dyspepsia	Drug / Drug / Drug	Completed	Phase 4	Interventional		Industry	Randomized	Treatment			Korea, Republic of	industry
NCT01817530	571	12/15/2015	6/15/2015	4/8/2013	Heavy Uterine Bleeding / Uterine Fibroids	Other / Drug / Drug / Drug / Drug	Completed	Phase 2	Interventional		Industry	Randomized	Treatment	Yes	Access to this clinical trial data can be requested by any qualified researchers who engage in rigorous, independent scientific research, and will be provided following review and approval of a research proposal and Statistical Analysis Plan (SAP) and execution of a Data Sharing Agreement (DSA). For more information on the process, or to submit a request, visit the following link.		industry
NCT01817543	2	1/15/2015	1/15/2015	10/15/2013	Venous Leg Ulcer	Device	Terminated		Interventional		Industry		Treatment			United States	industry
NCT01817556	258	10/15/2013	10/15/2013	10/15/2012	Acute Gastritis / Chronic Gastritis	Drug / Drug	Completed	Phase 4	Interventional		Industry	Randomized	Treatment			Korea, Republic of	industry
NCT01817569	2948	10/3/2019	10/3/2019	2/13/2011	Type 2 Diabetes		Completed		Observational		Industry					Japan	industry
NCT01817582	102	1/10/2014	1/10/2014	5/17/2013	Keratoconjunctivitis Sicca	Drug / Drug / Drug	Completed	Phase 2	Interventional	Industry	Industry	Randomized	Treatment			United States	industry
NCT01817699	161	12/15/2018	12/15/2018	4/15/2013	Kidney Transplantation / Anemia / Vitamin D Deficiency / Renal Insufficiency, Chronic	Other / Dietary Supplement	Terminated	Phase 4	Interventional	Industry / Other / Other / Industry	Other	Randomized	Treatment			Japan	industry
NCT01817738	197	1/15/2017	8/15/2016	8/15/2012	Prostate Cancer	Biological / Biological	Terminated	Phase 1/Phase 2	Interventional		Industry	Randomized	Treatment			Czech Republic / France / Germany / Poland / Spain / Sweden / Switzerland / United Kingdom	industry
NCT01817764	707	10/25/2013	10/1/2013	3/1/2013	Pulmonary Disease, Chronic Obstructive	Drug / Drug / Drug	Completed	Phase 3	Interventional		Industry	Randomized	Treatment	Yes		Argentina / Chile / Greece / Peru / Romania / Ukraine / United States	industry
NCT01817777	31	2/15/2014	2/15/2014	5/15/2013	Diabetes Mellitus, Type 2	Drug / Drug	Terminated	Phase 4	Interventional		Industry	Randomized	Treatment	Yes		Argentina	industry
NCT01817790	626	2/15/2013	2/15/2013	12/15/2012	Allergic Rhinitis / Seasonal Allergic Rhinitis	Drug / Drug	Completed	Phase 3	Interventional		Industry	Randomized				United States	industry
NCT01817855	52	10/15/2014	10/15/2014	9/15/2013	COPD / Healthy Subjects	Drug / Drug	Completed	Phase 1	Interventional		Industry	Randomized	Basic Science			United Kingdom	industry
NCT01817868	73	5/23/2019	7/16/2018	1/4/2013	Hemophilia	Other	Completed		Observational		Industry			Undecided		Turkey	industry
NCT01817946	23	3/15/2017	3/15/2017	3/15/2013	Myotubular Myopathy	Other	Completed		Observational	Industry / Other / Other / Other	Other					United States	industry
NCT01817959	51	12/15/2017	12/15/2016	10/15/2012	Islet Transplantation in Diabetes Mellitus Type 1	Drug / Drug	Completed	Phase 3	Interventional		Industry	Randomized	Prevention			Czechia / Italy / Sweden / United Kingdom / United States	industry
NCT01817972	65	11/15/2014	6/15/2014	3/15/2013	Crohn's Disease	Biological / Drug	Unknown status	Phase 3	Interventional	Industry	Other	Randomized	Treatment			United States	industry
NCT01817985	33	8/15/2013	8/15/2013	3/15/2013	Chronic Hepatitis C	Drug	Completed	Phase 1	Interventional		Industry	Non-Randomized	Treatment			Puerto Rico / United States	industry
NCT01817998	76	1/15/2016	1/15/2016	11/15/2012	Atrial Fibrillation	Other	Completed		Interventional	Other / Other / Industry / Other / Other / Other	Other	Randomized	Treatment			Denmark	industry
NCT01818011	12	10/18/2013	10/18/2013	8/7/2013	Infections, Bacterial	Drug / Drug / Drug / Drug / Drug / Drug / Drug	Terminated	Phase 1	Interventional		Industry	Randomized	Treatment	Yes		United States	industry
NCT01818024	54	10/25/2013	10/25/2013	2/22/2013	Respiratory Disorders	Drug / Drug / Drug / Drug / Drug / Drug / Drug / Drug	Completed	Phase 1	Interventional		Industry	Randomized	Treatment	Yes		United Kingdom	industry
NCT01818076	311	12/15/2013	7/15/2013	2/15/2013	Skin Aging	Drug	Terminated	Phase 3	Interventional		Industry		Treatment			United States	industry
NCT01818115	100	11/15/2015	8/15/2015	1/15/2011	Primary Open Angle Glaucoma / Glaucoma, Open Angle, Pseudo-exfoliative / Cataract Unilateral Pending Extraction	Device / Procedure	Completed		Interventional		Industry	Randomized	Treatment	No		Germany / Italy / Netherlands / Spain	industry
NCT01818141	34	12/15/2014	12/15/2014	10/17/2012	Clostridium Difficile Infection	Drug / Drug	Completed	Phase 4	Interventional	Industry	Other	Randomized	Treatment			United States	industry
NCT01818167	25	1/21/2015	12/31/2014	1/5/2013	Hidradenitis Suppurativa	Drug / Drug	Completed		Interventional	Industry	Other	Randomized	Treatment			United States	industry
NCT01818232	8	5/15/2013	5/15/2013	3/15/2013	Healthy	Drug	Completed	Phase 1	Interventional		Industry		Treatment			United States	industry
NCT01818245	52	7/15/2013	7/15/2013	3/15/2013	Healthy Volunteers	Drug	Completed	Phase 1	Interventional		Industry	Randomized	Basic Science			United States	industry
NCT01818284	22	6/15/2016	6/15/2016	10/15/2013	Blood And Marrow Transplantation	Drug / Drug / Procedure	Completed	Phase 2	Interventional	Industry	Other		Treatment			United States	industry
NCT01818297	137	3/15/2016	3/15/2016	4/15/2013	Failed Back Surgery Syndrome / Post-laminectomy Syndrome	Device	Terminated		Interventional		Industry	Randomized	Treatment	No		United States	industry
NCT01818336	481	6/15/2013	6/15/2013	12/15/2012	History of IgE Dependent Reaction to a Penicillin Product	Drug	Completed	Phase 3	Interventional		Industry		Diagnostic			United States	industry
NCT01818388	50	7/15/2015	7/15/2015	7/15/2014	Out of Hospital Cardiac Arrest	Device	Completed		Observational		Industry			Undecided		United States	industry
NCT01818492	45	1/15/2019	1/15/2019	7/15/2013	Primary Haemophagocytic Lymphohistiocytosis	Biological	Completed	Phase 2/Phase 3	Interventional	Other	Industry		Treatment			Germany / Italy / Spain / Sweden / United Kingdom / United States	industry
NCT01818518	995	7/25/2016	5/3/2016	7/15/2013	Preterm Delivery		Completed		Observational		Industry			Undecided		United States	industry
NCT01818544	94	6/15/2014	6/15/2014	4/15/2013	Bronchiectasis	Drug / Drug	Completed	Phase 2	Interventional		Industry	Randomized	Treatment			France / Germany / Italy / Spain / United Kingdom	industry
NCT01818596	252	7/18/2018	7/31/2014	3/27/2013	HIV / HIV Infections	Drug	Completed	Phase 3	Interventional		Industry		Treatment	Yes	A secured external environment with username, password, and RSA code.	Australia / Dominican Republic / France / Mexico / Netherlands / Spain / Thailand / United Kingdom / United States	industry
NCT01818687	4	12/15/2014	12/15/2014	8/15/2013	Chronic Kidney Disease / Not on Dialysis / Hyperphosphatemia / Paediatric	Drug	Terminated	Phase 3	Interventional		Industry		Treatment			United Kingdom	industry
NCT01818700	245	6/15/2013	6/15/2013	9/15/2012	Spinal Disorder	Drug	Completed	Phase 4	Interventional		Industry		Supportive Care			Korea, Republic of	industry
NCT01818726	15	10/17/2016	10/17/2016	6/23/2014	Aplastic Anemia	Drug / Drug / Drug	Terminated	Phase 4	Interventional		Industry	Randomized	Treatment	Yes		Russian Federation	industry
NCT01818752	955	11/4/2016	7/15/2016	7/8/2013	Multiple Myeloma	Drug / Drug / Drug / Drug	Completed	Phase 3	Interventional		Industry	Randomized	Treatment			Argentina / Australia / Austria / Belgium / Bulgaria / Canada / China / Czechia / France / Germany / Greece / Hungary / Israel / Italy / Japan / Korea, Republic of / Mexico / Netherlands / New Zealand / Poland / Romania / Russian Federation / Singapore / Spain / Switzerland / Taiwan / Turkey / Ukraine / United Kingdom / United States	industry
NCT01818856	14	4/15/2013	4/15/2013	12/15/2012	Hepatitis C, Chronic / HIV Infection	Drug / Drug	Completed	Phase 1	Interventional	Industry	Other		Treatment			Spain	industry
NCT01818869	8	2/15/2014	2/15/2014	1/15/2014	Safety, / Tolerability, / Healthy Subjects	Drug / Drug	Completed	Phase 1	Interventional		Industry	Randomized	Basic Science			United Kingdom	industry
NCT01818921	17	11/15/2013	11/15/2013	6/15/2013	Obesity / Over-weight / Prader-Willi Syndrome	Drug / Drug / Drug	Completed	Phase 2	Interventional		Industry	Randomized	Treatment			United States	industry
NCT01818947	157	11/15/2013	11/15/2013	6/15/2013	Lung Cancer		Completed		Observational		Industry					United Kingdom	industry
NCT01819051	15	3/15/2015	3/15/2015	3/15/2013	Onychomycosis	Device	Completed		Interventional		Industry		Treatment			United States	industry
NCT01819129	881	1/22/2015	1/22/2015	9/9/2013	Diabetes / Diabetes Mellitus, Type 2	Drug / Drug / Drug	Completed	Phase 3	Interventional		Industry	Randomized	Treatment			Canada / Croatia / India / Israel / Puerto Rico / Russian Federation / Serbia / Slovakia / United Kingdom / United States	industry
NCT01819142	2	1/15/2016	1/15/2016	4/15/2013	Pressure Ulcer	Device	Terminated		Interventional		Industry		Treatment			United States	industry
NCT01819194	64	8/15/2013	8/15/2013	3/15/2013	Meibomian Gland Dysfunction	Device	Completed		Interventional		Industry		Supportive Care			United States	industry
NCT01819246	57	1/15/2015	1/15/2015	1/15/2013	Allogenic Transfusion of Platelets During Cardiac Surgery	Procedure / Other	Completed		Interventional	Industry	Other	Randomized	Treatment			United States	industry
NCT01819272	240	9/15/2013	9/15/2013	4/15/2013	Type 2 Diabetes Mellitus	Drug / Drug / Drug	Completed	Phase 2	Interventional		Industry	Randomized	Treatment				industry
NCT01819389	10	8/15/2013	7/15/2013	10/15/2012	Leukemia, Myeloid, Chronic, BCR-ABL Positive	Drug	Completed	Phase 3	Interventional	Industry	Other		Treatment			Mexico	industry
NCT01819415	40	2/15/2013	8/15/2011	2/15/2011	Exudative Age Related Macular Degeneration	Dietary Supplement / Dietary Supplement	Completed		Interventional	Other / Other / Other / Other / Other / Industry	Other	Randomized	Treatment	No		Canada	industry
NCT01819428	22	11/15/2015	11/15/2015	3/15/2013	Adenocarcinoma of Lung Stage IIIB / Adenocarcinoma of Lung Stage IV	Drug	Terminated	Phase 2	Interventional	Industry	Other		Treatment			Korea, Republic of	industry
NCT01819610	60	8/15/2014	3/15/2014	2/15/2013	Pain	Drug	Completed	Phase 3	Interventional		Industry		Treatment			United States	industry
NCT01819636	162	6/15/2014	5/15/2014	3/15/2013	Hypertriglyceridemia	Other	Completed		Interventional		Industry	Randomized	Prevention			France	industry
NCT01819649	491	6/15/2004	6/15/2004	11/15/1998	Cancer	Dietary Supplement	Completed		Interventional	Other / Other / Other / Other / Other / Other / Other / Other / Other / Other / Other / Industry	Other	Randomized	Prevention			Denmark	industry
NCT01819727	261	11/25/2015	11/25/2015	5/15/2013	Phenylketonuria	Drug	Completed	Phase 3	Interventional		Industry	Randomized	Treatment	No		United States	industry
NCT01819766	440	1/15/2017	1/15/2017	3/15/2013	Inflammatory Bowel Disease (IBD) / Primary Sclerosing Cholangitis (PSC) / Colorectal Neoplasms / Colorectal Cancer		Completed		Observational		Industry					Canada / United States	industry
NCT01819779	53	11/15/2013	5/15/2013	3/15/2013	Healthy Male Subjects	Drug / Drug	Completed	Phase 1	Interventional		Industry	Randomized	Basic Science			Korea, Republic of	industry
NCT01819805	1065	7/15/2012	7/15/2012	9/15/2011	Chronic Pain	Drug	Completed		Observational		Industry					Korea, Republic of	industry
NCT01819818	3267	11/29/2019	11/29/2019	5/23/2011	Schizophrenia	Drug	Completed		Observational		Industry					Korea, Republic of	industry
NCT01819870	48	8/15/2013	5/15/2013	4/15/2013	Essential Hypertension / Chronic Stable Angina / Congestive Heart Failure	Drug / Drug	Unknown status	Phase 1	Interventional		Industry	Randomized	Treatment			Korea, Republic of	industry
NCT01819883	40	3/30/2016	3/30/2016	4/15/2013	Acromegaly		Completed		Observational	Industry	Other					United States	industry
NCT01819922	12	10/15/2013	10/15/2013	4/15/2013	Healthy	Drug / Drug	Completed	Phase 1	Interventional		Industry	Randomized	Basic Science			United States	industry
NCT01819935	5271	1/15/2013	1/15/2013	12/15/2012	Pneumonia	Drug / Drug	Completed		Observational		Industry						industry
NCT01819948	46		12/15/2015	6/15/2012	Breast Cancer	Dietary Supplement	Completed		Interventional		Industry		Prevention			Spain	industry
NCT01820078	127	12/15/2013	9/15/2013	5/15/2012	Chronic Kidney Disease, Unspecified	Drug / Other	Terminated	Phase 4	Interventional	Industry	Other	Randomized	Treatment			Spain	industry
NCT01820091	0	4/15/2015	4/15/2015	4/15/2013	Non-Small Cell Lung Cancer	Drug / Drug	Withdrawn	Phase 1	Interventional		Industry	Non-Randomized	Prevention				industry
NCT01820130	0	9/15/2016	9/15/2016	3/15/2013	Heart Failure	Device	Withdrawn		Interventional		Industry		Treatment			France	industry
NCT01820143	40	4/15/2005	4/15/2005	2/15/2005	Healthy / Pharmacokinetics / Pharmacodynamics / Ilaprazole	Drug / Drug	Completed	Phase 1	Interventional		Industry	Randomized				Canada	industry
NCT01820169	2	12/15/2013	12/15/2013	4/15/2013	Diabetes	Device	Terminated		Interventional		Industry		Diagnostic			Japan	industry
NCT01820182	73	6/15/2012	6/15/2012	1/15/2011	Anemia / Gastrointestinal Bleedings / Méléna / Angiodysplasia / Polyps	Device	Completed		Interventional	Industry	Other		Diagnostic	No			industry
NCT01820260	395	8/15/2014	8/15/2014	4/15/2013	Actinic Keratosis	Drug / Drug	Completed	Phase 1/Phase 2	Interventional		Industry	Randomized	Treatment			United States	industry
NCT01820325	6	6/18/2014	6/18/2014	9/9/2013	Non-Small Cell Lunch Cancer	Drug / Drug / Drug / Drug	Terminated	Phase 1	Interventional		Industry	Randomized	Treatment			Canada / Germany / Italy / Spain / United States	industry
NCT01820364	15	3/15/2015	3/15/2015	11/15/2013	Melanoma	Drug	Terminated	Phase 2	Interventional		Industry		Treatment			Australia / Canada / Germany / Spain / Switzerland / United States	industry
NCT01820377	246	6/15/2016	6/15/2016	10/15/2010	Type 2 Diabetes / Obesity	Behavioral	Completed		Interventional	Industry / Other	Other	Non-Randomized	Prevention			Canada	industry
NCT01820390	0	12/15/2015	7/15/2015	3/15/2013	Parkinson's Disease / Essential Tremor		Withdrawn		Observational	Industry	Other					United States	industry
NCT01820481	209	11/15/2013	11/15/2013	9/15/2012	Asthma	Drug / Drug / Drug / Drug	Completed	Phase 2	Interventional		Industry	Randomized	Treatment			Korea, Republic of	industry
NCT01820494	27	11/15/2002	11/15/2002	10/15/2000	Growth and Tolerance Infant Study	Other	Completed		Interventional		Industry					United States	industry
NCT01820559	452	6/15/2010	6/15/2010	4/15/2009	Migraine	Drug / Drug / Drug	Completed	Phase 2	Interventional		Industry	Randomized	Treatment				industry
NCT01820572	446	10/24/2019	10/24/2019	3/27/2013	Kidney Transplantation	Drug / Drug / Drug	Completed	Phase 3	Interventional		Industry	Randomized	Treatment			Argentina / Austria / Colombia / France / Germany / Netherlands / Norway / Sweden / Switzerland / United States	industry
NCT01820585	528	9/15/2010	9/15/2010	4/15/2009	Fibromyalgia	Drug / Drug / Drug / Drug	Completed	Phase 2	Interventional		Industry	Randomized	Treatment				industry
NCT01820611	200	6/14/2021	6/14/2021	2/15/2013	Osteoarthritis / Avascular Necrosis / Rheumatoid Arthritis / Deformity / Fracture / Complications; Arthroplasty	Device	Completed		Observational		Industry			Undecided		Finland / Spain / Sweden / United Kingdom	industry
NCT01820637	57	2/20/2017	12/15/2014	8/23/2013	Atherosclerosis of Native Arteries of the Extremities	Device	Completed		Interventional		Industry		Treatment	No		Australia / Austria / Belgium / Germany / New Zealand	industry
NCT01820650	359	3/15/2026	3/15/2017	2/15/2013	Osteoarthritis of the Knee	Device	Active, not recruiting		Observational		Industry			No		United States	industry
NCT01820676	28	7/15/2027	7/1/2017	7/15/2013	Knee Osteoarthritis	Device	Active, not recruiting		Observational		Industry					United Kingdom	industry
NCT01820715	31		4/15/2013	6/15/2010	Diabetic Neuropathy	Drug / Drug	Completed	Phase 1	Interventional		Industry	Randomized	Treatment			Korea, Republic of	industry
NCT01820728	93	10/15/2012	10/15/2012	1/15/2007	Infertility / Anovulation	Drug / Drug	Completed	Phase 3	Interventional		Industry	Randomized	Treatment			Korea, Republic of	industry
NCT01820806	6	4/15/2013	4/15/2013	3/15/2013	Healthy	Drug	Completed	Phase 1	Interventional		Industry		Treatment			United Kingdom	industry
NCT01820936	52	6/15/2013	6/15/2013	3/15/2013	Healthy Volunteers	Drug / Drug / Drug / Drug / Drug	Completed	Phase 1	Interventional	Industry	Industry	Randomized	Treatment			United States	industry
NCT01820949	110000	9/15/2015	7/15/2015	1/15/2013	Surgery		Completed		Observational	Other / Other / Other / Industry / Industry / Industry / Industry	Other					Germany	industry
NCT01820962	212	7/15/2012	12/15/2010	7/15/2006	Hematological Malignancies / Bacteremia / Thrombosis	Procedure / Procedure	Terminated	Phase 3	Interventional	Industry	Other	Randomized	Prevention			Netherlands	industry
NCT01821027	22	9/15/2008	9/15/2008	8/15/2008	Healthy	Drug / Drug	Completed	Phase 1	Interventional		Industry		Treatment				industry
NCT01821040	62	4/15/2014	4/15/2014	3/15/2013	Polymyalgia Rheumatica	Drug / Drug	Terminated	Phase 3	Interventional		Industry	Randomized	Treatment			United Kingdom	industry
NCT01821066	25	8/15/2013	8/15/2013	4/15/2013	Healthy	Drug / Drug / Drug / Drug	Completed	Phase 1	Interventional		Industry		Basic Science			United States	industry
NCT01821079	12	4/15/2013	4/15/2013	3/15/2013	Healthy	Drug / Drug / Drug / Drug	Completed	Phase 1	Interventional		Industry	Randomized	Basic Science			United States	industry
NCT01821118	36	9/15/2015	9/15/2015	6/15/2013	Cerebral Amyloid Angiopathy	Biological / Other	Completed	Phase 2	Interventional		Industry	Randomized	Treatment			Canada / France / Netherlands / United Kingdom / United States	industry
NCT01821261	0	7/31/2014	4/30/2014	4/30/2014	Gingivitis	Device / Drug / Drug	Withdrawn		Interventional		Industry	Randomized	Other				industry
NCT01821274	30	9/15/2013	7/15/2013	3/15/2013	Skin Irritation	Drug / Drug / Drug / Drug	Unknown status	Phase 1	Interventional		Industry	Randomized	Treatment			United States	industry
NCT01821352	53	4/15/2014	4/15/2014	3/15/2013	Obesity	Device / Device	Completed		Interventional		Industry	Randomized	Treatment			United States	industry
NCT01821378	412	6/15/2014	6/15/2014	5/15/2013	Schizophrenia	Drug / Drug / Drug	Completed	Phase 3	Interventional		Industry	Randomized	Treatment			Colombia / Romania / Russian Federation / Slovakia / Ukraine / United States	industry
NCT01821391	131	3/15/2014	1/15/2014	7/15/2013	Actinic Keratoses	Drug / Drug / Drug	Completed	Phase 3	Interventional		Industry	Randomized	Treatment			France / Germany / Netherlands / Spain / Sweden	industry
NCT01821417	68	10/15/2015	6/15/2014	5/15/2011	Partially Edentulous Jaw	Device / Device	Completed		Interventional	Industry	Other	Randomized	Treatment			United States	industry
NCT01821508	100	4/29/2021	4/29/2021	4/18/2013	Complications of Diabetes Mellitus	Other / Procedure	Completed		Interventional	Industry	Other	Randomized	Treatment	Undecided		Brazil	industry
NCT01821521	44		8/15/2013	6/15/2013	Healthy Male Subjects	Drug / Drug	Unknown status	Phase 1	Interventional		Industry	Randomized	Treatment			Korea, Republic of	industry
NCT01821534	201	5/15/2013	5/15/2013	3/15/2013	Healthy Volunteers	Other	Completed		Observational		Industry					United States	industry
NCT01821573	36	5/23/2019	9/5/2017	7/15/2013	COMPARISON BETWEEN GROUP TREATED WITH BOTULINUM TOXIN AND PLACEBO	Drug / Drug	Completed	Phase 3	Interventional	Industry	Other	Randomized	Treatment			France	industry
NCT01821625	7	4/15/2016	4/15/2015	4/15/2013	Thrombocytopenia / Hepatitis C	Drug	Terminated	Phase 2/Phase 3	Interventional	Industry	Other		Treatment			United States	industry
NCT01821677	354	1/23/2015	10/30/2014	2/26/2013	Diabetic Macular Edema	Drug / Drug	Completed	Phase 2	Interventional		Industry	Randomized	Treatment	No			industry
NCT01821703	24	9/15/2013	9/15/2013	5/15/2013	Healthy Volunteers	Drug / Drug / Drug / Drug	Completed	Phase 1	Interventional		Industry	Randomized				Netherlands	industry
NCT01821716	42	1/15/2014	1/15/2014	3/15/2013	Allergy Dermatophagoides Pteronyssinus / Allergic Rhinitis / Allergic Asthma	Biological	Completed	Phase 2	Interventional		Industry		Diagnostic			Spain	industry
NCT01821846	64	3/8/2017	3/8/2017	11/20/2013	Diabetes / Diabetes Mellitus, Type 2	Drug	Completed		Observational		Industry					Korea, Republic of	industry
NCT01821937	25	5/15/2013	5/15/2013	3/15/2013	Healthy	Drug / Drug	Completed	Phase 1	Interventional		Industry	Randomized	Treatment			China	industry
NCT01821963	1	2/15/2014	2/15/2014	4/15/2013	Infection	Drug / Drug / Drug	Terminated	Phase 3	Interventional	Industry	Other		Treatment			United States	industry
NCT01822028	42	8/15/2013	6/15/2013	3/15/2013	Diarrhea	Drug / Drug	Completed	Phase 1	Interventional		Industry	Randomized	Treatment			Canada	industry
NCT01822041	12	6/15/2013	6/15/2013	3/15/2013	Healthy	Drug	Completed	Phase 1	Interventional		Industry	Non-Randomized	Treatment			Netherlands	industry
NCT01822080	250	11/15/2015	4/15/2015	3/15/2013	Endometriosis	Drug / Drug	Completed	Phase 3	Interventional		Industry	Randomized	Treatment			China	industry
NCT01822093	8	12/31/2016	12/31/2016	12/15/2012	ADV Infection Post Allo-HSCT	Biological	Completed	Phase 1/Phase 2	Interventional	Other	Industry		Treatment			United Kingdom	industry
NCT01822119	27	2/15/2014	2/15/2014	3/15/2013	Deafness / Hearing Loss / Hearing Loss, Conductive	Device	Completed		Interventional		Industry		Treatment			Australia / Chile / Hong Kong / Israel	industry
NCT01822184	100	10/5/2016	10/5/2016	1/18/2013	Mucopolysaccharidosis (MPS) / Hunter Syndrome		Completed		Observational		Industry			Yes	IPD from eligible studies will be shared with qualified researchers according to the criteria and process described on https://vivli.org/ourmember/takeda/. For approved requests, the researchers will be provided access to anonymized data (to respect patient privacy in line with applicable laws and regulations) and with information necessary to address the research objectives under the terms of a …	Argentina / Mexico / Spain / United Kingdom / United States	industry
NCT01822223	20	9/15/2014	8/15/2014	11/15/2010	Jaw, Edentulous, Partially	Device	Completed		Interventional	Industry	Other	Randomized	Treatment	Undecided		United States	industry
NCT01822249	24	1/15/2014	12/15/2013	1/15/2013	Rett Syndrome	Drug / Drug	Completed	Phase 2	Interventional		Industry	Randomized	Treatment	No		Italy	industry
NCT01822340	72	2/15/2016	6/15/2015	10/15/2011	Adult Growth Hormone Deficiency	Drug / Drug	Completed	Phase 2	Interventional		Industry	Randomized	Treatment			Hungary	industry
NCT01822418	27	12/15/2015	12/15/2015	1/15/2013	Schizophrenia / Schizoaffective Disorder / Delusional Disorder	Drug	Completed	Phase 4	Interventional	Industry	Other		Treatment			Germany	industry
NCT01822470	200	12/15/2025	12/15/2024	1/15/2013	Functional Dyspepsia / Small Intestinal Bacterial Overgrowth		Enrolling by invitation		Observational [Patient Registry]	Industry	Other					United States	industry
NCT01822483	100	3/15/2015	3/15/2015	4/15/2013	Renal Transplantation	Drug / Drug	Completed	Phase 4	Interventional	Industry	Other	Randomized	Supportive Care			Brazil	industry
NCT01822613	48	6/3/2016	6/3/2016	7/26/2013	Esophageal Squamous Cell Carcinoma	Drug / Drug / Drug / Drug / Drug	Completed	Phase 1	Interventional		Industry	Randomized	Treatment	No		Belgium / Canada / Hong Kong / Korea, Republic of / Singapore / Spain / Taiwan / United Kingdom / United States	industry
NCT01822639	15	5/24/2013	5/24/2013	4/3/2013	Hypertension	Drug / Drug / Drug	Completed	Phase 1	Interventional		Industry	Randomized	Treatment	Yes		Australia	industry
NCT01822665	28	7/15/2012	7/15/2012	2/15/2012	Gastrointestinal Mucosal Damage	Drug / Drug / Other	Completed	Phase 4	Interventional		Industry	Randomized	Treatment			United States	industry
NCT01822678	161	11/15/2006	11/15/2006	12/15/2005	Bipolar I Disorder	Drug / Drug / Drug	Completed	Phase 2	Interventional		Industry	Randomized	Treatment				industry
NCT01822691	15	2/15/2015	1/15/2015	7/15/2013	Myelodysplastic Syndromes	Drug	Completed	Phase 2	Interventional	Industry	Other		Treatment			United States	industry
NCT01822756	42	8/15/2016	9/15/2015	4/15/2013	Solid Tumors / Pancreatic Cancer	Drug / Drug / Drug / Drug	Terminated	Phase 1	Interventional		Industry	Non-Randomized	Treatment			United States	industry
NCT01822795	100	12/15/2019	3/15/2015	3/15/2013	Emphysema	Procedure / Other	Unknown status	Phase 3	Interventional	Industry	Other	Randomized	Treatment			France	industry
NCT01822808	500	7/15/2016	1/15/2016	1/15/2013	Acute Heart Failure / Left Ventricular Dysfunction	Drug / Drug	Unknown status	Phase 3	Interventional	Industry	Other	Randomized	Treatment			South Africa	industry
NCT01822873	128	7/15/2018	7/15/2018	3/15/2013	Age Related Macular Degeneration		Completed		Observational	Industry	Other					United States	industry
NCT01822899	717	10/7/2013	10/1/2013	4/4/2013	Pulmonary Disease, Chronic Obstructive	Drug / Drug / Drug / Drug	Completed	Phase 3	Interventional		Industry	Randomized	Treatment	Yes		Czechia / Denmark / Germany / Hungary / Netherlands / Poland / Russian Federation / Spain	industry
NCT01822925	128	1/15/2015	1/15/2015	11/15/2013	Diabetic Neuropathy	Drug / Drug / Drug / Drug	Completed	Phase 2	Interventional	Industry	Industry	Randomized	Treatment			United States	industry
NCT01822951	0	12/15/2016	9/15/2016		Alzheimer Disease	Drug / Drug	Withdrawn	Phase 4	Interventional		Industry	Randomized	Treatment			Austria	industry
NCT01823016	166	7/15/2015	7/15/2015	9/15/2013	Asthma	Drug / Drug	Completed	Phase 2	Interventional		Industry	Randomized	Treatment			Canada / France / Germany / Israel / United Kingdom / United States	industry
NCT01823068	17	3/16/2018	12/29/2014	11/3/2014	Non Small Cell Lung Cancer	Drug	Completed	Phase 2	Interventional	Industry	Other		Treatment			Korea, Republic of	industry
NCT01823107	25	6/29/2017	6/15/2017	10/15/2012	Breast Cancer	Device	Completed		Interventional		Industry		Treatment			United States	industry
NCT01823133	30	8/15/2013	5/15/2013	4/15/2013	Healthy	Drug / Drug / Drug	Completed	Phase 1	Interventional		Industry	Randomized	Treatment			Korea, Republic of	industry
NCT01823159	15	1/15/2014	12/15/2013	4/15/2013	Epilepsy	Drug / Drug	Completed	Phase 3	Interventional	Industry / Other	Other	Randomized	Basic Science			Belgium	industry
NCT01823289	71	1/15/2009	12/15/2008	6/15/2007	Pulmonary Fungal Infection	Drug	Completed	Phase 4	Interventional		Industry		Treatment				industry
NCT01823302	165	12/15/2010	12/15/2010	2/15/2010	Picky Eating Behaviors	Dietary Supplement / Other	Completed	Phase 4	Interventional		Industry	Randomized	Treatment			China	industry
NCT01823510	20	5/10/2016	5/10/2016	7/15/2013	Type-2 Diabetes Mellitus / Coronary Artery Disease	Drug / Drug	Completed	Phase 4	Interventional	Industry	Other	Randomized	Treatment			United States	industry
NCT01823536	465	6/15/2014	10/15/2013	5/15/2013	Meningococcal Disease	Biological	Completed	Phase 4	Interventional		Industry	Non-Randomized	Prevention			Ukraine / United States	industry
NCT01823614	943	12/15/2013	8/15/2013	11/15/2012	HIV Infection		Completed		Observational	Industry	Other					Russian Federation	industry
NCT01823653	60	1/15/2013	1/15/2013	7/15/2012	Treatment of Adipose Tissue in the Thighs	Device	Completed		Interventional		Industry		Treatment			Canada / United States	industry
NCT01823705	32	1/13/2017	1/13/2017	3/29/2013	Obesity	Device	Completed		Interventional		Industry		Treatment	No		Netherlands / United States	industry
NCT01823744	146	6/15/2014	6/15/2014	3/15/2013	Genomic	Dietary Supplement	Completed		Interventional		Industry		Basic Science			Brazil	industry
NCT01823822	62	4/15/2009	3/15/2009	6/15/2008	Anorexia Nervosa	Dietary Supplement / Dietary Supplement	Completed	Phase 2/Phase 3	Interventional	Industry	Other	Randomized	Treatment			Switzerland	industry
NCT01823835	152	3/13/2020	3/13/2020	12/29/2014	Breast Cancer	Drug / Drug / Drug	Terminated	Phase 1/Phase 2	Interventional		Industry	Non-Randomized	Treatment			Korea, Republic of / Netherlands / Spain / United States	industry
NCT01823887	60	6/15/2014	4/15/2014	7/15/2012	Congestive Heart Failure	Device	Completed	Phase 1/Phase 2	Interventional		Industry	Randomized	Treatment			India	industry
NCT01823978	19	9/15/2017	5/15/2016	4/15/2013	Castrate Resistent Prostate Cancer	Biological	Completed	Phase 1	Interventional		Industry		Treatment	No		United States	industry
NCT01824160	50	6/30/2016	9/30/2014	12/15/2012	Pulmonary Stenosis / Pulmonary Regurgitation / Tetralogy of Fallot	Device	Completed		Interventional	Industry	Other		Treatment			United States	industry
NCT01824238	68	5/15/2014	5/15/2014	5/15/2013	Heterozygous Familial Hypercholesterolemia (HeFH)	Drug / Drug	Completed	Phase 3	Interventional		Industry	Randomized	Treatment				industry
NCT01824251	49	9/15/2015	9/15/2015	4/15/2013	Chronic Inflammatory Demyelinating Polyneuropathy	Drug	Completed	Phase 3	Interventional		Industry		Treatment			Japan	industry
NCT01824264	0	11/15/2016	11/15/2016	11/15/2015	Type 2 Diabetes Mellitus	Drug / Drug / Drug	Withdrawn	Phase 2	Interventional		Industry	Randomized	Treatment				industry
NCT01824290	35	3/10/2021	3/18/2019	2/5/2014	Hypertension, Pulmonary	Drug / Drug / Drug	Completed	Phase 3	Interventional		Industry	Randomized	Treatment	Yes	A research proposal must be approved by an independent review panel and researchers must sign a data sharing agreement.	Austria / Belgium / Brazil / France / Germany / Israel / Italy / Japan / Mexico / Netherlands / Poland / Spain / Turkey / United States	industry
NCT01824303	31	12/15/2014	11/15/2014	3/15/2013	Interstitial Cystitis	Drug / Other	Terminated	Phase 2	Interventional	Industry	Industry	Randomized	Treatment			Canada / United States	industry
NCT01824342	18	2/15/2014	2/15/2014	1/15/2011	Castrate-resistant Prostate Cancer	Biological	Completed	Phase 3	Interventional		Industry		Treatment			Czech Republic / United Kingdom	industry
NCT01824355	113	3/15/2013	3/15/2013	3/15/2013	Diabetes	Device	Completed		Interventional		Industry		Diagnostic			United States	industry
NCT01824368	10	4/15/2016	4/15/2016	4/15/2013	Liver Transplantation / Immunosuppression	Procedure	Completed	Phase 1/Phase 2	Interventional	Other / Other / Other / Other	Industry	Non-Randomized	Treatment			Spain	industry
NCT01824381	6	3/15/2017	3/15/2017	7/15/2012	Wounds	Procedure / Procedure / Drug	Completed	Phase 1	Interventional	Other / Other / Other / Other	Industry		Treatment			Spain	industry
NCT01824394	481	11/26/2017	11/26/2017	4/1/2013	Atrial Fibrillation	Device / Device	Terminated	Phase 3	Interventional		Industry	Randomized	Treatment			Belgium / Czechia / Hungary / Italy / United Kingdom / United States	industry
NCT01824407	90		4/15/2014	3/15/2013	Diabetic Foot Ulcers	Device / Device	Unknown status	Phase 3	Interventional		Industry	Randomized	Treatment			Canada / United States	industry
NCT01824446	6	5/29/2013	5/29/2013	5/1/2013	Healthy	Drug	Completed	Phase 1	Interventional		Industry		Basic Science			United States	industry
NCT01824459	576	12/1/2018	12/1/2018	4/15/2013	Gastric Cancer	Drug / Drug / Drug	Completed	Phase 3	Interventional	Industry	Other	Randomized	Treatment			China	industry
NCT01824524	12	8/15/2012	8/15/2012	12/15/2011	Pain	Drug	Completed	Phase 1	Interventional		Industry		Treatment			China	industry
NCT01824563	30	8/15/2017	8/15/2017	6/15/2013	Severe-to-profound Hearing Loss	Other	Completed		Observational		Industry					Netherlands	industry
NCT01824602	38	11/15/2006	11/15/2006	2/15/2006	BIPOLAR I DISORDER	Drug / Drug / Drug / Drug	Terminated	Phase 2	Interventional		Industry	Randomized	Treatment				industry
NCT01824654	25	6/15/2018	6/15/2017	4/15/2013	Aortic Aneurysm, Abdominal	Other / Other	Completed		Interventional	Industry / Other / Other	Other		Supportive Care			Canada	industry
NCT01824667	400	11/15/2013	11/15/2013	2/15/2013	Healthy	Dietary Supplement / Dietary Supplement	Completed	Phase 3	Interventional		Industry	Randomized	Supportive Care			United Kingdom	industry
NCT01824706	110	5/1/2016	5/1/2016	12/1/2012	Surgery	Procedure	Completed		Observational [Patient Registry]		Industry					France	industry
NCT01824784	10	11/15/2013	6/15/2013	2/15/2013	Healthy		Completed		Observational		Industry					United States	industry
NCT01824979	100	5/15/2013	5/15/2013	12/15/2012	Obstructive Sleep Apnea	Device / Procedure	Completed		Interventional		Industry	Randomized	Treatment			United States	industry
NCT01824992	325	9/15/2012	3/15/2012	3/15/2011	HPV Infection	Drug	Completed	Phase 2/Phase 3	Interventional		Industry	Randomized	Treatment				industry
NCT01825044	16	9/21/2017	9/21/2017	4/15/2013	Traumatic Brain Injury	Drug / Drug	Completed	Phase 2	Interventional		Industry	Non-Randomized	Treatment			Denmark	industry
NCT01825122	155	8/15/2015	6/15/2015	3/15/2014	Smoking Cessation	Drug / Drug	Completed	Phase 2	Interventional		Industry	Randomized	Treatment			United States	industry
NCT01825200	2640	5/15/2013	5/15/2013	3/15/2013	Influenza	Biological / Biological	Completed	Phase 3	Interventional		Industry	Randomized	Prevention			United States	industry
NCT01825239	0	10/15/2014	10/15/2014	4/15/2014	Cardiomyopathy / Ischemic Cardiomyopathy	Other	Withdrawn		Interventional	Industry	Other		Diagnostic			United States	industry
NCT01825317	32	12/15/2013	12/15/2013	3/15/2013	Alzheimer's Disease	Device / Device	Completed		Interventional	Other / Other	Industry	Randomized	Treatment			Korea, Republic of	industry
NCT01825330	131	3/15/2016	1/15/2016	10/15/2013	Alzheimer's Disease	Device / Device	Completed		Interventional		Industry	Randomized	Treatment			Israel / United States	industry
NCT01825382	100	11/15/2013	8/15/2013	12/15/2012	Type 1 Diabetes	Device	Completed	Phase 4	Interventional	Industry / Other	Other	Randomized	Health Services Research			United States	industry
NCT01825447	89	9/15/2013	9/15/2013	7/15/2013	Healthy	Drug / Drug / Drug	Completed	Phase 1	Interventional	Other	Industry	Randomized	Basic Science			United States	industry
NCT01825616	33	1/15/2013	1/15/2013	10/15/2012	Muscle Function / Muscle Soreness / Vitamin D Status	Dietary Supplement / Other	Completed		Interventional	Industry	Other	Randomized	Prevention			United States	industry
NCT01825707	8	3/15/2013	3/15/2013	1/15/2013	Healthy	Drug	Completed	Phase 1	Interventional		Industry					United States	industry
NCT01825785	48	12/2/2008	12/2/2008	11/14/2007	Postmenopausal / Osteopenia	Drug / Drug	Completed	Phase 1	Interventional		Industry	Randomized	Treatment				industry
NCT01825811	18	6/15/2014	4/15/2014	10/15/2012	Degenerative Arthritis	Biological / Biological	Completed	Phase 2	Interventional		Industry	Randomized	Treatment			Korea, Republic of	industry
NCT01825837	104	6/15/2007	6/15/2007	3/15/2006	Bipolar I Disorder	Drug / Drug / Drug / Drug	Completed	Phase 2	Interventional		Industry	Randomized	Treatment				industry
NCT01825850	30	3/15/2014	9/15/2013	6/15/2013	Healthy	Drug / Drug	Completed	Phase 1	Interventional		Industry	Randomized				Korea, Republic of	industry
NCT01825876	17	6/15/2013	6/15/2013	4/15/2013	Healthy Volunteers	Drug / Drug	Completed	Phase 1	Interventional		Industry	Non-Randomized	Basic Science			United States	industry
NCT01825889	20	10/15/2013	10/15/2013	4/15/2013	Cardiovascular Disease	Drug	Completed	Phase 1	Interventional		Industry	Non-Randomized	Basic Science			United States	industry
NCT01825915	50	5/15/2013	11/15/2012	9/15/2010	Benign Disease of the Uterus	Procedure / Procedure	Unknown status		Interventional	Industry	Other	Randomized	Treatment			United Kingdom	industry
NCT01825954	46	5/15/2014	5/15/2014	3/15/2013	Fibromyalgia	Device	Completed		Interventional		Industry	Randomized	Treatment			United States	industry
NCT01825980	54	12/15/2014	12/15/2014	3/15/2013	Hepatitis C	Drug / Drug / Drug	Completed	Phase 1/Phase 2	Interventional		Industry	Randomized	Treatment			United States	industry
NCT01826045	200	1/15/2016	12/15/2015	6/15/2013	Cervical Intraepithelial Neoplasia	Drug / Drug	Completed	Phase 2	Interventional		Industry	Randomized	Treatment			Korea, Republic of	industry
NCT01826175	0	5/15/2014	5/15/2014	5/15/2013	Acute Coronary Syndrome / Coronary Artery Disease	Drug / Drug / Device	Withdrawn	Phase 4	Interventional	Industry	Other	Randomized		No		United States	industry
NCT01826201	21	8/15/2013	8/15/2013	3/15/2013	Psoriasis	Drug / Drug	Completed	Phase 2	Interventional		Industry		Treatment			United States	industry
NCT01826214	70	5/15/2015	5/15/2015	5/15/2013	Acute Leukemias	Drug	Completed	Phase 2	Interventional		Industry	Randomized	Treatment			Australia / Austria / Belgium / Canada / Germany / Hungary / Netherlands / Norway / Spain / United Kingdom / United States	industry
NCT01826266	83	12/15/2013	12/15/2013	7/15/2013	Anticoagulant Reversal / Reversal of Edoxaban Induced Anticoagulation	Drug	Completed	Phase 1	Interventional		Industry	Randomized	Treatment			United States	industry
NCT01826344	628	12/15/2015	12/15/2015	6/15/2010	Abdominal Aortic Aneurysms (AAA)		Terminated		Observational [Patient Registry]		Industry					Austria / Belgium / Canada / France / Germany / Italy / Monaco / Netherlands / Spain / Sweden / Switzerland / United Kingdom	industry
NCT01826370	678	10/15/2013	10/15/2013	5/15/2012	Diabetes Mellitus, Type 2	Drug	Terminated		Observational		Industry					Philippines	industry
NCT01826448	13	9/22/2014	9/22/2014	11/5/2013	V600-mutated BRAF Unresectable Melanoma / V600-mutated BRAF Metastatic Melanoma / Stage III or Stage IV Metastatic Melanoma That Has Not Been Previously Treated With a Selective BRAF Inhibitor	Drug / Drug	Terminated	Phase 1	Interventional	Industry	Industry	Non-Randomized	Treatment	Yes	Formal request from qualified scientific and medical researchers on IPD and clinical study documents from clinical trials supporting products submitted and licensed in the United States, the European Union and/or Japan from 01 January 2014 and beyond for the purpose of conducting legitimate research. This must be consistent with the principle of safeguarding study participants' privacy and consis…	France / Germany / United States	industry
NCT01826461	151	12/15/2013	12/15/2013	3/15/2013	Atopic Dermatitis	Drug / Drug	Completed	Phase 2	Interventional		Industry	Randomized	Treatment			United States	industry
NCT01826474	15	8/31/2016	8/31/2016	1/15/2013	Duchenne Muscular Dystrophy	Drug / Drug / Drug / Drug / Drug / Drug	Terminated	Phase 1/Phase 2	Interventional		Industry	Non-Randomized	Treatment			Belgium / France / Italy / Netherlands / United Kingdom	industry
NCT01826487	230	8/20/2015	8/20/2015	3/26/2013	Muscular Dystrophy, Duchenne / Muscular Dystrophies / Muscular Disorders, Atrophic / Muscular Diseases / Musculoskeletal Diseases / Neuromuscular Diseases / Nervous System Diseases / Genetic Diseases, X-Linked / Genetic Diseases, Inborn	Drug / Drug	Completed	Phase 3	Interventional		Industry	Randomized	Treatment	No		Australia / Belgium / Brazil / Canada / Chile / Czechia / France / Germany / Israel / Italy / Korea, Republic of / Poland / Spain / Sweden / Switzerland / Turkey / United Kingdom / United States	industry
NCT01826513	25	6/15/2013	6/15/2013	5/15/2013	Obstructive Sleep Apnea	Device / Device	Completed		Interventional	Other	Industry	Randomized	Treatment			Australia	industry
NCT01826526	105	11/15/2016	9/15/2016	6/15/2013	Catheter Related Blood Stream Infections	Device	Completed		Interventional	Industry	Other	Randomized	Prevention			Denmark / Germany / Israel / Italy / Netherlands / United Kingdom	industry
NCT01826630	4	10/15/2014	10/15/2014	7/15/2013	Eczema / Hand Eczema / Atopic Dermatitis	Other / Other	Terminated		Interventional	Industry	Industry	Randomized	Basic Science			United States	industry
NCT01826773	34	9/15/2016	7/15/2016	3/15/2013	Coronary Artery Disease	Drug	Completed	Phase 2	Interventional		Industry	Non-Randomized	Diagnostic	Undecided		Belgium	industry
NCT01826786	43	8/15/2014	8/15/2014	8/15/2013	Healthy	Drug / Drug	Completed	Phase 1	Interventional		Industry	Randomized	Basic Science			United States	industry
NCT01826799	75	12/15/2015	10/15/2015	4/15/2013	Noise in the ICU / Sleep Quality in Adult ICU Patients		Completed		Observational	Industry	Other					Netherlands	industry
NCT01826812	200	11/15/2015	11/15/2015	4/15/2013	Dry Eye Syndromes	Other / Other	Completed		Observational	Industry	Other			Undecided		United States	industry
NCT01826877	12	5/27/2021	7/3/2018	1/14/2013	Clear Cell Renal Cell Carcinoma / Recurrent Renal Cell Cancer / Stage IV Renal Cell Cancer	Biological / Biological / Other	Completed	Phase 1	Interventional	Industry	Other		Treatment			United States	industry
NCT01826916	77	1/1/2006	12/1/2005	11/1/2003	Hereditary Angioedema (HAE)	Drug	Completed	Phase 2	Interventional		Industry	Non-Randomized	Treatment				industry
NCT01826942	10	3/15/2013	3/15/2013	1/15/2013	Scar Prevention	Device / Device	Terminated		Interventional		Industry	Randomized	Treatment			United States	industry
NCT01826981	359	5/15/2015	3/15/2015	4/15/2013	Chronic Hepatitis C	Drug / Drug / Drug / Drug / Drug / Drug	Completed	Phase 2	Interventional		Industry	Randomized	Treatment	Yes	A secured external environment with username, password, and RSA code.	New Zealand	industry
NCT01827072	13	6/15/2015	6/15/2015	4/15/2013	Multifocal Motor Neuropathy	Drug	Completed	Phase 3	Interventional		Industry		Treatment			Japan	industry
NCT01827111	21	9/21/2020	9/21/2020	4/25/2013	Melanoma	Drug / Drug / Behavioral	Completed	Phase 2	Interventional	Industry	Other		Treatment			United States	industry
NCT01827137	22	8/15/2020	6/15/2018	4/15/2013	Multiple Myeloma / Minimal Residual Disease / High-Risk Cancer	Biological / Biological / Drug	Unknown status		Interventional		Industry		Treatment			United States	industry
NCT01827163	20	1/15/2019	1/15/2019	4/15/2013	HER2-Positive Early Stage Breast Cancer	Drug / Drug / Drug / Drug	Completed	Phase 2	Interventional	Industry	Other		Treatment			United States	industry
NCT01827254	61	4/15/2014	4/15/2014	7/15/2013	Metastatic Renal Cell Carcinoma	Other	Completed		Observational		Industry					France	industry
NCT01827267	62	10/6/2017	9/20/2016	7/1/2013	HER2-mutant Non-Small Cell Lung Cancer	Drug / Drug	Completed	Phase 2	Interventional		Industry	Randomized	Treatment			France / United States	industry
NCT01827319	203	6/15/2015	4/15/2015	5/15/2013	Class IV Angina		Completed		Observational [Patient Registry]		Industry			No		United States	industry
NCT01827397	24	2/15/2014	11/15/2013	4/15/2013	#NAME?	Biological / Biological	Completed	Phase 1	Interventional	Other	Industry	Randomized	Prevention			United Kingdom	industry
NCT01827540	20	5/15/2013	5/15/2013	3/15/2013	HIV-infection/AIDS	Drug / Drug / Drug	Completed	Phase 1	Interventional	Industry	Industry	Non-Randomized				United States	industry
NCT01827592	376	5/15/2014	3/15/2014	4/15/2013	Chronic Idiopathic Constipation	Drug / Drug / Drug	Terminated	Phase 3	Interventional		Industry	Randomized	Treatment			Belgium / Brazil / Canada / Czech Republic / Germany / Israel / Poland / South Africa / United Kingdom / United States	industry
NCT01827631	21	6/25/2013	6/14/2013	5/27/2013	Crohn's Disease	Drug	Completed	Phase 1	Interventional		Industry	Randomized	Treatment	Yes		China	industry
NCT01827644	36	7/12/2013	7/12/2013	4/24/2013	Cancer	Drug / Drug / Drug / Drug / Drug / Drug	Completed	Phase 1	Interventional		Industry	Randomized	Treatment			Australia	industry
NCT01827657	31	3/20/2014	3/20/2014	5/28/2013	Hepatitis C	Drug	Completed	Phase 1	Interventional		Industry	Non-Randomized	Treatment			United States	industry
NCT01827670	119	5/15/2013	5/15/2013	2/15/2013	Dentine Hypersensitivity	Drug / Drug	Completed	Phase 3	Interventional		Industry	Randomized	Treatment			United States	industry
NCT01827748	20	3/15/2013	3/15/2013	3/15/2013	Refractive Error	Device / Device	Completed		Interventional		Industry	Non-Randomized	Diagnostic			United States	industry
NCT01827774	31	4/17/2017	4/17/2017	3/15/2013	Pelvic Organ Prolapse	Device	Completed		Interventional		Industry		Treatment			China	industry
NCT01827839	96	11/25/2014	2/10/2014	6/10/2013	Herpes Zoster	Biological	Completed	Phase 3	Interventional		Industry		Prevention	Yes		Canada / Russian Federation	industry
NCT01827852	1107	5/31/2017	5/31/2017	3/14/2013	Non-Squamous Non-Small Cell Lung Cancer		Completed		Observational		Industry					Germany	industry
NCT01827865	36	11/15/2012	11/15/2012	11/15/2012	Fasting	Drug / Drug	Completed	Phase 1	Interventional		Industry	Randomized	Treatment			India	industry
NCT01827878	48	10/15/2012	10/15/2012	10/15/2012	Fed	Drug / Drug	Completed	Phase 1	Interventional		Industry	Randomized	Treatment			India	industry
NCT01827904	72	12/15/2022	12/15/2022	5/15/2013	Essential Tremor	Device / Device	Active, not recruiting		Interventional		Industry	Randomized	Treatment			Canada / Japan / Korea, Republic of / United States	industry
NCT01827930	68	1/1/2017	1/1/2017	7/15/2009	Leukemia, Myeloid, Chronic-Phase	Drug / Drug / Drug	Terminated	Phase 3	Interventional	Industry	Other	Randomized	Treatment			France	industry
NCT01827943	54	12/15/2016	12/15/2014	6/15/2009	Relapsed Bladder Cancer	Drug	Completed	Phase 2	Interventional	Industry	Other		Treatment			France	industry
NCT01827982	56	7/15/2013	7/15/2013	3/15/2013	Healthy	Drug / Drug / Drug / Drug / Drug / Drug / Drug / Drug / Drug	Completed	Phase 1	Interventional		Industry	Randomized	Treatment			Belgium	industry
NCT01828021	25	4/14/2017	12/7/2016	3/15/2013	Breast Cancer	Biological	Completed	Phase 2	Interventional		Industry		Treatment	No		United States	industry
NCT01828034	42	5/30/2019	5/30/2019	4/15/2013	Advanced Biliary Tract Carcinoma	Drug / Drug / Drug	Completed	Phase 1/Phase 2	Interventional	Industry	Other		Treatment			United States	industry
NCT01828086	95	10/15/2015	10/15/2015	6/15/2013	Chronic Plaque-type Psoriasis	Biological / Biological / Other	Completed	Phase 1	Interventional		Industry	Randomized	Treatment	No		United States	industry
NCT01828099	376	7/8/2025	6/24/2016	7/9/2013	Non-Small Cell Lung Cancer	Drug / Drug / Drug / Drug	Active, not recruiting	Phase 3	Interventional		Industry	Randomized	Treatment	Undecided		Australia / Austria / Brazil / China / Colombia / Denmark / France / Germany / Greece / India / Ireland / Italy / Japan / Korea, Republic of / Lebanon / Mexico / Netherlands / Norway / Poland / Russian Federation / Singapore / Spain / Sweden / Taiwan / Thailand / Turkey / United Kingdom	industry
NCT01828112	231	6/29/2026	1/26/2016	6/28/2013	Non-Small Cell Lung Cancer	Drug / Drug / Drug	Active, not recruiting	Phase 3	Interventional		Industry	Randomized	Treatment	Undecided		Belgium / Canada / France / Germany / Hong Kong / Ireland / Israel / Italy / Japan / Korea, Republic of / Lebanon / Netherlands / Portugal / Russian Federation / Singapore / Spain / Switzerland / Turkey / United Kingdom / United States	industry
NCT01828164	60	7/15/2015	7/15/2015	1/15/2013	Malocclusion	Device / Device	Completed		Interventional		Industry	Randomized	Treatment	Undecided		Canada	industry
NCT01828177	200	6/15/2014	6/15/2014	6/15/2013	Rosacea	Drug / Drug / Drug / Drug	Unknown status	Phase 2	Interventional		Industry	Randomized	Treatment			United States	industry
NCT01828255	40	5/15/2014	5/15/2014	3/15/2013	Primary Open-angle Glaucoma (POAG) Patient	Device	Terminated		Interventional		Industry		Diagnostic			United States	industry
NCT01828294	4	12/15/2017	12/15/2017	10/15/2011	Myasthenia Gravis	Drug	Terminated	Phase 1	Interventional	Industry	Other		Treatment			United States	industry
NCT01828346	21	11/15/2015	6/15/2015	6/15/2013	Myelodysplastic Syndrome	Drug / Drug	Completed	Phase 1/Phase 2	Interventional		Industry		Treatment	No		United States	industry
NCT01828359	199	1/15/2013	1/15/2013	8/15/2010	Hypertension	Drug / Drug	Completed	Phase 4	Interventional		Industry	Randomized	Treatment				industry
NCT01828515	24	4/15/2014	4/15/2014	12/15/2012	Memory Impairment	Drug / Drug / Drug	Completed	Phase 2	Interventional	Industry	Other	Randomized	Prevention			United States	industry
NCT01828580	36	6/15/2014	6/15/2014	12/15/2012	Patients Scheduled for Hernia Repair, Cholecystectomy, Right Colectomy, Nissen Fundoplication and Sigmoid Resection	Device	Completed		Interventional		Industry		Supportive Care			Israel / Italy / Netherlands	industry
NCT01828593	103	9/15/2014	1/15/2014	4/15/2013	HIV-associated Enteropathy	Other / Other	Completed		Interventional		Industry	Randomized	Supportive Care	No		United States	industry
NCT01828723	6	1/15/2015	1/15/2015	4/15/2013	Lipoatrophy / Aging / Wrinkles	Biological	Completed	Phase 1	Interventional		Industry		Treatment			United States	industry
NCT01828736	61	2/23/2010	2/23/2010	2/9/2004	Recurrent Bladder Cancer / Stage IV Bladder Cancer / Transitional Cell Carcinoma of the Bladder	Biological / Drug / Drug / Drug	Completed	Phase 2	Interventional	Industry	Other	Randomized	Treatment			Belgium / France	industry
NCT01828762	8		12/15/2013	12/15/2012	Primary Hepatocellular Carcinoma	Biological	Completed		Interventional	Other / Other	Industry		Treatment			China	industry
NCT01828801	276	8/15/2016	11/15/2015	3/15/2013	Pinnacle Metal-on-Metal / Revised Pinnacle Metal-on-Metal / Adverse Local Tissue Reaction / Metal Ions / Total Hip Arthroplasty	Device	Completed		Observational		Industry					United States	industry
NCT01828879	74	12/15/2009	6/15/2009	11/15/2007	Dermatitis, Atopic	Drug	Completed	Phase 4	Interventional		Industry		Treatment			Vietnam	industry
NCT01828944	149	4/15/2015	4/15/2015	12/15/2012	Osteopenia / Sarcopenia	Dietary Supplement	Completed		Interventional	Other / Other	Industry	Randomized	Prevention			France	industry
NCT01828957	69	8/15/2015	5/15/2015	4/15/2013	Bronchopulmonary Dysplasia	Biological / Other	Completed	Phase 2	Interventional		Industry	Randomized	Treatment			Korea, Republic of	industry
NCT01828970	38	9/15/2012	9/15/2012	1/15/2010	Diabetes Mellitus	Drug	Completed	Phase 4	Interventional	Industry / Industry	Other		Treatment			France	industry
NCT01829048	37	10/17/2013	10/17/2013	3/6/2013	Schizophrenia	Drug / Drug / Drug / Drug	Completed	Phase 1	Interventional		Industry	Randomized	Basic Science			United States	industry
NCT01829061	360	4/15/2014	1/15/2014	4/15/2013	Diabetes		Terminated		Observational		Industry					United States	industry
NCT01829074	150	12/15/2013	10/15/2013	4/15/2013	Laryngopharyngeal Reflux		Unknown status		Observational		Industry						industry
NCT01829113	155	4/19/2017	4/19/2017	7/15/2013	Non Squamous Non Small Cell Lung Cancer	Drug / Drug	Completed	Phase 2	Interventional	Industry	Other	Randomized	Treatment			United States	industry
NCT01829152	100	10/15/2014	9/15/2014	12/15/2013	Heart Failure	Device	Unknown status		Interventional		Industry	Randomized	Screening			United States	industry
NCT01829191	174	5/1/2010	5/1/2010	4/1/2008	Myopia	Device / Device	Completed		Interventional		Industry	Randomized	Treatment			United States	industry
NCT01829230	82	10/15/2011	10/15/2011	3/15/2010	Myopia	Device	Completed		Interventional		Industry	Non-Randomized	Treatment			United States	industry
NCT01829243	26	5/15/2013	5/15/2013	7/15/2011	Fibromyalgia / Neurocognition	Drug / Drug	Completed	Phase 3	Interventional	Industry	Other	Randomized	Treatment			United States	industry
NCT01829321	45	4/15/2014	4/15/2014	4/15/2013	Ulcerative Colitis	Drug / Drug	Completed	Phase 2	Interventional		Industry	Randomized	Treatment			Belgium / Czech Republic / Latvia / Slovakia	industry
NCT01829347	18	9/15/2018	10/15/2015	4/15/2014	Severe Acute Alcoholic Hepatitis	Biological / Other	Terminated	Phase 3	Interventional		Industry	Randomized	Treatment			Germany / Spain / United Kingdom / United States	industry
NCT01829464	90	3/15/2014	2/15/2014	5/15/2013	Diabetes	Drug / Drug / Drug	Terminated	Phase 3	Interventional		Industry	Randomized	Treatment			Argentina / Peru / United States	industry
NCT01829477	33	2/15/2014	2/15/2014	4/15/2013	Diabetes Mellitus, Type 2	Drug / Drug / Drug	Terminated	Phase 3	Interventional		Industry	Randomized	Treatment			Bulgaria / Canada / Hungary / Poland / Romania / Slovakia / United States	industry
NCT01829711	80	4/29/2019	5/24/2017	4/29/2013	Leukemia, Hairy Cell	Drug / Drug	Completed	Phase 3	Interventional		Industry		Treatment			Belgium / Canada / Czechia / France / Germany / Ireland / Israel / Italy / Norway / Poland / Serbia / Spain / United Kingdom / United States	industry
NCT01829802	50	10/15/2017	10/15/2017	5/15/2014	Chronic Infection With HIV	Drug / Drug / Drug	Unknown status	Phase 4	Interventional	Industry	Other	Randomized	Treatment	Undecided		Argentina	industry
NCT01829828	587	5/15/2012	5/15/2012	1/15/2012	Pain	Behavioral	Completed		Observational		Industry						industry
NCT01829841	150	5/15/2016	4/15/2013	5/15/2011	Renal Cell Cancer / Metastatic Renal Cell Cancer	Drug / Drug	Completed	Phase 2	Interventional	Other	Industry	Randomized	Treatment			China	industry
NCT01829867	5	10/15/2015	10/15/2015	4/15/2013	Parkinson's Disease	Drug	Terminated	Phase 1	Interventional		Industry		Treatment			Sweden	industry
NCT01829893	26	2/15/2012	2/15/2012	1/15/2012	Benign Prostatic Hyperplasia (BPH)	Drug / Drug	Completed	Phase 1	Interventional	Industry	Other	Randomized				Korea, Republic of	industry
NCT01829919	24	8/15/2011	8/15/2011	7/15/2011	Postmenopausal Symptoms	Drug	Completed	Phase 1	Interventional		Industry		Treatment			United States	industry
NCT01829971	155	5/15/2017	3/15/2017	4/15/2013	Primary Liver Cancer / SCLC / Lymphoma / Melanoma / Multiple Myeloma / Renal Cell Carcinoma / NSCLC	Drug	Terminated	Phase 1	Interventional	Other	Industry		Treatment	No		Korea, Republic of / United States	industry
NCT01829997	22	4/15/2018	4/15/2018	4/15/2013	Degenerative Disc Disease / Spinal Stenosis / Spondylolisthesis	Device	Completed		Interventional		Industry		Treatment	No		United States	industry
NCT01830010	23	8/21/2018	8/21/2018	6/28/2013	Hematological Malignancies	Drug / Drug / Drug	Completed	Phase 1	Interventional		Industry	Non-Randomized	Prevention	Undecided		France / Germany / Switzerland	industry
NCT01830036	1300	4/15/2017	12/15/2016	6/15/2011	Sleep Apnea		Unknown status		Observational [Patient Registry]	Industry	Other						industry
NCT01830075	153	3/15/2016	3/15/2016	5/15/2014	Quality of Life	Behavioral	Completed		Interventional	Other / Industry	Other	Randomized	Supportive Care			Netherlands	industry
NCT01830127	35	10/15/2014	10/15/2014	4/15/2013	Hepatitis C, Chronic	Drug / Drug / Drug / Drug / Drug / Drug	Completed	Phase 2	Interventional		Industry	Non-Randomized	Treatment			Germany / Spain / United Kingdom / United States	industry
NCT01830140	466	5/15/2014	5/15/2014	7/15/2013	Glaucoma / Ocular Hypertension	Drug / Drug	Completed	Phase 3	Interventional		Industry	Randomized	Treatment			United States	industry
NCT01830153	41		1/15/2013	4/15/2010	Soft Tissue Sarcomas / Bone Sarcomas	Drug	Completed	Phase 2	Interventional	Industry	Other	Non-Randomized	Treatment			Korea, Republic of	industry
NCT01830205	58	6/15/2013	6/15/2013	9/15/2012	Hepatitis C	Drug	Completed	Phase 1	Interventional		Industry	Non-Randomized	Treatment			United States	industry
NCT01830309	24	2/15/2013	2/15/2013	1/15/2013	Healthy	Drug	Completed	Phase 1	Interventional		Industry	Randomized	Basic Science			Korea, Republic of	industry
NCT01830322	0	12/15/2018	12/15/2018	1/15/2014	Metastatic Pancreatic Adenocarcinoma	Drug / Drug / Drug	Withdrawn	Phase 2	Interventional		Industry	Non-Randomized	Treatment			United States	industry
NCT01830348	266	12/15/2015	12/15/2015	2/15/2013	Diabetic Foot Ulcers	Drug / Drug	Terminated	Phase 3	Interventional	Industry	Industry	Randomized	Treatment			United States	industry
NCT01830361	18	10/30/2019	10/30/2019	3/13/2013	Acute Myeloid Leukemia	Drug	Completed	Phase 2	Interventional	Industry	Other		Treatment			Germany	industry
NCT01830400	254	6/15/2014	3/15/2014	4/15/2012	Partial Onset Seizures	Drug	Completed		Observational		Industry					Czech Republic / Denmark / France / Germany / Ireland / Norway / Sweden / United Kingdom	industry
NCT01830491	162	12/15/2009	8/15/2009	3/15/2009	Coronary Artery Disease (CAD)	Drug / Drug	Completed	Phase 4	Interventional		Industry	Randomized	Treatment	No			industry
NCT01830517	84	2/15/2012	6/15/2011	8/15/2007	Hypertension / Stroke	Drug	Completed	Phase 4	Interventional		Industry	Randomized	Treatment			Korea, Republic of	industry
NCT01830530	100	10/15/2012	9/15/2012	5/15/2012	Hypertension / High Altitude	Drug / Drug / Drug	Completed	Phase 4	Interventional	Industry	Other	Randomized	Treatment			Peru	industry
NCT01830543	2124	7/28/2016	7/28/2016	5/10/2013	Atrial Fibrillation / Percutaneous Coronary Intervention	Drug / Drug / Drug / Drug / Drug / Drug / Drug / Drug	Completed	Phase 3	Interventional	Industry	Industry	Randomized	Treatment			Argentina / Australia / Belgium / Brazil / Bulgaria / Canada / Chile / Czechia / Denmark / France / Germany / Korea, Republic of / Malaysia / Mexico / Netherlands / Poland / Romania / Russian Federation / South Africa / Sweden / Taiwan / Turkey / Ukraine / United Kingdom / United States	industry
NCT01830595	55	1/15/2018	7/15/2017	9/15/2014	HIV Infection	Drug / Drug	Completed	Phase 2	Interventional	Industry	Other	Randomized	Treatment			United States	industry
NCT01830621	282	5/16/2016	12/21/2015	4/15/2013	Colorectal Carcinoma	Drug / Drug / Other	Completed	Phase 3	Interventional	Industry	Other	Randomized	Treatment	No		Australia / Canada / Japan	industry
NCT01830647	35	4/15/2016	4/15/2016	4/15/2013	Colorectal Cancer		Completed		Observational		Industry					Montenegro	industry
NCT01830660	96	6/15/2013	6/15/2013	4/15/2012	Healthy	Drug / Drug	Completed	Phase 1	Interventional		Industry	Randomized	Treatment			China	industry
NCT01830712	15	8/15/2011	8/15/2011	4/15/2011	Congenital Bleeding Disorder / Haemophilia A With Inhibitors / Haemophilia B With Inhibitors	Drug	Completed		Observational		Industry					United States	industry
NCT01830751	106	3/1/2018	12/15/2016	3/15/2013	Low Back Pain	Other	Completed		Interventional		Industry	Randomized	Treatment			United States	industry
NCT01830764	12	6/15/2013	6/15/2013	4/15/2013	Acne Vulgaris	Drug	Completed	Phase 1	Interventional		Industry	Non-Randomized	Treatment			United States	industry
NCT01830816	41	11/18/2016	3/3/2015	9/16/2013	Multiple Myeloma / Advanced Solid Tumors	Drug	Completed	Phase 1	Interventional		Industry	Non-Randomized	Treatment			Canada / United States	industry
NCT01830855	3596	4/15/2015	4/15/2015	4/15/2013	Meningococcal Vaccine	Biological / Biological / Biological / Biological / Biological	Completed	Phase 3	Interventional		Industry	Randomized	Prevention			Canada / Czech Republic / Finland / Germany / Italy / Poland / United Kingdom / United States	industry
NCT01830868	104	8/15/2013	6/15/2013	3/15/2012	Partial Onset Seizures	Drug	Completed		Observational		Industry					Austria / Denmark / Germany / Norway / Sweden	industry
NCT01830920	452	9/15/2015	9/15/2015	5/15/2013	Acute Kidney Injury	Drug / Drug	Completed	Phase 2	Interventional		Industry	Randomized	Treatment			Canada / United States	industry
NCT01830972	59	2/14/2017	2/14/2017	6/4/2013	GNE Myopathy / Hereditary Inclusion Body Myopathy (HIBM)	Drug / Drug	Completed	Phase 2	Interventional		Industry	Non-Randomized	Treatment			Israel / United States	industry
NCT01830985	39	7/15/2014	7/15/2014	4/15/2013	Rheumatoid Arthritis	Drug	Completed	Phase 2/Phase 3	Interventional		Industry		Treatment			Estonia / Lithuania / South Africa / United States	industry
NCT01831024	110	12/15/2020	10/15/2020	7/15/2013	Chemotherapy Adjuvant / Breast Cancer	Device	Unknown status		Interventional		Industry	Non-Randomized	Supportive Care			United States	industry
NCT01831089	69	7/15/2016	7/15/2016	9/15/2013	Breast Cancer / Ovarian Cancer / Gynecological Cancer / Head and Neck Carcinoma / Non-small Cell Lung Cancer / Small Cell Lung Cancer / Non-squamous Cell Lung Cancer	Drug	Completed	Phase 1	Interventional		Industry		Treatment			Spain / Switzerland / United States	industry
NCT01831128	509	9/15/2020	9/15/2020	11/15/2009	Chronic Heart Failure / Central Sleep Apnea	Device	Completed		Observational		Industry					France	industry
NCT01831180	50	4/15/2014	4/15/2014	9/15/2013	Healthy		Completed		Observational	Industry	Other			No		United States	industry
NCT01831219	118	1/15/2016	1/15/2016	4/15/2013	Osteoarthritis		Completed		Observational		Industry			Undecided		United States	industry
NCT01831258	70	9/15/2014	9/15/2014	3/15/2013	Obstructive Sleep Apnea	Device / Device	Completed		Interventional		Industry	Randomized	Treatment			United States	industry
NCT01831336	332	6/15/2016	6/15/2016	2/15/2013	Coronary Artery Disease / Myocardial Ischemia		Completed		Observational		Industry					Belgium	industry
NCT01831427	74	2/6/2015	1/5/2015	3/28/2013	Ulcerative Colitis	Drug / Drug	Completed	Phase 1	Interventional		Industry	Randomized	Treatment			Belgium / Canada / Hungary / Moldova, Republic of / Netherlands / Romania / United States	industry
NCT01831466	476	9/15/2014	9/15/2014	5/15/2013	Psoriasis Vulgaris / Psoriasis	Drug / Drug / Drug / Drug / Drug / Drug	Completed	Phase 2	Interventional		Industry	Randomized	Treatment			Canada / Denmark / Poland / United States	industry
NCT01831518	20	6/1/2016	6/1/2016	7/15/2014	Heart Failure	Device / Device	Completed		Interventional	Other / Industry	Other		Diagnostic			United Kingdom	industry
NCT01831544	11	12/15/2022	5/2/2018	7/15/2015	Heart Failure	Device	Unknown status		Interventional		Industry		Treatment			Australia / Austria / France / Germany / United Kingdom	industry
NCT01831583	15	9/15/2013	8/15/2013	5/15/2013	Sleep Apnea, Obstructive	Device / Device	Unknown status		Interventional		Industry	Non-Randomized	Diagnostic			United States	industry
NCT01831596	59	6/15/2012	6/15/2012	11/15/2010	Post Surgical Wound	Device	Terminated		Interventional		Industry		Treatment			United States	industry
NCT01831661	48	2/15/2013	12/15/2012	12/15/2012	Fasting	Drug / Drug	Completed	Phase 1	Interventional		Industry	Randomized	Treatment			India	industry
NCT01831674	48	2/15/2013	12/15/2012	12/15/2012	Fasting	Drug / Drug	Completed	Phase 1	Interventional		Industry	Randomized	Treatment			India	industry
NCT01831687	36	1/15/2013	12/15/2012	12/15/2012	Fasting	Drug / Drug	Completed	Phase 1	Interventional		Industry	Randomized	Treatment			India	industry
NCT01831700	48	10/15/2012	10/15/2012	10/15/2012	Fasting	Drug / Drug	Completed	Phase 1	Interventional		Industry	Randomized	Treatment			India	industry
NCT01831713	200	4/15/2015	4/15/2015	9/15/2012	Congestive Heart Failure (CHF)		Terminated		Observational		Industry					United States	industry
NCT01831726	80	12/15/2015	12/15/2015	8/15/2013	Tumor Pathway Activations Inhibited by Dovitinib	Drug	Completed	Phase 2	Interventional		Industry		Treatment			United States	industry
NCT01831765	1290	6/11/2015	5/12/2015	8/26/2013	Diabetes / Diabetes Mellitus, Type 1	Drug / Drug / Drug / Drug	Completed	Phase 3	Interventional		Industry	Randomized	Treatment			Belgium / Canada / Czechia / Finland / Germany / Hungary / Poland / United Kingdom / United States	industry
NCT01831791	120	7/19/2014	7/19/2014	4/14/2013	Alopecia	Drug	Completed	Phase 3	Interventional		Industry		Treatment	Yes		Japan	industry
NCT01831804	65	2/10/2017	2/10/2017	6/17/2013	Wound Healing	Drug / Drug	Completed	Phase 1	Interventional		Industry	Randomized	Treatment	Yes	Access is provided after a research proposal is submitted and has received approval from the Independent Review Panel and after a Data Sharing Agreement is in place. Access is provided for an initial period of 12 months but an extension can be granted, when justified, for up to another 12 months.	United States	industry
NCT01831817	140	5/15/2013	5/15/2013	1/15/2013	Dentinal Hypersensitivity	Drug / Drug / Drug / Drug	Completed	Phase 2	Interventional		Industry	Randomized	Treatment			United States	industry
NCT01831856	135	6/21/2017	4/3/2017	4/15/2013	Atrial Fibrillation	Drug / Drug	Completed	Phase 2	Interventional		Industry	Randomized	Treatment			Czechia / Hungary / Italy / Poland / Spain	industry
NCT01831895	17	4/13/2021	7/8/2020	5/15/2013	Hypertension	Device	Completed		Interventional		Industry		Treatment			United States	industry
NCT01831947	40	3/15/2013	3/15/2013	4/15/2010	Macular Degeneration	Biological	Completed	Phase 4	Interventional	Industry / Other	Other	Randomized	Treatment			Germany	industry
NCT01831960	42	11/15/2013	11/15/2013	4/15/2013	Acne Vulgaris	Drug	Completed	Phase 2	Interventional		Industry		Treatment			United States	industry
NCT01831973	18	2/21/2017	3/19/2015	11/30/2012	Advanced/Metastasis Renal Cell Carcinoma	Drug	Completed	Phase 2	Interventional		Industry		Treatment			Taiwan	industry
NCT01832038	473	7/31/2019	7/31/2019	3/26/2013	Epilepsy / Partial-onset Seizures	Drug	Completed	Phase 3	Interventional	Industry	Industry		Treatment			China / Japan	industry
NCT01832090	118	9/15/2014	8/15/2014	3/15/2013	Aging Hands	Device	Completed		Interventional	Industry	Industry	Randomized	Treatment			United States	industry
NCT01832103	0	12/15/2013	12/15/2013	8/15/2013	Renal Insufficiency	Drug	Withdrawn	Phase 1	Interventional		Industry		Treatment				industry
NCT01832116	11	5/15/2014	5/15/2014	3/15/2013	Ovarian Neoplasms / Ovarian Diseases / Adnexal Diseases / Pancreatic Neoplasms / Digestive System Neoplasms / Digestive System Diseases / Pancreatic Diseases	Drug	Completed	Phase 1	Interventional	Other / Industry	Other		Diagnostic			Netherlands	industry
NCT01832129	37	12/15/2015	12/15/2015	5/15/2013	Vitamin B 12 Deficiency	Drug / Drug	Completed	Phase 4	Interventional	Other / Industry	Other	Randomized	Treatment			Switzerland	industry
NCT01832168	34	6/15/2014	6/15/2014	2/15/2013	Pudendal Nerve	Procedure / Other / Other	Completed		Interventional		Industry	Randomized	Treatment			United States	industry
NCT01832259	30	8/9/2018	2/7/2017	8/15/2013	Adenocarcinoma of the Prostate	Drug / Other	Completed	Phase 2	Interventional	Industry	Other	Randomized	Treatment			United States	industry
NCT01832298	39	8/15/2016	3/15/2016	12/15/2012	Advanced Solid Tumor	Drug	Completed	Phase 1	Interventional	Other	Industry	Non-Randomized	Treatment			China	industry
NCT01832350	34	12/1/2016	12/1/2015	8/28/2012	Alzheimer's Disease / Pseudobulbar Affect (PBA)	Drug	Terminated	Phase 4	Interventional	Industry	Other		Supportive Care			United States	industry
NCT01832402	35	11/25/2019	11/25/2019	6/11/2013	Advanced Cancers	Drug / Drug / Other / Behavioral / Behavioral	Completed	Phase 2	Interventional	Industry	Other	Randomized	Supportive Care			United States	industry
NCT01832415	500	3/15/2016	2/15/2015	4/15/2013	Epithelial Ovarian Cancer	Drug	Completed		Observational [Patient Registry]	Industry	Other					France	industry
NCT01832493	50	6/15/2016	1/15/2016	7/15/2013	Heart Failure	Device	Completed		Interventional		Industry		Treatment	No		Canada / Hong Kong / United Kingdom / United States	industry
NCT01832506	12	10/31/2014	3/31/2014	4/30/2013	Solid Tumors	Drug	Completed	Phase 1	Interventional		Industry		Treatment			Japan	industry
NCT01832571	0	7/15/2013	7/15/2013	6/15/2013	HIV	Drug	Withdrawn		Interventional	Other / Industry / Other / Other / Other	Other					Kenya	industry
NCT01832584	45	9/15/2013	9/15/2013	4/15/2013	Healthy	Dietary Supplement / Dietary Supplement	Completed		Interventional		Industry	Randomized				Israel	industry
NCT01832610	101	3/15/2018	11/15/2017	1/15/2013	Heart Failure	Device	Completed		Observational		Industry					United States	industry
NCT01832662	60	6/15/2013	4/15/2012	3/15/2011	Healthy	Other / Other / Other	Completed		Interventional		Industry	Randomized					industry
NCT01832701	24	6/15/2013	2/15/2013	3/15/2012	Healthy	Other / Other	Completed		Interventional		Industry	Randomized				Switzerland	industry
NCT01832727	65	6/25/2019	6/25/2019	7/2/2013	Multiple Myeloma	Drug / Drug	Terminated	Phase 1/Phase 2	Interventional		Industry	Non-Randomized	Treatment			France / United States	industry
NCT01832818	14	1/15/2016	1/15/2016	3/15/2012	Cervical Intervertebral Disc Degeneration	Device	Terminated		Interventional		Industry		Treatment	Undecided		United Kingdom	industry
NCT01832857	7	12/15/2016	12/15/2016	6/15/2013	Cancer	Drug	Terminated	Phase 2	Interventional		Industry		Treatment			United States	industry
NCT01832883	78	7/15/2012	7/15/2012	12/15/2010	Amblyopia / Strabismus	Device	Completed		Observational	Other	Industry					United States	industry
NCT01832896	0	12/15/2017	7/15/2017	8/15/2013	Hereditary Angioedema Types I and II	Drug	Withdrawn	Phase 2	Interventional	Industry	Other		Treatment			United States	industry
NCT01833065	314	4/15/2014	3/15/2014	4/15/2013	Chronic Idiopathic Constipation	Drug / Drug / Drug	Terminated	Phase 3	Interventional		Industry	Randomized	Treatment			Brazil / Canada / Czech Republic / Germany / Hungary / Mexico / Poland / Slovakia / South Africa / Sweden / United Kingdom / United States	industry
NCT01833117	75	6/15/2013	6/15/2013	5/15/2013	Dry Eye	Other / Other	Completed		Interventional		Industry	Randomized	Treatment				industry
NCT01833130	52	9/15/2014	9/15/2014	4/15/2013	Chronic Migraine	Biological / Drug	Completed	Phase 4	Interventional		Industry	Randomized	Treatment			United States	industry
NCT01833143	17	8/28/2019	8/28/2019	4/11/2013	Non-Small Cell Lung Cancer	Drug / Drug	Completed	Phase 2	Interventional	Industry	Other		Treatment			United States	industry
NCT01833169	146	9/26/2016	9/26/2016	3/29/2013	PI3K Pathway Activated Tumors	Drug	Completed	Phase 2	Interventional		Industry		Treatment			United States	industry
NCT01833195	2444	2/15/2020	2/15/2020	3/15/2013	Cardiac Transplant Failure / Cardiac Transplant Rejection / Heart Diseases		Unknown status		Observational [Patient Registry]		Industry					United States	industry
NCT01833208	15	1/23/2021	8/6/2018	7/3/2013	Hormone-Resistant Prostate Cancer / Metastatic Malignant Neoplasm in the Bone / Recurrent Prostate Carcinoma / Stage IV Prostate Cancer	Other / Radiation	Completed		Interventional	Industry	Other		Treatment			United States	industry
NCT01833273	13	6/15/2015	10/15/2013	7/15/2010	Glioblastoma Multiform (Grade IV Astrocytoma)	Drug	Completed	Phase 1	Interventional	Industry	Other		Treatment			United States	industry
NCT01833481	30	9/15/2014	9/15/2014	6/15/2013	Hip Injuries	Radiation	Completed		Observational	Industry	Other					Canada / United States	industry
NCT01833494	161	8/4/2014	8/15/2014	3/18/2013	Hemodialysis Patients With Hyperphosphatemia	Drug	Completed	Phase 3	Interventional		Industry		Treatment			Japan	industry
NCT01833520	18	4/8/2020	4/8/2020	10/16/2013	Sarcoma	Drug	Completed	Phase 1/Phase 2	Interventional	Industry	Other		Treatment			United States	industry
NCT01833533	305	9/15/2014	12/15/2013	3/15/2013	Chronic Hepatitis C Infection	Drug / Drug / Drug	Completed	Phase 3	Interventional		Industry	Randomized	Treatment				industry
NCT01833546	20	1/25/2016	8/31/2015	4/18/2013	Solid Tumor / Pancreatic Cancer	Drug / Drug	Completed	Phase 1	Interventional	Industry	Industry	Non-Randomized	Treatment			Japan	industry
NCT01833663	200	10/15/2013	10/15/2013	10/15/2011	Overactive Bladder / Postmenopausal Disorder / Urination Disorders	Drug / Drug	Completed	Phase 4	Interventional	Industry / Other	Other	Randomized	Treatment			China	industry
NCT01833741	1137	3/15/2011	3/15/2011	12/15/2009	Glaucoma, Primary Open Angle / Ocular Hypertension	Drug	Completed	Phase 4	Interventional		Industry		Treatment			Canada	industry
NCT01833754	24	2/19/2014	2/19/2014	4/22/2013	Osteoporosis	Drug	Completed	Phase 1	Interventional		Industry	Non-Randomized	Treatment			United States	industry
NCT01833793	35	5/15/2015	11/15/2014	2/15/2013	Female Contraception	Drug	Completed		Observational		Industry					Algeria	industry
NCT01833806	32	1/14/2022	1/14/2022	9/15/2013	Bone Metastasis	Device	Completed		Interventional		Industry		Supportive Care			United States	industry
NCT01833845	4	4/15/2014	4/15/2014	4/15/2013	Hepatitis C	Drug / Drug	Terminated	Phase 1/Phase 2	Interventional		Industry		Treatment			France	industry
NCT01833923	35	10/15/2015	10/15/2015	5/15/2011	Advanced Cancer	Drug	Completed	Phase 1	Interventional	Other	Industry		Treatment			China	industry
NCT01833936	40	9/22/2016	9/22/2016	1/15/2013	Achilles Tendon Rupture	Device / Device	Completed		Interventional	Industry	Other	Randomized	Prevention			United States	industry
NCT01833962	100	12/15/2015	8/15/2015	1/15/2013	Lumbar Fusion		Unknown status		Observational	Industry	Other					United States	industry
NCT01834144	4	6/15/2015	6/15/2015	5/15/2013	Type 1 Diabetes	Other	Terminated		Interventional	Industry	Other	Randomized	Other			Canada	industry
NCT01834222	659	3/15/2016	3/15/2016	12/15/2013	Pneumococcal Disease	Biological	Completed		Observational		Industry					Korea, Republic of	industry
NCT01834235	81	12/15/2019	3/13/2017	4/15/2013	Pancreatic Cancer, Adult	Drug / Drug / Drug	Terminated	Phase 1/Phase 2	Interventional		Industry	Randomized	Treatment			United States	industry
NCT01834274	96	3/15/2014	3/15/2014	6/15/2013	Diabetes Mellitus, Type 2	Drug / Drug / Drug / Drug / Drug	Terminated	Phase 3	Interventional		Industry	Randomized	Treatment			Argentina / Canada / Croatia / Hungary / Malaysia / Peru / Philippines / Poland / Russian Federation / South Africa / Thailand / Ukraine / United States	industry
NCT01834482	80	9/15/2017	9/15/2017	3/15/2013	Epilepsy / Seizure / Medically Resistant Epilepsy / Medically Resistant Seizures	Dietary Supplement / Dietary Supplement	Completed		Interventional	Industry	Other	Randomized	Treatment			United States	industry
NCT01834612	20	3/11/2013	3/11/2013	1/7/2013	Blood Loss	Device	Completed	Phase 1	Interventional		Industry	Randomized	Diagnostic			United States	industry
NCT01834638	268	11/15/2014	11/15/2014	3/15/2013	Schizophrenia	Drug	Terminated	Phase 2	Interventional		Industry	Randomized	Treatment			Russian Federation / United Kingdom / United States	industry
NCT01834742	161	12/15/2011	9/15/2011	4/15/2011	Colorectal Cancer	Drug / Drug / Drug / Drug / Drug / Drug / Drug / Drug	Completed	Phase 1	Interventional	Industry	Industry	Randomized	Treatment			Romania	industry
NCT01834807	180	8/15/2013	8/15/2013	4/15/2013	Rheumatoid Arthritis		Completed		Observational		Industry					Belgium	industry
NCT01834872	50	3/15/2014	3/15/2014	9/15/2012	Arrhythmias	Device / Device	Unknown status	Phase 4	Interventional	Industry	Other	Non-Randomized	Treatment			Spain	industry
NCT01834885	0	9/15/2014	9/15/2014	12/15/2013	Chronic Obstructive Pulmonary Disease	Drug / Drug	Withdrawn	Phase 3	Interventional		Industry	Randomized	Treatment			Austria / Germany	industry
NCT01834937	17	4/15/2017	4/15/2017	6/15/2013	Pain Resulting From Bone Metastases	Device	Terminated		Observational [Patient Registry]		Industry					United States	industry
NCT01835002	105	8/15/2015	7/15/2014	9/15/2012	Retinitis Pigmentosa	Device	Completed		Interventional		Industry		Treatment			Denmark / Germany / Norway	industry
NCT01835015	50	11/15/2014	11/15/2014	5/15/2013	Age-related Macular Degeneration	Drug	Completed	Phase 1	Interventional		Industry	Non-Randomized	Basic Science				industry
NCT01835197	79	6/15/2014	6/15/2014	5/15/2013	Healthy	Drug / Drug / Drug / Drug / Drug / Drug / Drug / Drug / Drug / Drug	Completed	Phase 1	Interventional		Industry	Randomized	Basic Science			United States	industry
NCT01835379	82	9/15/2014	9/15/2014	5/15/2013	Diabetic Foot Ulcer	Device / Other	Completed	Phase 4	Interventional		Industry	Randomized	Treatment			United States	industry
NCT01835405	66	2/14/2014	2/14/2014	2/20/2013	Surgical Incisions	Device / Device / Device	Completed		Interventional		Industry	Randomized	Treatment			United States	industry
NCT01835431	362	11/7/2014	11/7/2014	10/17/2013	Diabetes / Diabetes Mellitus, Type 1	Drug / Drug / Drug / Drug	Completed	Phase 3	Interventional		Industry	Randomized	Treatment			Belgium / Brazil / Canada / Croatia / Czechia / India / Israel / North Macedonia / Poland / Russian Federation / Serbia / Slovenia / South Africa / Spain / United States	industry
NCT01835470	23	7/30/2018	11/24/2015	8/9/2013	Juvenile Idiopathic Arthritis	Drug	Completed	Phase 3	Interventional	Industry	Industry		Treatment			Japan	industry
NCT01835483	867	7/15/2013	7/15/2013	5/15/2013	Factor V Leiden / Factor II / Thrombosis		Completed		Observational		Industry					United States	industry
NCT01835496	8	4/15/2014	4/15/2014	5/15/2013	Sickle Cell Disease	Drug	Completed	Phase 1	Interventional		Industry					Canada	industry
NCT01835535	80	12/15/2016	6/15/2014	8/15/2013	Hypertension, Resistant to Conventional Therapy	Device	Unknown status	Phase 2/Phase 3	Interventional		Industry		Treatment			Australia	industry
NCT01835548	87	7/15/2014	7/15/2014	7/15/2013	Attention Deficit Hyperactivity Disorder (ADHD)	Drug / Drug	Completed	Phase 3	Interventional		Industry	Randomized	Treatment			United States	industry
NCT01835561	32	8/21/2014	8/16/2014	3/1/2013	Clinical Pharmacology, Healthy Volunteer Study	Drug / Drug	Completed	Phase 1	Interventional		Industry	Non-Randomized	Other			United States	industry
NCT01835587	31	5/26/2017	11/13/2016	10/25/2013	Leukemia, Myeloid, Acute / Myelodysplastic Syndromes	Drug	Completed	Phase 1/Phase 2	Interventional		Industry		Treatment			United Kingdom / United States	industry
NCT01835626	24	9/10/2019	9/10/2019	5/15/2013	Locally Advanced Basal Cell Carcinoma / Skin Cancer / Cutaneous Malignancy	Drug / Radiation	Completed	Phase 2	Interventional	Industry	Other		Treatment	No		United States	industry
NCT01835730	37	5/15/2014	5/15/2014	4/15/2013	Type 2 Diabetes Mellitus (T2DM)	Drug / Drug	Completed	Phase 1	Interventional		Industry	Randomized	Treatment			United States	industry
NCT01835743	69	5/15/2013	5/15/2012	2/15/2012	Plantar Fasciitis	Device / Device	Completed		Interventional		Industry	Randomized	Treatment			United States	industry
NCT01835756	62	9/15/2014	9/15/2014	9/15/2012	Low Back Pain	Device / Device	Completed		Interventional		Industry	Randomized	Treatment			United States	industry
NCT01835808	918	11/15/2014	11/15/2013	3/15/2012	Coronary Artery Disease	Device	Completed		Observational [Patient Registry]	Other / Industry	Other					Portugal	industry
NCT01835899	24	6/15/2013	6/15/2013	4/15/2013	Healthy	Drug / Drug / Drug / Drug / Drug	Completed	Phase 1	Interventional		Industry	Randomized	Treatment			Germany	industry
NCT01835964	30	2/15/2014	1/15/2014	4/15/2013	Diabetes Mellitus, Type 1	Procedure	Completed		Interventional	Industry	Other					United States	industry
NCT01836029	195	9/19/2016	4/13/2016	10/14/2013	Carcinoma, Squamous Cell of Head and Neck	Drug / Drug / Drug / Drug / Drug	Completed	Phase 2	Interventional		Industry	Randomized	Treatment			United States	industry
NCT01836042	108	4/15/2014	4/15/2014	7/15/2013	Primary Open Angle Glaucoma		Completed		Observational		Industry					United States	industry
NCT01836133	70	1/15/2016	1/15/2016	5/15/2013	Non-Squamous Non-Small Cell Lung Cancer	Drug	Completed		Observational		Industry					Serbia	industry
NCT01836146	39	9/15/2015	3/15/2014	4/15/2013	Hypertension / Renal Denervation	Device	Completed		Interventional		Industry		Treatment			Australia / New Zealand	industry
NCT01836172	136	1/15/2017	12/15/2016	4/15/2013	Diabetic Complication	Drug	Unknown status	Phase 2	Interventional		Industry	Randomized	Treatment			Korea, Republic of	industry
NCT01836185	32	10/15/2013	10/15/2013	4/15/2013	Hepatic Insufficiency	Drug	Completed	Phase 1	Interventional		Industry	Non-Randomized	Basic Science			United States	industry
NCT01836198	30	11/15/2013	11/15/2013	5/15/2013	Healthy Volunteers	Drug / Drug / Drug / Drug	Completed	Phase 1	Interventional		Industry	Randomized	Basic Science	No		United States	industry
NCT01836341	0	4/15/2015	4/15/2015	4/15/2013	Non-small Cell Lung Cancer	Drug / Drug / Drug / Drug / Radiation	Withdrawn	Phase 1	Interventional	Industry / Other	Other		Treatment				industry
NCT01836367	20	8/15/2013	8/15/2013	3/15/2013	Actinic Keratosis	Drug	Completed	Phase 1	Interventional	Industry	Other					United States	industry
NCT01836432	302	3/24/2017	7/29/2016	5/15/2013	Pancreatic Cancer / Pancreatic Carcinoma Non-resectable / Locally Advanced Malignant Neoplasm	Drug / Biological / Radiation / Drug / Drug / Drug	Terminated	Phase 3	Interventional		Industry	Randomized	Treatment			United States	industry
NCT01836458	25	3/15/2015	3/15/2015	1/15/2014	Malaria	Drug	Completed	Phase 2	Interventional		Industry	Non-Randomized	Treatment			Vietnam	industry
NCT01836471	345	2/15/2016	2/15/2016	5/15/2013	Asthma	Drug / Drug / Drug / Drug	Completed	Phase 2	Interventional		Industry	Randomized	Treatment	No		Belgium / Colombia / Czech Republic / Germany / India / Korea, Republic of / Poland / Romania / South Africa / United States	industry
NCT01836497	163	3/15/2025	5/15/2024	5/15/2013	Ventricular Tachycardia / Ventricular Fibrillation / Heart Failure	Device	Active, not recruiting		Observational		Industry					Czechia / France / Germany / Hungary / Latvia	industry
NCT01836510	922	2/28/2017	2/28/2017	5/15/2012	Heart Failure		Completed		Observational		Industry					Italy / Spain	industry
NCT01836523	1398	6/15/2015	6/15/2015	11/15/2013	Diabetes / Diabetes Mellitus, Type 1	Drug / Drug / Drug / Drug / Drug / Drug	Completed	Phase 3	Interventional		Industry	Randomized	Treatment			Argentina / Australia / Belgium / Canada / Finland / France / Germany / Ireland / Israel / Netherlands / Norway / Poland / Russian Federation / Sweden / Ukraine / United Kingdom / United States	industry
NCT01836575	228	12/15/2012	1/15/2012	4/15/2008	Non Small Cell Lung Carcinoma	Drug / Drug	Completed	Phase 3	Interventional	Industry	Other	Randomized	Treatment			Brazil / United States	industry
NCT01836679	124	12/15/2015	5/15/2015	4/15/2013	Non-small-cell Lung Cancer	Drug / Drug / Drug / Drug	Completed	Phase 2	Interventional		Industry	Randomized	Treatment	No		China	industry
NCT01836705	60	5/15/2014	11/15/2013	5/15/2013	Neoplasm Malignant	Drug / Drug / Drug	Completed	Phase 1	Interventional		Industry	Non-Randomized	Basic Science			Belgium / United States	industry
NCT01836718	20	6/15/2018	12/15/2017	6/15/2013	Hepatitis C Virus / Liver Transplantation		Unknown status		Observational	Industry / Other	Other					United States	industry
NCT01836744	12	3/30/2023	6/20/2017	3/18/2013	Dental Implant Survival Rate	Device	Active, not recruiting	Phase 4	Interventional	Other / Industry / Other	Other	Randomized	Treatment	Undecided		Portugal	industry
NCT01836783	22	12/15/2023	6/15/2021	1/15/2013	Tooth Loss	Other / Other	Active, not recruiting		Interventional	Industry	Other	Randomized	Treatment			United States	industry
NCT01836796	46	7/15/2013	4/15/2013	5/15/2012	Type 2 Diabetes	Dietary Supplement / Dietary Supplement	Completed		Interventional	Industry	Other	Randomized	Treatment			Sweden	industry
NCT01836861	6	5/15/2013	4/15/2013	3/15/2013	Healthy	Drug	Completed	Phase 1	Interventional		Industry		Basic Science			Netherlands	industry
NCT01836874	209	7/15/2008	7/15/2008	5/15/2007	Migraine	Drug	Completed		Observational		Industry						industry
NCT01836887	22	2/15/2014	9/15/2013	2/15/2013	Healthy Men and Women	Dietary Supplement / Dietary Supplement / Dietary Supplement	Completed		Interventional	Industry	Other	Randomized	Prevention			United Kingdom	industry
NCT01836939	8	9/15/2014	9/15/2014	3/15/2013	Psoriasis	Drug / Drug	Completed	Phase 1	Interventional	Industry	Other	Randomized	Treatment			United States	industry
NCT01837043	90	6/15/2017	6/15/2017	6/15/2013	Delayed Graft Function / Kidney Transplant	Drug / Drug	Unknown status	Phase 2	Interventional	Other / Industry	Other	Randomized	Treatment			United States	industry
NCT01837095	54	8/15/2018	8/15/2018	6/15/2013	Metastatic Breast Cancer	Drug	Completed	Phase 1	Interventional		Industry		Treatment			Spain / United States	industry
NCT01837251	682	1/15/2021	1/15/2021	5/15/2013	Recurrent Platinum-sensitive Ovarian Cancer	Drug / Drug / Biological	Completed	Phase 3	Interventional	Other / Other / Other / Other	Industry	Randomized	Treatment			Australia / Austria / Belgium / France / Germany / United Kingdom	industry
NCT01837264	5	1/31/2017	9/15/2016	1/15/2013	Compartment Syndrome	Device	Completed	Phase 1	Interventional		Industry		Treatment			United States	industry
NCT01837316	32	8/8/2014	8/8/2014	10/21/2013	Asthma	Drug / Drug	Completed	Phase 1	Interventional		Industry	Randomized	Treatment	Yes		New Zealand	industry
NCT01837420	194	11/15/2014	11/15/2014	11/15/2012	Psoriasis	Drug / Drug / Drug	Completed	Phase 2	Interventional		Industry	Randomized	Treatment			Germany / Israel / Poland / Spain	industry
NCT01837511	377	1/15/2008	1/15/2008	8/15/2007	Pathologically Proven Stage I, II and III Non-Small Cell Lung Cancer (NSCLC)	Other	Completed		Observational		Industry					Korea, Republic of / Singapore	industry
NCT01837537	90	10/15/2013	8/15/2013	3/15/2013	Respiratory Rate		Completed		Observational		Industry					United States	industry
NCT01837576	24	6/15/2013	6/15/2013	4/15/2013	Psoriasis Vulgaris	Drug	Completed	Phase 1	Interventional		Industry					France	industry
NCT01837641	100	8/24/2016	8/24/2016	5/3/2013	Alzheimer Disease	Biological / Biological / Drug	Completed	Phase 1	Interventional		Industry	Randomized	Basic Science			Japan / United States	industry
NCT01837667	29	9/15/2016	9/15/2016	2/15/2013	Tumors / Neoplasms / Cancer	Drug / Drug	Completed	Phase 1	Interventional		Industry		Treatment			United States	industry
NCT01837719	64	6/15/2013	6/15/2013	4/15/2013	Human Immunodeficiency Virus Type 1 (HIV-1)	Drug / Drug / Drug	Completed	Phase 1	Interventional		Industry	Randomized				United States	industry
NCT01837797	129	5/15/2014	5/15/2014	4/15/2013	Major Depressive Disorder	Drug / Drug / Drug	Terminated	Phase 3	Interventional	Industry	Industry	Randomized	Treatment			United States	industry
NCT01837823	91	4/15/2015	4/15/2015	7/15/2013	Obstructive Coronary Artery Disease / Coronary Artery Disease	Drug	Completed	Phase 2	Interventional	Other / Industry / Other	Other		Treatment			United States	industry
NCT01837862	36	4/15/2025	4/15/2024	10/22/2013	Pilomyxoid Astrocytoma / Pilocytic Astrocytoma / Glioma, Astrocytic / Optic Nerve Glioma / Pleomorphic Xanthoastrocytoma / Glioblastoma Multiforme / Anaplastic Astrocytoma / Gliosarcoma / Diffuse Intrinsic Pontine Glioma / DIPG / Low-grade Glioma / Brainstem Glioma	Drug / Drug / Drug / Drug / Drug / Drug	Recruiting	Phase 1/Phase 2	Interventional	Industry	Other	Non-Randomized	Treatment			United States	industry
NCT01837901	88	2/15/2014	8/15/2013	7/15/2011	Retinitis Pigmentosa	Device	Completed		Interventional		Industry	Randomized	Treatment			Germany	industry
NCT01837927	0	4/15/2016	4/15/2016	4/15/2014	Pulmonary Disease, Chronic Obstructive	Drug / Drug	Withdrawn	Phase 3	Interventional		Industry	Randomized	Treatment				industry
NCT01837940	290	9/15/2013	9/15/2013	4/15/2013	Constipation / Diarrhea / Indigestion / Reflux / Abdominal Pain	Dietary Supplement / Dietary Supplement	Completed	Phase 3	Interventional	Industry	Other	Randomized	Treatment			Sweden	industry
NCT01838044	180	6/15/2015	5/15/2015	10/15/2013	Chronic Low Back Pain With a Neuropathic Component	Drug / Drug	Terminated	Phase 4	Interventional		Industry	Randomized	Treatment			Brazil / Chile / Colombia / Malaysia / Mexico / Singapore / Thailand	industry
NCT01838057	103	7/15/2014	7/15/2014	6/15/2013	Low Back Pain	Device / Other	Terminated		Observational	Other	Industry					United States	industry
NCT01838070	614	5/15/2016	11/15/2015	4/15/2013	Hepatitis A		Completed		Observational		Industry					Korea, Republic of	industry
NCT01838083	50	8/15/2013	8/15/2013	4/15/2013	Type1 Diabetes	Drug	Completed	Phase 1	Interventional		Industry	Randomized	Treatment			Germany	industry
NCT01838109	174	4/15/2014	4/15/2014	4/15/2013	Gastric Cancer / Colon Cancer / Pancreatic Cancer / Duodenal Cancer / Biliary Cancer / Peptic Ulcer / Inflammatory Bowel Diseases	Dietary Supplement	Completed		Interventional	Industry	Other	Randomized	Treatment			Korea, Republic of	industry
NCT01838161	597	1/15/2016	1/15/2016	4/15/2013	Adolescent Immunization	Behavioral / Behavioral / Behavioral	Completed		Interventional	Industry / Other	Other	Randomized	Health Services Research	No		United States	industry
NCT01838174	37	1/13/2022	1/13/2022	5/15/2013	Multiple Sclerosis	Drug / Drug	Terminated	Phase 4	Interventional	Industry / Other	Other	Randomized	Treatment	No		United States	industry
NCT01838200	5	8/17/2015	8/17/2015	3/15/2014	Metastatic Melanoma	Biological / Drug / Drug	Terminated	Phase 1	Interventional	Industry	Other	Non-Randomized	Treatment	Undecided		Australia	industry
NCT01838291	294	4/15/2013	4/15/2013	6/15/2010	Transfusional Iron Overload		Completed		Observational		Industry					Cyprus / Egypt / Oman / Saudi Arabia / Turkey	industry
NCT01838369	4	12/15/2014	12/15/2014	3/15/2013	Smoldering Multiple Myeloma	Drug	Terminated	Phase 2	Interventional		Industry		Treatment			Sweden	industry
NCT01838395	42	6/15/2016	3/15/2016	4/15/2013	Acute Myeloid Leukemia	Drug / Drug	Completed	Phase 2	Interventional		Industry		Treatment			Israel / United States	industry
NCT01838460	16	2/15/2013	8/15/2012	5/15/2012	Smoking Cessation	Drug / Other	Completed	Phase 1/Phase 2	Interventional	Industry	Industry	Randomized	Treatment			Sweden	industry
NCT01838473	32	4/15/2005	8/15/2004	5/15/2004	Smoking Cessation / Harm Reduction	Procedure / Procedure / Procedure / Procedure	Completed	Phase 1	Interventional	Industry	Industry	Randomized	Basic Science			Sweden	industry
NCT01838499	224	10/15/2014	10/15/2014	5/15/2013	Hidradenitis Suppurativa	Biological / Biological	Terminated	Phase 2	Interventional	Industry / Industry / Industry	Industry	Randomized	Treatment			United States	industry
NCT01838512	2555	9/28/2028	9/28/2028	6/13/2012	Multiple Myeloma		Recruiting		Observational		Industry					Canada / France / Germany / Italy / United Kingdom / United States	industry
NCT01838551	94	11/15/2018	4/15/2018	8/15/2014	Endogenous Cushing's Syndrome	Drug	Completed	Phase 3	Interventional		Industry	Non-Randomized	Treatment			Belgium / Bulgaria / Canada / Czechia / Denmark / France / Germany / Israel / Italy / Netherlands / Poland / Serbia / Spain / Turkey / United States	industry
NCT01838590	103	8/15/2014	5/15/2014	3/15/2013	Hepatitis C Virus	Drug / Drug	Completed	Phase 3	Interventional		Industry	Randomized	Treatment			Egypt	industry
NCT01838616	367	1/15/2014	1/15/2014	4/15/2013	Back Pain / Low Back Pain / Neuropathic Pain	Drug / Drug	Completed	Phase 4	Interventional		Industry	Randomized	Treatment			Austria / Germany / Italy / Spain	industry
NCT01838668	225	9/4/2018	6/16/2015	3/28/2013	Relapsing-Remitting Multiple Sclerosis / Multiple Sclerosis	Drug / Drug	Completed	Phase 3	Interventional		Industry	Randomized	Treatment			Czechia / Japan / Korea, Republic of / Poland / Taiwan	industry
NCT01838681	1986	6/15/2016	6/15/2016	6/15/2013	Major Depressive Disorder	Drug / Drug / Drug	Completed	Phase 3	Interventional	Industry	Industry	Randomized	Treatment			Bulgaria / Canada / Estonia / Finland / Germany / Korea, Republic of / Latvia / Lithuania / Mexico / Poland / Romania / Russian Federation / Sweden / Ukraine / United Kingdom / United States	industry
NCT01838694	30	8/15/2015	8/15/2015	7/15/2013	Lupus Erythematosus, Systemic	Biological / Drug	Completed	Phase 1/Phase 2	Interventional		Industry	Randomized	Treatment			United States	industry
NCT01838850	344	8/15/2014	8/15/2014	4/15/2013	Essential Hypertension	Drug / Drug	Completed	Phase 3	Interventional		Industry	Randomized	Treatment	Yes	Formal request from qualified scientific and medical researchers on IPD and clinical study documents from clinical trials supporting products submitted and licensed in the United States, the European Union and/or Japan from 01 January 2014 and beyond for the purpose of conducting legitimate research. This must be consistent with the principle of safeguarding study participants' privacy and consis…	Korea, Republic of	industry
NCT01838876	442	7/27/2015	7/27/2015	4/29/2013	Major Depressive Disorder	Drug / Drug	Completed	Phase 3	Interventional	Industry	Industry		Treatment			Puerto Rico / United States	industry
NCT01838967	54	10/15/2013	6/15/2013	4/15/2013	Healthy	Drug / Drug / Drug / Drug / Drug / Drug	Completed	Phase 1	Interventional		Industry	Randomized	Treatment			Korea, Republic of	industry
NCT01838980	15	2/15/2014	2/15/2014	4/15/2013	CRC	Device	Completed		Interventional		Industry		Screening	Undecided			industry
NCT01839019	22	8/15/2013	6/15/2013	4/15/2013	Healthy Volunteers	Drug / Drug	Completed	Phase 1	Interventional		Industry	Randomized	Treatment			Finland	industry
NCT01839032	70	10/15/2008	10/15/2008	5/15/2005	Lung Cancer	Drug	Completed	Phase 2	Interventional		Industry		Treatment			France	industry
NCT01839045	350	8/15/2014	6/15/2014	3/15/2013	Breast Cancer		Unknown status		Observational [Patient Registry]		Industry					United States	industry
NCT01839097	23	1/15/2016	1/15/2016	5/15/2013	Peripheral T-cell Lymphoma	Drug / Drug	Completed	Phase 1	Interventional		Industry		Treatment			United States	industry
NCT01839123	10	9/15/2014	9/15/2014	4/15/2013	Lower Limb Amputation	Device / Device	Unknown status		Interventional	Other	Industry	Randomized	Supportive Care			United States	industry
NCT01839149	240	1/15/2016	10/15/2015	5/15/2013	High Frequency Episodic Migraine and Chronic Migraine	Drug / Drug	Completed	Phase 2	Interventional		Industry	Randomized	Treatment			Australia / Chile / New Zealand	industry
NCT01839175	350	2/15/2015	7/15/2014	4/15/2013	Neisseria Meningitidis / Bacterial Infections / Virus Diseases	Biological / Biological / Biological / Biological / Biological / Biological	Completed	Phase 3	Interventional		Industry	Randomized	Prevention			Finland	industry
NCT01839188	385	3/19/2014	3/19/2014	5/1/2013	Neisseria Meningitidis / Bacterial Infections / Virus Diseases	Biological / Biological / Biological / Biological / Biological	Completed	Phase 3	Interventional	Industry / Industry	Industry		Prevention	Yes			industry
NCT01839214	112	11/15/2014	11/15/2014	1/15/2013	Ulcerative Colitis	Drug / Drug	Completed	Phase 2	Interventional		Industry	Randomized	Treatment			Bulgaria / Hungary / Poland	industry
NCT01839279	136	5/15/2014	2/15/2014	4/15/2013	Spasticity	Drug / Drug / Drug	Completed	Phase 2	Interventional		Industry	Randomized	Treatment			United States	industry
NCT01839318	30	6/15/2013	6/15/2013	4/15/2013	Myopia / Hyperopia / Refractive Error	Device / Device / Device	Completed		Interventional		Industry	Randomized					industry
NCT01839331	329	10/15/2013	8/19/2013	3/29/2013	Osteoarthritis of the Knee	Biological / Biological / Drug / Drug	Completed	Phase 2	Interventional		Industry	Randomized	Treatment	No			industry
NCT01839357	60	12/15/2014	11/15/2014	8/15/2013	Atrial Fibrillation	Drug	Completed	Phase 3	Interventional	Industry	Industry		Treatment			Bulgaria / France / Germany / Poland / Russian Federation / Turkey / Ukraine	industry
NCT01839370	9	11/15/2013	11/15/2013	7/15/2013	Diabetes Mellitus, Type 1	Device	Completed		Interventional	Industry / Industry	Other	Randomized	Treatment			United States	industry
NCT01839396	313	12/5/2022	12/27/2016	5/17/2013	Parkinson's Disease	Device	Completed		Interventional		Industry	Randomized	Treatment			United States	industry
NCT01839487	279	9/26/2018	5/1/2018	5/14/2013	Metastatic Pancreatic Cancer	Drug / Drug / Drug / Drug / Drug	Completed	Phase 2	Interventional		Industry	Randomized	Treatment			United States	industry
NCT01839500	1600	1/9/2018	1/9/2018	4/25/2013	Gastric Cancer	Drug	Completed		Observational		Industry					China	industry
NCT01839526	39	9/15/2016	9/15/2016	5/15/2013	Fabry Disease	Drug	Terminated	Phase 1	Interventional		Industry		Basic Science			Argentina / Austria / Belgium / Brazil / Canada / Finland / France / Hungary / Norway / Poland / Spain / Taiwan / United Kingdom / United States	industry
NCT01839604	58	2/15/2015	2/15/2015	5/15/2013	Advanced Adult Hepatocellular Carcinoma / Hepatocellular Carcinoma Metastatic	Drug	Completed	Phase 1	Interventional	Industry	Industry		Treatment			Hong Kong / Japan / Korea, Republic of / Taiwan	industry
NCT01839630	302	12/29/2016	8/6/2016	5/30/2013	Carcinoma, Hepatocellular	Drug	Completed		Observational		Industry					China	industry
NCT01839643	13	6/6/2013	5/7/2013	1/15/2013	Contraception / Bleeding Pattern	Drug / Drug	Completed	Phase 1	Interventional	Other	Industry	Randomized	Diagnostic	No		Chile	industry
NCT01839656	21	8/21/2017	8/21/2017	5/8/2013	Spinal Muscular Atrophy	Drug	Completed	Phase 2	Interventional		Industry	Non-Randomized	Treatment			Canada / United States	industry
NCT01839682	23	7/15/2011	5/15/2011	6/15/2009	Osteoporosis / Vertebral Fracture		Completed		Observational	Industry	Other					United States	industry
NCT01839695	9	12/15/2018	2/15/2014	4/15/2013	Thoracic Aortic Aneurysms	Device	Completed		Interventional		Industry		Treatment			United Kingdom / United States	industry
NCT01839760	150	1/15/2014	1/15/2014	12/15/2012	Influenza		Completed		Observational		Industry					Australia / Canada / United States	industry
NCT01839773	238	8/15/2015	8/15/2015	3/15/2013	Stage IV Gastric Cancer	Drug / Drug	Completed	Phase 3	Interventional		Industry	Randomized	Treatment			Korea, Republic of	industry
NCT01839786	45	2/15/2017	1/15/2017	5/15/2013	Pulmonary Hypertension		Terminated		Observational	Other	Industry					Israel	industry
NCT01839825	202	7/15/2013	7/15/2013	12/15/2012	Elderly People / Living Alone in a Residence With Care Giver	Device	Completed		Interventional	Industry	Other	Randomized	Health Services Research			Japan	industry
NCT01839864	0	8/15/2016	6/15/2016	9/15/2013	Metabolic Syndrome	Behavioral	Withdrawn		Interventional	Other / Other / Industry	Other		Treatment	No		United States	industry
NCT01839877	58	1/15/2019	12/15/2017	5/15/2013	Colorectal Cancer With Non Resectable Hepatic Metastasis	Drug	Completed	Phase 2	Interventional	Industry	Other		Treatment			France	industry
NCT01839890	202	6/15/2014	6/15/2014	4/15/2012	Acute Myocardial Infarction	Device / Device	Completed	Phase 3	Interventional	Industry	Other	Randomized				Spain	industry
NCT01839929	138	2/15/2013	2/15/2013	9/15/2010	Kidney Transplantation	Drug / Drug	Completed	Phase 4	Interventional		Industry		Treatment			Korea, Republic of	industry
NCT01840085	261	12/15/2015	12/15/2015	12/15/2015	Diabetic Foot Ulcer	Drug	Terminated	Phase 3	Interventional	Industry	Industry		Treatment			United States	industry
NCT01840280	324	4/15/2018	4/15/2018	4/15/2013	Carcinoma		Completed		Observational	Industry	Industry					Germany	industry
NCT01840319	156	7/15/2013	7/15/2013	2/15/2013	Survival Status at Day 30 After the Last Intake		Completed		Observational		Industry					France	industry
NCT01840384	239	3/15/2015	3/15/2015	7/15/2013	Anemia, Iron-deficiency	Dietary Supplement / Dietary Supplement	Unknown status		Interventional		Industry	Randomized	Prevention			Indonesia	industry
NCT01840410	183	11/15/2015	11/15/2015	9/15/2013	Choroidal Neovascularization (CNV)	Drug / Other	Completed	Phase 3	Interventional		Industry	Randomized	Treatment			Australia / Canada / Czech Republic / Denmark / France / Germany / Greece / Hungary / Italy / Korea, Republic of / Latvia / Lithuania / Peru / Poland / Portugal / Russian Federation / Singapore / Slovakia / Spain / Switzerland / Turkey	industry
NCT01840423	101	12/15/2014	12/15/2014	5/15/2013	Healthy	Drug / Drug / Drug / Drug	Completed	Phase 1	Interventional		Industry	Randomized				Germany	industry
NCT01840436	136	1/15/2015	1/15/2015	3/15/2013	Oral Mucositis / Carcinoma in Situ of Upper Respiratory Tract	Device / Device	Completed		Interventional		Industry	Randomized	Prevention			France	industry
NCT01840449	156	5/15/2017	7/15/2016	6/15/2012	Acromegaly / Neuroendocrine Tumours	Drug	Completed		Observational		Industry					Austria / Germany / Switzerland	industry
NCT01840462	372	3/15/2016	11/15/2015	7/15/2012	Cervical Dystonia		Completed		Observational		Industry					Austria / Germany	industry
NCT01840475	302	2/6/2018	2/6/2018	3/15/2013	Post-stroke Arm Spasticity		Completed		Observational		Industry					Austria / France / Germany / Netherlands / Switzerland	industry
NCT01840488	50	9/15/2010	9/15/2010	4/15/2007	Breast Cancer	Drug	Completed	Phase 1	Interventional		Industry		Treatment			Belgium / France / United Kingdom	industry
NCT01840501	108	4/15/2014	4/15/2014	4/15/2013	Healthy	Drug / Drug / Drug / Drug	Completed	Phase 1	Interventional		Industry	Randomized	Treatment			Belgium	industry
NCT01840553	461	3/15/2014	3/15/2014	5/15/2013	Colon Cleansing	Drug / Drug	Completed	Phase 3	Interventional		Industry	Randomized	Treatment			France / Germany / Spain	industry
NCT01840579	57	2/28/2020	2/28/2020	4/26/2013	Solid Tumor / Non-small Cell Lung Cancer / Small Cell Lung Cancer	Biological / Biological / Biological / Drug / Drug / Drug / Drug / Drug / Drug / Biological / Drug / Drug	Completed	Phase 1	Interventional		Industry	Non-Randomized	Treatment	Yes			industry
NCT01840592	30	4/15/2024	4/15/2024	4/15/2013	Hepatocellular Carcinoma	Drug / Drug	Active, not recruiting	Phase 2	Interventional	Industry / Other	Other		Treatment			United States	industry
NCT01840605	303	11/15/2013	11/15/2013	3/15/2013	Dermatitis / Atopic	Drug / Drug	Completed	Phase 3	Interventional		Industry	Randomized	Treatment			Japan	industry
NCT01840683	22	11/15/2016	9/15/2016	5/15/2013	Non-exudative (Dry) Age-related Macular Degeneration (AMD)	Device	Completed		Interventional		Industry		Treatment			Canada	industry
NCT01840735	8	8/15/2013	7/15/2013	5/15/2013	Cystic Fibrosis	Drug / Drug	Completed	Phase 1	Interventional		Industry	Randomized	Treatment			United States	industry
NCT01840787	63	1/15/2014	1/15/2014	4/15/2013	Dry Eye Syndromes	Device / Device / Device	Completed		Interventional	Industry	Other					Canada	industry
NCT01840943	32	8/15/2014	5/15/2014	6/15/2013	Epithelial Ovarian Cancer	Drug / Drug	Terminated	Phase 3	Interventional		Industry	Randomized	Treatment			China	industry
NCT01840956	20	4/28/2016	4/28/2016	5/23/2013	End-stage Renal Disease / Kidney Failure, Chronic	Biological	Completed	Phase 1	Interventional	Industry / Industry	Industry		Treatment	No		United States	industry
NCT01841021	1	6/15/2016	5/15/2016	4/15/2014	Peripheral T-Cell Lymphoma	Drug	Terminated		Interventional	Industry	Other		Treatment	No		United States	industry
NCT01841086	50	12/15/2011	11/15/2011	9/15/2011	Healthy	Drug / Drug	Completed	Phase 1	Interventional		Industry	Randomized	Treatment				industry
NCT01841112	65	7/15/2013	7/15/2013	4/15/2013	Healthy	Drug / Drug / Drug / Drug / Drug / Drug / Drug	Completed	Phase 1	Interventional		Industry	Randomized	Treatment			Korea, Republic of	industry
NCT01841151	202	10/15/2020	12/15/2019	8/15/2013	Attention Deficit Disorder	Behavioral / Behavioral / Behavioral	Completed		Interventional	Other / Industry / Other / Other	Other	Randomized	Treatment			Sweden	industry
NCT01841242	2276	1/31/2021	1/31/2021	4/23/2013	Heart Failure / Arrhythmia	Drug / Drug	Completed	Phase 4	Interventional	Other / Industry	Other	Randomized	Prevention	No		France	industry
NCT01841346	2000	2/15/2015	2/15/2015	3/15/2013	Percutaneous Coronary Intervention	Procedure	Completed		Observational [Patient Registry]	Industry	Other					Jordan	industry
NCT01841359	22	2/8/2022	7/15/2016	2/2/2010	Hypoglycemia / Evidence of Previous Gastric Surgery	Drug	Completed	Phase 4	Interventional	Industry	Other	Non-Randomized	Treatment			United States	industry
NCT01841437	191	6/21/2016	2/16/2016	9/15/2013	Primary Open-angle Glaucoma	Device	Completed		Observational [Patient Registry]		Industry					United States	industry
NCT01841450	360	11/15/2021	8/15/2021	7/15/2013	Primary Open Angle Glaucoma	Device / Procedure	Active, not recruiting		Interventional		Industry	Non-Randomized	Treatment			United States	industry
NCT01841463	100	3/15/2016	3/15/2015	8/15/2013	Advanced or Inoperable Malignant Melanoma With BRAF Mutation	Drug / Drug	Suspended	Phase 1	Interventional	Other	Industry		Treatment			United States	industry
NCT01841476	27	9/15/2015	8/15/2015	2/15/2012	Healthy	Drug	Completed	Phase 1	Interventional		Industry		Treatment			Germany	industry
NCT01841489	56	10/15/2013	8/15/2013	5/15/2013	Chronic Lymphocytic Leukemia	Drug / Drug / Drug / Drug / Drug / Drug / Drug / Drug / Drug / Drug	Completed	Phase 1	Interventional		Industry	Randomized	Treatment			United States	industry
NCT01841502	3	9/15/2014	9/15/2014	5/15/2013	Hepatitis C Infection / Depression	Drug / Drug	Terminated	Phase 2	Interventional	Industry	Other	Non-Randomized	Other			Netherlands	industry
NCT01841554	62	6/15/2018	8/15/2016	9/15/2011	Mitral Regurgitation	Device	Completed		Interventional		Industry		Treatment			France / Germany / Israel / Italy / Netherlands / Switzerland	industry
NCT01841567	60	9/15/2013	9/15/2013	4/15/2013	Hip or Knee Surgery	Device / Device	Completed	Phase 4	Interventional		Industry		Treatment			Germany	industry
NCT01841619	16	11/15/2014	11/15/2014	3/15/2013	Cutaneous Lupus Erythematosus	Drug	Completed	Early Phase 1	Interventional	Industry	Other		Treatment			United States	industry
NCT01841632	3	12/15/2016	12/15/2016	4/15/2013	Liver Transplantation	Drug	Terminated	Phase 1	Interventional	Other / Industry	Other		Treatment			Germany	industry
NCT01841684	2	6/15/2014	6/15/2014	6/15/2013	Hyperlipoproteinemia Type II / Homozygous Familial Hypercholesterolemia	Drug / Drug	Terminated	Phase 3	Interventional		Industry	Randomized	Treatment				industry
NCT01841697	642	11/17/2014	11/17/2014	6/13/2013	Type 2 Diabetes	Drug / Drug / Drug / Drug / Drug / Drug	Completed	Phase 3	Interventional		Industry	Randomized	Treatment	Yes			industry
NCT01841762	284	11/1/2015	11/1/2015	4/1/2013	Pulmonary Arterial Hypertension	Drug	Completed	Phase 3	Interventional		Industry		Treatment			United States	industry
NCT01841788	40	10/15/2012	10/15/2012	10/15/2012	Effects of Heat / Tolerability / Adhesiveness / Dermal Irritation	Device / Device / Device	Completed		Interventional		Industry	Randomized	Other	No		United States	industry
NCT01841801	157	12/15/2012	12/15/2012	10/15/2012	Effects of Heat / Tolerability / Adhesiveness / Dermal Irritation	Device / Device / Device	Completed		Interventional		Industry	Randomized	Other	No		United States	industry
NCT01841905	60	12/15/2016	12/15/2016	7/15/2013	Alzheimer's Disease	Other	Unknown status		Observational	Industry / Other / Other / Industry / Other	Other					United States	industry
NCT01841970	20	1/15/2015	11/15/2014	4/15/2013	Hemorrhoids, Internal	Device	Completed		Interventional		Industry		Treatment			United States	industry
NCT01841996	24		8/15/2013	3/15/2013	Onychomycosis	Drug / Drug	Completed	Phase 1	Interventional		Industry	Randomized	Treatment			United States	industry
NCT01842009	20	6/7/2016	7/15/2014	3/15/2013	Fibromyalgia / Chronic Pain	Device	Completed		Interventional	Industry	Other		Treatment			United States	industry
NCT01842035	90	7/15/2022	4/15/2020	2/15/2013	Left Ventricular Systolic Dysfunction / Sudden Cardiac Death	Drug	Completed		Interventional	Industry	Other		Diagnostic			United States	industry
NCT01842126	54	8/15/2014	8/15/2014	4/15/2013	Painful Lumbar Radiculopathy / Healthy	Biological / Biological / Drug / Drug	Completed	Phase 1	Interventional		Industry	Randomized	Treatment			Netherlands	industry
NCT01842204	75	12/15/2015	12/15/2015	5/15/2013	Inguinal Hernias	Device / Device	Unknown status	Phase 1	Interventional	Industry	Other	Randomized	Treatment			Belgium	industry
NCT01842230	24	7/15/2013	5/15/2013	4/15/2013	Essential Hypertension / Hyperlipidemia	Drug / Drug	Completed	Phase 1	Interventional		Industry	Randomized	Treatment			Korea, Republic of	industry
NCT01842243	53	12/31/2015	12/31/2015	2/15/2012	Ventricular Dysfunction / Ventricular Remodelling	Procedure / Procedure / Device	Completed		Interventional	Industry / Other	Other	Randomized	Diagnostic			United Kingdom	industry
NCT01842256	24	7/15/2013	5/15/2013	4/15/2013	Essential Hypertension / Hyperlipidemia	Drug / Drug	Completed	Phase 1	Interventional		Industry	Randomized	Treatment			Korea, Republic of	industry
NCT01842269	156	4/15/2015	4/15/2015	1/15/2013	Kidney Transplantation	Drug / Drug	Completed	Phase 4	Interventional		Industry	Randomized	Treatment			Korea, Republic of	industry
NCT01842360	180	3/15/2023	3/15/2023	4/15/2013	Chronic Obstructive Pulmonary Disease (COPD)	Biological / Biological	Active, not recruiting	Phase 2/Phase 3	Interventional		Industry	Randomized	Prevention	No		Spain	industry
NCT01842373	0	12/15/2013	9/15/2013	7/15/2013	Pain	Drug / Drug	Withdrawn		Interventional	Industry	Other	Randomized	Treatment			United States	industry
NCT01842451	23	5/15/2014	5/15/2014	6/15/2013	Chronic Hepatitis C / CHC / HCV / Hepatitis C	Drug / Drug	Completed	Phase 2	Interventional		Industry	Randomized	Treatment			New Zealand	industry
NCT01842503	25	11/15/2018	11/15/2018	11/15/2014	Alcohol Dependence	Drug / Drug	Completed	Phase 1/Phase 2	Interventional	Industry / Industry / Industry	Industry	Randomized	Treatment			United States	industry
NCT01842516	30	12/15/2013	7/15/2013	3/15/2013	Healthy	Drug / Drug / Drug	Completed	Phase 1	Interventional		Industry	Randomized	Treatment			Korea, Republic of	industry
NCT01842555	1000	12/30/2024	11/15/2024	11/15/2012	Lung Cancer / Esophageal	Other	Recruiting		Observational [Patient Registry]	Industry	Other			Yes		United States	industry
NCT01842568	15989	12/15/2023	5/15/2022	5/15/2013	Vascular Death / Myocardial Infarction / Stroke / Cardiac Surgery		Active, not recruiting		Observational	Industry	Other					Australia / Brazil / Canada / China / Hong Kong / Italy / Malaysia / Poland / Russian Federation / Spain / United Kingdom / United States	industry
NCT01842581	222	12/17/2014	12/17/2014	1/8/2013	Hepatic Encephalopathy / Cirrhosis	Drug / Drug	Completed	Phase 4	Interventional		Industry	Randomized	Treatment			United States	industry
NCT01842607	651	3/13/2015	3/13/2015	5/27/2013	Asthma	Biological	Completed	Phase 3	Interventional		Industry		Treatment	Yes		Argentina / Australia / Belgium / Canada / Chile / Czechia / France / Germany / Italy / Japan / Korea, Republic of / Mexico / Netherlands / Poland / Russian Federation / Spain / Ukraine / United Kingdom / United States	industry
NCT01842620	25	5/4/2013	5/4/2013	3/13/2013	Diabetes Mellitus, Type 2	Drug	Completed	Phase 4	Interventional		Industry	Randomized	Other	Yes			industry
NCT01842633	365	3/31/2015	3/31/2015	4/1/2013	Pain	Drug / Drug / Other	Terminated	Phase 3	Interventional		Industry	Randomized	Treatment			United States	industry
NCT01842646	35	6/10/2021	1/31/2016	8/29/2013	Myelodysplastic Syndrome (MDS) / Chronic Myelomonocytic Leukemia (CMML)	Drug	Completed	Phase 2	Interventional	Industry	Other		Treatment			United States	industry
NCT01842711	224	11/15/2012	11/15/2012	9/15/2012	Allergy / Irritation / Sensitization		Completed		Observational		Industry					United States	industry
NCT01842776	3300	12/15/2014	6/15/2014	3/15/2013	Renal Disease		Unknown status		Observational	Industry	Industry					United States	industry
NCT01842789	18	2/15/2016	2/15/2016	4/15/2013	Uterine Fibroids	Device	Terminated		Interventional		Industry	Randomized	Other			United States	industry
NCT01842802	8	8/15/2013	8/15/2013	1/15/2012	Subcutaneous Fat	Device / Device	Completed		Interventional		Industry	Randomized	Device Feasibility			United States	industry
NCT01842815	20	12/15/2015	12/15/2015	3/15/2013	Unwanted, Non Cosmetic, Tattoos	Device	Completed		Interventional		Industry	Non-Randomized	Treatment			United States	industry
NCT01842841	5	10/8/2014	10/8/2014	3/13/2013	Gaucher Disease	Drug	Completed	Phase 3	Interventional	Industry	Industry		Treatment			Japan	industry
NCT01842893	91	7/15/2012	7/15/2012	11/15/2011	Breakthrough Pain / Cancer	Drug	Completed	Phase 3	Interventional		Industry	Randomized	Treatment			Czech Republic	industry
NCT01842958	50	3/15/2016	1/15/2016	3/15/2013	Jaw, Edentulous, Partially	Device / Device	Completed		Interventional		Industry	Randomized	Treatment	No		United States	industry
NCT01843062	233	3/6/2019	5/18/2018	8/27/2013	Differentiated Thyroid Cancer	Drug / Drug / Drug	Terminated	Phase 3	Interventional		Industry	Randomized	Treatment			Brazil / Denmark / France / Germany / Italy / Poland / Sweden / United States	industry
NCT01843127	24	9/15/2013	9/15/2013	4/15/2013	Type 2 Diabetes Mellitus	Drug / Drug / Drug	Completed	Phase 1	Interventional		Industry	Randomized	Treatment			United States	industry
NCT01843192	71	5/15/2014	5/15/2014	5/15/2013	Non-small Cell Lung Cancer (NSCLC)	Device	Completed		Observational		Industry					United States	industry
NCT01843231	40	8/15/2016	8/15/2015	9/15/2013	Obesity	Device / Other	Unknown status		Interventional		Industry	Randomized	Treatment			Austria / Netherlands / Spain	industry
NCT01843348	612	3/23/2016	3/23/2016	12/27/2012	Kidney Transplantation / Renal Transplantation	Drug / Drug / Drug / Drug / Drug / Drug / Drug	Completed	Phase 3	Interventional		Industry	Randomized	Treatment			France / Germany	industry
NCT01843374	571	12/29/2023	1/24/2016	5/17/2013	Unresectable Pleural or Peritoneal Malignant Mesothelioma	Drug / Drug	Active, not recruiting	Phase 2	Interventional		Industry	Randomized	Treatment	Yes	When a request has been approved AstraZeneca will provide access to the de-identified individual patient-level data in an approved sponsored tool . Signed Data Sharing Agreement (non-negotiable contract for data accessors) must be in place before accessing requested information. Additionally, all users will need to accept the terms and conditions of the SAS MSE to gain access. For additional deta…	Australia / Belgium / Canada / Denmark / France / Germany / Hungary / Israel / Italy / Korea, Republic of / Netherlands / Poland / Romania / Russian Federation / South Africa / Spain / Sweden / United Kingdom / United States	industry
NCT01843387	30	9/15/2015	9/15/2014	7/15/2013	Diabetic Nephropathy / Type 2 Diabetes	Biological / Biological	Completed	Phase 1/Phase 2	Interventional		Industry	Randomized	Treatment			Australia	industry
NCT01843400	1301	11/14/2016	9/12/2016	4/22/2013	Colorectal Neoplasms	Drug	Completed		Observational		Industry					Japan	industry
NCT01843426	40	9/25/2017	9/25/2017	2/15/2013	Aortic Valve Stenosis	Drug	Completed		Interventional	Industry	Other		Diagnostic			United States	industry
NCT01843556	48	6/15/2013	4/15/2013	12/15/2012	Healthy Elderly Male	Drug	Completed	Phase 1	Interventional		Industry	Non-Randomized	Treatment			Japan	industry
NCT01843634	10	4/15/2015	4/15/2015	8/15/2013	Acute Myeloid Leukemia	Drug	Completed	Early Phase 1	Interventional		Industry		Treatment			United States	industry
NCT01843647	100	2/15/2018	12/15/2016	4/15/2013	Non-small-cell Lung Cancer	Drug / Drug	Unknown status	Phase 2	Interventional		Industry	Randomized	Treatment			China	industry
NCT01843660	1059	5/15/2008	5/15/2008	9/15/2007	Low Back Pain / Shoulder Pain / Neck Pain	Drug	Completed	Phase 4	Interventional		Industry		Treatment				industry
NCT01843790	120	9/15/2014	2/15/2014	6/15/2013	Chronic Kidney Disease	Drug / Drug	Completed	Phase 2	Interventional		Industry	Randomized	Treatment			United States	industry
NCT01843842	306	3/15/2015	3/15/2015	4/15/2013	Acute Upper Respiratory Tract Infections	Drug / Drug	Completed	Phase 3	Interventional		Industry	Randomized	Treatment			Russian Federation	industry
NCT01843868	130	12/15/2015	12/15/2015	5/15/2013	Lymphoma, Non-Hodgkin	Drug	Unknown status		Interventional	Industry	Other		Supportive Care				industry
NCT01843894	104	7/15/2014	7/15/2014	4/15/2013	Dry Eye	Biological	Completed	Phase 1/Phase 2	Interventional		Industry	Randomized	Treatment			United States	industry
NCT01843972	81	11/15/2013	11/15/2013	4/15/2013	Healthy	Drug / Drug / Drug / Drug / Drug / Drug / Drug / Drug / Drug / Drug	Completed	Phase 1	Interventional		Industry	Randomized	Treatment			Germany	industry
NCT01843985	120	12/15/2018	12/15/2018	6/15/2013	Stage IV Cancer (Solid Tumors Only) / Survival		Unknown status		Observational		Industry					China	industry
NCT01844037	51	3/15/2015	3/15/2015	7/15/2014	Hypertension / Heart Failure / Diabetes Mellitus / Sleep Apnea	Device	Terminated	Phase 2/Phase 3	Interventional		Industry		Treatment			Italy	industry
NCT01844089	57	1/15/2015	1/15/2015	10/15/2013	Postpartum Hemorrhage		Completed		Observational	Industry	Other					Kenya	industry
NCT01844115	415	3/31/2014	3/31/2014	4/30/2013	Generalized Anxiety Disorder	Drug / Drug	Completed	Phase 3	Interventional		Industry	Randomized	Treatment			United States	industry
NCT01844167	42	10/15/2014	10/15/2014	4/15/2013	Cervical Pain	Procedure / Procedure	Completed		Interventional	Industry	Other	Randomized	Treatment			Taiwan	industry
NCT01844180	200		7/15/2014	4/15/2013	Irritable Bowel Syndrome (IBS)	Drug / Drug	Completed	Phase 2	Interventional		Industry	Randomized	Treatment			United States	industry
NCT01844193	60	12/31/2016	12/31/2016	1/15/2013	Knee Osteoarthritis	Device	Completed		Interventional	Industry	Other	Randomized	Supportive Care	No		United States	industry
NCT01844232	150	1/15/2015	12/15/2014	4/15/2013	Multiple Sclerosis / Spasticity	Drug	Completed	Phase 3	Interventional	Industry	Industry		Treatment			Russian Federation / Ukraine / United States	industry
NCT01844284	400	1/16/2019	1/15/2015	4/15/2013	Coronary Artery Disease / Myocardial Ischemia	Device / Device	Completed		Interventional		Industry	Randomized	Treatment			Japan	industry
NCT01844323	24	8/15/2013	8/15/2013	6/15/2013	Healthy	Other / Other / Other / Other	Completed	Phase 1	Interventional		Industry	Randomized	Basic Science			United States	industry
NCT01844336	208		8/15/2014		Idiopathic Rhinitis	Device / Device	Completed		Interventional		Industry	Randomized	Treatment			Sweden	industry
NCT01844388	365	12/2/2013	12/2/2013	5/29/2013	Contact Lens Lubrication	Drug / Drug	Completed	Phase 3	Interventional		Industry	Randomized	Treatment			United States	industry
NCT01844401	15	10/15/2013	8/15/2013	4/15/2013	Asthma	Drug / Drug	Completed	Phase 1	Interventional		Industry	Randomized	Treatment			United States	industry
NCT01844505	1296	3/16/2024	8/1/2016	6/11/2013	Unresectable or Metastatic Melanoma	Biological / Biological / Biological / Biological	Active, not recruiting	Phase 3	Interventional		Industry	Randomized	Treatment			Australia / Austria / Belgium / Canada / Czechia / Denmark / Finland / France / Germany / Ireland / Israel / Italy / Netherlands / New Zealand / Norway / Poland / Spain / Sweden / Switzerland / United Kingdom / United States	industry
NCT01844518	219	3/31/2023	3/12/2015	8/30/2013	Active Polyarticular Juvenile Idiopathic Arthritis	Biological	Active, not recruiting	Phase 3	Interventional		Industry		Treatment			Argentina / Belgium / Brazil / France / Germany / Italy / Mexico / Peru / Russian Federation / South Africa / Spain / United States	industry
NCT01844531	24	11/15/2013	11/15/2013	4/15/2013	Healthy	Drug / Drug / Drug / Drug / Drug / Drug	Completed	Phase 1	Interventional		Industry	Randomized	Treatment			Germany	industry
NCT01844570	10000	12/15/2015	12/15/2015	2/15/2013	Primary Hypertension		Unknown status		Observational	Other / Other / Industry	Other					China	industry
NCT01844583	55	9/6/2016	8/4/2014	6/25/2013	Solid Tumors / Lymphoma	Drug / Drug / Drug	Completed	Phase 1	Interventional		Industry	Randomized	Treatment			United States	industry
NCT01844648	30	12/15/2015	10/15/2015	4/15/2013	Sialorrhea (Excessive Drooling)	Drug / Drug	Completed	Phase 2	Interventional	Other	Industry	Randomized	Treatment			France	industry
NCT01844674	18	8/26/2014	8/26/2014	9/2/2013	Malignant Melanoma, Neoplasms	Drug / Drug	Completed	Phase 1	Interventional		Industry		Other			Brazil / Canada / Cyprus / Korea, Republic of / United States	industry
NCT01844739	30	6/15/2013	6/15/2013	4/15/2013	Acne Vulgaris	Drug / Drug	Completed	Phase 1	Interventional		Industry	Randomized	Treatment			United States	industry
NCT01844752	153	11/15/2013	11/15/2013	4/15/2013	Acne Vulgaris	Drug / Drug / Drug	Completed	Phase 2	Interventional		Industry	Randomized	Treatment			Dominican Republic / Honduras / Panama	industry
NCT01844765	59	8/28/2020	6/1/2016	8/20/2013	Philadelphia Positive (Ph+) Chronic Myelogenous Leukemia	Drug	Completed	Phase 2	Interventional		Industry	Non-Randomized	Treatment	Yes		France / Hungary / Italy / Japan / Korea, Republic of / Malaysia / Netherlands / Russian Federation / Spain / Thailand / Turkey / United Kingdom / United States	industry
NCT01844778	60	10/15/2015	10/15/2015	8/15/2013	Cystic Fibrosis	Drug / Drug / Drug	Completed	Phase 4	Interventional		Industry	Non-Randomized	Treatment			Germany / Ireland / Spain / Switzerland / United Kingdom	industry
NCT01844791	25	1/15/2014	1/15/2014	9/15/2012	Non-small Cell Lung Cancer	Drug / Drug / Drug	Completed	Phase 2	Interventional		Industry		Treatment			Poland	industry
NCT01844804	146	11/15/2013	11/15/2013	5/15/2013	Healthy	Biological / Biological / Biological	Completed	Phase 1	Interventional		Industry	Randomized	Basic Science			United States	industry
NCT01844817	132	3/15/2016	3/15/2016	9/15/2013	Pancreatic Cancer	Drug / Drug	Completed	Phase 2	Interventional	Industry	Other	Randomized	Treatment			United States	industry
NCT01844830	90	7/15/2013	7/15/2013	5/15/2013	Anesthesia	Drug / Drug	Completed	Phase 3	Interventional	Industry / Industry	Industry	Randomized	Treatment	Undecided		United States	industry
NCT01844843	60	6/15/2016	6/15/2016	1/15/2014	Coronary Artery Disease	Device	Completed		Interventional		Industry		Treatment			France / Germany / Netherlands	industry
NCT01844856	541	8/15/2014	8/15/2014	8/15/2013	Complicated Intra-abdominal Infections	Drug / Drug / Drug	Completed	Phase 3	Interventional		Industry	Randomized	Treatment			Argentina / Bulgaria / Czechia / Estonia / France / Germany / Latvia / Lithuania / Romania / Russian Federation / South Africa / Ukraine / United States	industry
NCT01844869	6	1/15/2015	12/15/2014	7/15/2013	Hematologic Malignancies / Solid Tumors	Drug	Completed	Phase 1	Interventional		Industry		Treatment			Netherlands	industry
NCT01844895	120	7/15/2014	7/15/2014	4/15/2013	Rheumatoid Arthritis	Drug	Completed	Phase 3	Interventional		Industry		Treatment				industry
NCT01844921	10	5/15/2013	5/15/2013	4/15/2013	Undergoing Esophagogastroduodenoscopy (EGD)		Completed		Observational		Industry					United States	industry
NCT01844947	22	6/5/2018	10/18/2017	5/15/2012	Urothelial Carcinoma / Bladder Cancer / Renal Pelvis Cancer / Ureter Cancer / Urethra Cancer	Drug / Drug	Completed	Phase 1	Interventional	Industry / Industry / Other	Other		Treatment	No		Denmark / Sweden	industry
NCT01844973	30	8/15/2013	8/15/2013	4/15/2013	Psoriasis	Drug / Drug	Completed	Phase 1	Interventional		Industry	Randomized	Basic Science			United States	industry
NCT01844986	450	8/29/2028	5/17/2018	8/26/2013	Newly Diagnosed / Advanced Ovarian Cancer / FIGO Stage III-IV / BRCA Mutation / Complete Response / Partial Response / First Line Platinum Chemotherapy	Drug	Active, not recruiting	Phase 3	Interventional	Other / Industry / Industry	Industry	Randomized	Treatment	Yes	When a request has been approved AstraZeneca will provide access to the de-identified individual patient-level data in an approved sponsored tool . Signed Data Sharing Agreement (non-negotiable contract for data accessors) must be in place before accessing requested information. Additionally, all users will need to accept the terms and conditions of the SAS MSE to gain access. For additional deta…	Australia / Brazil / Canada / China / France / Israel / Italy / Japan / Korea, Republic of / Netherlands / Poland / Russian Federation / Spain / United Kingdom / United States	industry
NCT01845025	827	5/15/2016	5/15/2016	5/15/2013	Persistent Asthma	Drug / Drug / Drug / Drug / Drug	Terminated	Phase 4	Interventional		Industry	Randomized	Treatment			United States	industry
NCT01845038	41	5/15/2014	3/15/2014	4/15/2013	Glaucoma	Drug / Drug / Drug	Completed	Phase 1	Interventional		Industry	Randomized	Treatment			South Africa	industry
NCT01845064	98	11/15/2014	9/15/2014	4/15/2013	Diabetes Type 2	Drug / Drug	Completed	Phase 1/Phase 2	Interventional		Industry	Randomized	Treatment			Netherlands	industry
NCT01845077	72	8/15/2013	8/15/2013	5/15/2013	Healthy	Drug / Drug / Drug / Drug / Drug / Drug / Drug / Drug / Drug	Completed	Phase 1	Interventional	Industry	Industry	Randomized	Treatment			United States	industry
NCT01845103	1	12/15/2014	12/15/2014	9/15/2013	Class IV Angina		Terminated		Observational		Industry					United States	industry
NCT01845181	32	9/15/2013	8/15/2013	4/15/2013	Asthma	Drug / Drug	Completed	Phase 1	Interventional	Industry	Other	Randomized	Treatment			Spain	industry
NCT01845272	40	8/15/2013	7/15/2013	4/15/2013	Healthy	Drug / Drug	Unknown status	Phase 1	Interventional		Industry	Randomized	Basic Science				industry
NCT01845285	1000	12/15/2019	12/15/2016	3/15/2013	Aortic Valve Stenosis	Device	Unknown status		Observational [Patient Registry]		Industry			Undecided		Germany / Italy	industry
NCT01845311	89	1/15/2019	1/15/2014	4/15/2013	Coronary Artery Disease / Coronary Artery Stenosis	Device	Completed		Interventional		Industry		Treatment			Australia / Brazil / Germany	industry
NCT01845441	7	12/15/2021	12/15/2021	4/15/2012	Stroke / Brain Ischemia / Vasospasm, Intracranial / Hemorrhage, Intracranial	Drug / Drug / Drug	Terminated	Phase 2	Interventional	Industry	Other	Randomized	Supportive Care			United States	industry
NCT01845454	36	1/15/2015	11/15/2014	4/15/2013	Barrett's Esophagus	Device	Terminated		Interventional		Industry	Non-Randomized	Treatment	No		United States	industry
NCT01845467	0	12/15/2018	12/15/2018	2/15/2013	Cellular Diagnosis, Pancreatic Cancer / Autoimmune Pancreatitis		Withdrawn		Observational	Industry	Other					United States	industry
NCT01845558	69	9/15/2014	9/15/2014	2/15/2013	Muscle Injury / Muscle Soreness / Exercise Induced Muscle Damage	Drug / Other	Completed	Phase 4	Interventional		Industry	Randomized	Treatment			Germany	industry
NCT01845584	7	8/15/2015	8/15/2015	5/15/2013	Neuromyelitis Optica Spectrum Disorder	Drug	Completed	Phase 2	Interventional		Industry		Treatment			Japan	industry
NCT01845610	750	12/31/2016	12/31/2016	9/15/2013	Malnutrition	Dietary Supplement / Dietary Supplement	Completed		Interventional	Other / Industry / Industry	Other	Randomized	Treatment			South Africa	industry
NCT01845623	0	12/15/2013	12/15/2013	8/15/2013	Asthma	Drug / Drug / Other / Other	Withdrawn	Phase 2	Interventional		Industry	Randomized	Treatment				industry
NCT01845649	550	11/20/2013	11/20/2013	4/12/2013	Vulvovaginal Atrophy	Drug / Drug	Completed	Phase 3	Interventional		Industry	Randomized	Treatment			United States	industry
NCT01845792	7	2/15/2017	2/15/2017	7/15/2013	Prostate Cancer	Drug / Drug	Terminated	Phase 2	Interventional	Industry	Other	Randomized	Treatment	No		United States	industry
NCT01845818	183	6/23/2017	6/23/2017	6/5/2013	Ankylosing Spondylitis / Psoriatic Arthritis		Completed		Observational		Industry			No			industry
NCT01845831	292	4/15/2016	4/15/2016	8/15/2013	Type 2 Diabetes	Drug / Drug / Drug / Drug / Drug / Drug	Completed	Phase 4	Interventional	Industry / Other / Other / Other	Other	Randomized	Treatment			United States	industry
NCT01845844	30	1/15/2015	1/15/2015	4/15/2013	Diabetic Macular Edema	Drug	Unknown status	Phase 1/Phase 2	Interventional	Industry	Other	Randomized	Treatment			United States	industry
NCT01845909	15351	12/15/2017	5/15/2013	2/15/2012	Sudden Cardiac Death / Cardiomyopathies / Channelopathies	Other	Unknown status		Observational	Other / Other / Industry	Other					Portugal	industry
NCT01845974	13	12/15/2016	12/15/2016	5/15/2013	Atrial Fibrillation	Device / Device	Terminated		Interventional	Industry	Other	Randomized	Other	No		United States	industry
NCT01845987	49	9/15/2014	9/15/2014	6/15/2013	Palmoplantaris Pustulosis	Drug / Drug	Completed	Phase 2	Interventional		Industry	Randomized	Treatment			Japan	industry
NCT01846039	29	8/5/2014	9/1/2013	4/1/2013	Asian Nose Enhancement	Device	Completed		Interventional		Industry		Treatment			Australia	industry
NCT01846195	50	3/20/2013	3/20/2013	6/6/2012	Blood Loss	Device	Completed		Interventional	Other	Industry	Non-Randomized	Other			United States	industry
NCT01846273	321	3/2/2017	3/11/2016	8/7/2013	Age-related Macular Degeneration / Polypoidal Choroidal Vasculopathy	Drug / Drug / Drug	Completed	Phase 4	Interventional		Industry	Randomized	Treatment	No		Hong Kong / Japan / Korea, Republic of / Malaysia / Singapore / Taiwan / Thailand	industry
NCT01846299	181	9/15/2015	9/15/2015	10/15/2013	Macular Edema (ME)	Other / Drug	Completed	Phase 3	Interventional		Industry	Randomized	Treatment			Australia / Belgium / Canada / Czech Republic / France / Germany / Hungary / Israel / Italy / Korea, Republic of / Latvia / Netherlands / Russian Federation / Singapore / Slovakia / Spain / Switzerland / Turkey / United Kingdom	industry
NCT01846312	40	9/15/2015	9/15/2015	5/15/2013	Diabetes / Diabetes Mellitus, Type 1	Other	Completed		Observational		Industry					United States	industry
NCT01846390	21	9/19/2018	7/6/2016	4/30/2013	Peripheral T-Cell Lymphoma / Diffuse Large B-Cell Lymphoma	Drug / Drug / Drug / Drug	Completed	Phase 1	Interventional	Industry	Other		Treatment			Canada	industry
NCT01846416	138	12/18/2017	1/7/2015	5/30/2013	Non-Small Cell Lung Cancer	Drug	Completed	Phase 2	Interventional		Industry	Non-Randomized	Treatment			Belgium / France / Netherlands / United Kingdom / United States	industry
NCT01846429	9	5/15/2015	12/15/2014	9/15/2013	Tumor / Cancer / Pain / Malignant Solid Tumor / Unresectable Malignant Neoplasm / Hematologic Malignancy / Multiple Myeloma / Lymphoma / Neoplasm Metastasis	Drug	Terminated	Phase 1	Interventional	Industry	Other		Supportive Care			United States	industry
NCT01846442	218	10/15/2008	5/15/2008	6/15/2007	Vaginal Atrophy	Drug / Drug / Drug / Drug	Completed	Phase 3	Interventional		Industry	Randomized	Treatment			Canada / United States	industry
NCT01846455	43	5/15/2013	4/15/2013	9/15/2012	Hepatic Failure / Hepatic Impairment / Chronic Hepatitis C Infection With Hepatic Coma	Drug / Drug	Completed	Phase 4	Interventional		Industry	Non-Randomized	Treatment	No		United States	industry
NCT01846468	205	6/28/2014	6/28/2014	3/1/2013	Chronic Renal Insufficiency	Drug / Drug	Completed	Phase 1	Interventional		Industry	Randomized	Prevention			United States	industry
NCT01846481	40	6/15/2013	6/15/2013	4/15/2013	Opioid Dependence / Opioid Related Disorders / Cocaine Dependence	Drug / Drug / Drug / Drug	Completed	Phase 2	Interventional		Industry	Randomized	Treatment			United States	industry
NCT01846611	581	11/16/2018	1/18/2018	10/16/2013	Ovarian Neoplasms / Peritoneal Neoplasms / Fallopian Tube Neoplasms	Drug / Drug / Drug / Drug	Completed	Phase 3	Interventional	Industry	Industry	Randomized	Treatment			Australia / China / Israel / New Zealand / Poland / Russian Federation / South Africa / Switzerland / United Kingdom / United States	industry
NCT01846650	36	6/15/2013	6/15/2013	12/15/2012	Metastatic Breast Cancer or Metastatic Colorectal Cancer	Drug / Drug	Completed	Phase 1	Interventional		Industry	Randomized	Treatment			China	industry
NCT01846663	100	5/15/2025	5/15/2025	4/3/2013	Hepatic Encephalopathy	Drug / Drug	Recruiting	Phase 4	Interventional		Industry	Randomized	Treatment	Yes		United States	industry
NCT01846689	30	9/15/2013	8/15/2013	6/15/2013	Anemia of Chronic Disease	Drug	Unknown status	Phase 3	Interventional		Industry		Treatment			United States	industry
NCT01846702	43	12/15/2013	12/15/2013	5/15/2013	Healthy Volunteers	Drug / Drug	Completed	Phase 1	Interventional		Industry	Randomized	Basic Science			Singapore	industry
NCT01846715	6	12/15/2014	12/15/2014	4/15/2013	Chronic Kidney Disease	Biological	Terminated	Phase 1	Interventional		Industry		Treatment			Sweden	industry
NCT01846741	20	8/15/2015	8/15/2014	7/15/2013	Epilepsy	Device	Completed		Interventional		Industry		Treatment			United States	industry
NCT01846793	160	10/15/2014	10/15/2014	4/15/2013	Benign Prostatic Hyperplasia / BPH / Lower Urinary Tract Symptoms (LUTS) / LUTS	Drug	Completed	Phase 3	Interventional		Industry		Treatment			United States	industry
NCT01846806	10	3/15/2016	3/15/2016	9/15/2012	Hepatic Encephalopathy	Other	Terminated		Interventional	Industry	Other		Treatment			United States	industry
NCT01846832	232	8/15/2015	8/15/2015	9/15/2013	Hepatitis C, Chronic / Infection	Drug / Drug / Drug	Completed	Phase 3	Interventional		Industry		Treatment			Austria / Belgium / France / Germany / Saudi Arabia / Spain / United Kingdom	industry
NCT01846845	8	9/15/2014	9/15/2014	3/15/2013	Lower Limb Amputation	Device / Device	Unknown status		Interventional	Other	Industry	Non-Randomized	Supportive Care			United States	industry
NCT01846884	124	5/15/2013	5/15/2013	11/15/2012	Acute Kidney Injury		Completed		Observational		Industry					United States	industry
NCT01846975	49	1/15/2015	12/15/2014	5/15/2013	Rheumatoid Arthritis	Drug	Completed	Phase 4	Interventional	Industry	Other		Treatment			Switzerland	industry
NCT01847014	4	11/30/2017	10/1/2015	9/1/2013	Pulmonary Arterial Hypertension	Drug	Terminated	Phase 3	Interventional		Industry		Treatment			United States	industry
NCT01847053	8	4/15/2014	12/15/2013	1/15/2013	Healthy Males	Other / Other	Completed	Phase 1/Phase 2	Interventional	Other	Industry	Randomized	Basic Science			United States	industry
NCT01847066	21	9/15/2013	9/15/2013	5/15/2013	Wrinkles / Acne Scars / Pigmentation	Device / Device	Unknown status		Interventional		Industry	Randomized	Treatment			United States	industry
NCT01847092	154	4/15/2015	3/15/2015	5/15/2013	Chronic Kidney Disease / Type 2 Diabetes Mellitus	Drug / Drug	Completed	Phase 2	Interventional	Industry	Industry	Randomized	Treatment			United States	industry
NCT01847105	54	5/15/2014	12/15/2013	6/15/2013	Contact Lens Solution Toxicity	Other / Other	Unknown status		Interventional	Industry	Other		Supportive Care			United States	industry
NCT01847118	31	11/15/2015	11/15/2015	4/15/2013	Advanced Solid Tumors / Metastatic Solid Tumors	Drug	Unknown status	Phase 1	Interventional		Industry		Treatment			China	industry
NCT01847196	6	6/15/2014	6/15/2014	11/15/2013	Pulmonary Embolism / Deep Vein Thrombosis / Venous Thromboembolism	Device	Terminated		Interventional		Industry		Prevention			United States	industry
NCT01847209	25	12/15/2017	9/15/2014	4/15/2013	Lung Cancer	Procedure	Completed	Phase 2	Interventional	Industry	Other		Treatment			United States	industry
NCT01847222	2	8/15/2014	5/15/2014	5/15/2013	Drug Safety	Biological / Drug	Terminated	Phase 1	Interventional		Industry	Randomized	Basic Science			Israel	industry
NCT01847261	20	12/15/2014	11/15/2014	4/15/2013	Muscle Synthesis	Dietary Supplement / Dietary Supplement	Completed		Interventional		Industry	Randomized	Other			United States	industry
NCT01847274	596	12/26/2021	4/22/2016	6/21/2013	Ovarian Neoplasms / Platinum Sensitive Ovarian Cancer	Drug / Drug	Completed	Phase 3	Interventional	Other / Industry / Industry / Industry / Other / Other	Industry	Randomized	Treatment	No		Austria / Belgium / Canada / Denmark / France / Germany / Hungary / Israel / Italy / Norway / Poland / Spain / Sweden / United Kingdom / United States	industry
NCT01847391	36	11/15/2013	11/15/2013	5/15/2013	Ischemic Heart Disease	Drug / Drug	Completed	Phase 1	Interventional		Industry	Randomized	Treatment			United States	industry
NCT01847404	24	6/28/2013	6/28/2013	5/14/2013	Ulcers, Duodenal and Gastric	Drug / Drug / Drug / Drug	Completed	Phase 1	Interventional	Other	Industry	Randomized	Treatment	Yes		India	industry
NCT01847417	24	7/1/2013	7/1/2013	5/16/2013	Ulcers, Duodenal and Gastric	Drug / Drug / Drug / Drug	Completed	Phase 1	Interventional	Other	Industry	Randomized	Treatment	Yes		India	industry
NCT01847430	303	2/21/2014	2/21/2014	7/19/2013	Hepatitis B	Biological	Completed	Phase 4	Interventional		Industry		Prevention	Yes	Access is provided after a research proposal is submitted and has received approval from the Independent Review Panel and after a Data Sharing Agreement is in place. Access is provided for an initial period of 12 months but an extension can be granted, when justified, for up to another 12 months.	Germany	industry
NCT01847443	84	6/15/2013	6/15/2013	5/15/2013	Smoking Cessation	Drug / Drug	Completed	Phase 1	Interventional		Industry	Randomized	Treatment			United Kingdom	industry
NCT01847482	26	1/19/2016	6/15/2014	3/15/2013	Cardiac Arrest	Device	Completed		Interventional	Industry	Industry		Treatment			Japan	industry
NCT01847534	100	7/15/2016	1/15/2016	2/15/2014	Multiple Organ Failure / Critical Illness	Other / Other	Completed	Phase 2/Phase 3	Interventional	Industry	Other	Randomized	Supportive Care			Australia / New Zealand	industry
NCT01847547	5982	4/15/2013	4/15/2013	4/15/2013	Atrial Fibrillation		Completed		Observational		Industry						industry
NCT01847560	333664	11/1/2017	11/1/2017	4/17/2013	Atrial Fibrillation		Completed		Observational		Industry					United States	industry
NCT01847573	17	3/30/2016	3/30/2016	5/15/2013	Duchenne Muscular Dystrophy	Drug	Terminated	Phase 1/Phase 2	Interventional		Industry	Non-Randomized	Treatment			United States	industry
NCT01847638	50	8/23/2018	7/16/2016	4/1/2013	Cataract / Retinal Edema / Inflammation	Drug / Drug	Completed		Interventional	Industry	Other	Randomized	Treatment			United States	industry
NCT01847664	204	7/15/2017	7/15/2017	8/15/2013	Uncomplicated Diverticulitis	Drug / Drug / Drug	Completed	Phase 2	Interventional		Industry	Randomized	Treatment			Germany	industry
NCT01847677	71	5/17/2019	6/4/2015	5/6/2013	Cancer, Ovarian	Drug / Drug / Drug	Terminated	Phase 2	Interventional	Industry	Other	Randomized	Treatment			Spain	industry
NCT01847781	20	12/15/2013	11/15/2013	5/15/2013	IgG Deficiency	Biological	Completed	Phase 2	Interventional	Industry	Other	Non-Randomized	Basic Science			Sweden	industry
NCT01847820	383	7/15/2016	7/15/2016	8/15/2013	Rupture of Fetal Membranes	Device	Terminated		Observational		Industry					United States	industry
NCT01847846	23	10/15/2014	10/15/2014	7/15/2014	Obstructive Sleep Apnea	Device	Completed		Interventional		Industry		Supportive Care			Australia	industry
NCT01847885	88	11/14/2016	8/21/2015	4/15/2013	Post-stroke Shoulder Pain / Hemiplegic Shoulder Pain	Device	Completed		Interventional		Industry	Randomized	Treatment			United States	industry
NCT01847898	100	12/31/2015	12/31/2015	9/1/2009	Vertebral Body Fractures	Procedure / Procedure	Completed	Phase 4	Interventional		Industry	Randomized	Treatment			Austria / Germany	industry
NCT01847911	134	12/12/2018	12/12/2018	11/15/2015	Resuscitation of Newborn Training	Other / Other	Completed		Interventional	Other / Industry	Other	Randomized	Other			Argentina / Chile / Mexico / United States	industry
NCT01847950	120	4/15/2014	12/15/2013	11/15/2012	Functional Constipation	Dietary Supplement / Dietary Supplement	Completed		Interventional		Industry	Randomized	Other			France	industry
NCT01847989	50	5/15/2003	5/15/2003	1/15/2003	Congenital Bleeding Disorder / Congenital FXIII Deficiency / Healthy	Drug / Drug	Completed	Phase 1	Interventional		Industry	Randomized	Treatment			United Kingdom	industry
NCT01848002	24	8/15/2003	8/15/2003	5/15/2003	Congenital Bleeding Disorder / Congenital FXIII Deficiency / Healthy	Drug / Drug	Completed	Phase 1	Interventional		Industry	Randomized	Treatment			United Kingdom	industry
NCT01848028	3500	12/15/2032	12/15/2032	1/15/2008	Psoriasis / Psoriatic-arthritis		Recruiting		Observational [Patient Registry]	Other / Other / Industry / Industry / Industry / Industry / Industry / Industry / Industry / Industry / Other / Industry / Industry / Industry / Industry / Industry / Industry / Industry / Industry	Other			Undecided		Germany	industry
NCT01848041	46	2/15/2014	1/15/2014	5/15/2013	Blepharoptosis	Drug / Drug	Completed	Phase 1/Phase 2	Interventional		Industry	Randomized	Treatment			United States	industry
NCT01848054	313	1/15/2014	1/15/2014	6/15/2013	Opioid-Related Disorders / Opiate Dependence	Drug / Drug	Completed	Phase 3	Interventional	Other	Industry	Randomized	Treatment			United States	industry
NCT01848067	9	6/23/2016	3/3/2015	8/14/2013	Adenocarcinoma of the Prostate / Hormone-resistant Prostate Cancer / Recurrent Prostate Cancer / Stage IV Prostate Cancer	Drug / Drug / Drug	Completed	Phase 1/Phase 2	Interventional	Industry	Other		Treatment			United States	industry
NCT01848106	3232	8/15/2014	8/15/2014	9/15/2013	Coronary Artery Disease	Drug / Drug	Terminated	Phase 3	Interventional	Other / Other / Other / Other / Industry	Industry	Randomized	Treatment			United States	industry
NCT01848132	121	8/15/2018	1/15/2018	10/3/2013	Diffuse, Large B-Cell, Lymphoma	Drug / Drug / Drug / Drug / Drug / Drug	Completed	Phase 2	Interventional	Industry	Other	Randomized	Treatment	No		Spain	industry
NCT01848145	34	3/15/2017	12/15/2015	7/15/2013	Chronic Lymphocytic Leukemia	Drug	Completed	Phase 2	Interventional	Industry / Industry	Other		Treatment			United States	industry
NCT01848184	126	7/15/2016	7/15/2016	5/15/2013	Hernia	Device	Completed		Observational		Industry			Undecided		Belgium / Denmark / Sweden / United States	industry
NCT01848210	829	9/15/2015	9/15/2015	5/15/2013	Chronic Venous Insufficiency	Drug / Drug	Completed	Phase 4	Interventional		Industry	Randomized	Treatment				industry
NCT01848288	112	2/15/2014	2/15/2014	7/15/2013	Cataract	Device / Device	Completed		Interventional		Industry	Randomized					industry
NCT01848327	124	12/15/2017	12/15/2017	2/15/2013	Relapsing Remitting MS / Secondary Progressive MS / Primary Progressive MS	Dietary Supplement / Dietary Supplement	Completed		Interventional	Other / Industry	Other	Randomized	Treatment	Yes		United States	industry
NCT01848340	16	7/15/2013	7/15/2013	5/15/2013	HIV-associated Lipodystrophy Syndrome	Drug / Drug / Drug	Completed	Phase 1	Interventional	Industry	Industry	Randomized	Treatment			United States	industry
NCT01848470	32	3/15/2011	3/15/2011	5/15/2010	Healthy	Drug / Drug / Drug / Drug / Drug / Drug / Drug / Drug	Completed	Phase 1	Interventional		Industry	Randomized	Treatment			Netherlands	industry
NCT01848561	8250	6/24/2030	6/24/2030	4/29/2013	Ulcerative Colitis (UC)		Active, not recruiting		Observational		Industry					Australia / Austria / Belgium / Canada / Croatia / Denmark / France / Germany / Greece / Ireland / Israel / Italy / Mexico / Netherlands / New Zealand / Norway / Puerto Rico / Spain / Sweden / United Kingdom / United States	industry
NCT01848626	22	3/15/2014	1/15/2014	4/15/2013	Investigative Techniques		Completed		Observational		Industry					United States	industry
NCT01848652	5	5/15/2015	5/15/2015	10/15/2013	Cerebral Lymphoma B Cell Refractory	Drug	Terminated	Phase 2	Interventional	Industry	Other		Treatment			France	industry
NCT01848717	62		12/15/2013	11/15/2012	Nasolabial Fold	Device	Unknown status		Interventional	Industry	Other		Treatment			Korea, Republic of	industry
NCT01848730	103	5/15/2014	2/15/2014	4/15/2013	Post-herpetic Neuralgia	Drug / Drug	Completed	Phase 2	Interventional		Industry	Randomized	Treatment			South Africa	industry
NCT01848756	15	6/15/2015	2/15/2015	4/15/2013	Cancer	Drug	Terminated	Phase 1/Phase 2	Interventional		Industry		Treatment			United States	industry
NCT01848769	20	12/15/2010	12/15/2010	9/15/2009	Asthma	Drug / Drug / Drug	Completed	Phase 2	Interventional		Industry	Randomized	Treatment			Denmark	industry
NCT01848808	27	3/15/2014	11/15/2013	4/15/2013	Sub-clinical Inflammation	Dietary Supplement / Dietary Supplement	Completed		Interventional	Industry	Other	Randomized	Prevention			Canada	industry
NCT01848834	297	6/30/2020	4/26/2016	5/7/2013	Cancer / Solid Tumor	Biological	Completed	Phase 1	Interventional		Industry	Non-Randomized	Treatment	Yes			industry
NCT01848873	756	8/15/2013	8/15/2013	1/15/2013	Essential Hypertension	Drug / Drug / Drug	Unknown status	Phase 2/Phase 3	Interventional	Other / Other / Other / Other / Other / Other / Other / Other / Other / Other / Other / Other / Other / Other / Other / Other	Industry	Randomized	Treatment			China	industry
NCT01848899	100	11/15/2014	11/15/2013	2/15/2013	Coronary Artery Disease	Drug / Drug / Drug	Completed	Phase 4	Interventional	Industry	Other	Randomized				United States	industry
NCT01848925	24	8/15/2014	7/15/2014	5/15/2013	Sickle Cell Disease	Biological / Drug	Completed	Phase 1	Interventional		Industry	Randomized	Treatment			Colombia / Panama	industry
NCT01848990	456	9/15/2014	2/15/2014	3/15/2013	Type 1 Diabetes Mellitus	Drug / Drug / Drug / Drug / Drug	Completed	Phase 4	Interventional		Industry	Randomized	Treatment			United States	industry
NCT01849003	24	11/15/2014	11/15/2014	5/15/2013	Long QT Syndrome	Drug	Completed	Phase 1	Interventional		Industry	Non-Randomized	Treatment			United States	industry
NCT01849055	48	12/15/2013	12/15/2013	5/15/2013	Healthy Volunteers	Drug / Drug / Drug	Completed	Phase 1	Interventional		Industry	Randomized	Basic Science			United States	industry
NCT01849120	35	9/15/2015	9/15/2015	5/15/2013	Congenital Heart Disease	Device	Completed		Observational	Industry	Other					United States	industry
NCT01849289	833	5/15/2014	5/15/2014	6/2/2013	Diabetes / Diabetes Mellitus, Type 2	Drug / Drug	Completed	Phase 3	Interventional		Industry	Randomized	Treatment			Brazil / Canada / China / Romania / South Africa / Ukraine / United States	industry
NCT01849458	50	4/15/2015	4/15/2015	3/15/2013	Full Thickness Rotator Cuff Tear	Device	Completed		Observational		Industry			No		France / United States	industry
NCT01849497	149		9/2/2013	4/18/2013	Primary Hypercholesterolemia / Mixed Dyslipidemia	Biological / Biological	Completed	Phase 3	Interventional		Industry	Randomized	Treatment			Canada / United States	industry
NCT01849562	30	4/15/2014	11/15/2013	4/15/2013	Hepatitis C, Chronic	Drug / Drug / Drug / Drug	Completed	Phase 2	Interventional		Industry	Randomized	Treatment			Canada / United States	industry
NCT01849601	167	3/15/2013	3/15/2013	12/15/2012	Peripheral Arterial Disease	Device	Completed		Interventional		Industry	Non-Randomized	Treatment			China	industry
NCT01849666	2	4/15/2014	4/15/2014	9/15/2013	Malignant Melanoma, Neoplasms	Drug / Drug	Completed	Phase 1	Interventional		Industry	Randomized				Belgium / Finland / Germany / Netherlands / Spain	industry
NCT01849692	107	1/15/2015	1/15/2015	6/15/2013	Exudative Age-Related Macular Degeneration	Drug / Drug	Completed	Phase 2	Interventional		Industry	Randomized	Treatment				industry
NCT01849705	226	2/15/2013	2/15/2013	10/15/2012	Obesity	Other	Completed		Observational	Industry	Other					Denmark	industry
NCT01849744	48	6/15/2017	4/15/2017	6/15/2013	Non Hematologic Cancers / Metastatic Cancer	Drug	Terminated	Phase 1	Interventional		Industry		Treatment			United States	industry
NCT01849848	17	7/15/2013	7/15/2013	11/15/2011	Relapsed/Refractory Multiple Myeloma	Drug	Completed	Phase 2	Interventional		Industry		Treatment			Japan	industry
NCT01849874	341	8/23/2022	1/20/2016	6/27/2013	Low-grade Serous Ovarian Cancer / Low-grade Serous Fallopian Tube Cancer / Low-grade Serous Peritoneal Cancer	Drug / Drug	Completed	Phase 3	Interventional		Industry	Randomized	Treatment	Yes		Australia / Austria / Belgium / Canada / Czechia / Denmark / Finland / France / Germany / Hungary / Ireland / Italy / Netherlands / Norway / Poland / Spain / Sweden / United Kingdom / United States	industry
NCT01849939	43	9/15/2017	9/15/2017	9/15/2012	Chronic Lymphocytic Leukemia / Lymphocytic Lymphoma	Drug	Unknown status	Phase 2	Interventional	Industry	Other		Treatment			France	industry
NCT01849965	396	12/15/2015	12/15/2015	4/15/2013	Diabetic Foot Ulcers	Drug / Drug / Drug	Terminated	Phase 3	Interventional	Industry	Industry	Randomized	Treatment			Canada / Puerto Rico / South Africa / United States	industry
NCT01850004	84	10/8/2021	9/20/2017	1/22/2014	Chronic Phase Chronic Myeloid Leukemia	Drug	Completed	Phase 2	Interventional	Industry / Industry / Other / Other / Other / Other	Industry		Other			Canada / France / Germany / Italy / Spain / United States	industry
NCT01850030	1070	3/15/2016	3/15/2016	8/15/2013	Female Infertility	Drug / Drug / Drug / Drug	Completed	Phase 3	Interventional	Industry	Industry	Randomized	Treatment			Austria / Belgium / Finland / Germany / Israel / Russian Federation / Spain	industry
NCT01850056	200	9/15/2016	8/15/2016	4/15/2013	Peripheral Artery Disease	Device / Device	Completed		Interventional		Industry	Randomized	Treatment			China	industry
NCT01850095	60	1/15/2015	6/15/2013	3/15/2012	Acne / Quality of Life	Drug / Drug	Unknown status		Interventional	Other / Other / Industry	Other	Randomized	Diagnostic			Brazil	industry
NCT01850134	0	7/15/2013	7/15/2013	6/15/2013	Diabetes	Other / Other	Withdrawn		Interventional		Industry	Randomized				United States	industry
NCT01850160	124	5/15/2015	3/15/2015	4/15/2013	Hypertension	Drug / Drug / Drug	Completed	Phase 3	Interventional		Industry	Randomized	Treatment	No		Colombia / Ecuador	industry
NCT01850212	476	10/15/2014	10/15/2014	2/15/2013	HIV Infections		Completed		Observational		Industry					Austria / Belgium / France / Germany / Ireland / Italy / Netherlands / Poland / Portugal / Spain / Sweden / Switzerland / United Kingdom	industry
NCT01850225	0	9/15/2017	9/15/2015	10/15/2013	Bilateral Cochlear Aplasia / Bilateral Cochlear Nerve Deficiency / Bilateral Cochlear Ossification Secondary to Meningitis	Device	Withdrawn	Phase 1	Interventional	Industry / Other	Other		Treatment			United States	industry
NCT01850238	30	3/15/2015	3/15/2015	5/15/2013	Alzheimer Disease	Biological / Other	Completed	Phase 1	Interventional		Industry	Randomized	Treatment			Austria	industry
NCT01850251	2	3/15/2015	3/15/2015	6/15/2013	Hip Fractures	Dietary Supplement / Dietary Supplement	Terminated	Phase 4	Interventional	Industry	Other	Randomized	Supportive Care			Spain	industry
NCT01850381	6	7/15/2014	7/15/2014	6/15/2013	Parkinson's Disease	Drug / Drug	Completed	Phase 2	Interventional	Other	Industry	Randomized	Treatment			United States	industry
NCT01850420	143	3/15/2014	1/15/2014	5/15/2013	Fibromyalgia / Chronic Pain / Myofascial Pain	Drug	Completed	Phase 2	Interventional		Industry	Randomized	Treatment			United States	industry
NCT01850446	184	4/16/2018	4/16/2018	2/20/2015	Influenza	Drug / Drug	Completed	Phase 4	Interventional		Industry	Randomized	Treatment			Russian Federation	industry
NCT01850498	19	4/15/2013	4/15/2013	5/15/2012	Epilepsy		Completed		Observational		Industry					United States	industry
NCT01850524	705	6/24/2022	12/2/2019	5/17/2013	Multiple Myeloma	Drug / Drug / Drug / Drug	Completed	Phase 3	Interventional		Industry	Randomized	Treatment	Yes	IPD from eligible studies will be shared with qualified researchers according to the criteria and process described on https://vivli.org/ourmember/takeda/. For approved requests, the researchers will be provided access to anonymized data (to respect patient privacy in line with applicable laws and regulations) and with information necessary to address the research objectives under the terms of a …	Belgium / Canada / France / Korea, Republic of / New Zealand / Russian Federation / United States	industry
NCT01850537	15	12/15/2016	12/15/2016	5/15/2013	Degenerative Disc Disease	Device	Unknown status		Interventional		Industry		Treatment			Israel	industry
NCT01850602	213	12/10/2013	12/15/2013	4/23/2013	Hemodialysis / Hyperphosphatemia	Drug / Drug	Completed	Phase 3	Interventional		Industry	Randomized	Treatment			Japan	industry
NCT01850615	323	11/17/2014	11/17/2014	9/23/2013	Diabetes / Diabetes Mellitus, Type 2	Drug / Drug	Completed	Phase 3	Interventional		Industry	Randomized	Treatment			Argentina / India / Mexico / Romania / Slovenia / United States	industry
NCT01850641	35	12/3/2013	12/15/2013	4/29/2013	Hemodialysis / Hyperphosphatemia	Drug	Completed	Phase 3	Interventional		Industry		Treatment			Japan	industry
NCT01850680	61	12/15/2013	12/15/2013	4/15/2013	Rheumatoid Arthritis	Drug / Drug / Drug / Drug	Completed	Phase 1	Interventional	Industry	Industry	Randomized	Treatment			Japan	industry
NCT01850706	50	3/15/2016	3/15/2016	8/15/2011	Detrusor Overactivity		Completed		Observational	Industry	Other					United States	industry
NCT01850758	50	3/8/2022	5/22/2020	5/15/2013	Anterior Cruciate Ligament Tear	Procedure / Other	Completed		Interventional		Industry	Randomized	Treatment	No		United States	industry
NCT01850771	8	5/15/2016	5/15/2016	5/15/2013	Radiculopathy / Herniated Disc / Disc Degeneration	Procedure / Procedure	Terminated		Interventional		Industry	Randomized	Treatment	No		United States	industry
NCT01850810	33	8/15/2013	8/15/2013	5/15/2013	Diabetes	Other / Other	Completed		Interventional		Industry	Randomized				United States	industry
NCT01850823	880	12/15/2013	12/15/2013	2/15/2013	Seasonal Allergic Rhinitis	Drug / Drug / Drug	Completed	Phase 3	Interventional	Industry	Industry	Randomized	Treatment			United States	industry
NCT01850849	23	12/15/2014	11/15/2014	5/15/2013	Atopic Dermatitis	Drug / Drug	Completed	Phase 1	Interventional		Industry	Randomized				United Kingdom	industry
NCT01850901	139	12/15/2016	7/15/2016	5/15/2013	Hypertension / Chronic Kidney Disease	Procedure	Completed	Phase 3	Interventional	Other / Industry	Other	Randomized	Treatment			Netherlands	industry
NCT01850953	28	5/15/2015	5/15/2015	6/15/2013	Craving / Smoking / Schizophrenia	Drug / Drug	Completed	Phase 4	Interventional	Industry	Other	Randomized	Other			Canada	industry
NCT01850966	2747	4/13/2014	4/13/2014	9/12/2012	Rheumatoid Arthritis	Drug	Completed		Observational		Industry					Japan	industry
NCT01851018	30	6/15/2023	3/15/2023	5/15/2012	Prostate Cancer	Radiation / Radiation	Active, not recruiting		Interventional	Industry	Other	Non-Randomized	Treatment			Canada	industry
NCT01851070	48	3/15/2017	5/15/2016	7/15/2013	Rheumatoid Arthritis	Drug / Drug	Completed	Phase 2	Interventional	Industry	Industry	Randomized	Treatment			Australia / United States	industry
NCT01851096	17	8/15/2016	10/15/2015	3/15/2013	Cancer	Drug	Completed	Phase 1	Interventional		Industry		Treatment	No		United States	industry
NCT01851200	9	9/15/2017	8/15/2017	5/15/2013	Germ Cell Cancer	Drug	Completed	Phase 2	Interventional	Other / Industry	Other		Treatment			Italy	industry
NCT01851213	510	3/15/2016	1/15/2016	3/15/2013	Cancer / Neoplasm Metastasis / Tumor		Completed		Observational [Patient Registry]	Industry	Industry					United States	industry
NCT01851252	19	8/15/2017	8/15/2017	10/15/2013	Chronic Liver Disease / Cirrhosis / Esophageal Varices / Portal Hypertension / Bleeding	Device	Completed	Phase 1	Interventional		Industry		Supportive Care			Israel	industry
NCT01851265	32	6/6/2017	10/18/2013	7/4/2013	Solid Tumours	Drug / Other / Other / Other	Completed	Phase 1	Interventional		Industry	Randomized	Other			Belgium / Netherlands / United Kingdom	industry
NCT01851330	647	3/15/2014	12/15/2013	5/15/2013	Chronic Hepatitis C Virus	Drug / Drug	Completed	Phase 3	Interventional		Industry	Randomized	Treatment	Yes	A secured external environment with username, password, and RSA code.	United States	industry
NCT01851512	27	4/15/2011	8/15/2010	5/15/2010	Infertility / Induction of Ovulation	Drug / Drug	Completed	Phase 1	Interventional		Industry	Randomized	Treatment				industry
NCT01851551	22	4/15/2005	4/15/2004	9/15/2001	Non-Hodgkin's Lymphoma / Diffuse Large B-cell Lymphoma / Mantle Cell Lymphoma	Drug	Completed	Phase 1/Phase 2	Interventional		Industry		Treatment			United Kingdom / United States	industry
NCT01851590	129	10/15/2014	10/15/2014	10/15/2013	Onychomycosis	Device / Drug / Drug	Completed	Phase 4	Interventional	Industry	Other	Randomized	Treatment			Finland	industry
NCT01851707	322	2/15/2015	12/15/2014	4/15/2013	Rheumatoid Arthritis	Drug / Drug	Completed	Phase 2	Interventional		Industry	Randomized	Treatment			Bulgaria / Colombia / Germany / Hungary / Mexico / New Zealand / Poland / Romania / Russian Federation / Serbia / Ukraine	industry
NCT01851772	3	6/15/2015	6/15/2015	11/15/2013	Cervical Cancer	Device	Completed		Interventional	Industry	Industry		Treatment	Undecided		United States	industry
NCT01851824	9	6/15/2014	6/15/2014	8/15/2013	Malignant Melanoma, Neoplasms	Drug / Drug	Completed	Phase 1	Interventional		Industry					Australia / Germany / Greece / Hungary / Netherlands / New Zealand / Portugal / Serbia / Spain	industry
NCT01852019	12	7/15/2013	7/15/2013	6/15/2013	Coronary Artery Disease	Drug / Drug	Completed	Phase 2	Interventional		Industry	Randomized				United States	industry
NCT01852032	23	3/4/2016	3/4/2016	11/15/2010	Breast Cancer	Radiation / Radiation	Completed		Interventional	Industry	Other		Diagnostic			United States	industry
NCT01852045	114	10/11/2018	10/11/2018	7/2/2013	Urinary Incontinence	Biological	Completed	Phase 3	Interventional		Industry	Randomized	Treatment			Belgium / Canada / Czechia / France / Italy / Poland / Turkey / United States	industry
NCT01852058	95	10/3/2019	11/22/2018	1/11/2014	Urinary Incontinence	Biological	Completed	Phase 3	Interventional		Industry	Non-Randomized	Treatment			Belgium / Canada / Czechia / France / Italy / Poland / Turkey / United States	industry
NCT01852084	191	12/15/2016	7/18/2016	3/6/2013	Astigmatism	Device / Device	Completed		Interventional		Industry	Randomized	Treatment	Yes		United States	industry
NCT01852110	240	4/11/2016	4/11/2016	10/22/2013	Alzheimer's Disease	Drug / Drug / Drug	Terminated	Phase 2	Interventional		Industry	Randomized	Treatment	Yes			industry
NCT01852123	48282	3/3/2017	3/3/2017	6/10/2013	Acute Coronary Syndrome / Myocardial Infarction	Device	Completed		Interventional	Other / Other / Industry	Other	Randomized	Diagnostic			United Kingdom	industry
NCT01852136	217	12/15/2012	12/15/2012	9/15/2012	Diabetes Mellitus, Type 2 / Diabetes Mellitus, Type 1	Device / Device / Device	Completed		Observational		Industry			No		Canada / United States	industry
NCT01852149	35	9/15/2015	3/15/2014	8/15/2009	Functional Mitral Regurgitation	Device	Completed		Interventional	Other / Other / Other	Industry		Treatment			Brazil / Germany / Switzerland	industry
NCT01852292	157	3/30/2017	3/30/2017	10/1/2013	Head and Neck Squamous Cell Carcinoma	Drug / Drug / Drug	Terminated	Phase 2	Interventional		Industry	Randomized	Treatment	Undecided		Australia / Canada / France / Germany / Hungary / India / Ireland / Italy / Japan / Korea, Republic of / Poland / Russian Federation / Spain / Switzerland / Taiwan / Thailand / United Kingdom / United States	industry
NCT01852383	30	3/15/2013	9/15/2010	1/15/2006	Depression / Dysthymic Disorder	Drug	Completed	Phase 4	Interventional	Industry	Other		Treatment			United States	industry
NCT01852422			9/15/2013	6/15/2013	Pelvic Organ Prolapse		Completed		Observational		Industry					Israel	industry
NCT01852487	80	12/15/2012	12/15/2012	2/15/2012	Androgenic Alopecia	Dietary Supplement	Completed		Interventional		Industry	Randomized	Treatment			Korea, Republic of	industry
NCT01852565	36	9/30/2013	9/30/2013	5/14/2013	Atherosclerosis	Drug / Drug	Completed	Phase 1	Interventional		Industry		Treatment	Yes		United States	industry
NCT01852604	143	4/15/2015	4/15/2015	3/15/2013	Chronic Hepatitis C Virus	Drug / Drug / Drug / Drug / Drug / Biological / Other	Completed	Phase 2	Interventional	Industry	Industry	Randomized	Treatment				industry
NCT01852682			3/15/2014		Peritoneal Dialysis / Hyperphosphatemia	Drug	Completed	Phase 3	Interventional		Industry		Treatment			Japan	industry
NCT01852708	1059	10/15/2020	10/15/2020	11/15/2012	Trisomy 21 / Trisomy 18 / Trisomy 13 / Sex Chromosome Abnormalities / Microdeletion Syndromes		Completed		Observational		Industry					Spain / Taiwan / United States	industry
NCT01852747	14	1/15/2016	1/15/2016	3/15/2013	Scoliosis / Kyphosis / Lordosis	Procedure	Terminated	Phase 4	Interventional	Industry	Other	Non-Randomized	Treatment			United States	industry
NCT01852812	87	12/24/2013	12/24/2013	6/7/2013	Perennial Allergic Rhinitis	Drug / Drug	Completed	Phase 3	Interventional		Industry	Non-Randomized	Treatment	Yes			industry
NCT01852825	26	8/3/2015	7/20/2015	11/27/2013	Allergic Rhinitis / Allergic Rhinoconjunctivitis	Biological / Other / Biological	Completed	Phase 1	Interventional	Industry	Industry	Randomized	Diagnostic	Yes			industry
NCT01852903	40		7/15/2011	5/15/2011	Bioavailability	Dietary Supplement / Dietary Supplement / Other	Completed		Interventional	Industry / Other	Industry	Randomized	Basic Science			Canada	industry
NCT01853033	19	5/15/2014	5/15/2014	7/15/2013	Rheumatoid Arthritis	Biological / Biological	Completed	Phase 1	Interventional		Industry	Randomized	Treatment			United States	industry
NCT01853046	24	11/15/2015	7/15/2015	6/15/2013	Neoplasms	Drug	Completed	Phase 1	Interventional		Industry	Non-Randomized	Treatment			Canada / United States	industry
NCT01853072	881	5/15/2015	5/15/2015	6/15/2013	Non-Proliferative Diabetic Retinopathy / Cataract	Drug / Other / Drug	Completed	Phase 3	Interventional		Industry	Randomized	Treatment				industry
NCT01853085	1830	3/1/2014	3/1/2014	4/1/2013	Glaucoma, Primary Open Angle / Ocular Hypertension	Drug	Completed		Observational		Industry					Germany	industry
NCT01853124	886	5/15/2017	5/15/2017	11/15/2013	Gastroenteritis	Drug / Drug	Completed	Phase 3	Interventional	Other / Other / Other / Other / Other / Other / Industry / Other	Other	Randomized	Treatment			Canada	industry
NCT01853163	92	12/17/2018	12/5/2018	5/6/2013	Focus: Long-term Retention of Gadolinium-based Contrast Agent	Procedure	Completed		Interventional	Industry / Industry / Industry	Industry		Screening	No		Germany / Japan / Korea, Republic of / Spain / Turkey / United States	industry
NCT01853215	24	5/15/2013	5/15/2013	4/15/2013	Intraosseous Vascular Access	Device	Completed		Interventional		Industry					United States	industry
NCT01853228	17	8/28/2017	8/28/2017	10/22/2013	Acute Myeloid Leukemia	Drug / Drug / Drug	Terminated	Phase 1/Phase 2	Interventional		Industry		Treatment			Belgium / Denmark / France / Germany / Netherlands / Spain / United Kingdom	industry
NCT01853254	272	9/15/2011	9/15/2011	9/15/2003	Hepatitis C, Chronic	Drug / Drug	Completed	Phase 3	Interventional		Industry		Treatment			Australia / Brazil / France / Greece / Italy / Poland / Puerto Rico / Spain / Taiwan / United Kingdom / United States	industry
NCT01853280	47	9/15/2017	2/15/2017	5/15/2014	Attention Deficit Hyperactivity Disorder	Drug / Drug / Drug	Completed	Phase 2/Phase 3	Interventional	Industry	Other	Randomized	Treatment			United States	industry
NCT01853306	71	6/29/2017	5/3/2017	3/18/2013	Oncology / BRCA Mutated / High Grade Serous Ovarian Cancer / BRCA Mutated Breast Cancer	Drug	Completed	Phase 1	Interventional		Industry	Randomized	Treatment				industry
NCT01853319	100	6/11/2018	4/24/2015	7/24/2013	Colorectal Neoplasms	Drug	Completed	Phase 3	Interventional		Industry		Treatment			Turkey	industry
NCT01853384	252	2/15/2015	12/15/2014	11/15/2013	Venous Ulcer / Venous Stasis Ulcer / Ulcer	Biological / Other	Terminated	Phase 3	Interventional		Industry	Randomized	Treatment			Belgium / Czech Republic / Germany / Hungary / Poland	industry
NCT01853397	72	2/15/2014	2/15/2014	4/15/2013	Subcutaneous Adipose Tissue	Device	Completed		Interventional		Industry	Randomized	Treatment			United States	industry
NCT01853423	11	7/15/2016	5/15/2016	10/15/2013	Facial Angiofibroma	Drug	Completed	Phase 1	Interventional	Industry / Other	Other		Treatment			United States	industry
NCT01853436	36	7/15/2017	4/15/2017	3/15/2013	Patients With Breast Cancer Requiring Mastectomy and Suitable for Reconstruction	Device	Terminated		Interventional		Industry	Randomized	Treatment			Italy	industry
NCT01853475	24	7/15/2013	7/15/2013	4/15/2013	Malaria	Drug / Drug / Drug / Drug	Completed	Phase 1	Interventional	Industry	Other	Randomized	Treatment			United Kingdom	industry
NCT01853514	510	1/9/2013	1/9/2013	2/1/2012	Low-income Population		Completed		Observational		Industry			Undecided		United States	industry
NCT01853605	3811	8/15/2014	8/15/2014	4/15/2003	Breast Augmentation / Breast Reconstruction / Breast Implant Revision	Device	Terminated		Interventional		Industry	Non-Randomized	Treatment			United States	industry
NCT01853722	62	7/15/2013	7/15/2013	4/15/2013	Ocular Infection	Drug / Drug	Completed	Phase 2	Interventional	Industry	Industry	Randomized	Prevention			United States	industry
NCT01853800	14	8/15/2013	7/15/2013	5/15/2013	Biological Availability	Drug	Completed	Phase 1	Interventional	Industry	Industry	Randomized	Other			Germany	industry
NCT01853826	481	12/31/2023	4/30/2018	7/17/2013	Carcinoma, Non-Small-Cell Lung	Drug	Active, not recruiting	Phase 3	Interventional		Industry		Treatment	Yes	For study documents - upon signing of a 'Document Sharing Agreement'. For study data - 1. after the submission and approval of the research proposal (checks will be performed by both the independent review panel and the sponsor, including checking that the planned analysis does not compete with sponsor's publication plan); 2. and upon signing of a 'Data Sharing Agreement'.	Australia / Austria / Czechia / Greece / Hungary / Israel / Italy / Poland / Portugal / Russian Federation / Spain	industry
NCT01853839	1674	7/15/2014	7/15/2014	10/15/2011	Hypertension		Completed		Observational		Industry					Algeria / Egypt / Lebanon / Saudi Arabia / United Arab Emirates	industry
NCT01853852	14	12/15/2011	12/15/2011	9/15/2011	Fabry Disease	Drug / Drug / Other / Drug	Completed	Phase 1	Interventional		Industry	Randomized				Australia	industry
NCT01853878	137	8/24/2016	8/24/2016	6/12/2013	Lung Cancer, Non-Small Cell	Biological / Biological	Completed	Phase 2	Interventional		Industry	Randomized	Treatment	Yes	Access is provided after a research proposal is submitted and has received approval from the Independent Review Panel and after a Data Sharing Agreement is in place. Access is provided for an initial period of 12 months but an extension can be granted, when justified, for up to another 12 months.	Estonia / France / Germany / Japan / Korea, Republic of / Poland / Russian Federation / United Kingdom / United States	industry
NCT01853956	28	12/10/2010	12/10/2010	12/2/2010	Anxiety Disorders	Drug / Drug	Completed	Phase 1	Interventional		Industry	Randomized	Other				industry
NCT01853982	4	12/8/2013	11/20/2013	6/14/2013	Ventilator-Associated Pneumonia (VAP)	Drug / Drug	Terminated	Phase 3	Interventional		Industry	Randomized	Treatment	Yes		Australia / New Zealand / United States	industry
NCT01854047	776	4/15/2015	11/15/2014	6/15/2013	Asthma	Drug / Drug / Drug / Drug / Drug	Completed	Phase 2	Interventional	Industry	Industry	Randomized	Treatment			Argentina / Australia / Chile / France / Italy / Japan / Korea, Republic of / Mexico / New Zealand / Poland / Russian Federation / South Africa / Spain / Turkey / Ukraine / United States	industry
NCT01854216	26	3/15/2003	3/15/2003	12/15/2002	Healthy	Drug / Drug / Drug	Completed	Phase 1	Interventional		Industry	Non-Randomized				Germany	industry
NCT01854229	400	3/15/2023	3/15/2023	6/20/2013	Chronic Pain / Cancer Pain / Intractable Pain / Back Pain	Device	Completed		Interventional		Industry	Non-Randomized	Treatment			United States	industry
NCT01854242	50	10/15/2014	10/15/2014	11/15/2013	Inflammatory Bowel Disease / Glycogen Storage Disease Type Ia	Other	Completed		Observational	Industry	Other					United States	industry
NCT01854294	12	7/15/2014	4/15/2014	8/15/2013	Amyotrophic Lateral Sclerosis	Drug / Drug	Completed	Phase 2	Interventional	Other / Other	Industry	Randomized	Treatment			United States	industry
NCT01854346	296	3/15/2016	3/15/2016	8/15/2012	Autism Spectrum Disorder (ASD) / Attention Deficit Hyperactivity Disorder (ADHD) / Anxiety / Depression	Behavioral	Completed		Interventional	Industry / Other / Other / Other / Other / Other	Other	Randomized	Treatment			Sweden	industry
NCT01854476	25	8/15/2015	6/15/2015	10/15/2013	Bleeding / Coagulopathy	Device	Unknown status	Phase 2/Phase 3	Interventional		Industry	Randomized	Treatment			Israel	industry
NCT01854528	148	7/15/2015	11/15/2014	6/15/2013	Chronic Hepatitis C Infection	Drug / Drug / Drug / Drug	Completed	Phase 3	Interventional		Industry	Randomized	Treatment				industry
NCT01854567	49	5/5/2017	9/23/2016	8/15/2013	Acute Myelogenous Leukemia / Acute Lymphoblastic Leukemia / Non-Hodgkin's Lymphoma / Hodgkin's Disease	Biological / Biological	Completed	Phase 3	Interventional		Industry	Randomized	Treatment			United States	industry
NCT01854606	31	6/1/2016	6/1/2016	12/5/2013	CD79 Mutant or ABC-subtype Diffuse Large B-Cell Lymphoma	Drug / Drug	Completed	Phase 1	Interventional		Industry		Treatment	No		France / Germany / Hong Kong / Italy / Korea, Republic of / Netherlands / Taiwan / United States	industry
NCT01854619	48	3/15/2014	3/15/2014	5/15/2013	Chronic Sinusitis	Device / Device	Unknown status		Interventional		Industry	Randomized	Treatment			Canada	industry
NCT01854645	2103	2/15/2015	2/15/2015	5/15/2013	Chronic Obstructive Pulmonary Disease	Drug / Drug / Drug / Drug / Drug	Completed	Phase 3	Interventional		Industry	Randomized	Treatment			Australia / New Zealand / United States	industry
NCT01854658	1615	3/15/2015	3/15/2015	7/15/2013	Chronic Obstructive Pulmonary Disease (COPD)	Drug / Drug / Drug / Drug	Completed	Phase 3	Interventional		Industry	Randomized	Treatment			United States	industry
NCT01854697	311	7/15/2015	11/15/2014	3/15/2013	Chronic Hepatitis C Infection	Drug / Drug / Drug / Drug	Completed	Phase 3	Interventional		Industry	Randomized	Treatment				industry
NCT01854710	60	7/15/2013	7/15/2013	5/15/2013	Healthy Volunteers	Drug / Drug / Drug / Drug	Completed	Phase 4	Interventional		Industry	Randomized	Other	No		Netherlands	industry
NCT01854736	51	12/15/2015	12/15/2015	4/15/2013	Allergic Rhinitis Due to Grass Pollens	Drug / Other	Completed	Phase 4	Interventional		Industry	Randomized	Basic Science	No		Spain	industry
NCT01854775	129	12/15/2024	5/11/2020	5/6/2013	Acquired Immune Deficiency Syndrome (AIDS) / HIV Infections	Drug / Drug	Active, not recruiting	Phase 2/Phase 3	Interventional		Industry	Non-Randomized	Treatment			South Africa / Thailand / Uganda / United States / Zimbabwe	industry
NCT01854879	97	5/15/2013	5/15/2013	3/15/2013	Hearing Loss	Device	Completed		Interventional		Industry		Treatment				industry
NCT01854905	400	9/15/2013	9/15/2013	5/15/2013	Dry Eye Syndromes	Other	Completed		Observational		Industry					Russian Federation	industry
NCT01854918	3681	5/31/2018	5/31/2018	4/23/2013	Hyperlipidemia and Mixed Dyslipidemia	Biological / Drug	Completed	Phase 3	Interventional		Industry	Randomized	Treatment			Australia / Austria / Belgium / Canada / Czechia / Denmark / France / Germany / Hong Kong / Hungary / Italy / Japan / Korea, Republic of / Netherlands / New Zealand / Norway / Poland / Russian Federation / South Africa / Spain / Sweden / Switzerland / Taiwan / United Kingdom / United States	industry
NCT01854944	12	8/15/2014	7/15/2014	9/15/2013	Schizophrenia	Drug	Completed	Phase 1	Interventional		Industry		Treatment			United States	industry
NCT01854996	12	6/15/2013	6/15/2013	5/15/2013	Healthy	Drug / Drug / Drug	Completed	Phase 1	Interventional		Industry	Randomized	Basic Science			Belgium	industry
NCT01855048	36	2/7/2014	2/7/2014	8/6/2013	Healthy Volunteers / Anti-Bacterial Agents / Methicillin-Resistant Staphylococcus Aureus	Biological / Other	Completed	Phase 1	Interventional		Industry	Randomized	Treatment	No		Korea, Republic of	industry
NCT01855074	80	2/15/2009	2/15/2009	11/15/2007	Schizophrenia / Schizophreniform Disorder / Schizoaffective Disorder	Drug	Completed	Phase 4	Interventional		Industry		Treatment				industry
NCT01855100	131	12/15/2014	11/15/2014	7/15/2013	Venous Thrombosis	Drug	Completed		Observational	Industry	Industry					Belgium	industry
NCT01855139	106	12/15/2014	10/15/2014	7/15/2013	Atrial Fibrillation	Drug	Completed		Observational	Industry	Industry					Belgium	industry
NCT01855230	14	12/15/2014	10/15/2014	8/15/2013	COPD	Drug / Drug	Completed	Phase 2	Interventional		Industry	Randomized	Treatment			Canada	industry
NCT01855373	60	4/15/2016	3/15/2016	7/15/2012	Blood Sugar / Endothelial Function	Dietary Supplement / Dietary Supplement / Dietary Supplement / Other	Completed		Interventional	Other / Other	Industry	Randomized	Health Services Research			United States	industry
NCT01855412	1204	4/11/2019	4/11/2019	5/15/2013	Peripheral Arterial Occlusive Disease	Other	Completed		Observational		Industry					United States	industry
NCT01855425	96	8/9/2013	8/9/2013	9/21/2012	CerebroSpinal Fluid (CSF) Leak / Chronic Otitis Media / Otospongiosis / Otosclerosis / Pulsatile Tinnitus / Cholesteatoma	Radiation	Completed		Interventional		Industry		Diagnostic	No		Belgium / France / United States	industry
NCT01855503	121		8/15/2016	5/15/2013	Metastatic Breast Cancer	Procedure	Completed		Observational	Industry	Other					United States	industry
NCT01855659	210	11/15/2013	11/15/2013	6/15/2013	Pulmonary Disease		Completed		Observational		Industry					Greece	industry
NCT01855672	1	7/15/2013	7/15/2013	4/15/2013	Migraine	Device	Terminated	Phase 1	Interventional		Industry	Randomized	Treatment			United States	industry
NCT01855711	32	5/10/2005	5/10/2005	9/18/2003	Irritable Colon	Drug	Completed	Phase 2	Interventional		Industry		Treatment				industry
NCT01855724	29	9/28/2018	9/15/2018	6/28/2013	Cholangiocarcinoma / Gallbladder Carcinoma / Biliary Carcinoma	Drug	Terminated	Phase 2	Interventional	Industry	Other		Treatment			Greece	industry
NCT01855750	838	4/5/2019	2/26/2018	9/3/2013	Lymphoma	Drug / Drug / Drug / Drug / Drug / Drug / Drug	Completed	Phase 3	Interventional	Industry	Industry	Randomized	Treatment			Argentina / Australia / Belgium / Brazil / Canada / China / Czechia / Denmark / Finland / France / Germany / Hungary / Israel / Japan / Korea, Republic of / Mexico / Netherlands / Norway / Poland / Russian Federation / Spain / Sweden / Taiwan / Turkey / Ukraine / United Kingdom / United States	industry
NCT01855789	718	10/14/2016	10/14/2016	11/7/2013	Rheumatoid Arthritis	Drug / Drug / Drug	Completed	Phase 3	Interventional		Industry	Randomized	Treatment			United States	industry
NCT01855815	99	12/15/2019	12/15/2019	4/15/2013	Acute Hypercapnic Respiratory Failure		Unknown status		Observational		Industry						industry
NCT01855828	50	8/15/2018	8/15/2018	9/15/2013	Her2-Positive Breast Cancer	Drug / Drug / Drug / Drug / Drug / Drug	Completed	Phase 2	Interventional	Industry	Other		Treatment	Undecided		United States	industry
NCT01855854	54	1/7/2016	8/15/2015	5/15/2013	Adenocarcinoma of the Gastroesophageal Junction / Esophageal Carcinoma	Drug	Completed	Phase 2	Interventional		Industry		Treatment			China	industry
NCT01855867	100	4/15/2016	4/15/2014	5/15/2013	Human Immunodeficiency Virus	Drug	Completed	Phase 4	Interventional	Industry	Other		Prevention			United States	industry
NCT01855880	54	3/15/2014	2/15/2014	5/15/2013	Moderate to Severe Chronic Plaque Psoriasis	Biological / Biological	Completed	Phase 2	Interventional		Industry	Randomized	Treatment			United States	industry
NCT01855919	458	7/15/2014	7/15/2014	5/15/2013	Back Pain Lower Back Chronic	Drug / Drug	Completed	Phase 3	Interventional	Industry	Industry	Randomized	Treatment			Japan	industry
NCT01855945	627	9/15/2014	9/15/2014	5/15/2013	Prophylaxis of A/H3N2v Influenza	Biological	Completed	Phase 1	Interventional		Industry	Randomized	Prevention			United States	industry
NCT01855997	1669	11/28/2014	11/28/2014	8/20/2013	Hepatitis B, Chronic	Drug	Completed		Observational		Industry					Austria / Bulgaria / China / France / Germany / Greece / Italy / Korea, Republic of / New Zealand / Poland / Portugal / Romania / Taiwan / Thailand / United Kingdom	industry
NCT01856023	29	7/15/2015	7/15/2015	5/15/2013	Metastatic Melanoma	Drug / Drug	Terminated	Phase 4	Interventional	Other / Other	Industry	Randomized	Treatment			United States	industry
NCT01856088	170	3/21/2019	9/15/2014	5/15/2013	Coronary Artery Disease	Device / Device	Completed	Phase 4	Interventional		Industry	Randomized	Treatment			Brazil	industry
NCT01856101	22	1/15/2014	1/15/2014	2/15/2013	Carcinoma Transitional Cell	Drug	Terminated	Phase 2	Interventional	Industry	Other		Treatment			Belgium / Luxembourg	industry
NCT01856114	36	12/4/2019	12/4/2019	5/27/2014	Advanced Cancers	Drug / Other / Behavioral	Completed	Phase 2	Interventional	Industry	Other	Randomized	Treatment			United States	industry
NCT01856127	4	6/15/2016	6/15/2016	1/15/2013	Sexual Dysfunction / Major Depressive Disorder	Drug / Drug	Terminated	Phase 4	Interventional	Industry	Other	Randomized	Treatment	No		United States	industry
NCT01856153	22	4/1/2014	4/1/2014	7/1/2013	Overweight / Healthy	Dietary Supplement / Dietary Supplement / Dietary Supplement	Completed		Interventional	Other	Industry	Randomized	Other	No		United States	industry
NCT01856218	3	7/15/2016	7/15/2016	11/15/2013	Mucopolysaccharidosis Type 7	Drug	Completed	Phase 1/Phase 2	Interventional		Industry		Treatment			United Kingdom	industry
NCT01856309	1820	4/30/2018	4/30/2018	8/7/2013	Arthritis, Rheumatoid	Drug / Drug / Drug	Completed	Phase 3	Interventional	Industry	Industry	Randomized	Treatment			Argentina / Australia / Austria / Belgium / Bulgaria / Canada / Chile / Colombia / Croatia / France / Germany / Japan / Korea, Republic of / Lithuania / Malaysia / Mexico / Netherlands / Poland / Portugal / Puerto Rico / Romania / Russian Federation / Serbia / South Africa / Spain / Taiwan / Ukraine / United Kingdom / United States	industry
NCT01856413	49	9/15/2014	9/15/2014	12/15/2012	Hepatitis B	Drug	Completed	Phase 3	Interventional	Industry	Industry		Prevention			France / Italy / Spain / United Kingdom	industry
NCT01856426	28	10/15/2015	11/15/2014	6/15/2013	Hepatitis C	Drug / Drug	Completed	Phase 1	Interventional		Industry	Randomized	Treatment			Germany / United States	industry
NCT01856439	15	4/15/2022	11/15/2021	5/15/2011	Parkinson's Disease	Drug	Terminated	Phase 1/Phase 2	Interventional	Industry	Industry		Other	No		France / United Kingdom	industry
NCT01856478	340	10/31/2023	8/22/2018	5/23/2013	Head and Neck Neoplasms	Drug / Drug	Active, not recruiting	Phase 3	Interventional		Industry	Randomized	Treatment	Yes	For study documents - upon signing of a 'Document Sharing Agreement'. For study data - 1. after the submission and approval of the research proposal (checks will be performed by both the independent review panel and the sponsor, including checking that the planned analysis does not compete with sponsor's publication plan); 2. and upon signing of a 'Data Sharing Agreement'.	China / Egypt / Hong Kong / India / Korea, Republic of / Philippines / Taiwan / Thailand	industry
NCT01856491	167	11/13/2017	11/2/2015	12/16/2013	Tachycardia / Ventricular Fibrillation / Ventricular Flutter	Device	Completed		Interventional		Industry		Treatment			Germany / Israel / Italy	industry
NCT01856504	218	3/15/2015	3/15/2015	5/15/2013	Coronary Artery Disease / Coronary Arteriosclerosis		Completed		Observational [Patient Registry]	Industry	Industry					Argentina / Canada / India / Italy / United States	industry
NCT01856556	100	11/15/2014	11/15/2014	5/15/2013	Healthy	Drug / Drug	Completed	Phase 1	Interventional		Industry	Randomized	Treatment			United States	industry
NCT01856569	152	11/15/2015	10/15/2015	7/15/2013	Ankylosing Spondylitis	Other	Completed		Observational		Industry					Italy	industry
NCT01856595	117	3/1/2014	1/10/2014	5/13/2013	Diabetes Mellitus, Type 2	Drug / Drug	Completed	Phase 1	Interventional		Industry	Randomized	Basic Science			United States	industry
NCT01856621	48	9/15/2013	9/15/2013	5/15/2013	Asthma	Drug / Drug / Drug / Drug	Completed	Phase 1	Interventional		Industry	Randomized				Finland	industry
NCT01856634	37	12/28/2017	12/10/2017	6/14/2013	Multidrug Resistant Tuberculosis / Pediatric	Drug / Drug / Drug / Drug / Drug / Drug	Completed	Phase 1	Interventional		Industry	Non-Randomized	Treatment			Philippines / South Africa	industry
NCT01856725	40	2/15/2015	12/15/2014	5/15/2013	Heart Failure	Procedure / Device	Completed		Interventional		Industry	Randomized	Treatment			Italy	industry
NCT01856738	91	9/15/2018	9/15/2018	11/15/2013	Parkinson's Disease	Drug / Drug	Terminated	Phase 4	Interventional	Other / Other / Other / Other / Other / Industry / Other	Other	Randomized	Prevention			Netherlands	industry
NCT01856764	40	3/15/2014	3/15/2014	6/15/2013	Atopic Dermatitis	Drug / Drug	Completed	Phase 2	Interventional		Industry	Randomized	Treatment			Germany	industry
NCT01856829	80	5/15/2014	12/15/2013	5/15/2013	Cognition - Other	Dietary Supplement / Other	Completed		Interventional	Industry	Other	Randomized	Basic Science			Canada	industry
NCT01856868	7	9/15/2018	9/15/2018	5/15/2013	Becker Muscular Dystrophy	Drug	Completed	Phase 1/Phase 2	Interventional	Industry	Other		Treatment			United States	industry
NCT01856881	86	3/15/2015	11/15/2014	3/15/2013	Diabetes Mellitus	Drug	Terminated	Phase 1	Interventional		Industry	Randomized	Treatment			United States	industry
NCT01856907	36	9/28/2017	9/5/2017	9/28/2013	Disorder of Glucose Regulation	Drug / Drug / Drug	Completed	Phase 4	Interventional	Industry	Other	Randomized	Treatment	No		United States	industry
NCT01856933	6	2/15/2015	11/15/2014	5/15/2013	GBM / Glioblastoma Multiforme / Gliosarcoma	Drug	Completed	Phase 2	Interventional	Industry / Other / Other	Other		Treatment			United States	industry
NCT01856998	71		2/15/2014	5/15/2013	General Anesthesia / Elective Surgery	Drug / Drug	Completed	Phase 3	Interventional	Industry	Industry	Randomized	Treatment			France	industry
NCT01857024	210	10/15/2012	10/15/2012	9/15/2010	Hyperphosphataemia / Chronic Kidney Disease	Drug	Completed		Observational		Industry					Austria / Denmark / France / Germany / Italy / Netherlands / Spain	industry
NCT01857063	220	9/1/2013	9/1/2013	6/10/2013	Seasonal Allergic Rhinitis	Drug / Drug	Completed	Phase 3	Interventional		Industry	Randomized	Treatment	Yes			industry
NCT01857102	159	6/15/2014	6/15/2014	9/15/2013	Astigmatism	Device / Device	Completed		Interventional		Industry	Randomized	Treatment			United States	industry
NCT01857193	132	4/16/2020	3/14/2018	9/6/2013	Breast Cancer	Drug / Drug / Drug	Completed	Phase 1	Interventional		Industry	Non-Randomized	Treatment	No		Belgium / France / Hong Kong / Spain / United States	industry
NCT01857206	2055	6/15/2014	6/15/2014	5/15/2013	Influenza / Fever	Biological / Biological	Completed	Phase 3	Interventional		Industry	Randomized	Prevention			Australia / New Zealand / Philippines / Thailand / United States	industry
NCT01857232	342	2/15/2015	2/15/2015	10/15/2013	CINV	Drug / Drug / Drug / Drug / Drug / Drug	Completed	Phase 2	Interventional		Industry	Randomized	Prevention			Denmark	industry
NCT01857297	120	6/15/2013	6/15/2013	5/15/2013	Influenza, Human	Biological	Completed	Phase 4	Interventional		Industry	Non-Randomized	Prevention			United Kingdom	industry
NCT01857323	317	9/15/2013	8/15/2013	5/15/2013	Asthma / Chronic Obstructive Pulmonary Disease (COPD)	Drug	Completed	Phase 3	Interventional		Industry		Treatment			United States	industry
NCT01857362	12	6/15/2013	6/15/2013	5/15/2013	Healthy	Drug / Drug	Completed	Phase 1	Interventional		Industry	Randomized	Treatment			Netherlands	industry
NCT01857505	0		1/15/2014		Hip Osteoarthritis		Withdrawn		Observational	Industry	Other					United States	industry
NCT01857544	10	3/15/2016	1/15/2016	6/15/2013	Retinal Vein Occlusion	Drug	Unknown status	Phase 4	Interventional	Industry	Other		Treatment			United States	industry
NCT01857583	80	12/15/2012	12/15/2012	3/15/2012	Venous Thromboembolism	Drug / Drug / Drug	Completed	Phase 3	Interventional		Industry	Randomized	Prevention	Yes	Formal request from qualified scientific and medical researchers on IPD and clinical study documents from clinical trials supporting products submitted and licensed in the United States, the European Union and/or Japan from 01 January 2014 and beyond for the purpose of conducting legitimate research. This must be consistent with the principle of safeguarding study participants' privacy and consis…	Japan	industry
NCT01857596	30	10/15/2014	10/15/2014	4/15/2013	Hypoactive Sexual Desire Disorder (DSM-IV-TR Defined) / Sexual Interest/Arousal Disorder (DSM-5 Defined)	Drug	Completed	Phase 1/Phase 2	Interventional		Industry		Treatment			United States	industry
NCT01857622	93	1/15/2013	1/15/2013	11/15/2011	Non-valvular Atrial Fibrillation	Drug / Drug / Drug	Completed	Phase 3	Interventional		Industry	Randomized	Prevention	Yes	Formal request from qualified scientific and medical researchers on IPD and clinical study documents from clinical trials supporting products submitted and licensed in the United States, the European Union and/or Japan from 01 January 2014 and beyond for the purpose of conducting legitimate research. This must be consistent with the principle of safeguarding study participants' privacy and consis…	Japan	industry
NCT01857713	95	9/15/2013	9/15/2013	4/15/2013	Laryngopharyngeal Reflux	Device	Completed		Interventional		Industry		Prevention			United States	industry
NCT01857817	35	4/15/2016	4/15/2016	6/15/2013	Prostatic Neoplasms	Drug / Drug	Terminated	Phase 2	Interventional		Industry	Randomized	Treatment			United States	industry
NCT01857895	10	11/1/2013	11/1/2013	5/16/2013	Obesity	Drug	Completed	Phase 1	Interventional	Industry	Industry	Randomized	Treatment	Yes		United States	industry
NCT01857947	370	12/15/2014	10/15/2014	3/15/2013	Pulmonary Disease, Chronic Obstructive Patients Admitted in Emergency Department for Acute Exacerbation	Other	Completed		Interventional	Other	Industry		Diagnostic			France	industry
NCT01857973	78	10/15/2016	6/15/2016	6/15/2013	Type 1 Diabetes	Device	Completed		Interventional		Industry		Device Feasibility	No		United States	industry
NCT01857986	76	6/15/2015	3/15/2015	9/15/2013	Critical Care	Device	Completed		Interventional		Industry	Randomized	Prevention			Israel	industry
NCT01858051	0	6/15/2017	12/15/2016	1/15/2015	Hypovitaminosis D	Dietary Supplement / Dietary Supplement	Withdrawn		Interventional	Industry	Other	Randomized	Treatment			United States	industry
NCT01858116	16	6/15/2014	6/15/2014	4/15/2013	Breast Cancer	Drug	Completed	Phase 1/Phase 2	Interventional	Other / Industry	Other		Diagnostic			Sweden	industry
NCT01858181	9		12/15/2015	1/15/2015	Previously Treated CD20+ B-cell Malignancies	Biological	Unknown status	Phase 1	Interventional		Industry	Non-Randomized	Treatment			United States	industry
NCT01858363	294	10/15/2020	3/15/2016	11/15/2012	Peripheral Arterial Disease / Claudication	Device / Device	Completed		Interventional		Industry	Randomized	Treatment	No		Germany	industry
NCT01858376	24	1/15/2015	1/15/2015	3/15/2013	Hyperlipidemia	Dietary Supplement	Completed		Interventional	Industry	Other		Other			United States	industry
NCT01858389	41	9/15/2015	9/15/2015	7/15/2013	Non-small Cell Lung Cancer	Drug / Drug	Completed	Phase 2	Interventional		Industry	Non-Randomized	Treatment			Korea, Republic of / United States	industry
NCT01858415	40		12/15/2013	4/15/2013	Facial Wrinkles	Device	Unknown status		Interventional		Industry		Treatment			United States	industry
NCT01858428	300	3/19/2018	9/15/2016	6/18/2013	Peripheral Arterial Disease	Device / Device	Completed		Interventional		Industry	Randomized	Treatment			Austria / United States	industry
NCT01858480	0	11/15/2013	11/15/2013	7/15/2013	Congestive Heart Failure	Drug / Other	Withdrawn	Phase 2	Interventional		Industry	Randomized	Treatment	No		Canada / United States	industry
NCT01858519	1310	9/15/2016	9/15/2016	8/15/2013	Cystic Fibrosis		Completed		Observational	Industry / Industry	Industry					United States	industry
NCT01858532	5107	3/29/2018	3/29/2018	5/17/2013	Diabetic Nephropathy	Drug / Drug	Terminated	Phase 3	Interventional		Industry	Randomized	Treatment	Undecided			industry
NCT01858545	56	12/15/2015	12/15/2015	5/15/2013	Foot Ulcer, Diabetic	Device / Device	Terminated		Interventional		Industry	Randomized	Treatment			United States	industry
NCT01858636	235	10/15/2013	10/15/2013	5/15/2013	Vascular Closure	Device	Completed		Observational		Industry					Germany / Netherlands	industry
NCT01858675	66	12/15/2014	11/15/2014	3/15/2012	Cerebral Hemorrhage / Head Injury / Non Traumatic Post Surgery / Poly Trauma Patients Without Heart Failure / Renal Insufficiency	Other	Completed		Interventional		Industry		Diagnostic			France	industry
NCT01858701	49	10/15/2013	10/15/2013	5/15/2013	Refractive Error / Astigmatism / Myopia / Hyperopia	Device / Device	Completed		Interventional		Industry	Randomized	Treatment				industry
NCT01858753	5	7/15/2016	5/15/2016	5/15/2013	Restrictive Burn Scars	Biological / Biological	Terminated	Phase 2	Interventional		Industry	Randomized	Treatment			United States	industry
NCT01858766	379	8/15/2014	5/15/2014	4/15/2013	Hepatitis C	Drug / Drug / Drug	Completed	Phase 2	Interventional		Industry	Randomized	Treatment	Yes	A secured external environment with username, password, and RSA code.	Puerto Rico / United States	industry
NCT01858792	1	6/15/2011	6/15/2011	5/15/2011	Lupus Erythematosus, Discoid	Drug / Drug / Other	Completed		Observational	Industry	Industry						industry
NCT01858831	30	5/15/2012	5/15/2012	4/15/2012	Malaria	Drug / Drug	Completed	Phase 1	Interventional		Industry	Randomized	Other			Japan	industry
NCT01858883	55	3/15/2016	2/15/2016	6/15/2013	Solid Tumors / Pancreatic Cancer	Drug / Drug / Drug / Drug	Completed	Phase 1/Phase 2	Interventional		Industry		Treatment			United States	industry
NCT01858935	56	2/15/2014	2/15/2014	5/15/2013	Healthy	Drug / Drug	Completed	Phase 1	Interventional	Industry	Industry	Randomized	Other	No		United States	industry
NCT01858961	0	7/15/2016	7/15/2016	5/15/2013	Hepatitis C, Chronic	Drug / Drug / Drug / Drug / Drug / Drug	Withdrawn	Phase 3	Interventional		Industry	Randomized	Treatment			Australia / Spain / Sweden	industry
NCT01859026	43	8/22/2019	8/22/2019	12/30/2013	Lung Cancer / Non-Small Cell Lung Cancer	Drug / Drug	Completed	Phase 1	Interventional	Industry	Other	Non-Randomized	Treatment			United States	industry
NCT01859078	28	8/15/2013	8/15/2013	5/15/2013	Healthy Volunteers	Drug / Drug	Completed	Phase 1	Interventional		Industry		Basic Science			United Kingdom	industry
NCT01859091	14	10/15/2014	10/15/2014	10/15/2013	Body Fat Disorder	Device	Completed		Interventional		Industry					United States	industry
NCT01859117	15	10/15/2016	10/15/2016	5/15/2013	Peripheral Arterial Disease / Diabetic Foot	Biological / Biological / Biological / Biological	Completed	Phase 1	Interventional		Industry	Non-Randomized	Treatment			United States	industry
NCT01859130	300	12/31/2021	12/31/2021	10/21/2013	Osteoarthritis / RheumatoId Arthritis / Traumatic Arthritis / Polyarthritis	Device	Completed		Interventional		Industry		Treatment	No		United States	industry
NCT01859143	300	12/15/2013	12/15/2013	5/15/2013	Influenza / Healthy	Biological / Other	Completed	Phase 4	Interventional	Industry	Industry	Randomized	Prevention			United States	industry
NCT01859351	13	4/15/2014	4/15/2014	7/15/2013	Advanced Solid Tumours	Drug / Drug	Terminated	Phase 1	Interventional		Industry	Non-Randomized	Treatment			United Kingdom	industry
NCT01859377	26	6/15/2013	6/15/2013	5/15/2013	Healthy Volunteers	Drug / Drug	Completed	Phase 1	Interventional		Industry	Randomized	Treatment			Belgium	industry
NCT01859390	73	7/15/2016	4/15/2015	6/15/2013	Cystic Fibrosis	Drug / Dietary Supplement	Completed	Phase 2	Interventional	Other / Industry	Other	Randomized	Treatment	No		United States	industry
NCT01859416	87	9/15/2010	7/15/2010	3/15/2009	Nursing Home Residents / Malnutrition or Risk of Malnutrition	Dietary Supplement	Completed		Interventional	Industry	Other	Randomized	Prevention			Germany	industry
NCT01859455	25	7/15/2012	7/15/2012	7/15/2011	Hypercholesterolemia / LDL Cholesterol	Drug / Drug / Drug / Drug	Completed	Phase 1	Interventional		Industry	Randomized	Treatment			United States	industry
NCT01859468	15	2/15/2015	2/15/2015	6/15/2013	Distal Radius Fractures	Dietary Supplement / Other	Terminated	Phase 1/Phase 2	Interventional		Industry	Randomized	Treatment			Israel	industry
NCT01859481	971	3/15/2002	3/15/2002	3/15/2000	Migraine Without Aura / Migraine With Aura	Drug / Drug / Drug	Completed	Phase 3	Interventional		Industry	Randomized	Treatment			Belgium / Czechia / Denmark / France / Germany / Greece / Hungary / Italy / Netherlands / Norway / Portugal / Spain / Sweden / Turkey	industry
NCT01859494	219	5/15/2013	5/15/2013	4/15/2013	Diabetes	Device	Completed		Interventional		Industry		Diagnostic	Yes		United States	industry
NCT01859572	110	5/15/2016	3/15/2016	2/15/2014	Stroke / Motor Activity		Completed		Observational		Industry					United Kingdom	industry
NCT01859611	51	5/15/2014	1/15/2014	5/15/2013	Wrinkles / Rhytides	Device	Completed		Interventional		Industry		Treatment			United States	industry
NCT01859637	6	9/15/2015	3/15/2014	7/15/2011	Severe Chronic Neutropenia	Biological	Terminated	Phase 4	Interventional	Industry	Industry		Treatment	Yes		Germany / Sweden	industry
NCT01859702	36	8/15/2012	8/15/2012	4/15/2012	Cataract	Drug	Completed	Phase 4	Interventional		Industry		Basic Science				industry
NCT01859741	172	5/8/2017	4/18/2017	1/7/2012	Stage IV Small Cell Lung Cancer	Drug / Drug / Drug / Drug	Terminated	Phase 1/Phase 2	Interventional		Industry	Randomized	Treatment	Undecided		United States	industry
NCT01859754	623	5/22/2019	5/22/2019	5/21/2013	Primary Immune Deficiency Disorder	Biological / Biological	Completed		Observational		Industry					United States	industry
NCT01859793	38	7/15/2016	1/15/2016	6/15/2013	Diabetes / Atherosclerosis	Drug / Drug	Completed	Phase 4	Interventional	Industry	Other	Randomized	Basic Science	Yes		United States	industry
NCT01859832	19	12/15/2013	12/15/2013	5/15/2010	Renal Transplant Recipients	Other	Completed		Observational	Industry	Other					Canada	industry
NCT01859923	37	1/13/2020	1/13/2020	7/20/2013	Multidrug Resistant Tuberculosis	Drug / Drug / Drug	Completed	Phase 2	Interventional		Industry	Non-Randomized	Treatment	Yes	Otsuka will share data on an Otsuka-owned remotely accessible data sharing platform with Python and R analytical software. Research requests should be directed to clinicaltransparencyOtsuka-us.com	Philippines / South Africa	industry
NCT01859949	62	8/15/2015	8/15/2015	10/15/2002	Short Stature Born Small for Gestational Age (SGA)	Drug	Completed	Phase 4	Interventional		Industry		Treatment			Japan	industry
NCT01859962	38	12/15/2014	5/15/2014	5/15/2013	Chronic Hepatitis C	Drug / Drug / Drug / Drug / Drug / Drug	Completed	Phase 2	Interventional	Industry	Industry	Randomized	Treatment			United States	industry
NCT01859988	380	9/15/2014	5/15/2014	5/15/2013	Atopic Dermatitis	Drug / Drug	Completed	Phase 2	Interventional	Industry	Industry	Randomized	Treatment			Canada / Czechia / Germany / Hungary / Japan / Poland / United States	industry
NCT01860066	0	9/15/2014	9/15/2014	12/15/2013	Chronic Obstructive Pulmonary Disease	Drug / Drug	Withdrawn	Phase 3	Interventional		Industry	Randomized	Treatment			Argentina / Belgium / Colombia / Czech Republic / India	industry
NCT01860092	53	3/15/2020	3/15/2020	1/15/2014	Retinitis Pigmentosa		Terminated		Observational		Industry					United States	industry
NCT01860105	37	1/15/2013	1/15/2013	9/15/2012	Pharmacokinetics and Pharmacodynamics in Healthy Volunteers	Drug / Drug	Completed	Phase 1	Interventional		Industry	Randomized	Treatment			France	industry
NCT01860157	58	12/15/2016	11/15/2016	6/15/2013	Major Depressive Disorder	Device / Device	Completed		Interventional	Other / Industry	Other	Randomized	Treatment			Canada	industry
NCT01860170	28	3/15/2018	3/15/2016	4/15/2012	Hematological Malignancy	Drug / Drug / Drug	Completed	Phase 1/Phase 2	Interventional	Industry	Other	Non-Randomized	Prevention	No		United States	industry
NCT01860326	32	9/15/2011	9/15/2011	3/15/2011	Hepatic Insufficiency	Drug	Completed	Phase 1	Interventional		Industry					United States	industry
NCT01860417	25	4/15/2017	4/15/2017	4/15/2013	Degenerative Disc Disease / Intervertebral Disc Disease / Low Back Pain	Biological / Drug	Completed	Phase 1/Phase 2	Interventional	Industry / Other	Industry	Randomized	Treatment			Spain	industry
NCT01860482	39	5/15/2015	5/15/2015	4/15/2013	Reflux Esophagitis	Drug	Completed	Phase 4	Interventional		Industry		Treatment			Korea, Republic of	industry
NCT01860547	110	8/15/2009	6/15/2009	6/15/2008	Type 2 Diabetes / Atherosclerosis	Dietary Supplement / Dietary Supplement / Dietary Supplement / Dietary Supplement	Completed		Interventional	Other / Other / Other / Industry / Other / Other / Other	Other	Randomized	Prevention			Finland	industry
NCT01860560	0	1/15/2014	1/15/2014	5/15/2013	Mild-Moderate Obstructive Sleep Disordered Breathing	Device / Device	Withdrawn		Interventional		Industry	Randomized	Treatment			United States	industry
NCT01860612	500	12/31/2025	12/31/2025	10/15/2013	Full Aniridia / Partial Aniridia	Device	Recruiting		Interventional	Industry	Industry	Non-Randomized	Treatment			United States	industry
NCT01860625	36	2/15/2014	12/15/2013	4/15/2013	Alzheimer Disease	Drug / Drug	Completed	Phase 1	Interventional		Industry	Randomized	Treatment			Korea, Republic of	industry
NCT01860638	296	5/5/2017	1/13/2017	8/19/2013	Glioblastoma	Drug / Drug / Drug / Radiation / Drug / Drug	Completed	Phase 2	Interventional		Industry	Randomized	Treatment			Austria / Bulgaria / Canada / Croatia / Estonia / France / Greece / Italy / Latvia / Portugal / Romania / Spain / Sweden / Turkey / United Kingdom	industry
NCT01860703	50	7/15/2013	12/15/2012	11/15/2012	Prolonged QTc Interval	Drug / Drug / Drug / Drug	Completed	Phase 4	Interventional		Industry	Randomized	Treatment			United States	industry
NCT01860729	589	8/20/2015	5/29/2015	5/13/2013	Hypercholesterolemia	Drug / Drug	Completed	Phase 3	Interventional		Industry	Randomized	Treatment				industry
NCT01860846	106	2/15/2016	2/15/2016	5/15/2013	Crohn's Disease		Completed		Observational		Industry			No			industry
NCT01860976	489	6/30/2020	7/14/2015	6/17/2013	Psoriatic Arthritis	Drug / Drug	Completed	Phase 3	Interventional		Industry	Randomized	Treatment			Argentina / Brazil / Canada / Chile / Colombia / Czechia / France / Germany / Greece / Israel / Italy / Mexico / Peru / Poland / South Africa / Spain / United States	industry
NCT01860989	11	8/15/2014	8/15/2014	7/15/2013	Cure Rate	Drug / Drug / Drug / Drug	Completed	Phase 2	Interventional		Industry	Non-Randomized	Treatment			Thailand / Vietnam	industry
NCT01861028	44	12/15/2015	9/15/2015	2/15/2013	Osteoarthritis		Terminated		Observational		Industry			No		United States	industry
NCT01861054	20	3/1/2016	3/15/2015	2/15/2013	Breast Cancer	Drug	Terminated	Phase 2	Interventional		Industry		Treatment	No		United States	industry
NCT01861236	90	9/3/2018	9/3/2018	3/15/2013	Advanced Hormone Dependent Prostate Cancer	Drug	Completed		Observational [Patient Registry]		Industry					Argentina	industry
NCT01861249	6	4/15/2016	5/15/2014	7/15/2013	Ulcerative Colitis	Drug	Terminated	Phase 2	Interventional		Industry		Treatment			United States	industry
NCT01861340	20	7/15/2016	4/15/2016	5/15/2014	Myeloma	Drug	Completed	Early Phase 1	Interventional	Industry	Other		Basic Science	No		United States	industry
NCT01861444	45	3/15/2015	3/15/2015	3/15/2011	Hepatitis D, Chronic		Terminated		Observational		Industry					Romania	industry
NCT01861496	50	10/15/2021	10/15/2021	4/15/2013	Phase 1: Advanced or Refractory Solid Tumours / Phase 2 Part: Metastatic Breast Cancer, Prostate Cancer and Skin Cancer	Drug	Completed	Phase 1/Phase 2	Interventional		Industry		Treatment			Denmark	industry
NCT01861509	10	1/20/2016	1/20/2016	1/19/2014	Metastatic Breast Cancer / Stage IV Breast Cancer	Drug	Completed	Phase 1	Interventional		Industry		Basic Science	No		Israel / Thailand	industry
NCT01861522	473	12/15/2013	12/15/2013	4/15/2013	Perennial Allergic Rhinitis	Drug / Drug	Completed	Phase 3	Interventional		Industry	Randomized	Treatment			Japan	industry
NCT01861600	375	8/15/2009	8/15/2009	4/15/2009	Stool Composition	Other / Other / Other / Other / Other	Completed	Phase 3	Interventional		Industry	Randomized	Treatment			Philippines	industry
NCT01861626	45	6/15/2013	6/15/2013	5/15/2013	Healthy Volunteers	Drug / Drug	Completed	Phase 1	Interventional		Industry	Randomized	Treatment			Germany	industry
NCT01861704	177	4/15/2012	1/15/2012	4/15/2011	Hearing Loss	Device / Device	Completed		Interventional		Industry	Randomized				United States	industry
NCT01861795	40	3/15/2014	3/15/2014	6/15/2013	Non-invasive Ventilatory Support / Infant Respiratory Distress Syndrome	Other	Completed		Observational		Industry					Germany	industry
NCT01861847	71	12/15/2014	12/15/2014	2/15/2013	PTSD	Drug / Drug	Completed	Phase 2	Interventional		Industry	Randomized	Treatment			United States	industry
NCT01861886	73	9/30/2014	12/19/2013	1/31/2013	Contraception	Device	Completed		Interventional		Industry		Prevention			Netherlands / Spain	industry
NCT01861899	46	4/11/2019	7/5/2018	5/2/2013	Joint Dysfunction	Device	Completed		Observational		Industry			No		United States	industry
NCT01861925	50	7/15/2013	7/15/2013	6/15/2013	Corneal Topography		Completed		Observational	Other	Industry					Switzerland	industry
NCT01862003	24	8/2/2019	8/2/2019	5/15/2014	Metastatic Colorectal Cancer / Recurrent Colorectal Cancer	Drug / Drug / Drug / Drug / Drug	Completed	Phase 2	Interventional	Other / Industry / Other	Other		Treatment			United Kingdom	industry
NCT01862081	80	6/9/2017	6/9/2017	7/16/2013	Breast Cancer, Non-small Lung Cancer	Drug / Drug / Drug	Completed	Phase 1	Interventional		Industry	Non-Randomized	Treatment			Belgium / Canada / Spain / United States	industry
NCT01862224	21	7/15/2014	7/15/2014	7/15/2013	Rheumatoid Arthritis	Drug / Drug / Drug	Terminated	Phase 2	Interventional		Industry	Randomized	Treatment			Moldova, Republic of / United States	industry
NCT01862263	191	7/15/2015	7/15/2015	5/15/2013	Type 2 Diabetes Mellitus	Drug / Drug / Drug	Terminated	Phase 4	Interventional		Industry	Randomized	Treatment			Mexico	industry
NCT01862328	64	5/21/2018	5/21/2018	6/10/2013	Solid Tumors	Drug / Drug / Drug / Drug / Drug	Completed	Phase 1	Interventional		Industry	Non-Randomized	Other	Yes		United States	industry
NCT01862341	72	7/15/2013	7/15/2013	5/15/2013	Constipation	Dietary Supplement	Completed		Interventional	Other	Industry		Treatment			Philippines	industry
NCT01862367	30	6/26/2019	6/26/2019	5/17/2013	Congenital Bleeding Disorder / Congenital FXIII Deficiency	Drug	Completed		Observational		Industry					Canada / Hungary / Italy / Spain / United Kingdom / United States	industry
NCT01862601	20	3/15/2014	3/15/2014	9/15/2013	Healthy Subjects	Device	Completed	Phase 1	Interventional	Industry	Industry		Treatment			United Kingdom	industry
NCT01862640	433	3/15/2017	3/15/2017	7/11/2013	Agitation Associated With / Alzheimer's Disease / Alzheimer's Type / Mental Disorder / Nervous System Diseases	Drug / Drug	Completed	Phase 3	Interventional	Industry	Industry	Randomized	Treatment	Yes	Otsuka will share data on an Otsuka-owned remotely accessible data sharing platform with Python and R analytical software. Research requests should be directed to clinicaltransparencyOtsuka-us.com	Croatia / Germany / Russian Federation / Serbia / Spain / Ukraine / United States	industry
NCT01862666	30	1/15/2015	1/15/2015	5/15/2013	Barrett'S-associated Dysplasia / Intramucosal Adenocarcinoma		Completed		Observational		Industry					Netherlands	industry
NCT01862848	285	6/15/2015	6/15/2015	11/15/2012	Pain		Completed		Observational [Patient Registry]		Industry					United States	industry
NCT01862861	69	7/15/2013	7/15/2013	11/15/2012	Menopause		Completed		Observational		Industry					United States	industry
NCT01862874	1124	8/30/2017	8/30/2017	6/27/2013	Anogenital Human Papilloma Virus Infection / Condyloma Acuminata	Biological / Biological	Completed	Phase 3	Interventional		Industry	Randomized	Prevention	Yes			industry
NCT01862887	48	8/15/2013	8/15/2013	4/15/2013	Healthy	Drug / Drug / Drug	Completed	Phase 1	Interventional		Industry	Randomized	Basic Science			United States	industry
NCT01862900	14	8/15/2018	5/17/2016	4/27/2012	Metastatic Breast Cancer / Lung Metastases / Liver Metastases	Biological	Completed	Phase 1	Interventional	Other / Other / Industry	Other	Non-Randomized	Treatment	No		United States	industry
NCT01862939	52	9/15/2011	9/15/2011	4/15/2011	Type 2 Diabetes Mellitus	Drug / Drug	Completed	Phase 1	Interventional		Industry	Randomized	Treatment			United States	industry
NCT01862965	38	3/15/2019	2/7/2018	3/6/2013	Chronic Graft-versus-host Disease	Drug	Completed	Phase 2	Interventional	Industry / Other	Other		Treatment			Germany	industry
NCT01863069	77	10/15/2001	10/15/2001	1/15/2001	Multiple Sclerosis (MS)	Drug / Drug	Completed	Phase 1	Interventional	Industry	Industry	Randomized	Basic Science			United Kingdom	industry
NCT01863160	22	2/15/2014	1/15/2014	7/15/2013	Healthy	Drug / Drug	Completed	Phase 1	Interventional		Industry	Randomized	Screening			Israel	industry
NCT01863199	60	12/15/2015	11/15/2015	5/15/2013	Neovascular Age Related Macular Degeneration	Drug / Drug / Drug	Completed	Phase 4	Interventional	Industry	Other	Randomized	Treatment			United States	industry
NCT01863225	13	6/15/2013	6/15/2013	5/15/2013	Dyslipidemia / Coronary Artery Disease	Drug / Drug / Drug / Drug / Drug	Terminated	Phase 2	Interventional	Other	Industry	Non-Randomized	Basic Science			Australia	industry
NCT01863238	95	5/15/2016	5/15/2016	5/15/2013	Cystic Fibrosis	Other / Drug	Completed		Observational	Other	Industry					United States	industry
NCT01863368	105	6/15/2014	6/15/2014	9/15/2013	Dry Eye Syndrome	Other / Other / Other	Completed		Interventional		Industry	Randomized	Treatment				industry
NCT01863407	480	11/15/2014	11/15/2014	4/15/2013	Postoperative Ileus	Drug / Drug	Unknown status	Phase 3	Interventional		Industry	Randomized	Treatment			China	industry
NCT01863433	120	6/15/2013	6/15/2013	5/15/2013	Influenza, Human	Biological	Completed	Phase 4	Interventional		Industry		Prevention			United Kingdom	industry
NCT01863459	42	3/15/2017	3/15/2017	4/15/2013	Adult Attention Deficit Hyperactivity Disorder (ADHD) With Co-occuring Anxiety and Depressive Disorders	Drug / Drug	Completed	Phase 4	Interventional	Industry	Other	Randomized	Treatment			Canada	industry
NCT01863485	44	5/15/2016	10/15/2014	5/15/2013	Advanced Cancer	Drug	Completed	Phase 1	Interventional	Other	Industry		Treatment			China	industry
NCT01863589	436	7/15/2012	6/15/2007	2/15/2005	Hepatitis B	Drug	Completed		Observational		Industry						industry
NCT01863602	850	7/15/2016	7/15/2016	4/15/2009	Epilepsy	Drug	Completed		Observational		Industry						industry
NCT01863615	36	9/23/2011	9/23/2011	8/26/2011	Skin Infections (Acne)	Drug / Drug	Completed	Phase 1	Interventional		Industry	Randomized	Other			Mexico	industry
NCT01863654	32	5/26/2010	5/26/2010	5/16/2010	Asthma	Drug / Drug	Completed	Phase 1	Interventional		Industry	Randomized	Other				industry
NCT01863667	65	4/3/2014	4/3/2014	7/8/2013	Type 2 Diabetes Mellitus	Drug / Drug / Drug / Drug	Terminated	Phase 3	Interventional		Industry	Randomized	Treatment	Yes			industry
NCT01863680	178	10/15/2014	10/15/2014	7/15/2013	Luteal Hormone Supplementation in In-vitro Fertilization / Embryo Transfer	Drug / Drug / Drug / Drug	Completed	Phase 3	Interventional		Industry		Treatment			Japan	industry
NCT01863693	300	6/15/2018	6/15/2018	5/10/2013	Ovarian Cancer		Completed		Observational		Industry					United Kingdom	industry
NCT01863732	274	3/16/2018	3/16/2018	11/6/2013	Spondylitis, Ankylosing	Biological / Other	Completed	Phase 3	Interventional		Industry	Randomized	Treatment	Undecided		Belgium / Bulgaria / Canada / France / Germany / Italy / Mexico / Netherlands / Peru / Russian Federation / Taiwan / Turkey / United Kingdom / United States	industry
NCT01863745	15	10/4/2023	10/4/2023	6/25/2013	Gastrointestinal Stromal Tumors	Drug	Active, not recruiting	Phase 2	Interventional		Industry		Treatment			Japan	industry
NCT01863758	66	1/15/2015	1/15/2015	8/15/2013	Severe Haemophilia A	Biological	Completed	Phase 3	Interventional		Industry		Prevention	No		Austria / Bulgaria / Germany / Hungary / Poland / Romania / Slovakia / United Kingdom	industry
NCT01863771	144	1/29/2016	1/29/2016	3/15/2013	Colitis, Ulcerative	Drug / Other	Completed	Phase 3	Interventional		Industry	Randomized	Treatment			Japan	industry
NCT01863784	28	11/15/2013	11/15/2013	4/15/2013	Hepatic Impairment	Drug	Completed	Phase 1	Interventional		Industry		Treatment			United States	industry
NCT01863810	394	10/15/2014	10/15/2014	8/15/2013	Diabetic Neuropathy	Drug / Drug / Drug / Drug / Drug	Unknown status	Phase 3	Interventional		Industry	Randomized	Treatment			Korea, Republic of	industry
NCT01863823	350	9/15/2012	9/15/2012	8/15/2011	Oral Helicobacter Pylori	Drug / Drug	Completed	Phase 1/Phase 2	Interventional		Industry	Randomized	Treatment			China	industry
NCT01863849	120	9/17/2013	9/17/2013	8/22/2013	Influenza Prophylaxis	Biological	Completed	Phase 4	Interventional		Industry	Non-Randomized	Prevention	No		Hungary	industry
NCT01863888	70	1/15/2015	1/15/2015	10/15/2013	Multiple Sclerosis	Drug / Drug / Drug	Completed	Phase 3	Interventional		Industry	Non-Randomized	Treatment			Belgium / Germany / Netherlands	industry
NCT01863901	19	10/15/2013	7/15/2013	4/15/2013	Upper Limb Spasticity	Device	Completed		Interventional		Industry		Treatment			United States	industry
NCT01863953	112	12/15/2013	12/15/2013	6/15/2013	Glaucoma / Ocular Hypertension	Drug / Drug / Drug / Drug	Completed	Phase 2	Interventional		Industry	Randomized	Treatment			United States	industry
NCT01864005	60	3/15/2014	3/15/2014	5/15/2013	Non-ST or ST Elevation Acute Coronary Syndromes	Drug / Drug	Completed	Phase 4	Interventional		Industry	Randomized	Treatment			China	industry
NCT01864044	306		3/15/2011	9/15/2009	Lymphoedema		Completed		Observational		Industry						industry
NCT01864070	0		5/15/2018	5/15/2014	Liver Cancer	Other / Drug / Other	Withdrawn	Phase 1	Interventional	Other / Industry	Other		Treatment				industry
NCT01864083	30	8/29/2017	8/29/2017	5/15/2013	Breast Cancer	Procedure / Drug / Procedure / Procedure	Completed	Early Phase 1	Interventional	Industry	Other	Non-Randomized	Diagnostic			United States	industry
NCT01864148	419	3/15/2016	12/15/2015	8/15/2013	Multiple Sclerosis	Drug / Other / Drug	Completed	Phase 2	Interventional		Industry	Randomized	Treatment			Canada / Czech Republic / France / Hungary / Italy / Netherlands / Poland / Russian Federation / Serbia / Spain / United Kingdom / United States	industry
NCT01864174	1736	6/1/2016	6/1/2016	6/20/2013	Type 2 Diabetes Mellitus	Drug / Drug / Drug / Drug	Completed	Phase 4	Interventional		Industry	Randomized	Treatment			Canada / Czechia / Germany / Hungary / Poland / Puerto Rico / Romania / South Africa / United Kingdom / United States	industry
NCT01864226	44	1/15/2014	1/15/2014	6/15/2013	Healthy Volunteer	Drug / Drug	Completed	Phase 1	Interventional		Industry	Randomized				Netherlands	industry
NCT01864278	691	9/15/2016	7/15/2015	12/15/2012	Peripheral Artery Disease	Device	Completed		Observational [Patient Registry]	Industry	Industry					Austria / Belgium / France / Germany / Greece / Italy / Poland / Spain / Switzerland / United Kingdom	industry
NCT01864356	157	9/15/2014	9/15/2014	5/15/2013	Repeated IVF Failure	Drug / Drug	Completed	Phase 2	Interventional		Industry	Randomized	Treatment			United States	industry
NCT01864434	50	11/15/2014	11/15/2014	6/15/2013	Knee Prosthesis	Device / Device	Completed		Observational	Industry	Other					United States	industry
NCT01864486	20	10/13/2017	10/13/2017	4/15/2013	Retinitis Pigmentosa / Cone Rod Dystrophy / Choroideremia	Device	Completed		Interventional		Industry		Treatment			Austria / France / Germany	industry
NCT01864538	11	9/15/2015	9/15/2015	5/15/2013	Metastatic Melanoma	Drug	Terminated	Phase 2	Interventional		Industry		Treatment			Canada / United States	industry
NCT01864746	1250	11/15/2023	10/15/2020	11/15/2013	Breast Cancer / Hormonreceptor Positive / Her2-normal / Postneoadjuvant Treatment With CDK 4/6 Inhibitor / CPS-EG Score	Drug / Drug	Active, not recruiting	Phase 3	Interventional	Industry / Other / Other / Other	Other	Randomized	Treatment			Australia / Austria / Canada / France / Germany / Ireland / Japan / Korea, Republic of / Spain / United Kingdom / United States	industry
NCT01864863	28	5/15/2013	5/15/2013	4/15/2013	Pulmonary Arterial Hypertension	Drug / Drug	Completed	Phase 1	Interventional		Industry	Randomized	Treatment	No		Korea, Republic of	industry
NCT01864915	60	10/15/2014	10/15/2014	6/15/2013	Bowel Cleansing / Colon Capsule Completion Times	Drug / Procedure	Completed	Phase 3	Interventional	Other / Industry	Other	Randomized	Diagnostic	Yes		Canada	industry
NCT01864928	192	12/31/2016	12/31/2016	7/15/2013	Acute Ischemic Stroke		Completed		Observational [Patient Registry]	Industry	Other						industry
NCT01865084	331	3/15/2016	12/15/2015	9/15/2013	Muscular Dystrophy, Duchenne	Drug / Drug	Terminated	Phase 3	Interventional		Industry	Randomized	Treatment	Yes	A research proposal must be approved by an independent review panel and researchers must sign a data sharing agreement.	Argentina / Belgium / Canada / France / Germany / Italy / Japan / Korea, Republic of / Netherlands / Puerto Rico / Russian Federation / Spain / Taiwan / Turkey / United Kingdom / United States	industry
NCT01865188	0	4/15/2015	4/15/2015	4/15/2014	Hypertension	Drug / Drug / Drug / Drug	Withdrawn	Phase 3	Interventional		Industry	Randomized	Treatment				industry
NCT01865279	64	4/15/2006	4/15/2006	12/15/2005	Diabetes / Diabetes Mellitus, Type 1 / Diabetes Mellitus, Type 2	Drug / Drug / Drug / Drug	Completed	Phase 1	Interventional		Industry	Randomized	Treatment			Germany	industry
NCT01865292	40	11/15/2006	11/15/2006	8/15/2006	Diabetes / Diabetes Mellitus, Type 1 / Diabetes Mellitus, Type 2	Drug / Drug	Completed	Phase 1	Interventional		Industry	Randomized	Treatment			Germany	industry
NCT01865305	59	2/15/2007	2/15/2007	9/15/2006	Diabetes / Diabetes Mellitus, Type 1 / Diabetes Mellitus, Type 2	Drug / Drug / Drug / Drug / Drug / Drug / Drug / Drug / Drug	Completed	Phase 1	Interventional		Industry	Randomized	Treatment			Germany	industry
NCT01865318	36	1/15/2007	1/15/2007	9/15/2006	Diabetes / Diabetes Mellitus, Type 1	Drug	Completed	Phase 1	Interventional		Industry	Randomized	Treatment			Germany	industry
NCT01865331	32	3/15/2007	3/15/2007	12/15/2006	Diabetes / Healthy	Drug / Drug / Drug	Completed	Phase 1	Interventional		Industry	Randomized	Treatment			Germany	industry
NCT01865474	122	6/15/2016	6/15/2016	5/15/2013	Type 2 Diabetes Mellitus	Drug / Drug	Completed	Phase 4	Interventional		Industry	Randomized	Treatment			Indonesia	industry
NCT01865552	138	8/15/2013	8/15/2013	5/15/2013	Healthy	Biological / Biological / Biological	Completed	Phase 1	Interventional		Industry	Randomized	Other			Germany	industry
NCT01865591	30		7/15/2013	4/15/2012	Uncontrolled Hypertension	Device	Unknown status	Early Phase 1	Interventional		Industry		Treatment			Czech Republic	industry
NCT01865747	658	1/15/2021	5/22/2015	6/15/2013	Renal Cell Carcinoma	Drug / Drug	Completed	Phase 3	Interventional		Industry	Randomized	Treatment			Argentina / Australia / Austria / Belgium / Canada / Chile / Czechia / Denmark / Finland / France / Germany / Hungary / Ireland / Italy / Korea, Republic of / Netherlands / Poland / Portugal / Russian Federation / Slovakia / Spain / Sweden / Taiwan / Turkey / United Kingdom / United States	industry
NCT01865786	99	3/13/2018	3/13/2018	1/1/2013	HIV Infection		Completed		Observational		Industry					United States	industry
NCT01865799	64186	1/22/2018	1/22/2018	4/22/2013	Pre-exposure Prophylaxis for Prevention of HIV Infection		Completed		Observational		Industry					United States	industry
NCT01865812	27	9/12/2016	8/13/2014	12/3/2013	Primary Biliary Cirrhosis	Drug	Completed	Phase 2	Interventional		Industry		Basic Science			United States	industry
NCT01865968	239	9/15/2012	12/15/2011	10/15/2008	Hepatitis A	Biological / Biological	Completed	Phase 4	Interventional		Industry	Randomized	Prevention			China	industry
NCT01866007	141	10/9/2013	9/20/2013	5/9/2013	Healthy	Drug / Drug / Drug / Drug	Completed	Phase 1	Interventional		Industry	Randomized	Treatment			United States	industry
NCT01866033	8	8/15/2013	8/15/2013	6/15/2013	Healthy Volunteer	Drug / Drug / Drug / Drug	Completed	Phase 1	Interventional	Industry	Industry		Treatment			Belgium	industry
NCT01866111	437	10/31/2021	4/5/2021	7/31/2013	Partial Epilepsy	Drug / Drug	Completed	Phase 2	Interventional		Industry	Randomized	Treatment			Australia / Bulgaria / Czechia / France / Germany / Hungary / Israel / Korea, Republic of / Poland / Romania / Serbia / Spain / Thailand / Ukraine / United States	industry
NCT01866150	476	3/15/2014	10/15/2013	4/15/2013	Rheumatoid Arthritis		Completed		Observational		Industry					United Kingdom	industry
NCT01866163	426	11/15/2013	10/15/2013	6/15/2013	Psoriasis Vulgaris	Drug / Drug	Completed	Phase 3	Interventional		Industry	Randomized	Treatment			United States	industry
NCT01866176	24	8/15/2013	5/15/2013	10/15/2011	Knee Osteoarthritis	Device / Device / Device	Completed		Interventional	Other / Other / Industry	Other	Randomized	Treatment			Canada	industry
NCT01866254	45	10/22/2018	12/4/2017	5/15/2013	Pain	Drug / Drug	Completed	Early Phase 1	Interventional	Industry	Other	Randomized	Treatment			United States	industry
NCT01866267	31	6/15/2014	12/15/2013	1/15/2013	Human Immunodeficiency Virus / AIDS	Drug	Completed	Phase 4	Interventional	Industry	Other		Treatment			United States	industry
NCT01866293	11	8/18/2016	8/18/2016	5/28/2013	Relapsed or Refractory Multiple Myeloma	Drug	Completed	Phase 1/Phase 2	Interventional	Industry	Other		Treatment			United States	industry
NCT01866306	59	1/18/2016	12/25/2015	10/22/2013	Asthma	Biological / Drug	Completed	Phase 1	Interventional	Other	Industry	Non-Randomized	Diagnostic	Yes			industry
NCT01866319	834	6/3/2019	3/3/2015	8/28/2013	Melanoma	Biological / Biological	Completed	Phase 3	Interventional		Industry	Randomized	Treatment	Yes			industry
NCT01866436	59	1/15/2012	12/15/2011	10/15/2011	Focus of Study: Cognitive Surgical Skill Acquisition	Other / Other	Completed		Interventional	Industry / Other / Other	Other	Randomized				United Kingdom	industry
NCT01866462	10	7/15/2014	7/15/2014	5/15/2013	Type 2 Diabetes	Other	Completed	Early Phase 1	Interventional	Other	Industry	Randomized	Prevention			United States	industry
NCT01866475	125	7/15/2016	7/15/2016	11/15/2014	Intraosseous Vascular Access	Device	Completed		Interventional		Industry	Randomized				United States	industry
NCT01866501	10	5/15/2013	5/15/2013	5/15/2013	Intraosseous Vascular Access	Procedure / Device	Completed		Interventional		Industry					United States	industry
NCT01866514	5	6/15/2013	6/15/2013	5/15/2013	Intraosseous Vascular Access	Procedure / Drug / Device	Completed		Interventional		Industry					United States	industry
NCT01866553	20	5/1/2016	4/8/2016	4/15/2013	Chronic Myeloid Leukemia	Drug / Drug	Terminated	Phase 2	Interventional	Other / Industry / Industry	Other		Treatment			Denmark / Finland / Netherlands / Norway / Sweden	industry
NCT01866592	81	10/27/2016	8/8/2016	4/15/2013	Psoriasis / Cardiovascular Disease	Drug	Completed	Phase 4	Interventional	Industry	Other		Treatment			United States	industry
NCT01866709	32	8/15/2013	7/15/2013	5/15/2013	Hyperkalemia	Drug / Drug	Terminated	Phase 4	Interventional		Industry	Randomized	Supportive Care			United States	industry
NCT01866748	170	4/15/2014	4/15/2014	5/15/2013	Diabetes / Diabetes Mellitus, Type 2 / Healthy	Drug / Drug / Drug / Drug	Completed	Phase 1	Interventional		Industry	Randomized	Treatment			Germany	industry
NCT01866904	9284	3/31/2017	3/31/2017	6/19/2013	Stable Coronary Artery Disease (CAD), Myocardial Infarction		Terminated		Observational		Industry					Argentina / Australia / Belgium / Brazil / Canada / China / Colombia / Denmark / Finland / France / Germany / India / Italy / Japan / Korea, Republic of / Mexico / Netherlands / Norway / Portugal / Romania / Spain / Turkey / United Kingdom / United States / Venezuela	industry
NCT01866930	453	8/27/2015	8/27/2015	7/11/2013	Chronic Hepatitis C Infection	Biological / Drug / Drug	Completed	Phase 3	Interventional		Industry	Non-Randomized	Treatment			Argentina / Belgium / Canada / France / Germany / Italy / Mexico / Poland / Russian Federation / Spain / United Kingdom / United States	industry
NCT01867008	55	11/15/2016	11/15/2016	8/15/2013	Hearing Loss	Device	Completed		Interventional		Industry		Treatment			United States	industry
NCT01867021	2902	12/15/2013	12/15/2013	5/15/2013	Influenza	Biological / Biological	Completed	Phase 4	Interventional	Industry	Industry	Randomized	Prevention			Czech Republic / Philippines / South Africa / Thailand	industry
NCT01867086	1	4/8/2016	4/15/2016	6/15/2013	Stage III Ovarian Cancer / Stage IV Ovarian Cancer	Biological / Drug / Drug	Completed	Phase 2	Interventional		Industry		Treatment			United States	industry
NCT01867125	1081	1/2/2017	1/2/2017	7/31/2013	Asthma	Drug / Drug	Completed	Phase 3	Interventional		Industry	Randomized	Treatment			Argentina / Australia / Belgium / Canada / Chile / Colombia / Czechia / France / Germany / Hungary / Israel / Italy / Japan / Korea, Republic of / Mexico / New Zealand / Poland / Romania / Russian Federation / Serbia / Slovakia / South Africa / Spain / Turkey / Ukraine / United Kingdom / United States	industry
NCT01867164	160	12/15/2008	12/15/2008	12/15/2007	Vaginitis / Infectious Vaginosis	Drug / Drug	Completed	Phase 3	Interventional		Industry	Randomized	Treatment			Mexico	industry
NCT01867190	24	3/15/2016	3/15/2016	5/15/2013	Critical Limb Ischemia	Biological	Completed	Phase 2	Interventional		Industry		Treatment			United States	industry
NCT01867216	66	1/15/2014	1/15/2014	6/15/2013	Diabetes Mellitus, Type 2	Drug / Drug	Completed	Phase 1	Interventional		Industry	Randomized	Basic Science			United States	industry
NCT01867307	39	10/15/2015	10/15/2015	6/15/2013	Diabetes Mellitus, Type 2 / Healthy	Drug / Drug	Completed	Phase 2	Interventional	Industry	Industry	Non-Randomized	Treatment			United States	industry
NCT01867476	8	2/15/2013	2/15/2013	1/15/2013	Medication Adherence	Other	Completed		Observational	Industry	Other					United States	industry
NCT01867580	181	11/15/2015	8/15/2015	5/15/2013	Wounds and Injuries	Device / Device	Completed		Interventional		Industry	Randomized	Treatment			United States	industry
NCT01867658	207	4/15/2014	4/15/2014	6/15/2013	Pulmonary Disease	Device	Completed		Interventional		Industry		Treatment	No		United States	industry
NCT01867697	173	3/15/2019	3/15/2019	5/15/2012	Metastatic Colorectal Cancer	Drug / Drug / Drug / Drug / Drug	Completed	Phase 2	Interventional	Industry	Other	Randomized	Basic Science			Denmark / Norway / Sweden	industry
NCT01867710	164	6/5/2018	4/20/2015	7/16/2013	Prostate Cancer	Drug / Drug / Drug / Drug / Drug	Completed	Phase 2	Interventional		Industry	Randomized	Treatment			Belgium / Germany / Hungary / United Kingdom	industry
NCT01867736	72	7/15/2014	1/15/2014	7/15/2012	Atherosclerosis / Arteriosclerosis / Vascular Disease / Peripheral Artery Disease	Device / Device	Completed		Interventional		Industry	Randomized	Treatment			Austria / Belgium / Germany	industry
NCT01867762	211	9/1/2014	8/6/2014	9/9/2013	Chronic Obstructive Pulmonary Disease	Drug / Drug	Completed	Phase 2	Interventional		Industry	Randomized	Treatment			Belgium / Canada / Czechia / Germany / Hungary / Netherlands / Poland / Romania / Russian Federation / United Kingdom / United States	industry
NCT01867866	44	6/15/2016	10/15/2013	5/15/2013	Advanced Solid Tumors	Drug / Drug	Completed	Phase 1	Interventional		Industry	Randomized	Treatment			United States	industry
NCT01867879	44	4/15/2015	8/15/2014	6/15/2013	Advanced Solid Tumors (Excluding Breast Cancer)	Drug / Drug	Completed	Phase 1	Interventional		Industry	Non-Randomized	Treatment			United States	industry
NCT01867957	20	12/15/2009	12/15/2009	2/15/2009	Anthrax	Biological / Biological / Biological / Biological	Completed	Phase 1	Interventional	Industry / Other	Other	Randomized	Prevention			Korea, Republic of	industry
NCT01867983	2540	3/15/2016	3/15/2016	8/15/2013	Cigarette Smoking / Overweight / Obesity	Behavioral / Behavioral	Completed		Interventional	Industry / Other	Industry	Randomized	Treatment			United States	industry
NCT01867996	18	9/26/2013	9/26/2013	6/11/2013	Obstetric Labour, Premature	Drug / Drug	Completed	Phase 1	Interventional		Industry	Randomized	Treatment	Yes		United States	industry
NCT01868009	287	7/15/2013	7/15/2013	5/15/2013	Pulmonary Disease, Chronic Obstructive	Device / Device	Completed	Phase 3	Interventional		Industry	Randomized	Treatment			United States	industry
NCT01868022	65	10/24/2017	10/24/2017	10/9/2013	Neoplasms	Drug / Drug / Drug / Drug / Drug / Drug	Completed	Phase 1	Interventional		Industry	Non-Randomized	Treatment	Yes	Access is provided after a research proposal is submitted and has received approval from the Independent Review Panel and after a Data Sharing Agreement is in place. Access is provided for an initial period of 12 months but an extension can be granted, when justified, for up to another 12 months.	Belgium / Denmark / Netherlands / Russian Federation / Spain / United Kingdom / United States	industry
NCT01868035	15	10/15/2012	10/15/2012	5/15/2000	Lymphoma, Non-Hodgkin	Drug	Completed	Phase 2	Interventional		Industry		Treatment	Yes			industry
NCT01868048	0		6/15/2017		Spasticity / Multiple Sclerosis	Drug / Drug	Withdrawn	Phase 3	Interventional		Industry	Randomized	Supportive Care				industry
NCT01868061	1068	1/2/2017	1/2/2017	7/31/2013	Asthma	Drug / Drug	Completed	Phase 3	Interventional		Industry	Randomized	Treatment			Argentina / Australia / Belgium / Bulgaria / Canada / Czechia / France / Germany / Hungary / Israel / Italy / Japan / Korea, Republic of / Mexico / New Zealand / Peru / Poland / Romania / Russian Federation / Serbia / Slovakia / South Africa / Spain / Ukraine / United Kingdom / United States	industry
NCT01868087	30	3/15/2016	3/15/2016	7/15/2013	Bladder Cancer / Radical Cystectomy / Urinary Bladder Neoplasms / Surgery	Dietary Supplement / Dietary Supplement	Completed	Early Phase 1	Interventional	Other / Industry	Other	Randomized	Treatment			United States	industry
NCT01868126	91	9/15/2013	8/15/2013	5/15/2013	Open-angle Glaucoma or Ocular Hypertension	Drug / Drug / Other	Completed	Phase 2	Interventional		Industry	Randomized	Treatment			United States	industry
NCT01868191	22	12/15/2014	12/15/2014	7/15/2013	Diabetic Neuropathies	Drug / Drug	Unknown status	Phase 3	Interventional	Industry	Other	Randomized	Treatment			Germany	industry
NCT01868308	589	6/15/2015	2/15/2015	1/15/2013	Preterm Labor / Preterm Contractions / Abdominal Cramping / Back Pain / Vaginal Pressure / Vaginal Bleeding		Completed		Observational	Industry	Other					United States	industry
NCT01868360	2	10/15/2015	10/15/2015	6/15/2013	Corneal Neovascularization	Drug / Other	Terminated	Phase 1	Interventional	Industry	Other	Randomized	Treatment			United States	industry
NCT01868438	60	1/15/2014	10/15/2013	5/15/2013	Malaria	Drug / Drug	Completed	Phase 1	Interventional	Industry	Other	Randomized	Treatment			Korea, Republic of	industry
NCT01868451	118	5/15/2026	5/15/2026	5/15/2013	Hodgkin Lymphoma	Drug / Drug / Drug / Drug / Radiation / Procedure / Radiation	Active, not recruiting		Interventional	Industry / Other / Other / Other	Other	Non-Randomized	Treatment			United States	industry
NCT01868477	28	4/5/2017	3/22/2017	1/28/2014	Low and Int 1-risk Myelodysplastic Syndrome	Drug / Drug / Drug	Completed	Phase 2	Interventional		Industry	Randomized	Treatment			Algeria / Argentina / Canada / China / Germany / Italy / Korea, Republic of / Spain / Sweden / United Kingdom	industry
NCT01868516	1635	6/15/2014	6/15/2014	5/15/2013	Overactive Bladder	Drug / Drug	Completed	Phase 2	Interventional		Industry	Randomized	Treatment			United States	industry
NCT01868529	63	6/15/2008	6/15/2008	1/15/2008	Diabetes / Diabetes Mellitus, Type 1	Drug / Drug	Completed	Phase 1	Interventional		Industry	Randomized	Treatment			Germany	industry
NCT01868542	46	5/15/2015	5/15/2015	6/15/2013	Diabetes / Diabetes Mellitus, Type 2	Drug	Completed	Phase 4	Interventional		Industry	Randomized	Treatment			Korea, Republic of	industry
NCT01868555	32	2/15/2008	2/15/2008	12/15/2007	Diabetes / Healthy	Drug / Drug / Drug / Drug	Completed	Phase 1	Interventional		Industry	Randomized	Treatment			Japan	industry
NCT01868568	55	8/15/2008	8/15/2008	4/15/2008	Diabetes / Diabetes Mellitus, Type 1	Drug / Drug / Drug / Drug / Drug / Drug / Drug / Drug	Completed	Phase 1	Interventional		Industry	Randomized	Treatment			Germany	industry
NCT01868581	58	8/15/2008	8/15/2008	5/15/2008	Diabetes / Healthy	Drug / Drug	Completed	Phase 1	Interventional		Industry	Randomized	Treatment			Germany	industry
NCT01868594	200	7/10/2016	7/15/2016	5/7/2013	Type I Diabetes Mellitus	Drug / Drug	Completed	Phase 4	Interventional		Industry	Randomized	Supportive Care			Russian Federation	industry
NCT01868620	28	3/15/2017	6/15/2016	5/15/2013	Progressive Keratoconus	Device / Device	Terminated		Interventional	Industry / Other	Other	Randomized	Treatment			France	industry
NCT01868646	190	6/15/2016	6/15/2016	5/7/2013	Type II Diabetes Mellitus	Drug / Drug	Completed	Phase 4	Interventional		Industry	Randomized	Supportive Care			Russian Federation	industry
NCT01868685	0	1/15/2015	1/15/2015	4/15/2014	Mechanical Ventilation	Drug / Drug	Withdrawn	Phase 2	Interventional		Industry	Randomized					industry
NCT01868724	362	9/15/2014	9/15/2014	6/15/2013	Acute Kidney Injury		Completed		Observational		Industry					Austria / Belgium / Germany / Spain / United Kingdom / United States	industry
NCT01868841	45	10/15/2014	9/15/2014	12/15/2013	Heart Failure / Cardiomyopathy	Drug / Other	Completed	Phase 4	Interventional	Industry	Other	Randomized	Diagnostic			United States	industry
NCT01868893	20	1/15/2014	1/15/2014	8/15/2013	Chronic Lymphocytic Leukemia	Drug / Drug	Completed	Phase 2	Interventional		Industry		Treatment			United States	industry
NCT01868945	59	6/15/2014	6/15/2014	4/15/2013	Pre-frail Elderly / Frail Elderly	Dietary Supplement / Dietary Supplement / Dietary Supplement / Dietary Supplement	Completed	Phase 1	Interventional		Industry	Randomized				Netherlands	industry
NCT01868958	26	6/15/2015	6/15/2015	1/15/2013	Cervical Spondylosis With Myelopathy		Completed		Observational	Industry	Other					United States	industry
NCT01868971	60	10/15/2013	10/15/2013	4/15/2013	Colon Cancer / Bowel Cancer / Colorectal Cancer	Device	Completed		Interventional		Industry		Screening			Israel	industry
NCT01868984	10	6/15/2015	6/15/2015	5/15/2013	Fistula Stenosis	Drug / Procedure	Terminated	Phase 2	Interventional	Industry	Other	Randomized	Treatment			United States	industry
NCT01868997	88	2/22/2017	3/15/2016	7/15/2013	Thyroid Associated Ophthalmopathies / Thyroid-Associated Ophthalmopathy	Drug / Drug	Completed	Phase 2	Interventional		Industry	Randomized	Treatment	Undecided		Germany / Italy / United Kingdom / United States	industry
NCT01869062	348	5/19/2016	5/19/2016	6/15/2013	Heart Failure	Device / Device	Completed		Interventional		Industry	Randomized	Other			Canada	industry
NCT01869101	560	2/15/2014	2/15/2014	6/15/2013	Prediabetes		Unknown status		Observational		Industry						industry
NCT01869244	18	9/15/2016	9/15/2016	4/15/2013	Patient Satisfaction		Completed		Observational		Industry			No		Finland	industry
NCT01869309	400	12/15/2016	12/15/2015	1/15/2014	Coronary Artery Disease	Drug / Drug	Unknown status	Phase 4	Interventional	Industry	Other	Randomized	Treatment			United States	industry
NCT01869400	83	2/15/2017	12/15/2016	4/15/2013	Recurrent Ovarian Cancer		Completed		Observational		Industry			Undecided		Germany	industry
NCT01869439	40	12/15/2013	6/15/2013	5/15/2013	External Wounds Measured for Length by Width Using a Ruler	Device / Device / Device / Device	Completed		Interventional		Industry		Other			United States	industry
NCT01869491	1107	5/15/2014	5/15/2014	6/15/2013	Gastroesophageal Reflux Disease / Dyspepsia	Drug / Drug	Completed	Phase 3	Interventional		Industry	Randomized	Treatment			China	industry
NCT01869686	12	9/15/2013	9/15/2013	6/15/2013	Healthy Volunteer	Biological	Completed	Phase 1	Interventional		Industry					United States	industry
NCT01869738	310	8/15/2015	8/15/2015	6/15/2013	ST Elevation Myocardial Infarction	Device / Device	Terminated		Interventional		Industry	Randomized	Treatment			Belgium / Czech Republic / Estonia / Finland / France / Germany / Israel / Netherlands / Poland / Spain / United Kingdom / United States	industry
NCT01869881	151	1/28/2015	11/17/2014	2/1/2013	Diabetic Nephropathy	Drug / Drug	Completed	Phase 4	Interventional		Industry	Randomized	Treatment			Korea, Republic of	industry
NCT01869933	10	6/15/2013	6/15/2013	4/15/2013	Proliferative Diabetic Retinopathy (PDR)	Drug	Completed	Phase 1	Interventional		Industry	Non-Randomized	Treatment			Bangladesh	industry
NCT01869946	20	5/15/2013	5/15/2013	8/15/2012	Osteoarthritis, Hip	Drug	Completed		Observational	Industry / Other	Other					United Kingdom	industry
NCT01869959	47	12/15/2009	6/15/2009	4/15/2009	Diabetes Mellitus, Type 2	Drug / Drug	Completed	Phase 1	Interventional		Industry	Randomized	Basic Science			United States	industry
NCT01869972	32	12/15/2015	12/15/2015	5/15/2013	Phenylketonuria / Hyperphenylalaninemia		Completed		Observational	Other / Other / Industry	Other					Canada	industry
NCT01869985	30	1/15/2014	9/15/2013	8/15/2013	Healthy	Drug	Completed	Phase 1	Interventional		Industry	Randomized	Treatment			Korea, Republic of	industry
NCT01870037	13	2/17/2018	6/15/2017	1/15/2013	Overactive Bladder	Drug / Drug	Completed	Phase 1	Interventional	Industry	Industry	Randomized	Other	No		United States	industry
NCT01870102			8/15/2013		Healthy Males	Drug / Drug	Completed	Phase 1	Interventional		Industry	Randomized					industry
NCT01870245	4		6/15/2013	5/15/2013	Healthy Volunteer	Drug / Drug	Terminated	Phase 1	Interventional		Industry	Randomized	Treatment			United States	industry
NCT01870284	0	4/15/2018	4/15/2016	7/15/2014	Spondylitis, Ankylosing	Drug / Drug / Drug	Withdrawn	Phase 3	Interventional		Industry	Randomized	Treatment			Argentina / Belgium / Canada / Czech Republic / France / Germany / Hungary / Mexico / Netherlands / Poland / Russian Federation / Spain / Ukraine / United Kingdom / United States	industry
NCT01870297	72	12/15/2014	12/15/2014	6/15/2013	Type 2 Diabetes Mellitus	Drug / Drug / Drug	Completed	Phase 1	Interventional		Industry	Randomized	Basic Science			United States	industry
NCT01870336	22	5/15/2014	5/15/2014	9/15/2012	Osteoarthritis, Knee	Device	Completed		Interventional	Other / Other / Industry	Other	Randomized	Treatment			Canada	industry
NCT01870349	46	9/15/2011	8/15/2011	12/15/2010	Peri-implantitis	Procedure	Completed		Observational	Industry / Other	Other					United States	industry
NCT01870362	28	7/15/2014	7/15/2014	6/15/2013	Chronic Periodontitis	Drug / Drug	Completed	Phase 3	Interventional	Other	Industry	Randomized	Treatment			India	industry
NCT01870388	16	7/15/2013	7/15/2013	6/15/2013	Liver Diseases / Hepatic Insufficiency	Drug	Completed	Phase 1	Interventional		Industry	Non-Randomized	Basic Science			United States	industry
NCT01870401	442	6/22/2021	5/17/2018	6/3/2013	Critical Limb Ischemia	Device / Device	Completed		Interventional	Industry	Industry	Randomized	Treatment			Austria / Belgium / Canada / Germany / Italy / Japan / Switzerland / United States	industry
NCT01870427	20	8/15/2016	8/15/2015	6/15/2013	Macular Edema With Central Retinal Vein Occlusions	Drug	Completed	Phase 4	Interventional	Industry	Other		Treatment			United States	industry
NCT01870440	10	2/15/2015	2/15/2015	5/15/2013	Macular Edema / Uveitis	Drug	Completed	Phase 4	Interventional	Industry	Other		Treatment			United States	industry
NCT01870505	52	2/28/2022	2/28/2022	5/15/2013	Metastatic or Locally-advanced Unresectable Breast Cancer	Drug / Drug / Drug	Completed	Phase 1	Interventional	Industry	Other	Non-Randomized	Treatment			United States	industry
NCT01870570	48	12/15/2013	11/15/2013	6/15/2013	Glycaemia / Insulinemia	Other / Other / Other / Other / Other / Other / Other	Completed		Interventional	Other / Industry / Other	Industry	Randomized	Basic Science			Australia / Canada / France	industry
NCT01870609	344	1/15/2016	1/15/2016	9/15/2013	Malignant Pleural Mesothelioma	Drug / Drug	Terminated	Phase 2	Interventional		Industry	Randomized	Treatment			Australia / Belgium / Canada / France / Italy / Japan / Netherlands / New Zealand / Norway / Poland / South Africa / Spain / Sweden / United Kingdom / United States	industry
NCT01870674	127	4/15/2015	4/15/2015	8/15/2013	Healthy	Drug / Drug / Drug	Completed	Phase 1	Interventional		Industry	Randomized	Basic Science			Korea, Republic of	industry
NCT01870687	96	10/15/2014	10/15/2014	6/15/2013	Premenstrual Syndrome / Mastodynia	Drug / Drug	Terminated	Phase 3	Interventional		Industry	Randomized	Treatment			Germany	industry
NCT01870726	43	12/23/2016	12/23/2016	1/9/2014	c-MET Inhibitor; PI3K Inhibitor, PTEN Mutations, Homozygous Del. of PTEN or PTEN Neg. by IHC, c-Met Ampli. by FISH, INC280, BKM120, Buparlisib; Recurrent GBM	Drug / Drug	Terminated	Phase 1/Phase 2	Interventional		Industry	Non-Randomized	Treatment	Undecided		Germany / Netherlands / Spain / Switzerland / United States	industry
NCT01870739	115	6/15/2015	6/15/2015	10/15/2013	Hypertension	Drug / Drug / Other / Other / Drug	Completed	Phase 2	Interventional		Industry	Randomized	Treatment			Germany / Switzerland / United Kingdom	industry
NCT01870778	6600	2/1/2017	1/23/2017	10/2/2013	Acute Heart Failure	Drug / Drug	Completed	Phase 3	Interventional		Industry	Randomized	Treatment			Argentina / Australia / Austria / Belgium / Brazil / Bulgaria / Canada / Chile / Colombia / Czechia / Denmark / France / Germany / Greece / Hungary / Ireland / Israel / Italy / Mexico / Netherlands / Norway / Peru / Poland / Portugal / Puerto Rico / Romania / Russian Federation / Slovakia / South Africa / Spain / Sweden / Switzerland / Turkey / United Kingdom / United States	industry
NCT01870843	261	5/15/2015	5/15/2015	3/15/2014	Depressive Disorder, Major	Drug	Completed	Phase 4	Interventional		Industry		Treatment			China	industry
NCT01870856	187	10/15/2013	10/15/2013	7/15/2013	Lid Wiper Epitheliopathy	Device / Device / Device	Terminated		Interventional		Industry	Randomized	Treatment				industry
NCT01870869	1951	11/30/2015	11/30/2015	5/29/2013	Breast Augmentation / Breast Reconstruction / Breast Implant Revision	Device	Terminated		Interventional		Industry	Non-Randomized	Treatment			United States	industry
NCT01870895	577	2/15/2014	2/15/2014	2/15/2013	Diarrhea-predominant Irritable Bowel Syndrome	Drug / Drug	Completed	Phase 3	Interventional		Industry	Randomized	Treatment			Japan	industry
NCT01870908	664	3/15/2015	3/15/2015	8/15/2012	Rheumatoid Arthritis	Drug / Drug	Completed		Observational		Industry					Japan	industry
NCT01870921	2004	9/30/2015	9/30/2015	6/26/2013	Acute Coronary Syndrome	Drug	Completed	Phase 4	Interventional		Industry		Treatment			China	industry
NCT01870986	210	2/15/2014	2/15/2014	5/15/2013	Healthy	Biological / Biological / Biological	Completed	Phase 1	Interventional		Industry	Randomized	Basic Science			Belgium / United States	industry
NCT01870999	41	10/15/2008	10/15/2008	11/15/2007	Schizophrenia	Drug / Drug	Completed	Phase 1	Interventional		Industry	Randomized	Treatment			United States	industry
NCT01871038	2268	6/15/2012	6/15/2012	7/15/2009	Rotavirus / Acute Gastroenteritis		Completed		Observational	Industry / Other	Other					United States	industry
NCT01871064	1571	9/15/2015	9/15/2013	12/15/2012	Residual Curarization	Device	Completed		Observational	Industry	Other					China	industry
NCT01871077	30	12/15/2013	12/15/2013	9/15/2013	Healthy	Drug	Completed	Phase 1	Interventional		Industry		Treatment				industry
NCT01871090	99	7/15/2015	4/15/2015	9/15/2013	Heart Disease / Cardiovascular Disease / Heart Failure / Arrhythmias, Cardiac	Device	Completed		Interventional		Industry	Non-Randomized	Diagnostic	No		United States	industry
NCT01871142	12	6/15/2014	6/15/2013	3/15/2013	Hypoxia	Drug / Drug / Drug	Completed	Phase 1/Phase 2	Interventional	Industry	Other	Randomized	Prevention			United States	industry
NCT01871194	3400	9/15/2017	1/15/2016	5/15/2013	Atrial Fibrillation / Deep Vein Thrombosis / Pulmonary Embolism		Completed		Observational [Patient Registry]	Industry	Other					United Kingdom	industry
NCT01871285	39	7/15/2014	7/15/2014	6/15/2013	Pain	Drug / Drug / Drug / Drug / Drug	Completed	Phase 2	Interventional		Industry	Randomized	Supportive Care			United States	industry
NCT01871311	15	12/15/2016	12/15/2016	5/15/2014	Colorectal Cancer / Head and Neck Cancer	Drug	Terminated	Phase 1	Interventional	Industry	Other		Treatment	No		United States	industry
NCT01871376	25	9/15/2016	9/15/2016	5/15/2013	Polypoidal Choroidal Vasculopathy	Drug	Completed	Phase 4	Interventional	Industry	Other	Non-Randomized	Treatment			United States	industry
NCT01871402	221	12/15/2013	12/15/2013	5/15/2013	Plaque Psoriasis	Drug / Drug	Completed	Phase 3	Interventional		Industry	Randomized	Treatment			United States	industry
NCT01871415	7	8/15/2013	8/15/2013	5/15/2013	Diabetes Mellitus Type 2	Drug / Drug / Drug	Completed	Phase 3	Interventional		Industry	Randomized	Treatment			China / Korea, Republic of	industry
NCT01871428	13	11/15/2013	11/15/2013	6/15/2013	Diabetes Mellitus Type 2	Drug / Drug	Completed	Phase 3	Interventional		Industry	Randomized	Treatment			China / Hong Kong / Malaysia	industry
NCT01871493	40	9/15/2013	9/15/2013	6/15/2013	Healthy Volunteers	Drug / Drug	Completed	Phase 1	Interventional		Industry	Non-Randomized	Basic Science			Singapore	industry
NCT01871519	354	5/15/2016	12/15/2015	5/15/2013	Compression Fracture of Vertebral Body / Osteoporosis / Cancer	Device	Completed		Interventional		Industry		Treatment			United States	industry
NCT01871532	24	11/15/2014	3/15/2014	7/15/2013	Infertility / Monofollicular Development	Drug	Terminated	Phase 4	Interventional		Industry	Randomized	Treatment			Ireland / United Kingdom	industry
NCT01871558	42	2/15/2015	2/15/2015	6/15/2013	Type 2 Diabetes Mellitus (T2DM)	Drug / Drug / Drug / Drug	Completed	Phase 3	Interventional		Industry	Randomized	Treatment			France	industry
NCT01871584	160	3/15/2014	3/15/2014	6/15/2013	Colon Diseases	Device	Unknown status		Interventional		Industry	Randomized				France	industry
NCT01871662	0	2/15/2016	2/15/2016	8/15/2013	Hepatitis C, Chronic	Drug / Drug / Drug	Withdrawn	Phase 2/Phase 3	Interventional		Industry	Randomized	Treatment			Egypt	industry
NCT01871675	48	6/15/2016	6/15/2016	5/15/2013	Lymphoma / Chronic Lymphocytic Leukemia / Non-Hodgkin Lymphoma / T-cell Lymphoma	Drug / Drug / Drug	Completed	Phase 1	Interventional	Industry	Other	Non-Randomized	Treatment			United States	industry
NCT01871714	30	9/15/2013	7/15/2013	5/15/2013	X Linked Hypohidrotic Ectodermal Dysplasia		Completed		Observational		Industry					United States	industry
NCT01871727	112	12/14/2021	12/6/2021	5/30/2013	Persistent or Recurrent Cutaneous T-Cell Lymphoma	Drug	Completed	Phase 3	Interventional	Other / Other	Industry		Treatment			Australia / Puerto Rico / United States	industry
NCT01871740	0	8/15/2014	6/15/2014	5/15/2008	Hypertension / Hyperhomocysteinemia	Drug / Drug	Withdrawn	Phase 4	Interventional	Other	Industry	Randomized	Prevention			China	industry
NCT01871805	134	8/31/2017	10/24/2014	9/30/2013	Non-Small Cell Lung Cancer	Drug	Completed	Phase 1/Phase 2	Interventional		Industry	Non-Randomized	Treatment			Canada / United States	industry
NCT01871831	20	10/15/2013	10/15/2013	6/15/2013	Diabetes	Device	Completed		Interventional	Industry	Other					Germany	industry
NCT01871844	46	5/15/2013	9/15/2012	1/15/2012	Healthy Male Volunteers	Drug / Drug / Drug	Completed	Phase 1	Interventional		Industry	Randomized	Treatment			Italy / United Kingdom	industry
NCT01871961	105	5/15/2013	2/15/2013	10/15/2012	Rheumatoid Arthritis (RA)	Drug	Completed	Phase 1	Interventional	Industry	Industry		Treatment			United States	industry
NCT01871974	16	3/15/2010	3/15/2010	5/15/2009	Major Depressive Disorder Patients	Drug	Completed	Phase 1	Interventional		Industry	Non-Randomized	Other			Japan	industry
NCT01871987	24	8/15/2009	8/15/2009	6/15/2009	Healthy / Plasma Concentration Change of Quetiapine	Drug	Completed	Phase 1	Interventional		Industry	Non-Randomized	Other			Japan	industry
NCT01872013	36	2/15/2013	2/15/2013	11/15/2012	Healthy / Pharmacokinetics of ASP7991	Drug / Drug	Completed	Phase 1	Interventional		Industry	Randomized				Japan	industry
NCT01872026	14	6/26/2013	6/26/2013	12/26/2012	Patients on Stable Chronic Maintenance Dialysis Who Are Receiving Hemodialysis Therapy / Pharmacodynamics of ASP7991 / Pharmacokinetics of ASP7991	Drug	Completed	Phase 1	Interventional		Industry	Non-Randomized	Other	No		Japan	industry
NCT01872039	163	1/15/2014	1/15/2014	3/15/2013	Hypertension Emergency / End-organ Damage	Drug	Completed	Phase 4	Interventional		Industry	Randomized	Treatment			China	industry
NCT01872052	9	8/15/2014	6/15/2014	3/15/2013	Atrial Flutter	Device	Completed		Interventional		Industry		Diagnostic	Undecided		Belgium	industry
NCT01872065	54	11/15/2014	9/15/2014	7/15/2013	Healthy	Drug / Drug	Completed	Phase 1	Interventional		Industry	Randomized	Treatment			Australia	industry
NCT01872078	67	7/15/2014	7/15/2014	6/15/2013	Polycystic Ovary Syndrome (PCOS), Female Endocrine Disorder	Drug / Drug	Completed	Phase 2	Interventional		Industry	Randomized	Basic Science			Germany / United Kingdom / United States	industry
NCT01872182	200	1/15/2015	1/15/2015	5/15/2013	Abdominal Obesity Metabolic Syndrome	Drug / Drug	Terminated	Phase 3	Interventional		Industry	Randomized	Treatment			Korea, Republic of	industry
NCT01872208	20	5/15/2026	5/30/2016	10/10/2013	Peripheral Arterial Disease / Peripheral Vascular Disease	Biological	Active, not recruiting		Interventional	Industry	Industry		Treatment	No		Poland	industry
NCT01872234	1	4/15/2014	4/15/2014	2/15/2014	Congestive Heart Failure / Left Bundle Branch Block / Heart Failure, Systolic	Device	Terminated	Phase 3	Interventional	Other	Industry	Randomized	Treatment			China / India / Japan / Korea, Republic of / Malaysia / Singapore / Taiwan / Thailand	industry
NCT01872260	255	12/31/2023	11/30/2023	10/22/2013	Breast Cancer	Drug / Drug / Drug	Active, not recruiting	Phase 1/Phase 2	Interventional		Industry	Randomized	Treatment	No		Australia / France / Italy / Korea, Republic of / Spain / Switzerland / United Kingdom / United States	industry
NCT01872312	0	2/14/2014	2/14/2014	3/25/2012	Management of BPF (Bronchopleural Fistulae)	Device	Withdrawn		Interventional	Industry	Other		Other			United States	industry
NCT01872520	30180	9/15/2015	9/15/2015	6/15/2012	Adverse Drug Reaction		Completed		Observational [Patient Registry]	Industry / Other	Other					China	industry
NCT01872572	36	12/15/2009	12/15/2009	8/15/2009	Healthy Volunteer	Drug / Drug / Drug / Drug / Drug	Completed	Phase 1	Interventional		Industry	Randomized				United States	industry
NCT01872598	721	12/15/2020	12/15/2020	1/15/2012	Alzheimer Disease	Drug / Drug / Drug	Completed	Phase 3	Interventional		Industry	Randomized	Treatment			Bulgaria / Greece / Poland / Romania / Spain / Ukraine	industry
NCT01872611	819	5/15/2015	5/15/2015	6/15/2013	Non-Proliferative Diabetic Retinopathy / Cataract	Drug / Other / Drug	Completed	Phase 3	Interventional		Industry	Randomized	Treatment				industry
NCT01872689	505	11/6/2017	7/28/2017	10/13/2013	Idiopathic Pulmonary Fibrosis	Drug / Drug / Drug	Completed	Phase 2	Interventional		Industry	Randomized	Treatment			Australia / Belgium / Canada / France / Germany / Italy / Japan / Mexico / Peru / Poland / Spain / United Kingdom / United States	industry
NCT01872715	24	6/15/2013	6/15/2013	3/15/2013	Papulopustular Rosacea	Drug	Completed	Phase 4	Interventional		Industry		Treatment			United States	industry
NCT01872832	46	11/15/2013	9/15/2013	6/15/2013	Gout	Drug	Completed	Phase 1	Interventional		Industry	Randomized	Treatment			United States	industry
NCT01872897	45	12/15/2013	12/15/2013	6/15/2013	Gastroesophageal Reflux Disease	Drug / Drug	Completed	Phase 3	Interventional		Industry	Randomized	Treatment			China	industry
NCT01872910	124	10/15/2013	10/15/2013	6/15/2013	Acute Pain	Drug / Drug / Drug	Completed	Phase 2	Interventional		Industry	Randomized	Treatment	Yes	A research proposal must be approved by an independent review panel and researchers must sign a data sharing agreement.	United States	industry
NCT01872923	3	2/15/2013	10/15/2012	1/15/2012	Cutaneous or Sub-cutaneous Malignancies	Drug / Drug / Device	Completed	Phase 1	Interventional		Industry		Treatment			United Kingdom	industry
NCT01872936	20	1/15/2015	1/15/2015	6/15/2013	Hepatitis C, Chronic	Drug / Drug / Drug	Unknown status	Phase 2	Interventional		Industry	Non-Randomized	Treatment			Puerto Rico / United States	industry
NCT01872949	50	12/15/2018	12/15/2018	5/15/2013	Heart Failure		Unknown status		Observational		Industry					Austria / Germany / United Kingdom	industry
NCT01872988	320	2/15/2018	2/15/2018	9/15/2012	Chronic Hepatitis B / Hepatocellular Carcinoma	Drug / Drug	Terminated	Phase 3	Interventional	Industry / Other	Other	Randomized	Treatment			Taiwan	industry
NCT01873001	16	7/15/2013	7/15/2013	5/15/2013	Healthy Volunteers	Drug / Drug	Completed	Phase 1	Interventional		Industry		Treatment			Belgium	industry
NCT01873053	150	8/15/2014	4/15/2014	4/15/2013	Osteoarthritis, Knee	Drug / Drug	Completed	Phase 2	Interventional	Other / Industry	Other	Randomized	Treatment			Korea, Republic of	industry
NCT01873313	20	1/15/2013	1/15/2013	8/15/2012	Arthritis of Knee	Drug	Completed		Observational	Industry / Other	Other					United Kingdom	industry
NCT01873339	26	9/12/2013	9/12/2013	6/19/2013	Atherosclerosis	Drug / Drug	Completed	Phase 1	Interventional		Industry		Treatment	Yes		United States	industry
NCT01873365	448	2/4/2015	2/4/2015	6/29/2013	Herpes Zoster	Other	Completed		Observational		Industry					Japan	industry
NCT01873404	183	3/15/2015	3/15/2015	6/15/2013	Painful Lumbar Radiculopathy / Sciatica / Radiculopathy	Drug / Drug	Completed	Phase 2	Interventional		Industry	Randomized	Treatment			United States	industry
NCT01873417	237	11/15/2013	11/15/2013	5/15/2013	Relapsing Forms of Multiple Sclerosis	Drug	Completed	Phase 4	Interventional		Industry		Treatment			United States	industry
NCT01873443	87	10/15/2014	10/15/2014	5/15/2013	Rheumatoid Arthritis	Drug	Completed	Phase 1	Interventional		Industry		Treatment			Korea, Republic of	industry
NCT01873495	7	7/15/2018	7/15/2018	5/15/2013	Acute Myelogenous Leukemia (AML)	Drug	Terminated	Phase 2	Interventional	Industry	Other		Treatment	No		United States	industry
NCT01873508	24	8/15/2013	8/15/2013	6/15/2013	Healthy Volunteer	Drug / Drug / Drug / Drug	Completed	Phase 1	Interventional		Industry	Randomized				United States	industry
NCT01873534	6	3/15/2014	3/15/2014	6/15/2013	Anemia of Chronic Disease	Drug	Terminated	Phase 2	Interventional	Industry	Industry	Randomized	Treatment			United States	industry
NCT01873586	29	10/15/2016	10/15/2016	10/15/2012	Degenerative Changes / Stenosis / Spondylosis	Procedure	Completed		Interventional		Industry	Non-Randomized	Other			United States	industry
NCT01873677	537	4/15/2015	4/15/2015	6/15/2013	Psoriasis	Drug / Drug	Completed	Phase 3	Interventional		Industry	Randomized	Treatment			United States	industry
NCT01873703	102	11/15/2016	11/15/2015	6/15/2013	Myelodysplastic Syndrome	Drug / Drug / Drug	Completed	Phase 2	Interventional		Industry	Randomized	Treatment			United States	industry
NCT01873820	50		6/15/2008	3/15/2008	Tolerance	Dietary Supplement / Dietary Supplement	Completed		Interventional	Industry / Other	Industry	Randomized	Basic Science			Canada	industry
NCT01873846	400	7/15/2013	5/15/2013	4/15/2013	Myopia	Device	Completed		Interventional		Industry		Screening			United States	industry
NCT01873885	20	3/15/2014	3/15/2014	6/15/2013	Essential Hypertension	Drug / Drug	Completed	Phase 1	Interventional		Industry	Randomized	Treatment			United States	industry
NCT01873898	30	7/15/2013	7/15/2013	6/15/2013	Bleeding	Device	Completed		Interventional		Industry		Supportive Care			Paraguay	industry
NCT01874028	20	3/15/2014	3/15/2014	5/15/2013	Wilson's Disease	Drug	Completed	Phase 1	Interventional	Industry	Industry		Treatment			Germany	industry
NCT01874054	55	2/20/2018	12/15/2015	6/15/2013	Hodgkin Disease	Drug / Drug	Completed	Phase 1/Phase 2	Interventional		Industry		Treatment			United States	industry
NCT01874080	56	7/15/2013	7/15/2013	6/15/2013	Diabetes	Drug	Completed	Phase 1	Interventional		Industry	Randomized				United States	industry
NCT01874093	27	6/15/2018	6/15/2018	5/15/2013	Ischemic Stroke	Device / Device	Terminated	Phase 3	Interventional		Industry	Randomized	Treatment			Spain	industry
NCT01874119	13	12/3/2015	12/3/2015	9/15/2013	Chemotherapy-induced Nausea and Vomiting	Drug	Terminated	Phase 2	Interventional	Industry	Other	Randomized	Treatment			United States	industry
NCT01874145	209	5/15/2014	4/15/2014	6/15/2013	Relapsing-Remitting Multiple Sclerosis	Drug / Drug	Completed	Phase 3	Interventional		Industry	Randomized	Treatment			United States	industry
NCT01874223	40	11/4/2018	1/4/2018	6/15/2013	Interstitial Lung Disease / Idiopathic Pulmonary Fibrosis		Completed		Observational	Industry	Other					United States	industry
NCT01874236	28	9/30/2014	9/30/2014	4/22/2013	SI Joint Pain	Drug / Drug / Drug	Terminated	Phase 4	Interventional		Industry	Randomized	Diagnostic			United States	industry
NCT01874262	174	12/15/2014	12/15/2014	6/15/2013	Myocardial Infarction	Device / Device	Completed		Interventional		Industry	Randomized				Sweden	industry
NCT01874275	6	9/15/2014	9/15/2014	6/15/2013	Duchenne Muscular Dystrophy	Device	Completed		Interventional		Industry	Randomized	Treatment			United States	industry
NCT01874288	24	11/16/2016	1/27/2014	11/25/2013	B-cell Non-Hodgkin Lymphoma	Drug	Terminated	Phase 1/Phase 2	Interventional		Industry	Non-Randomized	Treatment	No		United States	industry
NCT01874301	120	10/15/2015	10/15/2015	11/15/2013	Constipation	Other / Other / Other	Completed		Interventional		Industry	Randomized	Treatment			United Kingdom	industry
NCT01874340	28	4/15/2014	4/15/2014	6/15/2013	Multiple Sclerosis	Drug / Drug	Terminated	Phase 2	Interventional		Industry	Randomized	Treatment			Belgium / Czech Republic / France / Italy / Japan / Poland / Russian Federation / Spain / Sweden / Turkey	industry
NCT01874353	327	12/29/2023	9/19/2016	9/3/2013	Platinum Sensitive / BRCA Mutated / Relapsed Ovarian Cancer / Following Complete or Partial Response to Platinum Based Chemotherapy	Drug / Drug	Active, not recruiting	Phase 3	Interventional	Other / Industry / Industry	Industry	Randomized	Treatment	Yes	When a request has been approved AstraZeneca will provide access to the de-identified individual patient-level data in an approved sponsored tool . Signed Data Sharing Agreement (non-negotiable contract for data accessors) must be in place before accessing requested information. Additionally, all users will need to accept the terms and conditions of the SAS MSE to gain access. For additional deta…	Australia / Belgium / Brazil / Canada / China / France / Germany / Israel / Italy / Japan / Korea, Republic of / Netherlands / Poland / Russian Federation / Spain / United Kingdom / United States	industry
NCT01874366	96	12/15/2015	10/15/2015	6/15/2013	Overweight / Diabetes Mellitus Type 2 in Obese	Drug / Drug	Unknown status	Phase 1	Interventional	Industry / Other	Industry	Randomized	Treatment			United States	industry
NCT01874431	823	8/7/2014	7/9/2014	6/12/2013	Diabetic Nephropathies	Drug / Drug	Completed	Phase 2	Interventional		Industry	Randomized	Treatment			Australia / Austria / Bulgaria / Canada / Czechia / Denmark / Finland / France / Germany / Hong Kong / Hungary / Israel / Italy / Korea, Republic of / Netherlands / Norway / Poland / Portugal / South Africa / Spain / Sweden / Taiwan / United States	industry
NCT01874470	3	5/15/2014	5/15/2014	5/15/2013	Renal Denervation / Resistant Hypertension / Standard Medication	Device / Other	Terminated	Phase 3	Interventional		Industry	Randomized	Treatment			China	industry
NCT01874483	71	12/15/2013	12/15/2013	6/15/2013	Diabetes Mellitus, Type 2	Drug / Drug / Drug / Drug / Drug / Drug / Drug / Drug	Completed	Phase 1	Interventional		Industry	Randomized	Treatment			Germany	industry
NCT01874522	46	11/15/2015	8/15/2015	7/15/2013	Advanced Solid Tumors (Excluding Breast Cancer)	Drug / Drug	Completed	Phase 1	Interventional		Industry	Randomized	Treatment			United States	industry
NCT01874561	155	1/15/2014	12/15/2013	5/15/2013	Cardiac Conduction and Repolarization	Drug / Drug / Drug	Completed	Phase 1	Interventional	Industry	Industry	Randomized	Treatment			United States	industry
NCT01874626	305	1/15/2014	1/15/2014	6/15/2013	Acute Ankle Sprain	Drug / Drug	Completed	Phase 3	Interventional		Industry	Randomized	Treatment			United States	industry
NCT01874665	45	7/31/2016	2/28/2015	6/5/2013	GIST	Drug	Completed	Phase 2	Interventional		Industry	Non-Randomized	Treatment			United States	industry
NCT01874678	45	12/15/2015	12/15/2015	3/15/2011	Non-small-cell Lung Cancer (NSCLC)	Drug	Completed		Interventional		Industry		Treatment			Taiwan	industry
NCT01874756	95	12/15/2017	12/15/2017	6/15/2013	Schizophrenia	Drug / Drug / Drug / Drug	Terminated	Phase 2	Interventional	Industry	Other	Randomized	Treatment			United States	industry
NCT01874821	5		12/15/2015	1/15/2013	Adhesive Capsulitis	Device / Other	Terminated		Interventional		Industry	Randomized	Treatment			United States	industry
NCT01874873	58	12/15/2016	12/15/2016	4/15/2013	Tumor	Drug	Completed	Phase 2	Interventional		Industry		Treatment			China	industry
NCT01874938	15	12/15/2014	8/15/2014	8/15/2013	Gastric Cancer	Biological	Completed	Phase 2	Interventional		Industry		Treatment			Japan / Korea, Republic of	industry
NCT01875003	348	12/28/2016	12/28/2016	8/31/2013	Asthma	Drug / Drug / Drug	Completed	Phase 3	Interventional		Industry	Randomized	Treatment			Argentina / Brazil / Canada / Colombia / Czechia / France / Germany / Hungary / Israel / Italy / Japan / Korea, Republic of / Mexico / Peru / Poland / Portugal / Slovakia / South Africa / Spain / Taiwan / Ukraine / United Kingdom / United States	industry
NCT01875016	15	4/15/2015	12/15/2014	6/15/2013	HOCM, Hypertrophic Obstructive Cardiomyopathy	Procedure	Unknown status		Interventional	Industry	Other		Treatment				industry
NCT01875081	72	3/15/2016	3/15/2016	11/15/2012	Alcoholic Liver Cirrhosis	Biological	Completed	Phase 2	Interventional		Industry	Randomized	Treatment			Korea, Republic of	industry
NCT01875224	32	8/15/2016	8/15/2016	8/15/2013	New Onset Diabetes After Transplant / Kidney Transplantation	Drug / Drug	Unknown status	Phase 4	Interventional	Industry	Other	Randomized				United States	industry
NCT01875237	3	3/7/2017	3/7/2017	12/27/2013	Leukemia / Myeloma / Myeloproliferative Diseases	Drug / Drug / Drug / Procedure / Drug / Drug / Drug / Procedure / Drug / Drug / Behavioral	Terminated	Phase 1/Phase 2	Interventional	Industry	Other		Treatment			United States	industry
NCT01875276	21203	3/15/2013	3/15/2013	1/15/2013	Rhinitis		Completed		Observational	Industry	Other					United Kingdom	industry
NCT01875302	20	5/15/2013	4/15/2013	2/15/2013	COPD		Completed		Observational		Industry						industry
NCT01875354	141	11/15/2014	11/15/2014	5/15/2013	Overweight	Dietary Supplement / Dietary Supplement	Completed		Interventional	Other	Industry	Randomized	Treatment			United States	industry
NCT01875380	46	4/15/2016	4/15/2016	6/15/2013	Colorectal Neoplasms / Metastatic Disease	Drug	Completed	Phase 2	Interventional	Industry	Other		Treatment			Spain	industry
NCT01875471	279	8/15/2013	8/15/2013	6/15/2013	Refractive Error	Device / Device	Completed		Interventional		Industry	Randomized	Other			United Kingdom	industry
NCT01875523	36	12/15/2013	12/15/2013	8/15/2013	Renal Failure, Chronic / End-Stage Renal Disease	Drug	Completed	Phase 1	Interventional		Industry	Non-Randomized	Basic Science			Germany	industry
NCT01875653	4	1/15/2016	1/15/2016	10/15/2014	Stage IV Melanoma / Stage III Melanoma	Biological / Biological	Terminated	Phase 3	Interventional		Industry	Randomized	Treatment			United States	industry
NCT01875666	26	12/19/2016	12/19/2016	8/5/2013	Breast Neoplasms	Drug / Drug / Drug	Completed	Early Phase 1	Interventional	Industry / Other / Industry	Other	Randomized	Diagnostic			United States	industry
NCT01875705	40	9/23/2016	9/23/2016	6/21/2013	Solid Tumor	Drug / Drug	Completed	Phase 1	Interventional		Industry	Non-Randomized	Other			France / United States	industry
NCT01875718	146	6/15/2014	6/15/2014	1/15/2013	Premenstrual Dysphoric Disorder	Drug / Drug	Completed	Phase 1/Phase 2	Interventional		Industry	Randomized	Treatment			Sweden	industry
NCT01875783	385	7/15/2016	5/14/2015	3/17/2014	Diabetes / Diabetic Macular Edema / Diabetic Retinopathy	Device	Completed		Interventional	Industry / Other / Industry	Other		Diagnostic			United States	industry
NCT01875874	8	9/15/2018	9/15/2015	10/15/2014	Acute Liver Failure / Fulminant Hepatic Failure / Primary Graft Non-Function / Surgically-Induced Liver Failure	Biological	Terminated	Phase 2	Interventional		Industry		Treatment			United States	industry
NCT01875926	44	10/15/2013	10/15/2013	5/15/2013	Healthy / RSV Infection	Biological / Biological / Biological	Completed	Phase 1	Interventional		Industry	Non-Randomized	Treatment			Belgium	industry
NCT01875939	12	6/15/2013	6/15/2013	6/15/2013	Effect of Food	Drug / Drug	Completed	Phase 1	Interventional		Industry	Randomized				United States	industry
NCT01875991	217	3/4/2014	3/4/2014	6/5/2013	Rheumatoid Arthritis / Plaque Psoriasis	Drug / Drug	Completed	Phase 4	Interventional		Industry	Randomized	Treatment			Canada / United States	industry
NCT01876043	24	4/15/2015	4/15/2015	2/15/2012	Adult Patients With Unresectable Locally Advanced or Metastatic, Relapsed/Refractory Dedifferentiated Liposarcoma	Drug	Terminated	Phase 2	Interventional	Other / Industry	Other		Treatment			France	industry
NCT01876069	65	2/15/2015	2/15/2015	7/15/2013	Pancreatic Cancer	Device / Device	Completed		Interventional	Industry	Other	Randomized	Diagnostic			Korea, Republic of	industry
NCT01876121	784	4/15/2013	4/15/2013	7/15/2012	Patients With Traumatic Pain, Post-surgical Pain and Tooth Extract Pain	Drug	Completed		Observational		Industry					Japan	industry
NCT01876251	30	12/24/2015	12/24/2015	11/4/2013	Breast Cancer Metastatic	Drug / Drug / Drug / Drug / Drug	Terminated	Phase 1	Interventional		Industry		Treatment			Belgium / Italy / Spain / United States	industry
NCT01876368	376	8/15/2014	8/15/2014	9/15/2013	Hypertension	Drug / Drug / Drug / Drug	Completed	Phase 3	Interventional		Industry	Randomized	Treatment			Argentina / Guatemala / Philippines / Puerto Rico / Russian Federation / Spain / United States	industry
NCT01876381	26	2/15/2014	2/15/2014	6/15/2013	Chronic Renal Failure	Drug	Completed	Phase 2	Interventional		Industry		Treatment			Japan	industry
NCT01876420	60	10/15/2016	8/15/2014	10/15/2013	Aortic Stenosis	Device	Completed		Interventional	Industry	Industry		Treatment	No		Australia / New Zealand / United Kingdom	industry
NCT01876511	113	8/15/2019	8/15/2019	9/15/2013	MSI Positive Colorectal Cancer / MSI Negative Colorectal Cancer / MSI Positive Non-Colorectal Cancers	Drug	Completed	Phase 2	Interventional	Industry	Other	Non-Randomized	Treatment	No		United States	industry
NCT01876550	1902	5/6/2019	2/15/2014	2/15/2013	Secondarily Infected Traumatic Skin Lesions	Drug / Drug / Drug	Completed	Phase 1	Interventional		Industry	Randomized	Treatment				industry
NCT01876615	49	12/15/2013	10/15/2013	7/15/2013	Healthy	Drug / Drug / Drug	Completed	Phase 1	Interventional		Industry	Randomized	Supportive Care			Korea, Republic of	industry
NCT01876641	18	9/15/2018	6/15/2018	10/15/2013	Metastatic Melanoma / Melanoma / BRAF-mutated Metastatic Melanoma / V600EBRAF-mutated Metastatic Melanoma	Drug	Terminated	Phase 1	Interventional	Industry	Other		Treatment	No		United States	industry
NCT01876706	51	9/4/2018	10/15/2014	4/15/2013	Benign Prostatic Hyperplasia	Device	Completed		Interventional		Industry		Treatment	No		United States	industry
NCT01876719	122	2/15/2015	10/15/2014	6/15/2013	ADHD	Drug / Drug	Completed	Phase 2	Interventional		Industry	Randomized	Treatment			United States	industry
NCT01876745	4	6/1/2017	6/1/2017	10/7/2014	Congenital Bleeding Disorder / Glanzmann's Disease	Drug	Completed		Observational		Industry					Japan	industry
NCT01876784	243	1/22/2022	8/30/2015	9/17/2013	Differentiated Thyroid Cancer	Drug / Drug	Completed	Phase 3	Interventional		Industry	Randomized	Treatment			Brazil / China / Czechia / Denmark / France / Italy / Japan / Poland / Russian Federation / Spain / Sweden / United States	industry
NCT01876849	275	7/15/2008	7/15/2008	12/15/2003	Type 2 Diabetes Mellitus	Drug	Completed	Phase 3	Interventional	Industry	Industry		Treatment			United States	industry
NCT01876966	33	7/15/2011	7/15/2011	3/15/2011	HIV	Drug / Drug / Drug	Completed	Phase 1	Interventional		Industry	Randomized	Health Services Research				industry
NCT01877005	33	6/12/2018	6/15/2015	7/4/2013	Hodgkin's Lymphoma	Drug	Completed	Phase 2	Interventional	Industry	Other		Treatment			Belgium / France	industry
NCT01877083	25	11/2/2017	2/3/2016	4/5/2013	KIF5B-RET-Positive Adenocarcinoma of the Lung	Drug	Completed	Phase 2	Interventional		Industry		Treatment			Hong Kong / Japan / Singapore / Taiwan / United States	industry
NCT01877122	50	12/15/2014	12/15/2014	4/15/2013	Hernia, Inguinal	Device / Device	Completed	Phase 4	Interventional		Industry	Randomized				Korea, Republic of	industry
NCT01877174	24	10/15/2013	10/15/2013	5/15/2013	Internal Carotid Artery Stenosis	Device / Procedure	Completed		Observational		Industry					Belgium / Germany / Spain	industry
NCT01877187	39	2/15/2020	2/15/2020	4/15/2013	Liver Cancer	Drug	Completed	Phase 2	Interventional	Industry	Other		Other			United States	industry
NCT01877200	2092	9/15/2013	9/15/2013	6/15/2013	Diabetes / Diabetes Mellitus, Type 2	Other	Completed		Observational		Industry					Bangladesh	industry
NCT01877226	18	10/15/2008	10/15/2008	9/15/2008	Healthy	Drug	Completed	Phase 1	Interventional		Industry		Treatment			Netherlands	industry
NCT01877239	111	6/14/2016	1/7/2016	12/10/2012	Rheumatoid Arthritis	Other	Completed		Observational		Industry					Austria	industry
NCT01877265	18	9/15/2013	9/15/2013	6/15/2013	Healthy Volunteers	Drug	Completed	Phase 1	Interventional		Industry	Randomized	Basic Science			United States	industry
NCT01877317	20	8/15/2013	7/15/2013	5/15/2013	Mild to Moderate Sensorineural Hearing Loss	Device	Completed		Interventional		Industry		Diagnostic	No		Netherlands	industry
NCT01877382	108	12/3/2020	10/8/2020	7/15/2013	Advanced Solid Tumor / Lymphoma	Drug / Drug	Completed	Phase 1	Interventional		Industry	Non-Randomized	Treatment	Yes	Formal request from qualified scientific and medical researchers on IPD and clinical study documents from clinical trials supporting products submitted and licensed in the United States, the European Union and/or Japan from 01 January 2014 and beyond for the purpose of conducting legitimate research. This must be consistent with the principle of safeguarding study participants' privacy and consis…	United States	industry
NCT01877395	342	9/15/2014	5/15/2014	6/15/2013	Rabies	Biological / Biological	Completed	Phase 2	Interventional		Industry	Randomized	Prevention			United States	industry
NCT01877486	0	12/15/2016	6/15/2016	1/15/2016	Paroxysmal Atrial Fibrillation / Persistent Atrial Fibrillation	Procedure	Withdrawn		Observational	Industry	Other			No		United States	industry
NCT01877629	20	7/1/2011	7/1/2011	7/1/2011	Healthy Subjects	Drug / Drug	Completed	Phase 1	Interventional		Industry	Randomized	Other			Germany	industry
NCT01877642	22	7/15/2013	7/15/2013	6/15/2013	Healthy Volunteers	Drug / Drug / Drug / Drug	Completed	Phase 4	Interventional		Industry	Randomized	Other	Yes		United States	industry
NCT01877655	514	3/1/2022	9/28/2017	9/11/2013	Cytomegalovirus (CMV)-Positive Recipients / Allogeneic, Hematopoietic Cell Transplant (HCT)	Biological / Drug	Completed	Phase 3	Interventional		Industry	Randomized	Prevention	Yes	Researchers must submit a proposal to conduct a scientifically relevant analysis of the study data. The research proposal is reviewed by an Independent Research Panel. If the proposal is approved, access to the study data is provided in a secure data sharing environment after receipt of a signed Data Sharing Agreement.	Australia / Belgium / Canada / France / Germany / Japan / Korea, Republic of / Spain / Sweden / Taiwan / United States	industry
NCT01877668	422	12/18/2015	12/18/2015	1/20/2014	Psoriatic Arthritis	Drug / Drug / Drug / Drug / Drug	Completed	Phase 3	Interventional		Industry	Randomized	Treatment	Yes		Australia / Belgium / Bulgaria / Canada / Czechia / France / Germany / Hungary / Mexico / Poland / Russian Federation / Slovakia / Spain / Taiwan / United Kingdom / United States	industry
NCT01877694	217	1/15/2015	12/15/2014	6/15/2013	Bacterial Conjunctivitis	Drug / Drug	Completed	Phase 2	Interventional		Industry	Randomized	Treatment			United States	industry
NCT01877785	21	11/15/2013	11/15/2013	7/15/2013	Healthy Volunteer	Drug / Drug	Completed	Phase 1	Interventional		Industry	Randomized				Canada	industry
NCT01877811	143	2/15/2019	12/15/2018	6/15/2013	Solid Tumors	Drug	Completed	Phase 1	Interventional		Industry		Treatment			United States	industry
NCT01877889	60	3/15/2014	3/15/2014	7/15/2013	Healthy	Drug / Drug	Completed	Phase 1	Interventional		Industry	Randomized	Treatment			Germany	industry
NCT01877915	5081	4/19/2018	4/19/2018	9/10/2013	Heart Failure / Coronary Artery Disease	Drug / Drug / Other	Completed	Phase 3	Interventional	Industry	Industry	Randomized	Treatment			Argentina / Australia / Brazil / Bulgaria / Canada / China / Czechia / Denmark / Estonia / France / Germany / Greece / Hungary / Japan / Korea, Republic of / Latvia / Lithuania / Malaysia / Mexico / Netherlands / Poland / Portugal / Romania / Russian Federation / Slovakia / South Africa / Spain / Sweden / Turkey / Ukraine / United Kingdom / United States	industry
NCT01877954	2654	3/15/2013	3/15/2013	2/15/2011	Asthma	Drug / Drug	Completed		Observational	Industry	Other						industry
NCT01877967	80	7/15/2015	4/15/2015	5/15/2013	Alteration of Cognitive Function / Disturbance in Affect (Finding)	Dietary Supplement / Dietary Supplement	Unknown status		Interventional	Industry	Other	Randomized	Prevention			Ireland	industry
NCT01878123	26	7/15/2014	7/15/2014	4/15/2013	Rheumatoid Arthritis	Biological / Other	Completed	Phase 1	Interventional	Industry	Industry	Randomized	Treatment			United States	industry
NCT01878149	34	3/15/2014	3/15/2014	6/15/2013	Degenerative Disc Disease		Completed		Observational		Industry					United States	industry
NCT01878188	38	10/15/2017	10/15/2015	2/15/2013	Transitional Cell Carcinoma of Bladder	Drug / Drug	Completed	Phase 1	Interventional		Industry	Randomized	Treatment			Israel	industry
NCT01878201	75	2/15/2014	2/15/2014	5/15/2013	Essential Hypertension	Drug / Drug	Completed	Phase 2	Interventional	Other / Other / Other / Other / Other / Other	Industry	Randomized	Treatment			Korea, Republic of	industry
NCT01878253	95	1/15/2019	5/15/2018	7/15/2013	Osteoarthritis / Posttraumatic Arthrosis / Rheumatoid Arthritis	Device	Completed		Interventional		Industry		Treatment			Canada / United States	industry
NCT01878292	529	10/5/2016	3/17/2016	7/11/2013	Major Depressive Disorder	Drug / Drug / Drug	Completed	Phase 3	Interventional		Industry	Randomized	Treatment			United States	industry
NCT01878305	20	12/15/2011	12/15/2011	12/15/2005	Liver Failure, Acute / Hepatic Encephalopathy	Device	Completed		Observational	Industry	Other					Finland	industry
NCT01878318	0	6/15/2015	6/15/2015	6/15/2013	Rheumatoid Arthritis	Drug / Drug	Withdrawn	Phase 4	Interventional		Industry		Treatment				industry
NCT01878331	49	9/15/2018	9/15/2018	6/15/2013	Jaw, Edentulous		Completed		Observational		Industry			No		Switzerland	industry
NCT01878396	200	12/15/2017	12/15/2016	12/15/2011	Metastatic Melanoma	Drug	Unknown status		Observational	Industry	Other					Italy	industry
NCT01878448	166	4/30/2017	10/15/2015	4/15/2013	Cancer	Drug	Completed	Phase 2	Interventional		Industry		Treatment			China	industry
NCT01878461	542	5/15/2015	5/15/2015	6/15/2013	Psoriasis	Drug / Drug	Completed	Phase 3	Interventional		Industry	Randomized	Treatment			United States	industry
NCT01878474	96	6/15/2009	6/15/2009	3/15/2008	Dyslipidemia	Drug / Drug / Drug / Drug / Drug / Drug / Drug / Drug	Completed	Phase 1	Interventional		Industry	Randomized	Treatment			United Kingdom	industry
NCT01878578	4	3/15/2003	3/15/2003	11/15/2002	Epilepsy	Drug / Drug / Drug	Terminated	Phase 1	Interventional		Industry	Randomized	Treatment			Portugal	industry
NCT01878708	2	2/15/2017	2/15/2017	7/15/2013	T-Cell Lymphoma / Relapsed T-Cell Lymphoma / Refractory T-Cell Lymphoma	Drug / Drug	Terminated	Early Phase 1	Interventional	Industry	Other		Treatment	No		United States	industry
NCT01878812	117	8/5/2013	8/5/2013	7/11/2013	Influenza	Biological	Completed	Phase 3	Interventional		Industry	Non-Randomized	Prevention	Yes	Access is provided after a research proposal is submitted and has received approval from the Independent Review Panel and after a Data Sharing Agreement is in place. Access is provided for an initial period of 12 months but an extension can be granted, when justified, for up to another 12 months.	Germany	industry
NCT01878825	121	8/9/2013	8/9/2013	7/18/2013	Influenza	Biological	Completed	Phase 3	Interventional		Industry	Non-Randomized	Prevention	Yes	Access is provided after a research proposal is submitted and has received approval from the Independent Review Panel and after a Data Sharing Agreement is in place. Access is provided for an initial period of 12 months but an extension can be granted, when justified, for up to another 12 months.	Canada	industry
NCT01878981	450	11/23/2013	11/23/2013	6/30/2011	Atrial Fibrillation		Completed		Observational		Industry						industry
NCT01879007	16		3/15/2006	1/15/2006	Infectious Diseases	Drug	Completed	Phase 1	Interventional		Industry	Randomized	Treatment			Korea, Republic of	industry
NCT01879020	61	6/15/2010	6/15/2010	8/15/2009	Dyslipidemia	Drug / Drug / Drug / Drug / Drug / Drug / Drug / Drug / Drug / Drug	Completed	Phase 1	Interventional		Industry	Randomized	Treatment			Germany	industry
NCT01879085	37	4/15/2021	4/15/2021	9/24/2013	Sarcoma	Drug / Drug / Drug / Drug	Completed	Phase 1/Phase 2	Interventional	Industry	Other		Treatment	No		United States	industry
NCT01879098	155	6/15/2014	6/15/2014	8/15/2013	Healthy	Dietary Supplement / Dietary Supplement / Dietary Supplement / Dietary Supplement	Completed	Phase 1	Interventional	Industry	Other	Randomized	Basic Science			United States	industry
NCT01879163	30	12/15/2014	12/15/2014	7/15/2013	Tuberculosis (TB)	Biological / Biological	Completed	Phase 1	Interventional	Industry	Other	Randomized	Prevention			United Kingdom	industry
NCT01879176	46	5/15/2015	5/15/2015	8/15/2013	Elective Cardiac Surgical Interventions	Device	Completed	Phase 3	Interventional	Industry	Other	Randomized	Treatment	No		Austria	industry
NCT01879215	30	7/15/2020	3/15/2020	6/15/2013	Acute Tibial Fracture Requiring Intramedullary Nailing	Procedure	Completed		Interventional	Industry	Other	Randomized	Treatment			United States	industry
NCT01879319	164		11/15/2013	7/11/2013	Primary Hypercholesterolemia / Mixed Dyslipidemia	Biological / Biological	Completed	Phase 3	Interventional		Industry	Randomized	Treatment			Canada / United States	industry
NCT01879332	16	2/15/2007	2/15/2007	12/15/2006	Epilepsy	Drug / Drug / Drug	Completed	Phase 1	Interventional		Industry	Randomized	Treatment			United States	industry
NCT01879345	18	12/15/2004	12/15/2004	10/15/2004	Epilepsy	Drug / Drug / Drug	Completed	Phase 1	Interventional		Industry	Randomized	Treatment			Portugal	industry
NCT01879371	36	7/15/2013	7/15/2013	6/15/2013	Healthy	Drug / Drug / Drug	Completed	Phase 1	Interventional		Industry	Randomized	Treatment			Germany	industry
NCT01879397	150	2/27/2020	2/27/2020	5/15/2013	Atherosclerosis	Device	Completed		Observational	Industry	Other					United States	industry
NCT01879410	700	1/9/2014	1/1/2014	6/13/2013	Pulmonary Disease, Chronic Obstructive	Drug / Drug / Drug / Drug	Completed	Phase 3	Interventional		Industry	Randomized	Treatment	Yes		Chile / Mexico / Norway / Romania / Russian Federation / South Africa / United States	industry
NCT01879423	24	6/6/2013	6/6/2013	4/28/2013	Epilepsy	Drug / Drug	Completed	Phase 1	Interventional		Industry	Randomized	Treatment	Yes		China	industry
NCT01879449	54	5/15/2014	5/15/2014	2/15/2013	Spasticity		Completed		Observational	Industry / Industry	Other					United States	industry
NCT01879462	47	1/10/2014	1/10/2014	6/14/2013	Hepatitis C, Chronic	Drug / Drug	Completed	Phase 1	Interventional		Industry	Randomized	Treatment	Yes	Access is provided after a research proposal is submitted and has received approval from the Independent Review Panel and after a Data Sharing Agreement is in place. Access is provided for an initial period of 12 months but an extension can be granted, when justified, for up to another 12 months.	Australia	industry
NCT01879475	200		10/15/2015	6/15/2013	C.Surgical Procedure; Cardiac / Haemorrhage.	Device / Device	Unknown status		Interventional	Industry	Industry	Randomized	Treatment			United Kingdom	industry
NCT01879540	63	8/15/2013	8/15/2013	7/15/2013	Human Influenza	Biological	Completed	Phase 2	Interventional		Industry	Non-Randomized	Prevention			Belgium	industry
NCT01879553	126	8/15/2013	8/15/2013	7/15/2013	Human Influenza	Biological	Completed	Phase 2	Interventional		Industry	Non-Randomized	Prevention			Belgium	industry
[truncated: 98,001 more rows]
