# Supplementary material for: Breaking the silence of sharing data in medical research
Source: PLoS One. 2024 May 29;19(5):e0301917. doi: 10.1371/journal.pone.0301917 (PMC11135734; doi:10.1371/journal.pone.0301917)
Supplement: S3 Data — (CSV) [file pone.0301917.s003.csv]

X_id	enrollment	completion_date	primary_completion_date	start_date	condition	intervention.intervention_type	overall_status	phase	study_type	sponsors.collaborator.agency_class	sponsors.lead_sponsor.agency_class	study_design_info.allocation	study_design_info.primary_purpose	patient_data.sharing_ipd	patient_data.ipd_access_criteria	location_countries.country	fund
NCT00757913	400	9/15/2009	9/15/2009	9/15/2008	Delirium, Dementia, Amnestic, Cognitive Disorders / Postoperative Cognitive Dysfunction	Dietary Supplement	Terminated	Phase 4	Interventional		Other	Randomized	Prevention			Switzerland	Others
NCT00757952	109	12/15/2012	12/15/2012	11/15/2007	Ovarian Cancer	Other / Other / Other / Other	Completed		Observational		Other					United States	Others
NCT00757965	2000			2/15/2008	Colorectal Cancer	Genetic / Other / Other	Unknown status		Observational		Other					United Kingdom	Others
NCT00757978	22	3/15/2008	1/15/2008	1/15/2006	Schizophrenia	Drug / Drug	Completed	Phase 4	Interventional		Other	Randomized	Treatment			Brazil	Others
NCT00757991	4000			2/15/2008	Healthy, no Evidence of Disease	Genetic / Other / Other	Unknown status		Observational		Other					United Kingdom	Others
NCT00758017	150	6/15/2011	3/15/2011	1/15/2009	Chronic Low Back Pain	Other / Other	Completed		Interventional		Other	Randomized	Treatment			Germany	Others
NCT00758056	2000			2/15/2008	Endometrial Cancer	Genetic / Other / Other	Unknown status		Observational		Other					United Kingdom	Others
NCT00758082	62	3/15/2010	3/15/2010	7/15/2008	Type 1 Diabetes Mellitus	Device / Device	Completed	Phase 3	Interventional	Other	Other	Randomized	Treatment			France	Others
NCT00758095							Withheld										Others
NCT00758134	9	12/15/2010	6/15/2010	7/15/2008	NON-SMALL CELL LUNG CANCER	Drug	Terminated	Phase 2	Interventional		Other		Treatment			Italy	Others
NCT00758147	30	6/15/2010	11/15/2009	11/15/2008	Stroke	Device	Unknown status		Interventional	Other	Other	Non-Randomized	Treatment			Israel	Others
NCT00758173	2000			2/15/2008	Prostate Cancer	Genetic / Other / Other	Unknown status		Observational		Other					United Kingdom	Others
NCT00758186	40	6/15/2008	2/15/2008	10/15/2004	Colorectal Cancer / Intestinal Obstruction	Procedure / Procedure	Completed	Phase 3	Interventional		Other	Randomized	Treatment			Singapore	Others
NCT00758199	49	1/15/2010	1/15/2010	7/15/2008	Cataracts	Drug / Drug / Drug	Completed	Phase 4	Interventional		Other	Randomized	Treatment			United States	Others
NCT00758212	100	4/15/2009	1/15/2009	11/15/2008	Influenza / Acquired Immune Deficiency Syndrome / HIV Infections	Biological	Unknown status		Interventional		Other	Randomized	Treatment			Israel	Others
NCT00758238	120	9/15/2009	6/15/2009	9/15/2008	Hypertension	Other	Unknown status		Interventional		Other	Randomized	Health Services Research			Canada	Others
NCT00758316	120	6/15/2013	6/15/2013	9/15/2008	Malignant Pleural Effusions	Other / Procedure	Completed	Phase 3	Interventional		Other	Randomized	Treatment			Singapore	Others
NCT00758381	114	8/15/2009	8/15/2008	8/15/2007	Locally Advanced Pancreatic Cancer	Drug / Drug	Unknown status	Phase 2	Interventional	Other	Other	Randomized	Treatment			Italy	Others
NCT00758511	71	12/15/2009	12/15/2009	1/15/2009	Preterm Infants	Procedure / Procedure / Procedure	Completed	Early Phase 1	Interventional	Other / Other / Other	Other	Randomized	Treatment			Switzerland	Others
NCT00758537	80	10/15/2008		1/15/2007	Chronic Kidney Disease		Completed		Observational		Other					Germany	Others
NCT00758615	149	6/15/2009	6/15/2009	9/15/2008	Obesity / Physical Activity / Pedestrian Safety / Injury Prevention	Behavioral	Completed		Interventional		Other	Randomized	Prevention			United States	Others
NCT00758628	50	5/15/2009	5/15/2009	8/15/2008	Diabetic Macular Edema	Drug / Drug	Completed	Phase 4	Interventional		Other	Randomized	Treatment			United States	Others
NCT00758654	320	1/15/2011	1/15/2011	1/15/2007	Coronary Artery Disease		Completed		Observational		Other					Germany	Others
NCT00758667	20	12/15/2009	8/15/2008	1/15/2005	Implant Capsular Contracture	Drug	Terminated		Interventional		Other	Randomized	Treatment				Others
NCT00758732	34	3/15/2011	3/15/2011	10/15/2005	Ovarian Cancer	Drug / Drug / Drug / Drug	Terminated	Phase 2	Interventional	Other	Other	Non-Randomized	Treatment			Greece	Others
NCT00758797	7	10/15/2012	10/15/2012	4/15/2008	Metastatic Melanoma	Other	Terminated	Phase 1	Interventional		Other		Treatment			United States	Others
NCT00758875							Withheld										Others
NCT00758888	30	10/15/2008	10/15/2008	9/15/2008	Sacroiliac Function	Procedure / Procedure / Other	Unknown status		Interventional		Other	Randomized	Treatment			United States	Others
NCT00758914			8/15/2001	5/15/1997	Respiratory Infection / Elderly	Dietary Supplement	Completed		Interventional		Other					United States	Others
NCT00758979							Withheld										Others
NCT00759005		9/15/2008	6/15/2008	3/15/2007	Heroin Dependence / Learning and Memory	Drug	Completed		Interventional		Other					China	Others
NCT00759044	90	10/15/2010	10/15/2010	3/15/2008	Age-Related Maculopathy / Diabetic Macular Edema		Completed		Observational		Other					Portugal	Others
NCT00759070	50	7/15/2013	7/15/2013	9/15/2008	HIV Infections	Drug / Drug	Unknown status	Phase 4	Interventional	Other / Other / Other / Other	Other	Randomized	Treatment			Spain	Others
NCT00759213	250	9/15/2009	11/15/2008	12/15/2007	Family Needs / Concerns		Completed		Observational	Other	Other					United States	Others
NCT00759265	160	1/15/2011	2/15/2010	5/15/2006	Diabetic Patients With Polyneuropathy	Other	Completed		Interventional	Other	Other	Randomized	Treatment			Netherlands	Others
NCT00759278	0	8/15/2010	8/15/2010	8/15/2008	Hypertension / Pregnancy	Procedure	Withdrawn		Observational		Other					United States	Others
NCT00759291	40	12/30/2017	12/1/2017	4/1/2006	Metabolic Syndrome	Drug / Drug	Completed	Phase 2/Phase 3	Interventional		Other	Randomized	Basic Science	No		United States	Others
NCT00759304	1011	12/15/2026	12/15/2026	1/2/2000	Healthy		Active, not recruiting		Observational	Other	Other			No		France	Others
NCT00759343	500	12/15/2023	12/15/2023	6/15/2008	Kidney Stones		Active, not recruiting		Observational		Other					Canada	Others
NCT00759369	11	7/15/2009	7/15/2009	9/15/2008	Autosomal Dominant Polycystic Kidney Disease	Other	Completed		Interventional		Other	Non-Randomized	Treatment			United States	Others
NCT00759382	340	1/15/2022	1/15/2021	7/15/2008	Non Small Cell Lung Carcinoma		Active, not recruiting		Observational		Other			Undecided		Belgium	Others
NCT00759408	38	6/15/2011	10/15/2010	2/15/1999	Pulmonary Hypertension	Drug	Completed	Phase 2	Interventional		Other		Treatment			United States	Others
NCT00759434	280	8/15/2009	8/15/2009	3/15/2004	Varicose Veins / Venous Insufficiency / Venous Ulceration	Procedure / Procedure	Completed		Interventional	Other	Other	Randomized	Treatment			United Kingdom	Others
NCT00759486	324	1/15/2018	1/15/2018	10/15/2005	Craniofacial Fracture		Completed		Observational		Other					United States	Others
NCT00759499	829	1/18/2021	1/18/2021	1/15/2007	Wound		Unknown status		Observational		Other			No		United States	Others
NCT00759512	60		8/15/2005	8/15/2003	Osteoarthritis in the Knee	Other	Completed		Interventional		Other	Randomized	Supportive Care			United States	Others
NCT00759525	15	9/15/2009	9/15/2009	2/15/2002	Apparent Mineralocorticoid Excess (AME)	Drug / Drug	Completed	Phase 2/Phase 3	Interventional		Other	Randomized	Basic Science			United States	Others
NCT00759538	120	12/15/2008	7/15/2007	7/15/2007	Lung Transplantation		Completed		Observational	Other	Other					Germany	Others
NCT00759577	36	5/15/2010	5/15/2010	9/15/2008	Overactive Bladder	Drug	Terminated	Phase 4	Interventional		Other		Treatment				Others
NCT00759590	30		3/15/2015	9/15/2008	Acute Respiratory Distress Syndrome / Acute Lung Injury	Procedure	Unknown status		Observational		Other					Italy	Others
NCT00759629	365	8/15/2005	1/15/2005	5/15/2001	Myocardial Infarction	Other / Other	Completed	Phase 4	Interventional	Other	Other	Randomized	Treatment			Austria / Germany / Italy	Others
NCT00759642	33	8/20/2018	11/15/2015	3/15/2009	Metastatic Breast Cancer	Drug	Terminated	Phase 2	Interventional		Other		Treatment	No		United States	Others
NCT00759694							Withheld										Others
NCT00759707	19	12/15/2009	12/15/2009	4/15/2006	Peripheral Arterial Disease	Drug	Completed		Interventional		Other		Basic Science	No		United States	Others
NCT00759733	0	7/15/2008	7/15/2008	7/15/2008	Pregnancy / Heart Diseases	Procedure / Procedure	Withdrawn		Observational	Other / Other	Other					United States	Others
NCT00759798	289	7/22/2020	7/22/2020	8/13/2008	Chronic Lymphocytic Leukemia / Leukemia	Drug / Drug / Drug	Completed	Phase 2	Interventional		Other		Treatment			United States	Others
NCT00759811	50	11/15/2008	11/15/2008	12/15/2007	Heart Failure / Myocardial Ischemia	Drug / Drug	Completed	Phase 2/Phase 3	Interventional		Other	Randomized	Treatment			Brazil	Others
NCT00759824	64	6/15/2014	12/15/2013	9/15/2008	Small Cell Lung Carcinoma	Drug	Completed	Phase 2	Interventional		Other	Non-Randomized	Treatment			Belgium	Others
NCT00759850	270	12/15/2007	10/15/2005	10/15/2003	Acute Myocardial Infarction	Device	Completed	Phase 2/Phase 3	Interventional		Other	Randomized	Treatment			Italy	Others
NCT00759889	48	12/30/2018	12/30/2018	3/15/2007	Diabetic Foot / Leg Ulcer / Decubitus Ulcer		Completed		Observational		Other					United States	Others
NCT00759967	22	6/15/2012	6/15/2011	9/15/2007	End Stage Renal Disease	Procedure / Procedure	Completed		Interventional	Other / Other	Other	Randomized	Treatment			Canada	Others
NCT00759980	50	3/15/2011	3/15/2011	10/15/2008	Thrombocytopenia		Completed		Observational	Other / Other / Other	Other					United States	Others
NCT00760006	224	8/15/2015	8/15/2015	5/15/2008	Cleft Palates	Drug / Other	Completed	Phase 2	Interventional		Other	Randomized	Treatment			United States	Others
NCT00760019	58	2/15/2011	10/15/2009	8/15/2005	Atherosclerosis	Drug / Drug	Completed	Phase 2/Phase 3	Interventional		Other	Randomized	Treatment	No		United States	Others
NCT00760071	30	9/15/2009	10/15/2008	7/15/2006	Cystic Fibrosis / Lung Disease		Completed		Observational	Other / Other	Other					Germany	Others
NCT00760097	18	5/15/2009	5/15/2009	9/15/2007	Depression	Device	Completed	Phase 4	Interventional		Other	Randomized	Diagnostic			United States	Others
NCT00760110	400	2/15/2007	2/15/2007	11/15/1997	Hypertension / Type 2 Diabetes	Device	Completed		Observational		Other						Others
NCT00760123	120	12/15/2009	6/15/2009	5/15/2005	BREAST CANCER / LYMPHEDEMA	Other	Completed		Interventional		Other	Randomized	Prevention			Spain	Others
NCT00760136	150	7/15/2009		8/15/2006	Patellofemoral Pain Syndrome	Procedure	Unknown status		Observational		Other					Taiwan	Others
NCT00760175	85	2/15/2010	12/15/2009	10/15/2008	Influenza Virus / Influenza Vaccine	Biological	Completed		Interventional	Other	Other	Randomized	Prevention			Canada / Switzerland	Others
NCT00760227	189		12/15/2007	1/15/2003	Bone Marrow / Stem Cell Transplant	Other / Other / Other	Completed		Interventional		Other	Randomized				Canada / United States	Others
NCT00760240	200	9/15/2009	9/15/2009	9/15/2008	Glaucoma / Retinal Pathology		Completed		Observational		Other					United States	Others
NCT00760253	118	12/15/2008	10/15/2008	9/15/2008	Bispectral Index / Transcutaneous Carbon Dioxide / PONV / Blood Pressure / Heart Rate		Completed		Observational		Other					Taiwan	Others
NCT00760292	2000	4/15/2011	12/15/2009	5/15/2008	Type 2 Diabetes Mellitus		Unknown status		Observational	Other / Other	Other					Denmark	Others
NCT00760305	167	4/15/2008	4/15/2008	10/15/2004	Cancer / Pain	Behavioral	Completed		Interventional		Other	Randomized	Supportive Care			Norway	Others
NCT00760318	17	10/15/2007	10/15/2007	11/15/2005	Cervical Dystonia	Drug	Terminated	Phase 2	Interventional		Other	Randomized	Treatment				Others
NCT00760331	100	12/15/2033	7/15/2033	6/15/2008	Hepatocyte Nuclear Factor 1-beta		Active, not recruiting		Observational		Other					France	Others
NCT00760357	190	4/15/2008	4/15/2008	4/15/2007	Critical Limb Ischemia		Completed		Observational		Other					United States	Others
NCT00760409	28	6/1/2015	6/1/2015	9/15/2008	Radiation Injury / Brain Tumor		Completed		Observational		Other			No		United States	Others
NCT00760435	196	10/15/2012	10/15/2012	3/15/2009	Kawasaki Disease	Drug / Drug	Completed	Phase 3	Interventional	Other	Other	Randomized	Treatment			United States	Others
NCT00760461	44	7/15/2011	7/15/2011	10/15/2008	Gastroparesis	Drug	Terminated	Phase 2	Interventional		Other		Treatment			United States	Others
NCT00760513	103	11/29/2018	11/1/2013	11/1/2009	Non-Alcoholic Fatty Liver Disease	Drug / Drug	Completed	Phase 4	Interventional	Other	Other	Randomized	Treatment			United Kingdom	Others
NCT00760591	30			9/15/2008	Acute Kidney Failure		Unknown status		Observational		Other					Korea, Republic of	Others
NCT00760604	4	4/15/2012	4/15/2012	9/15/2008	Esophageal Neoplasms	Procedure	Terminated	Phase 3	Interventional		Other	Randomized	Treatment			United States	Others
NCT00760630	76	4/15/2012	10/15/2011	12/15/2009	Coronary Artery Disease	Device	Suspended	Early Phase 1	Interventional	Other	Other	Non-Randomized	Diagnostic			United States	Others
NCT00760643							Withheld										Others
NCT00760682	114	4/15/2015	4/15/2015	6/15/2008	Osteoradionecrosis	Procedure	Unknown status	Phase 2	Interventional		Other	Randomized	Treatment			Denmark / Sweden / United Kingdom	Others
NCT00760695	24	12/15/2011	12/15/2011	10/15/2008	Anorexia Nervosa	Drug / Drug	Completed	Phase 3	Interventional		Other	Randomized	Treatment			Denmark	Others
NCT00760734	30	6/15/2011	9/15/2010	9/15/2008	TBI (Traumatic Brain Injury) / Post Concussion Syndrome / Post Traumatic Stress Disorder / Chronic Post Traumatic Stress Disorder	Drug / Drug	Completed	Phase 1	Interventional	Other / Other / Other / Other	Other	Non-Randomized	Treatment			United States	Others
NCT00760760	55	3/15/2016	9/15/2014	9/15/2008	Adipose Tissue Inflammation / Morbid Obesity	Drug / Drug	Completed	Phase 2	Interventional	Other	Other	Randomized	Basic Science			Austria	Others
NCT00760773	132	3/15/2014	9/15/2013	4/15/2009	Gastroenteritis	Drug / Drug / Drug	Terminated	Phase 2	Interventional		Other	Randomized	Treatment			Canada	Others
NCT00760786	60		2/15/2010	7/15/2008	Acute Coronary Syndrome	Drug / Drug / Drug / Drug	Unknown status		Interventional		Other	Randomized	Treatment			Korea, Republic of	Others
NCT00760838	109	9/15/2011	2/15/2011	3/15/2009	Asthma	Drug / Drug	Completed	Phase 4	Interventional	Other	Other	Randomized	Treatment			Belgium	Others
NCT00760903	0	9/15/2009	9/15/2008	6/15/2003	Brain Trauma	Other / Other / Other	Withdrawn		Observational		Other			No		United States	Others
NCT00760942	84	9/15/2010	3/15/2010	10/15/2008	Infant, Very Low Birth Weight	Dietary Supplement / Dietary Supplement	Completed		Interventional		Other	Randomized	Supportive Care			United States	Others
NCT00761033	42			10/15/2008	Pain / Distress	Behavioral	Completed		Interventional	Other	Other	Randomized	Treatment			Canada	Others
NCT00761059	40	12/15/2010	12/15/2009	10/15/2008	Analgesia	Drug / Drug	Unknown status		Interventional		Other	Randomized	Supportive Care			Germany	Others
NCT00761072	12	4/15/2009	4/15/2009	7/15/2008	Spinal Fusion		Completed		Observational	Other	Other					United States	Others
NCT00761085	47	11/7/2010	11/7/2010	1/1/2008	Sickle Cell Disease	Drug / Drug	Completed		Interventional		Other	Randomized	Treatment			United States	Others
NCT00761098	80	8/15/2010	5/15/2010	5/15/2005	Spontaneous Bacterial Peritonitis / Cirrhosis	Drug / Drug	Unknown status	Phase 4	Interventional		Other	Randomized	Treatment			United States	Others
NCT00761111	140		5/15/2008	6/15/2007	Back Pain	Behavioral	Unknown status	Phase 3	Interventional		Other	Randomized					Others
NCT00761163	25	11/15/2008	11/15/2008	2/15/2007	Exercise	Other / Other / Other	Completed		Interventional		Other	Randomized	Prevention			United States	Others
NCT00761254	42	9/15/2012	9/15/2012	8/15/2008	Gastroparesis / GERD / Esophagitis / Dyspepsia / Chronic Idiopathic Constipation / Nausea / Vomiting	Drug	Terminated		Interventional		Other		Treatment			United States	Others
NCT00761345	27	2/15/2015	7/15/2014	9/15/2008	Pancreatic Carcinoma Non-resectable / Metastatic Pancreatic Cancer	Drug / Drug / Radiation	Completed	Phase 1	Interventional		Other		Treatment			United States	Others
NCT00761449	28	12/15/2009	12/15/2009	10/15/2007	MDS / AML	Drug	Completed	Phase 2	Interventional		Other	Non-Randomized	Treatment			Denmark / Norway / Sweden	Others
NCT00761553	49	6/15/2009	6/15/2008	10/15/2005	Exercise	Other / Dietary Supplement	Completed		Interventional		Other	Randomized	Prevention			United States	Others
NCT00761566	24	2/15/2010	2/15/2010	10/15/2008	Healthy	Other / Other	Completed	Phase 2	Interventional		Other	Randomized				Canada	Others
NCT00761644	200	3/28/2019	3/28/2019	8/21/2008	Advanced Cancer	Drug / Drug / Drug	Completed	Phase 1	Interventional		Other		Treatment			United States	Others
NCT00761761	60	3/15/2011	3/15/2011	10/15/2008	Bipolar I Disorder / Bipolar II Disorder / Bipolar Disorder NOS	Drug / Other	Completed	Phase 3	Interventional	Other	Other	Randomized	Treatment			United States	Others
NCT00761865	34	12/15/2011	12/15/2011	10/15/2008	Lateral Ankle Sprain	Device	Terminated		Interventional		Other	Randomized	Treatment			United States	Others
NCT00761891	64	1/15/2010	5/15/2008	5/15/2007	Healthy	Other	Completed		Interventional		Other		Other			United States	Others
NCT00761904	660	4/15/2011	4/15/2011	12/15/2010	Hypertension / Hyperlipidemia	Behavioral	Unknown status		Interventional		Other	Randomized	Health Services Research			United States	Others
NCT00761943	30	12/15/2009	12/15/2008	12/15/2006	Adhesive Capsulitis		Completed		Observational	Other	Other					United States	Others
NCT00761982	20	8/15/2011	8/15/2011	9/15/2008	Stroke, Acute / Infarction, Middle Cerebral Artery	Procedure	Completed	Phase 1/Phase 2	Interventional	Other	Other	Non-Randomized	Treatment			Spain	Others
NCT00762008	500	9/15/2022	9/15/2022	12/15/2005	Acute Decompensated Heart Failure / Heart Failure		Unknown status		Observational	Other	Other					United States	Others
NCT00762242	48	2/15/2018	2/15/2018	5/15/2007	Type 2 Diabetes Mellitus	Procedure	Terminated		Observational		Other					United States	Others
NCT00762268	23	9/15/2011	9/15/2011	9/15/2008	Bipolar Disorder / Depression / Bipolar Depression	Drug / Drug	Completed		Interventional	Other	Other	Randomized	Treatment			United States	Others
NCT00762294	25	12/15/2011	12/15/2011	5/15/2007	Breast Cancer		Completed		Observational	Other	Other					United States	Others
NCT00762333	550	3/15/2022	3/15/2022	6/15/2007	Myocardial Infarction / Ischemia / Congestive Heart Failure		Unknown status		Observational		Other					United States	Others
NCT00762398	40	12/15/2011	12/15/2008	9/15/2008	Adult Patient Undergoing Major Surgery	Device / Biological	Terminated		Observational	Other	Other					United States	Others
NCT00762424	53	1/15/2011	1/15/2011	6/15/2007	Kidney Stone	Drug / Drug	Completed		Interventional		Other	Randomized	Treatment			United States	Others
NCT00762489	104	8/15/2009	8/15/2009	10/15/2008	Newborn Infants	Other	Completed		Interventional		Other	Non-Randomized				United States	Others
NCT00762554	0	6/15/2009	6/15/2009	10/15/2008	Analgesia	Drug / Drug / Drug	Withdrawn		Interventional		Other	Randomized	Treatment			United States	Others
NCT00762632	40		6/15/2012	12/15/2007	Acute Myeloid Leukemia	Drug / Drug	Completed	Phase 1/Phase 2	Interventional		Other	Non-Randomized	Treatment			Germany	Others
NCT00762671	60	10/15/2007	10/15/2007	5/15/1999	Type 1 Diabetes Mellitus / Type 2 Diabetes Mellitus	Drug / Drug	Completed	Phase 2/Phase 3	Interventional		Other	Randomized	Basic Science			United States	Others
NCT00762697	20	4/15/2012	4/15/2012	6/15/2007	Venous Insufficiency		Completed		Observational		Other					United States	Others
NCT00762775	78	6/15/2011	6/15/2011	11/15/2008	Osteoporosis	Dietary Supplement	Completed		Interventional		Other	Randomized	Prevention			United States	Others
NCT00762801	0	9/15/2011	9/15/2011	9/15/2008	Healthy		Withdrawn		Observational		Other			No		United States	Others
NCT00762814	4	6/15/2009	3/15/2009	5/15/2008	Parkinson Disease	Device	Terminated	Early Phase 1	Interventional		Other		Treatment			United States	Others
NCT00762866	300	12/15/2027	12/15/2025	9/15/2008	Depressive Disorder, Major / Bipolar Disorder / Psychotic Disorders		Enrolling by invitation		Observational [Patient Registry]		Other					United States	Others
NCT00762879	127	6/15/2017	1/15/2014	4/15/2008	Juvenile Idiopathic Arthritis		Completed		Observational		Other					United States	Others
NCT00762918	0	9/15/2008	9/15/2008	3/15/2008	Cystic Fibrosis / Vitamin D Deficiency	Dietary Supplement	Withdrawn	Phase 3	Interventional		Other		Treatment				Others
NCT00763074	70	3/15/2007	2/15/2007	4/15/2006	Insulin Sensitivity / Type 2 Diabetes	Behavioral / Behavioral / Behavioral / Behavioral	Completed		Interventional		Other	Randomized	Treatment				Others
NCT00763087	43	1/15/2011	1/15/2011	9/15/2008	Diabetes Mellitus / Peripheral Neuropathy	Behavioral / Behavioral / Behavioral	Completed		Interventional		Other	Randomized	Prevention			United States	Others
NCT00763126	200		10/15/2009	10/15/2008	Labor Pain	Behavioral	Unknown status		Interventional		Other	Randomized	Supportive Care			Israel	Others
NCT00763191	27	9/15/2009	9/15/2009	6/15/2008	Pre-mutation on FMR1 Gene	Other / Other / Other / Other	Terminated		Interventional		Other	Non-Randomized	Health Services Research			France	Others
NCT00763217	550	6/15/2012	6/15/2009	6/15/2005	Stroke		Completed		Observational	Other	Other					France	Others
NCT00763230	68	1/15/2011	1/15/2011	4/15/2008	Depressive Disorder, Major / Bipolar Disorder	Device	Completed	Phase 2/Phase 3	Interventional		Other	Randomized	Treatment			Australia	Others
NCT00763243	9	2/15/2010	2/15/2010	8/15/2008	Bilateral Hearing Loss	Behavioral	Completed		Interventional		Other		Treatment	No		United States	Others
NCT00763295	53	1/15/2010	1/15/2010	5/15/2008	Latent Tuberculosis / HIV Infections	Other	Completed		Observational		Other					United States	Others
NCT00763373	187	3/15/2007	1/15/2007	11/15/2006	Infection	Other	Completed		Observational		Other					Norway	Others
NCT00763399	300	5/15/2010	5/15/2010	10/15/2008	Diarrhea / Constipation	Dietary Supplement	Completed	Phase 4	Interventional		Other	Randomized	Treatment			Taiwan	Others
NCT00763425	200	9/15/2009	8/15/2009	9/15/2008	Colorectal Cancer	Procedure / Procedure	Completed		Interventional		Other	Randomized	Treatment			Japan	Others
NCT00763464	100	6/15/2011	4/15/2011	10/15/2006	Postmenopausal Women / Stable Angina Pectoris	Procedure / Procedure	Completed		Interventional		Other		Diagnostic			Germany	Others
NCT00763477	20	4/15/2011	2/15/2011	4/15/2010	Cystic Fibrosis	Biological	Unknown status		Interventional		Other	Randomized	Health Services Research			United Kingdom	Others
NCT00763516	8	8/17/2017	8/17/2017	2/15/2009	Pancreatic Cancer	Radiation	Completed		Interventional		Other		Treatment	Undecided		United States	Others
NCT00763542	130	5/15/2013	7/15/2011	7/15/2008	Substance-Related Disorders / Stress Disorders, Post-Traumatic	Behavioral / Behavioral	Completed	Phase 2	Interventional		Other	Randomized	Treatment			Netherlands	Others
NCT00763594	41	12/15/2017	5/15/2016	9/15/2008	Major Depressive Disorder	Behavioral / Behavioral	Terminated	Phase 2	Interventional	Other	Other	Randomized	Treatment			Sweden	Others
NCT00763607	454	12/15/2009	12/15/2009	11/15/2007	Non Small Cell Lung Cancer	Genetic	Completed		Observational		Other					Italy	Others
NCT00763620	36	6/15/2011	6/15/2011	2/15/2009	Bacterial Pneumonia	Device	Completed		Interventional	Other	Other	Non-Randomized	Diagnostic			France	Others
NCT00763633	150	10/15/2008	10/15/2008	1/15/2008	Nausea and Vomiting Complain in Early Pregnancy	Drug / Drug	Unknown status	Phase 4	Interventional	Other	Other	Randomized	Treatment			Indonesia	Others
NCT00763646	30		12/15/2010	4/15/2007	Gastric Junction Adenocarcinoma / Gastroesophageal Junction Adenocarcinoma	Drug	Unknown status	Phase 2	Interventional		Other		Treatment			Canada	Others
NCT00763659	172	9/15/2011	9/15/2011	5/15/2008	Age Related Maculopathy	Dietary Supplement / Dietary Supplement / Dietary Supplement	Completed		Interventional		Other	Randomized	Prevention			Germany	Others
NCT00763672	1040	6/15/2011	5/15/2011	11/15/2008	Pregnancy / Primiparity / Hypertension / Preeclampsia / Intrauterine Growth Retardation	Other / Other	Completed		Interventional		Other	Randomized	Prevention			France	Others
NCT00763737	196	3/15/2020	3/15/2020	8/15/2010	Congenital Diaphragmatic Hernia / Fetal Surgery / Pulmonary Hypoplasia	Procedure	Completed		Interventional	Other / Other / Other / Other / Other / Other / Other / Other / Other / Other / Other / Other	Other	Randomized	Treatment			Australia / Belgium / Canada / France / Germany / Italy / Poland / Spain / United Kingdom / United States	Others
NCT00763750	25	7/15/2012	6/15/2011	10/15/2008	Brain Tumor	Drug	Completed	Phase 2	Interventional	Other / Other	Other		Treatment			United States	Others
NCT00763763	55	1/15/2010	10/15/2007	12/15/2004	Leukemia, Lymphocytic, Acute / Philadelphia Chromosome / Blast Crisis / Leukemia, Myeloid, Chronic	Drug / Drug / Drug / Drug	Completed	Phase 2	Interventional		Other	Non-Randomized	Treatment			France	Others
NCT00763776	27	9/15/2010	8/15/2010	7/15/2008	Liver Cirrhosis / Liver Neoplasms / Carcinoma, Hepatocellular	Device / Device	Terminated		Interventional		Other	Randomized	Treatment			France	Others
NCT00763789	96	9/15/2010		8/15/2008	Conscious Sedation / Remifentanil / Hysteroscopic Surgery / Anesthesia Recovery Period / Ambulatory Surgery	Other / Other	Unknown status		Interventional		Other	Randomized	Supportive Care			Denmark	Others
NCT00763802	400	5/15/2011	9/15/2010	9/15/2007	Diabetic Retinopathy		Completed		Observational	Other	Other					Portugal	Others
NCT00763828	20	5/31/2025	2/28/2025	1/28/2024	ST-Elevation Myocardial Infarction	Device	Not yet recruiting		Interventional		Other		Treatment			United States	Others
NCT00763841	18	9/15/2008	9/15/2008	9/15/1999	Auditory Hallucinations	Device / Device	Completed	Phase 1	Interventional	Other / Other	Other	Randomized	Treatment			Australia	Others
NCT00763880	89	9/15/2008	9/15/2008	11/15/2005	Forearm Fracture	Drug / Drug	Terminated	Phase 4	Interventional		Other	Randomized	Treatment			United States	Others
NCT00763893	303	12/15/2014	1/15/2014	9/15/2008	Marfan Syndrome	Drug / Drug	Terminated	Phase 3	Interventional		Other	Randomized	Treatment			France	Others
NCT00763906	40	1/15/2007	11/15/2006	11/15/2004	Septic Shock	Device / Device	Completed	Phase 4	Interventional		Other	Randomized	Treatment			France	Others
NCT00763945	5000	3/15/2009	3/15/2009	3/15/2006	Acute Coronary Syndrome	Other	Completed		Observational		Other					Germany	Others
NCT00764010	563	12/15/2001	12/15/2001	5/15/1997	Atherosclerosis	Dietary Supplement / Dietary Supplement / Dietary Supplement	Completed	Phase 3	Interventional	Other / Other / Other / Other	Other	Randomized	Prevention			Norway	Others
NCT00764023	97	1/15/2013	1/15/2013	3/15/2008	Infections		Completed		Observational		Other					United States	Others
NCT00764062	81	10/15/2007	10/15/2007	9/15/2005	Odontogenic Infection	Drug	Terminated	Phase 4	Interventional		Other	Randomized	Treatment			France	Others
NCT00764075	132	6/15/2011	4/15/2011	10/15/2008	Heart Failure	Device / Other / Device	Completed		Interventional	Other	Other	Randomized	Treatment			Germany	Others
NCT00764088	4	6/15/2008	6/15/2008	8/15/2007	Full Thickness Wounds		Completed		Observational		Other						Others
NCT00764101	80	4/15/2010	4/15/2010	9/15/2008	Posttraumatic Stress Disorder	Behavioral	Completed	Phase 2	Interventional	Other / Other	Other	Randomized	Treatment			Netherlands	Others
NCT00764114	351	4/15/2013	8/15/2012	11/15/2006	Vertebral Osteomyelitis	Drug	Completed	Phase 4	Interventional		Other	Randomized	Treatment			France	Others
NCT00764140	400	4/15/2010	4/15/2010	1/15/2007	Hepatocellular Carcinoma	Biological	Completed		Observational		Other					Taiwan	Others
NCT00764153	222	12/15/2011	11/15/2011	10/15/2002	Femoral Neck Fractures	Procedure / Procedure	Completed		Interventional	Other / Other	Other	Randomized	Treatment				Others
NCT00764166	254	11/15/2010	11/15/2009	6/15/2003	Adenocarcinoma of the Prostate	Drug / Drug	Unknown status	Phase 3	Interventional	Other	Other	Randomized	Treatment			France	Others
NCT00764179	93	6/15/2015	6/15/2015	3/15/2008	Intra-uterine Growth Delay	Other / Other	Terminated		Interventional		Other	Randomized	Prevention			France	Others
NCT00764192	14	10/15/2007	2/15/2007	10/15/2006	Hemodialysis	Procedure / Procedure	Completed		Interventional	Other	Other		Basic Science			Germany	Others
NCT00764205	1200	11/15/2010	11/15/2009	11/15/2006	Acute Coronary Syndrome		Unknown status		Observational	Other	Other					United States	Others
NCT00764218	300	12/15/2008	12/15/2003	3/15/2001	Obstructive Sleep Apnea Syndrome / Hypertension	Device / Other	Unknown status	Early Phase 1	Interventional		Other		Health Services Research			France	Others
NCT00764231	40	4/15/2011	2/15/2011	10/15/2008	Acute Myeloid Leukemia / Exercise / Fatigue / Quality of Life	Behavioral / Behavioral	Completed	Phase 2	Interventional	Other / Other	Other	Randomized	Treatment			Canada	Others
NCT00764244	72	12/15/2009	12/15/2009	1/15/2005	Diabetic Macular Edema / Diabetes	Procedure / Drug / Procedure	Completed	Phase 3	Interventional		Other	Randomized	Treatment			France	Others
NCT00764283	200	3/15/2009	3/15/2009	11/15/2008	Postoperative Pain	Device / Device / Device	Completed		Interventional		Other	Randomized	Prevention			Belgium	Others
NCT00764296	34			12/15/2006	Wounds	Other / Other	Completed		Observational		Other					United States	Others
NCT00764348	0				Wounds	Other	Withdrawn		Observational		Other						Others
NCT00764413	57	7/15/2012	7/15/2012	4/15/2009	Multiple Sclerosis	Drug / Drug	Terminated		Interventional		Other	Randomized	Treatment			Norway	Others
NCT00764426	72			6/15/2004	Arteriosclerosis / Myocardial Infarction	Drug / Drug	Completed		Interventional		Other	Randomized	Prevention			Germany	Others
NCT00764452							Withheld										Others
NCT00764543					Hydronephrosis / Multicystic-dysplastic Kidney	Device	No longer available		Expanded Access	Other	Other						Others
NCT00764556	20	5/15/2009	5/15/2009	5/15/2008	COPD / Hyperglycemia	Drug	Completed	Phase 2	Interventional		Other	Non-Randomized	Treatment			United Kingdom	Others
NCT00764569	77	6/15/2011	6/15/2011	11/15/2008	Other Lesions of Oral Mucosa	Device	Completed		Observational	Other	Other					United States	Others
NCT00764595	5	3/15/2016	3/15/2016	10/15/2008	Gastrointestinal Stromal Tumor / Metastatic Cancer	Drug	Completed	Phase 2	Interventional	Other	Other		Treatment			Japan	Others
NCT00764608	0	2/15/2009	2/15/2009	6/15/2008	Healthy		Withdrawn		Observational		Other					United States	Others
NCT00764647	42	1/15/2017	9/15/2011	3/15/2006	Stress	Behavioral	Completed		Interventional		Other		Treatment	No		United States	Others
NCT00764686	18	1/15/2009	10/15/2008	6/15/2008	Spondylitis, Ankylosing	Other / Other	Completed	Phase 3	Interventional		Other	Non-Randomized	Treatment			Ireland	Others
NCT00764712	120	4/15/2008	4/15/2008	2/15/2008	Hyperglycemia	Drug	Completed		Interventional		Other	Randomized	Treatment			Czech Republic	Others
NCT00764725	487	12/15/2008	4/15/2007	12/15/2002	Rheumatoid Arthritis	Drug / Biological	Completed	Phase 4	Interventional		Other	Randomized	Treatment				Others
NCT00764738	91	11/15/2011	11/15/2011	10/15/2008	Neovascular Age Related Macular Degeneration	Device / Drug	Completed	Phase 2/Phase 3	Interventional		Other	Randomized	Treatment			United States	Others
NCT00764764	30		5/15/2008	5/15/2008	Shoulder Impingement / Shoulder Pain / Rotator Cuff Tendinitis / Cervical Degenerative Joint Disease	Procedure / Procedure	Terminated	Phase 1	Interventional		Other	Randomized	Treatment			United States	Others
NCT00764777	325	12/15/2012	9/15/2010	12/15/2008	Peripheral Vascular Disease / Intermittent Claudication / Critical Limb Ischemia	Device	Completed	Phase 4	Interventional		Other	Non-Randomized	Treatment			Belgium	Others
NCT00764816	9	2/15/2011	2/15/2011	10/15/2008	Chronic Kidney Disease	Other / Other	Completed		Interventional		Other	Randomized	Basic Science			United States	Others
NCT00764855	180	8/15/2011	8/15/2011	10/15/2008	Surgery With General Anesthesia	Procedure	Completed		Observational		Other					Belgium	Others
NCT00764907	4000		10/15/2007	11/15/2002	Leukemia	Drug / Drug / Drug / Drug / Drug / Drug / Drug / Drug / Drug / Drug / Drug / Drug / Drug / Drug / Drug	Unknown status	Phase 3	Interventional		Other	Randomized	Treatment			Czech Republic	Others
NCT00764920	750	12/15/2024	12/15/2024	10/15/2008	Pigmented Skin Lesion of Uncertain Nature	Device	Recruiting		Observational		Other					United States	Others
NCT00764933	211	3/15/2010	12/15/2009	1/15/2008	Anxiety	Behavioral / Other	Completed		Interventional	Other	Other	Randomized	Supportive Care			Germany	Others
NCT00764972	36	12/15/2011	12/15/2010	10/15/2007	Metastatic Breast Cancer	Drug	Unknown status	Phase 1/Phase 2	Interventional		Other		Treatment			Canada	Others
NCT00764998	285	8/15/2009	4/15/2009	10/15/2008	Influenza / HIV	Biological	Completed	Phase 3	Interventional	Other / Other / Other	Other	Randomized	Prevention			Canada	Others
NCT00765011	94	5/12/2015	2/15/2014	10/15/2008	Head and Neck Cancer	Drug / Procedure	Completed	Phase 2	Interventional		Other	Non-Randomized	Prevention			Spain	Others
NCT00765024	90	4/15/2010	4/15/2010	7/15/2008	Chronic Strongyloidiasis	Drug / Drug / Drug	Completed	Phase 3	Interventional	Other	Other	Randomized	Treatment			Thailand	Others
NCT00765050	13	10/15/2012	10/15/2012	1/15/2009	Diabetic Patients With Critic Ischemia in Lower Limbs Who Are Administered With CD133+ Cells Mobilized by G-CSF	Biological	Terminated	Phase 1/Phase 2	Interventional		Other	Non-Randomized	Treatment			Spain	Others
NCT00765089	35	3/15/2010	3/15/2010	12/15/2005	Postoperative Atrial Fibrillation	Procedure	Completed	Phase 4	Interventional		Other	Randomized	Prevention			United States	Others
NCT00765128	17	11/15/2010	11/15/2010	10/15/2008	Renal Calculus / Kidney Stones	Drug / Drug	Completed	Phase 4	Interventional		Other	Randomized	Treatment			United States	Others
NCT00765141	0	3/15/2009	3/15/2009	6/15/2008	Infection		Withdrawn		Observational		Other					United States	Others
NCT00765154	12	7/15/2010	7/15/2010	10/15/2008	HIV	Drug / Drug	Terminated	Phase 4	Interventional		Other	Randomized	Treatment			United Kingdom	Others
NCT00765180	200	12/15/2010	12/15/2010	1/15/2007	Colorectal Cancer Screening	Device	Completed		Interventional		Other	Randomized	Diagnostic			Japan	Others
NCT00765193	14381	5/15/2009	5/15/2009	5/15/2008	Melanoma / Basal Cell Carcinoma / Squamous Cell Carcinoma / Merkel Cell Carcinoma / Skin Cancer	Other	Completed		Interventional		Other	Non-Randomized	Diagnostic			Austria	Others
NCT00765232	111	11/15/2010	11/15/2010	10/15/2008	Nephrectomy / Laparoscopic Donor Nephrectomy	Drug / Drug	Completed	Phase 4	Interventional		Other	Randomized	Treatment			United States	Others
NCT00765258	14	2/15/2013	5/15/2012	1/15/2008	Sacro-iliac Insufficiency Fractures		Completed		Observational	Other	Other					United States	Others
NCT00765271	29	10/15/2008	10/15/2008	5/15/2008	HIV	Drug / Drug / Drug	Completed	Phase 1	Interventional		Other	Randomized	Treatment			United Kingdom	Others
NCT00765297	100	10/15/2010	10/15/2010	9/15/2007	Fall Risk	Device / Device	Unknown status	Early Phase 1	Interventional		Other	Non-Randomized	Prevention			Netherlands	Others
NCT00765349	30			5/15/2008	Diastolic Dysfunction		Unknown status		Observational		Other					United Kingdom	Others
NCT00765375	5	12/15/2008	12/15/2008	9/15/2008	Acne Vulgaris	Drug / Drug	Terminated	Phase 2	Interventional		Other		Treatment			United States	Others
NCT00765401	0	4/15/2011	4/15/2011	11/15/2008	Cystic Fibrosis / Abdominal Pain / Helicobacter Pylori Infection		Withdrawn		Observational		Other					United States	Others
NCT00765440	311	4/15/2011	7/15/2009	7/15/2007	Head and Neck Cancer / Infection / Malnutrition	Dietary Supplement / Other	Completed	Phase 3	Interventional		Other	Randomized	Supportive Care			France	Others
NCT00765453	100	3/15/2018	3/15/2014	3/15/2008	Acute Myocardial Infarction	Other / Other	Completed		Interventional	Other / Other	Other	Randomized	Treatment			Denmark / Switzerland / United Kingdom	Others
NCT00765466	30	5/15/2010	5/15/2010	10/15/2007	Cancer	Drug	Terminated	Phase 2	Interventional		Other		Treatment			Canada	Others
NCT00765531					Hypercalciuria / Urolithiasis	Radiation / Genetic	Available		Expanded Access		Other						Others
NCT00765557	138	7/22/2014	6/17/2014	12/10/2007	Constipation	Drug / Drug	Completed	Early Phase 1	Interventional	Other	Other	Randomized	Screening	No			Others
NCT00765570	12	1/15/2013	1/15/2013	2/15/2003	Advanced Bulky Malignancies	Radiation / Radiation / Radiation / Radiation	Terminated	Phase 2	Interventional		Other	Randomized	Treatment			United States	Others
NCT00765596	14		12/15/2006	1/15/2005	Obesity / Insulin Resistance	Other	Completed		Observational		Other					United States	Others
NCT00765609	140	3/15/2009	2/15/2009	12/15/2008	Pain		Unknown status		Observational		Other					United Kingdom	Others
NCT00765622	153	11/15/2007	11/15/2007	4/15/2007	Urinary Incontinence		Completed		Observational		Other					Brazil	Others
NCT00765635	90		10/15/2008	9/15/2008	Ear Infection / Hearing Loss / Vertigo	Drug / Drug / Drug	Completed	Phase 4	Interventional		Other	Non-Randomized	Treatment			Spain	Others
NCT00765713	224	1/15/2013	10/15/2012	10/15/2008	Sleep Apnea / Ventricular Arrythmias / Systolic Left Ventricle Dysfunction	Device	Completed	Phase 4	Interventional	Other / Other	Other	Randomized	Treatment			Spain	Others
NCT00765739	23	8/15/2012	8/15/2012	10/15/2008	Muscle Fiber Atrophy, Type II	Other / Other	Completed	Phase 2	Interventional		Other	Randomized	Treatment			United States	Others
NCT00765778	400	1/15/2014	10/15/2009	10/15/2008	Bacterial Infection		Unknown status		Observational		Other					Israel	Others
NCT00765791	40	6/15/2017	6/15/2012	12/15/2008	Head and Neck Squamous Cell Carcinoma	Procedure / Procedure	Completed		Interventional	Other	Other	Randomized	Treatment	No		Canada	Others
NCT00765843	77	9/15/2012	9/15/2012	10/15/2008	Plantar Fasciitis	Device	Completed		Interventional	Other	Other	Randomized	Treatment			United States	Others
NCT00765869	555	2/15/2009	12/15/2008	7/15/2008	Colorectal Neoplasms	Other / Other / Other	Unknown status		Interventional	Other	Other	Randomized	Prevention			Australia	Others
NCT00765908	20	10/15/2009	10/15/2009	10/15/2008	Coronary Artery Disease	Device / Device	Unknown status	Phase 1/Phase 2	Interventional	Other	Other	Randomized	Basic Science				Others
NCT00765934	25	5/15/2010	5/15/2010	11/15/2009	Healthy	Drug	Completed		Interventional		Other	Non-Randomized	Basic Science			Netherlands	Others
NCT00765960	0	10/15/2009	10/15/2008	9/15/2008	Myopia / Hyperopia		Withdrawn		Observational		Other					United States	Others
NCT00765986	30	10/15/2015	9/15/2015	10/15/2008	Lung Neoplasm / Cell Hypoxia	Other / Other	Unknown status		Observational		Other					Canada	Others
NCT00766038	63	12/15/2013	6/15/2013	9/15/2008	Traumatic Brain Injury	Drug / Drug	Completed	Phase 2	Interventional	Other	Other	Randomized	Treatment			United States	Others
NCT00766051	10	3/15/2010	6/15/2008	11/15/2007	Cerebral Palsy / Sensorimotor Deficits / Sensory Processing Disorder / Feeding Problems / Developmental Coordination Disorder / Picky Eaters / NICU	Other	Completed		Interventional	Other / Other / Other / Other	Other	Non-Randomized	Treatment			United States	Others
NCT00766064	0	11/15/2009	11/15/2009	9/15/2008	Posttraumatic Stress Disorder	Drug	Withdrawn	Phase 4	Interventional		Other		Treatment			United States	Others
NCT00766077	32	2/15/2009	2/15/2009	9/15/2008	Stress Fractures / Bone Geometry / Bone Strength / Biomechanical Changes		Completed		Observational		Other					United States	Others
NCT00766103	8	5/15/2008	5/15/2008	12/15/2006	Cerebral Metabolism and Perfusion	Other	Completed		Interventional		Other		Diagnostic			Finland	Others
NCT00766129	50	12/15/2011	4/15/2011	2/15/2008	Stenosis in Saphenous Vein Graft, Drug Eluting Stent	Device / Device	Unknown status	Phase 3	Interventional		Other	Randomized	Treatment			Poland	Others
NCT00766142	18	9/17/2013	9/17/2013	5/1/2007	Colorectal Cancer / Primary Peritoneal Cavity Cancer	Biological / Drug / Drug / Drug / Procedure / Procedure	Terminated	Phase 2	Interventional	Other / Other / Other / Other / Other / Other	Other		Treatment	No		France	Others
NCT00766155	1094		9/15/2011	8/15/2008	Colorectal Cancer	Drug / Drug	Completed	Phase 3	Interventional		Other	Randomized	Treatment				Others
NCT00766194	20	12/15/2012	12/15/2012	5/15/2007	Nasopharyngeal Airway Pressure		Terminated		Observational		Other					United States	Others
NCT00766233	17	2/15/2016	1/15/2016	1/15/2008	Tumors	Other	Completed	Phase 3	Interventional		Other	Randomized	Treatment			Germany	Others
NCT00766259	0	6/15/2012	6/15/2011	7/15/2009	MRSA Infection		Withdrawn		Observational		Other						Others
NCT00766298	102	8/15/2011	8/15/2011	6/15/2004	Type 2 Diabetes Mellitus	Behavioral / Behavioral / Behavioral	Completed		Interventional	Other	Other	Randomized	Treatment	No		United States	Others
NCT00766311	20	12/15/2011	12/15/2011	1/15/2008	Acute Lymphoblastic Leukemia	Other / Other / Other / Other / Other / Other / Other	Completed		Interventional		Other		Supportive Care			United States	Others
NCT00766389	200	2/15/2009	12/15/2008	10/15/2008	Glaucoma		Unknown status		Observational		Other					Korea, Republic of	Others
NCT00766441	22	10/15/2009	10/15/2009	8/15/2008	Diabetes / Hypoglycemia	Drug / Drug	Terminated	Phase 4	Interventional		Other	Randomized	Treatment			United Kingdom	Others
NCT00766480	160		3/15/2010	1/15/2007	Esophageal Cancer	Drug / Drug / Radiation	Unknown status		Interventional		Other		Treatment			Japan	Others
NCT00766519	104	4/15/2013	4/15/2013	2/15/2009	Hemodynamic Instability / Surgery	Other / Other	Completed	Phase 4	Interventional		Other	Randomized	Treatment			France	Others
NCT00766532	12	10/15/2010	10/15/2010	1/15/2009	Breast Cancer / Osteoporosis / Osteopenia / Fracture	Drug	Completed	Phase 4	Interventional		Other		Diagnostic				Others
NCT00766558	29	7/15/2013	6/15/2010	6/15/2009	Anorexia Nervosa / Bulimia Nervosa / Eating Disorder		Completed		Observational		Other					United States	Others
NCT00766584	852	12/15/2026	12/15/2026	1/15/2003	Healthy	Other	Active, not recruiting		Observational	Other	Other			No		France	Others
NCT00766623	20	3/15/2009	2/15/2009	10/15/2008	Cardiovascular Disease / Endothelial Dysfunction	Dietary Supplement / Dietary Supplement	Completed		Interventional	Other	Other	Randomized				Netherlands	Others
NCT00766636	5		11/15/2012	9/15/2008	Pancreatic Cancer	Drug / Radiation / Drug / Procedure	Terminated	Phase 2	Interventional		Other	Randomized	Treatment			United States	Others
NCT00766662		12/15/2007	12/15/2007	10/15/2006	Malaria	Drug	Completed		Interventional	Other	Other	Randomized	Health Services Research			Mali	Others
NCT00766714	1446	12/15/2005	12/15/2005	1/15/2000	Infertility (IVF Patients)	Device / Device	Completed		Interventional		Other	Randomized				Belgium	Others
NCT00766740	2686	7/15/2008	7/15/2008	10/15/2007	Acute Myocardial Infarction	Device / Device	Completed	Phase 4	Interventional		Other	Randomized	Treatment			Italy	Others
NCT00766779	126	12/15/2020	12/15/2020	1/15/2010	Acute Myeloid Leukemia	Procedure / Drug	Terminated	Phase 3	Interventional	Other / Other / Other / Other / Other / Other / Other	Other	Randomized	Treatment			Australia / Austria / Belgium / France / Germany / Netherlands / Switzerland	Others
NCT00766792	15	7/15/2008	7/15/2008	12/15/2005	Chronic Renal Failure	Procedure / Procedure	Completed		Interventional		Other	Non-Randomized	Treatment			Belgium	Others
NCT00766805	177	6/15/2007	12/15/2006	10/15/2002	Portal Hypertension	Drug / Other	Completed		Interventional		Other	Randomized	Prevention			India	Others
NCT00766818	12	3/15/2010	3/15/2010	1/15/2007	Pregnancy / HIV	Drug	Completed	Phase 1	Interventional		Other	Non-Randomized	Treatment			United States	Others
NCT00766844	12	11/15/2009	11/15/2008	4/15/2008	Aneurysmal Subarachnoid Hemorrhage	Device	Completed	Phase 1	Interventional		Other		Prevention			United States	Others
NCT00766857	27	12/15/2012	12/15/2012	5/15/2009	Type 2 Diabetes Mellitus / Congestive Heart Failure	Drug / Drug	Completed	Phase 4	Interventional		Other	Randomized	Treatment			Netherlands	Others
NCT00766909	18	11/15/2011	6/15/2010	3/15/2008	Complications of Transplanted Organs and Tissue / Diabetes Mellitus Nos New Onset	Drug / Drug / Other	Completed	Phase 4	Interventional		Other	Randomized	Treatment			Denmark	Others
NCT00766948	100	8/15/2030	8/15/2030	8/15/2008	Parkinson's Disease	Other	Active, not recruiting		Observational	Other / Other	Other					United States	Others
NCT00766961	34	12/15/2017	3/15/2017	4/15/2007	Peptic Ulcer / Bleeding	Procedure / Procedure	Terminated		Interventional	Other / Other / Other	Other	Randomized	Treatment			China	Others
NCT00766987	2000	3/15/2025	3/15/2025	4/15/2007	Heart Failure / Ischemic Heart Disease / Myocardial Dysfunction		Recruiting		Observational	Other	Other			No		Canada	Others
NCT00767013	65		12/15/2013	5/15/2007	Aortic Valve Stenosis / Coronary Disease	Other	Unknown status		Interventional		Other		Diagnostic			Switzerland	Others
NCT00767039	52	1/15/2009	9/15/2008	1/15/2005	Prematurity / Respiratory Distress Syndrome / Patent Ductus Arteriosus	Drug / Drug	Terminated	Phase 4	Interventional	Other	Other	Randomized	Treatment			United States	Others
NCT00767065	250	12/15/2011	12/15/2010	1/15/2009	Acute Chest Pain	Radiation / Other	Unknown status		Interventional	Other / Other	Other	Randomized	Diagnostic			United Kingdom	Others
NCT00767091	40	1/15/2012	12/15/2011	3/15/2009	Parkinson's Disease / Apathy / no Dementia	Drug / Drug	Completed	Phase 3	Interventional		Other	Randomized	Treatment			France	Others
NCT00767104	40	3/15/2009	3/15/2009	10/15/2008	Acne Vulgaris	Other / Other	Completed		Interventional	Other	Other	Randomized	Treatment	No			Others
NCT00767169	16	6/15/2011	6/15/2011	10/15/2008	Edentatio (Toothlessness)	Device	Completed	Phase 2	Interventional		Other	Randomized	Treatment			Sweden	Others
NCT00767182	40	8/15/2009	8/15/2009	8/15/2008	Placenta Vascular Malformation	Other	Completed		Observational	Other	Other			No		France	Others
NCT00767195	60	12/15/2009	12/15/2009	7/15/2008	Pulmonary Edema		Unknown status		Observational	Other	Other					Taiwan	Others
NCT00767208	24	5/15/2008	5/15/2006	1/15/2005	Type 2 Diabetes / Overweight	Other	Completed		Interventional	Other	Other					France	Others
NCT00767234	104	10/15/2011	10/15/2011	8/15/2008	Pancreatic Cancer / Gastrointestinal Neoplasms / Colon Rectal Cancer Adenocarcinoma / Esophageal Cancer / Gall Bladder Cancer / Gastric (Stomach) Cancer / Gastrooesophageal Cancer / Gastrointestinal Stromal Tumor (GIST) / Hepatobiliary Neoplasm / Liver Carcinoma / Gallbladder Carcinoma / Bile Duct Carcinoma / Carcinoma of the Large Intestine / Anal Cancer	Procedure	Terminated		Observational		Other					United States	Others
NCT00767260	82	3/15/2015	3/15/2012	3/15/2008	Type 2 Diabetes Mellitus	Drug / Drug / Device / Drug	Completed	Phase 1/Phase 2	Interventional		Other	Randomized	Treatment			China	Others
NCT00767273	30	12/15/2007	12/15/2007	10/15/2006	Pancreatic Cancer	Procedure / Drug / Drug	Completed		Interventional		Other	Non-Randomized	Diagnostic			United States	Others
NCT00767351	30	7/15/2009	6/15/2009	10/15/2008	Diabetes Mellitus Type 2 / Metformin / Pharmacokinetics		Completed		Observational		Other						Others
NCT00767377	163	3/15/2013	7/15/2012	5/15/2007	Gastric Cancer	Drug	Completed	Phase 2	Interventional		Other		Treatment			China	Others
NCT00767429	100	10/15/2010	10/15/2010	8/15/2008	Fall Risk	Device	Unknown status		Interventional		Other		Prevention			Netherlands	Others
NCT00767442	10	12/15/2009	12/15/2009	12/15/2008	Oral Leukoplakia / Oral Cancer		Unknown status		Observational	Other	Other					Taiwan	Others
NCT00767533	84	10/15/2011	10/15/2011	10/15/2008	Neoplasms		Terminated		Observational		Other					United States	Others
NCT00767546	40	8/15/2010	8/15/2010	5/15/2009	Parkinson Disease / Parkinsonism / Seborrheic Dermatitis	Drug	Unknown status	Phase 1	Interventional		Other		Treatment				Others
NCT00767559	330	10/15/2012	10/15/2011	11/15/2008	Pulmonary Embolism	Drug / Drug / Drug	Unknown status		Interventional		Other	Randomized	Treatment			United States	Others
NCT00767572	12	7/15/2010	7/15/2010	8/15/2008	Coarctation of the Aorta	Drug / Drug	Terminated	Phase 4	Interventional	Other	Other	Randomized	Prevention			United States	Others
NCT00767598	21	7/15/2008	12/15/2007	12/15/2007	Pharmacokinetics of Three PDE5Is / Healthy Subjects / Genetic Polymorphic CYP3A5	Drug / Drug / Drug	Completed	Phase 1	Interventional		Other	Randomized	Basic Science				Others
NCT00767624	150	6/15/2015	6/15/2015	12/15/2008	Sleep Initiation and Maintenance Disorders / Depression	Drug / Behavioral / Behavioral	Completed	Phase 2/Phase 3	Interventional	Other / Other / Other	Other	Randomized	Treatment	No		United States	Others
NCT00767663	30	2/15/2010	1/15/2010	10/15/2008	Coronary Heart Disease / Percutaneous Transluminal Coronary Angioplasty / Atherosclerosis	Drug / Drug	Completed	Phase 4	Interventional		Other	Randomized	Prevention			Netherlands	Others
NCT00767689	96	5/15/2010	5/15/2010	5/15/2008	Hand and Foot Syndrome	Drug / Drug	Unknown status		Interventional		Other	Randomized	Prevention			United States	Others
NCT00767754	37	12/15/2008	6/15/2007	1/15/2007	Panic Disorder	Drug	Completed	Phase 4	Interventional		Other		Treatment			Korea, Republic of	Others
NCT00767780	200	8/15/2008	8/15/2008	10/15/2006	Osteoarthritis / Joint Replacement / Fractures	Device	Completed		Observational		Other					Israel	Others
NCT00767832	60	6/15/2009	6/15/2009	8/15/2008	Hemorrhage		Completed		Observational		Other					United States	Others
NCT00767845	0	5/15/2008	5/15/2008	6/15/2006	Prostate Cancer / Psychosocial Effects of Cancer and Its Treatment	Other	Withdrawn		Observational		Other					United States	Others
NCT00767884	9	9/15/2013	9/15/2013	10/15/2008	Diabetic Retinopathy		Terminated		Observational		Other					United States	Others
NCT00767910							Withheld										Others
NCT00767936	135	9/15/2013	3/15/2013	3/15/2008	Liver Cancer / Hepatitis B / Hepatitis C / Hepatobiliary Cancers Liver / Hepatobiliary Cancers		Terminated		Observational		Other					United States	Others
NCT00767962	62	12/15/2014	12/15/2014	2/15/2009	Pneumothorax	Other / Other	Completed		Interventional		Other	Randomized	Treatment			France	Others
NCT00767975	2384	11/15/2010	11/15/2010	1/15/2008	Tuberculosis	Drug / Drug	Completed	Phase 3	Interventional		Other	Randomized	Treatment			Taiwan	Others
NCT00767988	0				Urinary Tract Infection	Dietary Supplement / Other	Withdrawn	Phase 2	Interventional	Other	Other	Randomized	Treatment			United States	Others
NCT00768001	41	10/15/2011	10/15/2011	6/15/2008	Liver Cancer / Hepatitis B / Hepatitis C / Hepatobiliary Cancers / Hepatobiliary Cancers Liver		Terminated		Observational		Other					United States	Others
NCT00768014	60	12/15/2010	7/15/2008	3/15/2008	Labor Pain / Pain Relief / Magnetic Resonance Imaging		Unknown status		Observational		Other					Taiwan	Others
NCT00768144	36	2/15/2013	5/15/2012	9/15/2008	Ovarian Cancer / Fallopian Tube Cancer / Peritoneal Cancer	Drug	Completed	Phase 2	Interventional	Other / Other / Other	Other		Treatment			United States	Others
NCT00768157	200	8/15/2010	8/15/2009	4/15/2007	Hepatocellular Carcinoma / Hepatitis B Virus / Recurrence	Drug / Procedure	Unknown status	Phase 4	Interventional		Other	Randomized	Treatment			China	Others
NCT00768235	36	6/15/2007	3/15/2007	3/15/2007	Elderly	Other	Completed	Phase 1/Phase 2	Interventional		Other	Non-Randomized	Treatment			Brazil	Others
NCT00768248	2	1/15/2010	1/15/2010	10/15/2008	Amputation / Phantom Limb / Stump Pain	Drug / Drug	Terminated		Interventional		Other	Randomized	Treatment			United States	Others
NCT00768261	39	10/15/2009	10/15/2009	11/15/2004	Dementia	Drug / Drug	Completed	Phase 4	Interventional	Other	Other	Randomized	Treatment				Others
NCT00768365	105	10/15/2008	10/15/2008	10/15/2007	Adrenal Cortex Neoplasms		Completed		Observational		Other					Turkey	Others
NCT00768417	20	8/15/2007	8/15/2007	4/15/2006	Obesity / Overweight	Behavioral / Behavioral / Behavioral	Completed		Observational	Other	Other					United States	Others
NCT00768430	73	11/15/2012	9/15/2012	11/15/2008	Major Depressive Disorder (MDD) / Treatment Resistant Depression (TRD)	Drug / Drug	Completed	Phase 2	Interventional	Other	Other	Randomized	Treatment			United States	Others
NCT00768456	48	12/15/2010	10/15/2009	10/15/2008	Pain, Postoperative / Postoperative Nausea and Vomiting	Drug / Drug	Completed	Phase 4	Interventional		Other	Randomized	Supportive Care			Denmark	Others
NCT00768547	5900	7/15/2011	7/15/2011	8/15/2008	Hematologic Tests		Completed		Observational		Other					Denmark	Others
NCT00768586	40			2/15/2008	Vision		Unknown status		Observational		Other					Austria	Others
NCT00768625	2000	12/15/2012	3/15/2011	4/15/2005	Obstructive Sleep Apnea / Obesity		Unknown status		Observational		Other					Brazil	Others
NCT00768638	23	6/15/2014	5/15/2014	10/15/2008	Chronic Kidney Disease	Drug / Drug	Completed	Phase 4	Interventional		Other	Randomized	Treatment			Canada	Others
NCT00768651	8	12/15/2011	7/15/2011	10/15/2008	Type 1 Diabetes	Drug / Drug	Completed	Phase 2	Interventional	Other	Other		Treatment			Canada	Others
NCT00768677				7/15/2003	Eating Disorders / Bulimia Nervosa	Drug	Completed		Interventional		Other		Treatment			United States	Others
NCT00768703					Severe Congenital Diaphragmatic Hernia	Device	No longer available		Expanded Access		Other					United States	Others
NCT00768781	54	4/15/2013	11/15/2012	11/15/2008	Insomnia	Behavioral / Behavioral / Behavioral	Completed	Phase 2	Interventional	Other / Other	Other	Randomized	Treatment			United States	Others
NCT00768794	5	9/15/2010	3/15/2010	7/15/2006	Oral Candidiasis	Dietary Supplement / Dietary Supplement	Completed		Interventional		Other		Treatment			United States	Others
NCT00768807	450	9/15/2010	10/15/2009	10/15/2009	Obstructive Sleep Apnea	Device	Completed		Interventional		Other	Randomized	Diagnostic			Brazil	Others
NCT00768820	400	12/15/2022	12/15/2022	5/15/2001	Velocardiofacial Syndrome / Williams Syndrome / Fragile X Syndrome	Drug	Recruiting	Phase 4	Interventional		Other		Diagnostic			Israel	Others
NCT00768846	2600	6/15/2011	5/15/2010	9/15/2008	Coronary Artery Disease	Device / Device	Unknown status	Phase 4	Interventional		Other	Randomized	Treatment			Germany	Others
NCT00768859	111	5/15/2012	8/15/2011	9/15/2008	Breast Cancer / HER2 Positive	Drug	Completed	Phase 2	Interventional		Other	Non-Randomized	Treatment			Netherlands	Others
NCT00768937	22	11/15/2010	10/15/2010	9/15/2008	Hepatocellular Carcinoma	Drug / Procedure	Completed	Phase 1/Phase 2	Interventional		Other	Non-Randomized	Treatment			Austria	Others
NCT00768950	65	8/15/2013	8/15/2013	1/15/2008	Spondyloarthropathies	Procedure / Procedure	Completed		Observational	Other / Other	Other					Romania	Others
NCT00768963	10	1/15/2012	11/15/2011	10/15/2008	Pterygium	Drug / Drug	Completed	Phase 1	Interventional		Other	Non-Randomized	Treatment			United States	Others
NCT00768976	100	5/15/2012	5/15/2012	10/15/2008	Cancer		Completed		Observational		Other						Others
NCT00769015	188	6/15/2014	1/15/2014	6/15/2009	Age-related Macular Degeneration / Depression	Behavioral / Behavioral	Completed	Phase 3	Interventional	Other / Other	Other	Randomized	Prevention			United States	Others
NCT00769054	48	10/15/2009	10/15/2009	10/15/2008	Vaginal Prolapse	Drug / Drug	Completed	Phase 4	Interventional		Other	Randomized	Supportive Care			Denmark	Others
NCT00769106	200	12/15/2014	9/15/2014	6/15/2008	Hepatocellular Carcinoma	Biological	Completed	Phase 3	Interventional		Other	Randomized	Treatment			China	Others
NCT00769158	4	12/15/2010	10/15/2010	10/15/2008	Alcoholism	Drug / Other	Completed	Phase 1	Interventional		Other	Randomized	Treatment			United States	Others
NCT00769197	61	1/15/2009	1/15/2009	6/15/2008	Cerebral Palsy		Completed		Observational		Other					United States	Others
NCT00769210	12	7/15/2008	7/15/2008	5/15/2005	Heart Failure	Drug	Completed	Early Phase 1	Interventional		Other		Basic Science			United States	Others
NCT00769223	3561	1/31/2025	1/31/2025	2/25/1993	Prostate Cancer / Radiation Toxicity	Other / Other / Procedure / Radiation / Radiation	Active, not recruiting		Observational		Other			No		United States	Others
NCT00769236	160	8/15/2010	5/15/2010	6/15/2008	Crohn's Disease	Other / Other / Other	Completed		Interventional		Other	Non-Randomized	Diagnostic			France	Others
NCT00769262	8	1/26/2011	1/26/2011	10/22/2008	Premature Neonates	Other / Other	Terminated		Interventional		Other	Randomized	Treatment	No		United States	Others
NCT00769301	570	12/15/2011	12/15/2011	11/15/2008	Cancer / Pain / Fatigue / Depression / Sleeping Problems		Completed		Observational	Other	Other					Norway	Others
NCT00769327	129	10/10/2014	10/15/2014	2/9/2009	Leukemia	Drug / Drug / Genetic / Genetic / Genetic / Genetic / Genetic / Genetic / Other	Completed	Phase 2	Interventional		Other	Non-Randomized	Treatment			Italy	Others
NCT00769340							Withheld										Others
NCT00769353	90	1/15/2014	1/15/2014	1/15/2008	Inflammatory Bowel Disease / Ulcerative Colitis / Crohn's Disease / Depression	Behavioral / Behavioral	Completed		Interventional		Other	Randomized	Basic Science			United States	Others
NCT00769366	101	11/1/2016	11/1/2011	6/2/2005	Acute Myocardial Infarction	Behavioral / Drug	Completed		Interventional		Other	Randomized	Treatment			Italy	Others
NCT00769392	28	8/12/2009	8/12/2009	9/15/2008	Macular Degeneration	Drug / Drug / Drug / Drug	Completed		Interventional		Other		Treatment	No		United States	Others
NCT00769405	264		12/15/2015	2/15/2008	Colorectal Cancer / Primary Peritoneal Cavity Cancer	Drug / Drug / Drug / Procedure	Completed	Phase 3	Interventional		Other	Randomized	Treatment			France	Others
NCT00769431	7	7/15/2009	4/15/2009	5/15/2008	Prostate Cancer	Other / Other	Completed		Interventional		Other		Health Services Research			United States	Others
NCT00769509	25	3/15/2015	3/15/2015	3/15/2009	Weight	Other / Other	Completed	Phase 4	Interventional		Other	Randomized	Other			Brazil	Others
NCT00769535	600	6/15/2008	6/15/2008	1/15/2006	Hepatocellular Carcinoma	Genetic	Completed		Interventional		Other		Basic Science			Taiwan	Others
NCT00769561	58	4/15/2011	7/15/2010	8/15/2008	Temporomandibular Disorders	Behavioral / Device	Completed	Phase 2/Phase 3	Interventional	Other	Other	Randomized	Treatment			Germany	Others
NCT00769574	143	8/15/2011	8/15/2011	6/15/2008	Coronary Syndrome	Other / Other	Completed		Interventional		Other	Non-Randomized	Diagnostic			France	Others
NCT00769587	20	10/15/2012	5/15/2011	6/15/2007	Non Neoplastic Condition / Precancerous Condition	Drug	Completed	Phase 2	Interventional		Other	Non-Randomized	Treatment			France	Others
NCT00769600	23	2/15/2013	1/15/2013	11/15/2008	Recurrent Non Small Cell Lung Cancer	Drug / Drug	Terminated	Phase 2	Interventional		Other	Randomized	Treatment			Singapore / United States	Others
NCT00769626	15	5/15/2010	9/15/2009	9/15/2008	Back Pain / Low Back Pain	Other / Other	Terminated	Phase 3	Interventional		Other	Randomized	Treatment			United States	Others
NCT00769717	80	2/25/2011	2/25/2011	9/25/2008	Obesity	Behavioral / Behavioral	Completed		Interventional	Other	Other	Randomized	Treatment			United States	Others
NCT00769730	25	2/15/2009	2/15/2009	1/15/2008	Hepatocellular Carcinoma / Hepatitis B Virus		Completed		Observational		Other					Taiwan	Others
NCT00769756	261	12/15/2007	4/15/2007	4/15/2006	Obesity		Completed		Observational		Other					Germany	Others
NCT00769782	6	3/15/2016	3/15/2016	10/15/2008	Gastrointestinal Stromal Tumor / Metastatic Cancer	Procedure	Completed	Phase 2	Interventional	Other	Other		Treatment			Japan	Others
NCT00769795	29	11/15/2011	8/15/2011	10/15/2008	Prostate Cancer	Drug / Drug / Drug	Completed	Phase 2	Interventional		Other		Treatment			United States	Others
NCT00769834	0	4/15/2011	12/15/2010	1/15/2010	Chronic Kidney Disease		Withdrawn		Observational		Other					United States	Others
NCT00769847	0	9/15/2013	7/15/2009	9/15/2008	Craniosynostosis	Procedure	Withdrawn		Observational		Other						Others
NCT00769860	24	9/15/2012	9/15/2012	9/15/2008	Inclusion Body Myositis	Drug / Other	Completed	Phase 2/Phase 3	Interventional		Other	Randomized	Treatment			United Kingdom / United States	Others
NCT00769912	71	6/15/2009	2/15/2009	10/15/2008	Abortion	Drug / Drug	Completed	Phase 3	Interventional		Other	Randomized	Treatment			France	Others
NCT00769938	573	8/15/2012	8/15/2012	12/15/2008	Anticoagulants / Platelet Aggregation Inhibitors / Stents / Atrial Fibrillation	Device	Completed	Phase 4	Interventional		Other	Randomized	Treatment			Belgium / Netherlands	Others
NCT00769990	0	4/15/2010	11/15/2009	9/15/2008	Breast Cancer / Kidney Cancer / Lung Cancer / Melanoma / Metastatic Cancer / Pain / Prostate Cancer	Dietary Supplement / Radiation	Withdrawn	Phase 1/Phase 2	Interventional		Other		Treatment				Others
NCT00770016	0	1/15/2011	1/15/2010	1/15/2010	Hypothyroidism	Drug	Terminated		Interventional	Other	Other		Basic Science			Denmark	Others
NCT00770107	12	12/15/2009	12/15/2009	6/15/2004	Heart Failure	Drug / Drug	Completed		Interventional		Other	Randomized	Treatment			Switzerland	Others
NCT00770172	140		5/15/2011	10/15/2007	Chemotherapeutic Agent Toxicity / Neutropenia / Unspecified Adult Solid Tumor, Protocol Specific	Biological	Completed	Phase 3	Interventional		Other	Randomized	Supportive Care			France	Others
NCT00770198	129	10/15/2008	1/15/2007	1/15/2005	Alcoholic Liver Disease / Chronic Hepatitis C Virus Infection		Completed		Observational		Other					Belgium	Others
NCT00770276	120	1/15/2020	2/15/2018	1/15/2005	Obesity		Unknown status		Observational		Other					Germany	Others
NCT00770328	37	6/15/2009	5/15/2009	5/15/2003	Obesity	Drug / Drug	Completed	Phase 4	Interventional		Other	Randomized	Treatment			United States	Others
NCT00770380	139	6/15/2011	5/15/2011	6/15/2007	Smoking	Behavioral / Other	Completed		Interventional		Other	Randomized	Treatment			United States	Others
NCT00770393	71	6/15/2007	6/15/2005	2/15/2002	Squamous Cell Carcinoma	Procedure / Procedure	Completed	Phase 2/Phase 3	Interventional		Other	Randomized	Treatment			France	Others
NCT00770406	20	6/15/2010	6/15/2010	1/15/2009	Urge Urinary Incontinence	Drug	Unknown status	Phase 1/Phase 2	Interventional		Other	Non-Randomized	Treatment			Denmark	Others
NCT00770484	12	5/15/2015	5/15/2015	11/15/2008	Orthostatic Intolerance / Postural Tachycardia Syndrome	Drug / Drug	Completed		Interventional		Other	Randomized	Treatment			United States	Others
NCT00770523	52	12/15/2008	3/15/2008	12/15/2003	HEMATOLOGIC MALIGNANCIES		Completed		Observational		Other					Korea, Republic of	Others
NCT00770614	450	12/15/2008	6/15/2008	3/15/2004	Contrast Induced Nephropathy	Drug / Drug / Drug	Completed	Phase 4	Interventional		Other	Randomized	Prevention			Italy	Others
NCT00770666	127	1/15/2008	12/15/2007	9/15/2005	Smoking Cessation	Drug / Drug	Completed	Phase 4	Interventional	Other / Other	Other	Randomized	Treatment			United States	Others
NCT00770705	0	8/15/2010	8/15/2010	10/15/2008	Congenital Heart Disease	Drug / Other	Withdrawn	Phase 2	Interventional		Other	Non-Randomized	Treatment			United States	Others
NCT00770718	2	4/15/2010	4/15/2010	4/15/2008	Intracranial Hemorrhage	Drug / Drug / Biological	Terminated	Phase 1	Interventional	Other	Other	Non-Randomized	Treatment				Others
NCT00770731	80	11/15/2012	11/15/2012	9/15/2008	Advanced Cancer	Drug / Drug / Drug	Completed	Phase 1	Interventional		Other	Non-Randomized	Treatment			United States	Others
NCT00770757	13	10/15/2011	10/15/2010	2/15/2009	Graft vs Host Disease	Drug	Completed	Phase 2	Interventional		Other		Treatment			United States	Others
NCT00770783	30	5/15/2014	9/15/2013	2/15/2005	Major Depression	Device / Device	Completed	Phase 3	Interventional		Other	Randomized	Treatment			Germany	Others
NCT00770796	304	3/15/2008	3/15/2008	4/15/2006	Contrast Induced Nephropathy	Drug / Drug	Completed	Phase 4	Interventional		Other	Randomized	Prevention				Others
NCT00770900	83	12/15/2009	12/15/2009	9/15/2008	Asthma	Drug / Drug	Completed	Phase 4	Interventional		Other	Randomized	Treatment				Others
NCT00770991	34	12/15/2008	9/15/2008	12/15/2005	Familial Adenomatous Polyposis	Drug / Drug / Drug	Completed	Phase 1	Interventional	Other	Other	Randomized	Prevention			United States	Others
NCT00771056	23	1/15/2012	1/15/2012	7/15/2008	B-Cell Chronic Lymphocytic Leukemia	Drug	Terminated	Phase 2	Interventional		Other		Treatment	No		United States	Others
NCT00771095	94	6/15/2008	5/15/2008	1/15/2008	Weight Loss	Behavioral	Completed	Phase 1	Interventional	Other	Other		Treatment			United States	Others
NCT00771108	33	4/15/2011	4/15/2011	5/15/2006	Non-alcoholic Fatty Liver Disease (NAFLD)	Behavioral	Completed		Interventional		Other	Randomized	Basic Science			United States	Others
NCT00771173	258	1/15/2010	1/15/2010	8/15/2008	Catheter-related Bladder Discomfort	Drug / Other	Completed	Phase 4	Interventional		Other	Randomized	Treatment	Undecided		United States	Others
NCT00771186	40	12/15/2009	12/15/2009	1/15/2008	Vocal Fold Immobility		Completed		Observational		Other					United States	Others
NCT00771225	180	11/15/2013	11/15/2012	11/15/2008	Genital Prolapse	Procedure / Procedure	Unknown status	Phase 4	Interventional	Other / Other / Other / Other	Other	Randomized	Treatment			Brazil	Others
NCT00771290	54	3/15/2009	1/15/2009	3/15/2008	Colorectal Surgery	Procedure	Terminated		Interventional		Other	Randomized	Supportive Care			United States	Others
NCT00771303	402	8/15/2017	8/15/2017	9/15/2008	Pulmonary Embolism / Deep Vein Thrombosis	Other	Completed		Observational	Other / Other	Other					France / Switzerland	Others
NCT00771355	40	7/15/2010	7/15/2010	8/15/2008	Vitiligo / Melasma / Hyperpigmentation / Hypopigmentation		Terminated		Observational		Other					United States	Others
NCT00771381	23	2/4/2019	2/4/2019	11/28/2008	Breast Neoplasm	Drug / Drug	Terminated	Phase 2	Interventional		Other		Diagnostic			Canada	Others
NCT00771433	120		5/15/2011	10/15/2007	Breast Cancer / Chemotherapeutic Agent Toxicity / Neutropenia	Biological	Completed	Phase 2	Interventional		Other	Non-Randomized	Supportive Care			France	Others
NCT00771459	48	8/15/2009	8/15/2009	10/15/2008	Pain, Postoperative	Drug / Drug	Completed	Phase 4	Interventional		Other	Randomized	Treatment			Denmark	Others
NCT00771511	0	6/15/2011	6/15/2011	10/15/2010	Labor Pain / Pregnancy Loss / Labor Induction	Drug / Drug	Withdrawn	Phase 4	Interventional		Other	Randomized	Treatment				Others
NCT00771563	104	10/15/2012	10/15/2012	6/15/2008	Non-Small Cell Lung Cancer	Drug / Drug	Completed	Phase 3	Interventional	Other	Other	Randomized	Treatment			Belgium	Others
NCT00771576	30	6/13/2012	9/15/2008	9/15/2006	Type 1 Diabetes / Obesity		Completed		Observational		Other					United States	Others
NCT00771628	80	12/15/2008	12/15/2008	1/15/2008	Intubation	Device / Device	Completed		Interventional	Other / Other	Other	Randomized	Treatment			Canada	Others
NCT00771654	0	9/15/2010	9/15/2010	2/15/2009	Obesity	Drug / Other	Withdrawn		Interventional		Other	Randomized	Treatment				Others
NCT00771693	18	7/15/2011	7/15/2011	5/15/2007	Type 2 Diabetes Mellitus / Postprandial Hyperglycemia	Drug	Completed	Phase 4	Interventional		Other	Randomized	Basic Science			Sweden	Others
NCT00771706	0	10/15/2008	10/15/2008	1/15/2006	Cough / Gastroesophageal Reflux	Drug / Drug	Withdrawn	Phase 3	Interventional		Other	Randomized	Treatment				Others
NCT00771771	306	12/15/2013	6/15/2012	12/15/2008	Stroke	Other / Other	Completed		Interventional	Other / Other / Other	Other	Randomized	Treatment			Norway	Others
NCT00771784	60	7/15/2010	7/15/2010	7/15/2008	Neurological Diseases, Heart or Respiratory Failure, / Sepsis, Trauma.		Completed		Observational		Other					Italy	Others
NCT00771797	0	12/15/2009	12/15/2009	10/15/2008	Peripheral Artery Disease	Dietary Supplement / Dietary Supplement	Withdrawn	Phase 2	Interventional	Other	Other	Randomized	Treatment			Germany	Others
NCT00771823	16	11/15/2008	11/15/2008	5/15/2008	HIV Infections	Drug / Drug	Completed	Phase 1	Interventional		Other	Randomized	Treatment			United Kingdom	Others
NCT00771836	39	7/15/2007	7/15/2007	7/15/2004	Cancer		Completed		Observational		Other					Israel	Others
NCT00771875	30	3/15/2013	12/15/2012	9/15/2008	Graft Rejection	Drug / Drug / Drug / Drug / Drug / Drug	Completed	Phase 2	Interventional		Other	Randomized	Treatment			United States	Others
NCT00771901	101	12/15/2014	12/15/2014	2/15/2008	Insulin Resistance / Diabetes / Obesity	Drug / Other / Drug	Completed		Interventional		Other	Randomized	Basic Science			United States	Others
NCT00771940	8	1/15/2009	1/15/2009	10/15/2008	Healthy Controls	Drug	Completed	Phase 1	Interventional		Other	Randomized	Basic Science			Denmark	Others
NCT00771966	44	10/15/2009	10/15/2009	10/15/2008	Prostate Cancer	Procedure / Procedure	Completed	Phase 4	Interventional		Other	Randomized	Treatment			Denmark	Others
NCT00771992	15	6/15/2010	10/15/2009	10/15/2008	Asthma	Procedure	Completed		Interventional	Other	Other		Basic Science			Germany	Others
NCT00772018	28	9/15/2010	9/15/2010	5/15/2008	Bladder Cancer		Completed		Observational		Other					United States	Others
NCT00772057	164	10/15/2008	10/15/2008	10/15/2004	Cirrhosis	Drug / Drug	Completed		Interventional		Other	Randomized	Prevention			India	Others
NCT00772083	400	6/15/2009	6/15/2009	11/15/2008	Anemia / Colorectal Cancer	Behavioral / Behavioral	Completed		Interventional	Other / Other / Other	Other	Randomized				United States	Others
NCT00772096	50	6/15/2011	6/15/2011	10/15/2008	Sepsis / Severe Sepsis	Drug	Completed	Phase 4	Interventional		Other	Randomized	Prevention			Switzerland	Others
NCT00772122	68	1/15/2007	1/15/2007	1/15/2000	Habitual Abortion	Drug / Drug	Completed	Phase 4	Interventional		Other	Randomized	Treatment			Italy	Others
NCT00772187	40	9/15/2009	9/15/2009	10/15/2007	Analgesia	Drug / Drug / Drug	Completed	Phase 4	Interventional		Other	Randomized	Treatment			Israel	Others
NCT00772213	168	4/15/2005	4/15/2005	2/15/2003	Acceleration of Procedure / Reduction of Number of Transports and Transfers / Involved Staff Member's Evaluation	Procedure	Completed		Interventional	Other / Other / Other / Other	Other	Randomized	Treatment			Switzerland	Others
NCT00772226	204	9/15/2012	9/15/2012	9/15/2008	Pain / Ponv / Fatigue	Device / Device	Completed	Phase 3	Interventional		Other	Randomized	Treatment			Denmark	Others
NCT00772252	80	12/15/2010	7/15/2010	8/15/2008	Liver Failure / Critical Care	Other	Unknown status		Observational		Other					Taiwan	Others
NCT00772278	137	9/15/2015	9/15/2015	1/15/2009	Carotid Stenosis	Procedure / Procedure	Completed	Phase 4	Interventional		Other	Randomized	Treatment			Israel	Others
NCT00772291	140	10/15/2010	8/15/2010	5/15/2007	Chronic Pain	Drug / Drug	Completed	Phase 3	Interventional		Other	Randomized	Treatment			Netherlands	Others
NCT00772408	300	11/15/2009	11/15/2009	8/15/2006	Pulmonary Tuberculosis / Genetic Variants of Host / Immune Response of Host		Completed		Observational		Other					Taiwan	Others
NCT00772434	412	5/15/2011	5/15/2011	9/15/2008	Bleeding Disorder		Completed		Observational	Other	Other					United States	Others
NCT00772460	80	6/15/2009	6/15/2009	10/15/2008	Hypothermia	Device	Completed	Phase 3	Interventional		Other	Randomized	Treatment			Austria	Others
NCT00772551	26	8/15/2008	8/15/2008	6/15/2008	HIV	Drug / Drug	Completed	Phase 1	Interventional		Other	Randomized	Treatment			United Kingdom	Others
NCT00772590	75	6/15/2011	3/15/2010	3/15/2009	HIV Infections	Drug / Drug / Other / Other / Drug	Completed	Phase 4	Interventional		Other	Randomized	Treatment				Others
NCT00772616	60	1/15/2011	1/15/2010	9/15/2008	Anesthesia	Drug / Drug	Completed	Phase 4	Interventional		Other	Randomized	Basic Science			France	Others
NCT00772655	60	6/15/2015	6/15/2010	10/15/2007	Follicular Lymphoma	Drug / Drug	Unknown status	Phase 2	Interventional		Other	Non-Randomized	Treatment				Others
NCT00772668	3	2/15/2011	12/15/2010	9/25/2009	Lymphoma / Follicular Lymphoma / Marginal Zone Lymphoma	Drug / Drug / Drug / Drug	Terminated		Interventional		Other		Treatment			United States	Others
NCT00772694	20	12/15/2011	12/15/2011	9/15/2008	Testicular Cancer	Drug	Unknown status	Phase 2	Interventional		Other		Treatment			Poland	Others
NCT00772720	14	3/15/2011	3/15/2011	3/15/2010	Healthy Volunteers	Drug / Drug	Unknown status	Phase 1	Interventional		Other	Randomized	Treatment			Spain	Others
NCT00772746	50	3/15/2007	3/15/2007	3/15/2006	Panic Disorder		Completed		Observational		Other					Brazil	Others
NCT00772772	12	10/15/2009	6/15/2009	3/15/2008	Chronic Kidney Disease	Drug	Completed	Early Phase 1	Interventional		Other		Treatment			United States	Others
NCT00772798	70	6/15/2009	6/15/2009	6/15/2007	Ovarian Cancer	Drug	Unknown status	Phase 2	Interventional	Other	Other	Non-Randomized	Treatment			Denmark	Others
NCT00772811	38	12/15/2010	9/15/2010	7/15/2001	Chronic Lymphocytic Leukemia / Lymphoma / Multiple Myeloma	Drug	Completed	Phase 2	Interventional		Other	Non-Randomized	Treatment			Korea, Republic of	Others
NCT00772824	23	12/15/2009	12/15/2009	12/15/2007	Breast Cancer	Dietary Supplement / Dietary Supplement	Completed	Phase 4	Interventional		Other	Randomized	Prevention			India	Others
NCT00772837	370	1/15/2009	12/15/2008	8/15/2006	Functional Dyspepsia / Helicobacter Pylori Infection	Drug / Drug	Completed		Interventional		Other	Randomized	Treatment			Pakistan	Others
NCT00772850	50	6/15/2010	6/15/2010	10/15/2008	Humeral Fractures		Completed		Observational		Other					Taiwan	Others
NCT00772993	400	12/15/2008	12/15/2008	10/15/2008	Glaucoma / Myopia		Unknown status		Observational		Other					Korea, Republic of	Others
NCT00773006	747	9/15/2011	6/15/2010	2/15/2008	Coronary Artery Disease		Completed		Observational		Other					Canada	Others
NCT00773045	190	10/15/2007	8/15/2006	4/15/2006	Critically Ill Patients	Other	Completed		Observational		Other						Others
NCT00773058	100		4/15/2009	12/15/2008	Acute Respiratory Distress Syndrome / Adrenal Insufficiency	Drug / Drug	Unknown status	Phase 4	Interventional	Other	Other	Randomized	Treatment				Others
NCT00773071	15	2/15/2012	2/15/2012	4/15/2008	Cervical Cancer / Vulvar Cancer	Device	Completed		Interventional	Other	Other		Diagnostic			Canada	Others
NCT00773084	0	8/15/2009	8/15/2009	9/15/2008	Diastolic Heart Failure	Drug	Withdrawn		Interventional		Other	Randomized	Treatment			United States	Others
NCT00773110	232	5/15/2011	5/15/2011	12/15/2008	Systemic Inflammatory Response Syndrome / Cardiopulmonary Bypass	Drug / Drug	Terminated	Phase 2	Interventional		Other	Randomized	Treatment			United Kingdom	Others
NCT00773123	300	12/15/2008	12/15/2008	10/15/2008	Primary Open Angle Glaucoma		Unknown status		Observational		Other					Korea, Republic of	Others
NCT00773136	21	7/15/2008	7/15/2008	2/15/2008	Hypertrichosis	Drug	Completed		Interventional		Other		Treatment			United States	Others
NCT00773149	12	7/15/2011	1/15/2011	10/15/2006	Acute Lymphocytic Leukemia	Drug	Completed	Phase 1/Phase 2	Interventional		Other	Non-Randomized	Treatment			France	Others
NCT00773201	997	3/15/2012	3/15/2012	2/15/2008	Healthy Volunteers	Drug	Completed	Phase 1	Interventional		Other		Treatment			France	Others
NCT00773214	22	12/15/2009	2/15/2009	4/15/2008	Obesity	Behavioral	Completed		Interventional	Other	Other		Basic Science			Norway	Others
NCT00773227	30	10/15/2015	7/15/2015	4/15/2004	Muscular Dystrophy, Oculopharyngeal	Procedure	Completed	Phase 2	Interventional	Other	Other		Treatment			France	Others
NCT00773266	16	6/15/2008	6/15/2008	9/15/2006	Aphakia		Completed		Observational		Other					Germany	Others
NCT00773292	7	1/15/2010	1/15/2010	8/15/2006	HTLV I Associated Myelopathy	Drug	Completed	Phase 2/Phase 3	Interventional	Other / Other / Other	Other		Treatment	No		United Kingdom	Others
NCT00773305	200	10/15/2012	11/15/2010	10/15/2008	Prostate Cancer		Completed		Observational		Other						Others
NCT00773318	30	2/15/2012	2/15/2012	4/15/2008	Prostate Cancer	Procedure	Terminated		Interventional	Other / Other	Other		Diagnostic			Canada	Others
NCT00773448	862	4/15/2015	4/15/2015	9/15/2008	Venous Thromboembolism / Deep Vein Thrombosis / Pulmonary Embolism	Device / Other	Completed		Interventional		Other	Randomized	Screening			Canada	Others
NCT00773487	15	7/15/2009	7/15/2009	10/15/2008	Asthma	Other	Completed		Interventional	Other	Other		Basic Science			Germany	Others
NCT00773552	0	4/15/2009	4/15/2009	11/15/2008	Urinary Urge / Urge Incontinence / Overactive Bladder	Drug / Drug	Withdrawn	Phase 4	Interventional		Other	Randomized	Treatment			United States	Others
NCT00773565	62	8/15/2011	8/15/2011	10/15/2008	Obesity	Dietary Supplement	Completed		Interventional	Other	Other		Basic Science			Germany	Others
NCT00773578	49	2/15/2009	9/15/2008	10/15/2007	Asthma	Device / Device	Completed		Observational		Other					France	Others
NCT00773604	9	2/15/2015	2/15/2015	6/15/2008	Dystonia	Device	Completed		Interventional		Other		Treatment	Yes	Research collaborations accepted by study investigators	United States	Others
NCT00773643	29	2/15/2018	2/15/2018	4/15/2008	Craniosynostosis	Other	Completed		Interventional		Other		Diagnostic			United States	Others
NCT00773656	249	5/15/2013	5/15/2013	10/15/2008	Prostate Adenocarcinoma	Other	Completed		Observational		Other					France	Others
NCT00773669	24	12/15/2012	3/15/2011	10/15/2008	Breast Cancer		Completed		Observational		Other						Others
NCT00773682	60	1/15/2010	9/15/2009	6/15/2008	Osteoarthritis	Other	Completed	Phase 4	Interventional		Other	Randomized	Treatment			Italy	Others
NCT00773708	57	5/15/2011	5/15/2011	3/15/2009	HIV Infections	Drug	Completed	Phase 4	Interventional		Other	Randomized	Treatment			Spain	Others
NCT00773760	100	12/15/2009	10/15/2009	10/15/2008	Pain Relief	Other	Unknown status		Observational		Other					Estonia	Others
NCT00773799	1200	1/15/2014	10/15/2009	10/15/2008	ESBL Infection / Methicillin-Resistant Staphylococcus Aureus		Unknown status		Observational		Other					Israel	Others
NCT00773812	20	11/15/2012	11/15/2012	7/15/2007	Autistic Disorder / Pervasive Developmental Disorder	Drug / Drug	Completed	Phase 1	Interventional	Other	Other	Randomized	Treatment			United States	Others
NCT00773825	542	6/15/2015	6/15/2015	2/15/2007	Natural Pregnancy / Pregnancy, Ovarian		Completed		Observational		Other					France	Others
NCT00773864	150	1/15/2014	10/15/2009	10/15/2008	Methicillin-Resistant Staphylococcus Aureus / ESBL		Unknown status		Observational		Other					Israel	Others
NCT00773877	400	12/15/2008	12/15/2008	10/15/2008	Primary Open Angle Glaucoma		Unknown status		Observational		Other					Korea, Republic of	Others
NCT00773903							Withheld										Others
NCT00773916	130	7/15/2009	7/15/2008	3/15/2006	Attention Deficit Disorder With Hyperactivity	Drug	Completed	Phase 4	Interventional	Other / Other	Other					Brazil	Others
NCT00773981	60	10/15/2011	10/15/2011	10/15/2008	Colorectal Surgery	Procedure	Unknown status	Phase 3	Interventional	Other	Other	Randomized	Treatment			Denmark	Others
NCT00773994	4	7/15/2015	7/15/2015	5/15/2008	Cleft Palate	Other	Completed		Interventional		Other		Treatment			United States	Others
NCT00774033	51	5/15/2012	2/15/2012	12/15/2008	Burn	Device / Procedure	Terminated	Phase 3	Interventional		Other	Randomized	Treatment			France	Others
NCT00774046	32	3/15/2011	3/15/2011	12/15/2002	Myelodysplastic Syndrome / Acute Myeloid Leukemia	Drug / Drug / Drug	Completed	Phase 2	Interventional		Other		Treatment			United States	Others
NCT00774059	0				Breast Ptosis	Device	Withdrawn		Interventional		Other		Prevention			Netherlands	Others
NCT00774072	9	11/15/2010	11/15/2010	10/15/2008	Cystic Fibrosis / Pseudomonas Aeruginosa	Drug	Completed	Phase 2	Interventional		Other	Randomized	Treatment			Germany	Others
NCT00774098	60	9/15/2009	9/15/2009	1/15/2007	Liver Function	Drug / Drug / Dietary Supplement / Drug	Completed		Interventional		Other	Randomized	Supportive Care			Canada	Others
NCT00774176	1066	5/15/2008	5/15/2008	6/15/2004	Chronic Obstructive Pulmonary Disease		Completed		Observational	Other	Other			No		United States	Others
NCT00774215	103	4/15/2009	4/15/2009	10/15/2007	Pelvic Organ Prolapse		Completed		Observational		Other					United States	Others
NCT00774280	130	12/15/2010	11/15/2009	5/15/2002	Leukemia / Myelodysplastic Syndrome	Drug	Completed	Phase 3	Interventional		Other	Randomized	Treatment			Korea, Republic of	Others
NCT00774332	37	12/15/2009	6/15/2006	6/15/2006	Acute Lymphoblastic Leukemia	Drug	Unknown status	Phase 2	Interventional		Other		Treatment			Korea, Republic of	Others
NCT00774358	9	9/15/2016	9/15/2016	10/15/2008	Wiskott-Aldrich Syndrome (WAS) / X-linked Thrombocytopenia	Drug	Completed	Phase 1	Interventional	Other	Other		Treatment			United States	Others
NCT00774371	253	12/15/2009	2/15/2009	1/15/2005	Breast Cancer	Behavioral	Completed		Interventional	Other / Other	Other	Randomized	Prevention			United States	Others
NCT00774423	141	12/15/2011	9/15/2011	1/15/2006	SMA	Drug	Completed	Phase 2/Phase 3	Interventional		Other	Randomized	Treatment			France	Others
NCT00774436	12	7/23/2019	7/23/2019	10/14/2008	Prostate Cancer	Procedure	Completed	Phase 2	Interventional		Other		Treatment			United States	Others
NCT00774449	261	6/15/2014	6/15/2014	7/15/2009	Lung Transplantation / Bronchiolitis Obliterans Syndrome		Unknown status		Observational		Other					Germany	Others
NCT00774475	442	1/15/2011	11/15/2010	11/15/2008	Unstable Angina / NSTEMI	Drug / Drug	Unknown status	Phase 3	Interventional	Other	Other	Randomized	Treatment			Italy	Others
NCT00774488	17	7/15/2007	7/15/2007	1/15/2006	Metabolic Syndrome / Obesity / Insulin Sensitivity	Other	Completed		Interventional	Other	Other	Randomized	Basic Science				Others
NCT00774501	10	2/15/2016	2/15/2016	10/15/2008	Liver Cancer	Procedure	Completed		Interventional		Other		Treatment			United States	Others
NCT00774514	12	12/15/2008	12/15/2008	10/15/2008	Endothelial Dysfunction	Procedure	Completed		Interventional	Other	Other	Randomized	Basic Science			Sweden	Others
NCT00774527	82	1/15/2011	2/15/2010	3/15/2003	Bone Marrow Failure Syndromes	Drug	Completed	Phase 3	Interventional		Other	Randomized	Treatment			Korea, Republic of	Others
NCT00774540	40	12/15/2014	9/15/2014	8/15/2008	Knee Injuries	Drug / Drug	Completed	Phase 4	Interventional		Other	Randomized	Treatment			Norway	Others
NCT00774566	322	12/15/2014	12/15/2014	10/15/2008	Atrial Fibrillation	Procedure / Procedure	Completed	Phase 4	Interventional	Other	Other	Randomized	Treatment			Germany	Others
NCT00774631	98	7/15/2012	2/15/2012	3/15/2009	Bacterial Meningitis	Procedure / Procedure	Terminated	Phase 4	Interventional		Other	Randomized	Treatment			France	Others
NCT00774657	0	2/15/2012	2/15/2012	9/15/2008	Aortic Stenosis		Withdrawn		Observational	Other	Other					United States	Others
NCT00774709	90	11/15/2012	10/15/2012	10/15/2008	Heart Failure		Completed		Observational	Other	Other					France	Others
NCT00774774	372	9/15/2009	9/15/2009	1/15/2009	Influenza Human	Device / Device	Completed	Phase 4	Interventional		Other	Randomized	Prevention			France	Others
NCT00774787	27	3/15/2010	3/15/2010	10/15/2008	Actinic Keratoses	Drug	Completed	Phase 4	Interventional		Other	Randomized	Treatment			United States	Others
NCT00774826	534	3/15/2014	9/15/2010	12/15/2005	Follicular Lymphoma	Drug / Drug / Drug	Unknown status	Phase 3	Interventional		Other	Randomized	Treatment			Italy	Others
NCT00774865	150	12/15/2017	6/15/2012	6/15/2008	Coronary Artery Disease	Procedure	Completed		Observational	Other	Other					Canada	Others
NCT00774891	0	2/15/2012	2/15/2012	10/15/2008	Ischemia / Angina		Withdrawn		Observational		Other					United States	Others
NCT00774904	80	11/15/2007	10/15/2007	4/15/2007	Diabetic Nephropathy	Drug	Completed		Interventional	Other	Other	Randomized	Treatment			China	Others
NCT00774956	77	6/15/2011	6/15/2011	9/15/2008	Shoulder Impingement	Procedure / Procedure	Completed		Interventional		Other	Non-Randomized	Treatment			Belgium	Others
NCT00775008	40	11/15/2008	10/15/2008	10/15/2008	Processing Health Information	Behavioral	Completed	Early Phase 1	Interventional		Other	Randomized	Health Services Research			United States	Others
NCT00775060	600	9/15/2024	9/15/2024	9/15/2009	Irritable Bowel Syndrome		Recruiting		Observational		Other			No		Netherlands	Others
NCT00775099	16	3/15/2006	3/15/2006	9/15/2005	Endothelial Dysfunction	Procedure / Procedure	Completed		Interventional	Other	Other	Randomized	Basic Science			United Kingdom	Others
NCT00775112	124		9/15/2006	7/15/2004	Spinal Puncture	Device	Completed		Interventional	Other	Other	Randomized	Supportive Care			France	Others
NCT00775164	0	2/15/2011	12/15/2010	1/15/2009	Obesity / Insulin Resistance	Drug / Drug	Withdrawn	Phase 4	Interventional		Other	Randomized	Treatment				Others
NCT00775190	12	11/15/2013	10/15/2013	10/15/2008	Contraception	Drug / Drug	Terminated		Interventional		Other	Randomized	Basic Science	No		United States	Others
NCT00775216	13	11/15/2009	11/15/2009	10/15/2008	Type 2 Diabetes Mellitus / Exercise / Obesity / Behavioral Research	Behavioral	Terminated		Interventional		Other	Randomized	Prevention			United States	Others
NCT00775229	51	12/15/2012	11/15/2012	8/15/2008	Trichotillomania	Drug / Drug	Completed	Phase 2	Interventional		Other	Randomized	Treatment			United States	Others
NCT00775281	45	4/15/2010	4/15/2010	10/15/2006	Overactive Bladder / Painful Bladder Syndrome / Chronic Pelvic Pain Syndrome / Cystitis, Interstitial		Completed		Observational		Other					Switzerland	Others
NCT00775307	142	4/18/2016	12/15/2015	11/15/2008	Carcinoma, Non-Small-Cell Lung	Drug / Drug	Completed	Phase 2/Phase 3	Interventional		Other	Randomized	Treatment			France	Others
NCT00775320	13	8/15/2010	8/15/2010	10/15/2008	Brain Tumor	Procedure	Terminated		Observational	Other	Other					United States	Others
NCT00775333	67	4/15/2008		12/15/2003	Carpal Tunnel Syndrome / Entrapment Neuropathies / Nerve Compression Syndromes / Diabetes Complications	Procedure	Completed		Observational		Other					Sweden	Others
NCT00775385	152	1/21/2016	4/15/2013	4/15/2009	Carcinoma, Non-Small-Cell Lung	Drug / Drug	Completed	Phase 2/Phase 3	Interventional		Other	Randomized	Treatment			France	Others
NCT00775424	38	6/15/2010	6/15/2010	9/15/2008	HIV Infection	Biological / Biological / Biological / Biological	Completed	Phase 1	Interventional	Other	Other	Randomized	Treatment			United States	Others
NCT00775476	290	12/15/2027	3/15/2026	3/31/2022	Systemic Lupus Erythematosus	Drug / Drug	Recruiting	Phase 2	Interventional		Other	Randomized	Treatment			United States	Others
NCT00775489	19	7/15/2010	7/15/2010	1/15/2010	Intraocular Pressure	Drug / Drug	Completed		Interventional	Other	Other	Randomized	Treatment			Canada	Others
NCT00775515	100	10/15/2015	10/15/2015	10/15/2008	Prostatitis / Chronic Prostatitis With Chronic Pelvic Pain Syndrome	Procedure	Unknown status	Phase 2	Interventional		Other	Non-Randomized	Treatment			United States	Others
NCT00775541	5	8/15/2009	8/15/2009	10/15/2007	Type 2 Diabetes	Dietary Supplement	Terminated		Interventional		Other	Non-Randomized	Basic Science			United States	Others
NCT00775554	0		8/15/2009	9/15/2008	Forearm Fracture	Other / Other	Withdrawn		Interventional		Other					United States	Others
NCT00775567	45	12/15/2008	12/15/2008	1/15/2008	Healthy	Dietary Supplement	Completed		Interventional		Other	Non-Randomized	Basic Science			Canada	Others
NCT00775593	60	10/23/2013	6/15/2012	12/15/2008	Leukemia	Drug / Drug	Completed	Phase 2	Interventional		Other	Non-Randomized	Treatment			Italy	Others
NCT00775658	24	6/15/2008	6/15/2008	1/15/2008	Allergic Rhinitis / Allergic Conjunctivitis	Drug / Drug	Completed		Interventional		Other	Randomized	Diagnostic	No		United States	Others
NCT00775671	46	6/15/2011	6/15/2011	10/15/2008	Metabolic Syndrome	Drug / Drug / Drug	Completed	Phase 4	Interventional		Other	Randomized	Basic Science			United States	Others
NCT00775684	47	11/15/2012	11/15/2012	10/15/2008	Pre-diabetes / Type 2 Diabetes	Drug / Drug / Drug	Completed		Interventional	Other	Other	Randomized	Treatment	No		United States	Others
NCT00775697	40	12/15/2014	12/15/2013	9/15/2009	Wheezing	Drug / Drug	Unknown status	Phase 4	Interventional	Other	Other		Treatment			Italy	Others
NCT00775710	128	8/15/2010	8/15/2010	3/15/2006	Hypercapnic Respiratory Failure	Device	Completed	Phase 4	Interventional		Other	Randomized	Supportive Care			Spain	Others
NCT00775723	46	5/15/2008	5/15/2008	1/15/2008	Melatonin Production		Completed		Observational		Other					Israel	Others
NCT00775749	0	4/15/2012	4/15/2012	4/15/2009	Postoperative Nausea and Vomiting	Drug / Drug	Withdrawn		Interventional		Other	Randomized	Prevention			United States	Others
NCT00775762	213	12/15/2010	1/15/2009	11/15/2008	Polyvascular Disease / Cardiovascular Disease	Drug / Drug / Drug	Unknown status	Phase 3	Interventional		Other	Randomized	Basic Science			Italy	Others
NCT00775775	50	12/15/2009	12/15/2009	5/15/2003	Traumatic Brain Injury		Unknown status		Observational		Other					United States	Others
NCT00775788	50	6/15/2010	6/15/2010	6/15/2008	Micromastia / Breast Ptosis / Implant Failure / Breast Reconstruction / Congenital Malformations	Procedure	Unknown status		Interventional		Other		Treatment			United States	Others
NCT00775879	34	7/15/2008	7/15/2008	3/15/2006	General Anesthesia	Drug	Completed		Interventional		Other	Randomized	Prevention				Others
NCT00775931	7	6/15/2013	6/15/2013	8/15/2008	Severe Osteopetrosis	Procedure / Drug / Radiation / Drug / Drug / Drug / Procedure	Completed	Phase 2/Phase 3	Interventional		Other	Non-Randomized	Treatment			United States	Others
NCT00775944	2591	9/15/2010	2/15/2010	2/15/2009	Tobacco Smoking	Behavioral / Behavioral / Drug	Completed	Phase 4	Interventional	Other	Other	Randomized	Treatment			United Kingdom	Others
NCT00775957	35			10/15/2008	Non-Hodgkin's Lymphoma	Procedure / Procedure	Terminated		Observational	Other	Other					United States	Others
NCT00775970	20			5/15/2008	Obesity	Behavioral	Unknown status		Interventional		Other	Randomized	Basic Science			France	Others
NCT00775983	72	12/15/2009	12/15/2009	10/15/2008	Cervical Preparation	Device / Device	Completed		Interventional		Other	Randomized	Treatment			United States	Others
NCT00776035	10	2/15/2024	2/15/2024	1/15/2008	Obesity / Heart Failure	Procedure / Procedure / Procedure / Procedure / Radiation / Radiation / Radiation / Radiation	Active, not recruiting		Observational	Other	Other					United States	Others
NCT00776048	40	12/15/2009	12/15/2009	1/15/2007	Stroke / Traumatic Brain Injury / Multiple Sclerosis / Spasticity / Healthy Controls		Unknown status		Observational		Other					United States	Others
NCT00776152							Withheld										Others
NCT00776191	5	5/15/2012	5/15/2012	9/15/2008	Endstage Renal Disease	Drug / Drug	Terminated	Phase 4	Interventional		Other	Randomized	Treatment			Germany	Others
NCT00776243	30	12/15/2009	12/15/2009	10/15/2008	Type 2 Diabetes		Completed		Observational		Other					Korea, Republic of	Others
NCT00776269				10/15/2008	Trichiasis	Procedure	Unknown status		Interventional	Other	Other	Randomized	Treatment			Iran, Islamic Republic of	Others
NCT00776295	2	8/15/2010	6/15/2010	5/15/2007	Small Cell Lung Cancer	Biological	Terminated	Phase 2	Interventional		Other		Treatment			United States	Others
NCT00776347	24	2/15/2015	2/15/2015	10/15/2008	Dementia With Lewy Bodies (DLB)	Drug / Drug	Completed		Interventional		Other		Supportive Care			Japan	Others
NCT00776360	12	12/15/2009	12/15/2009	12/15/2008	Postprocedural Delayed Gastric Emptying	Drug / Drug	Completed	Early Phase 1	Interventional		Other	Randomized	Treatment				Others
NCT00776373	4	12/15/2009	12/15/2008	1/15/2007	ALL / Burkitt's Lymphoma / Lymphoblastic Leukemia / CML	Drug	Terminated	Phase 1/Phase 2	Interventional		Other		Treatment			United States	Others
NCT00776386	70	6/15/2009	6/15/2009	7/15/2008	Stroke / """"""""Rehabilitation""""""""		Unknown status		Observational		Other					Taiwan	Others
NCT00776399	70	8/31/2018	12/1/2017	10/15/2008	Lung Metastasis / Colorectal Cancer	Device	Completed	Phase 2	Interventional		Other		Treatment			Japan	Others
NCT00776477	300		12/15/2008	12/15/2007	Atherosclerosis	Drug / Drug	Unknown status	Phase 3	Interventional		Other	Randomized	Treatment			China	Others
NCT00776529	30	12/15/2008	12/15/2008	10/15/2008	Healthy Subjects	Other / Other	Completed	Phase 1	Interventional		Other	Randomized	Treatment			Switzerland	Others
NCT00776568	60		8/15/2009	2/15/2008	Angina Pectoris	Procedure / Drug	Unknown status	Phase 3	Interventional	Other	Other	Randomized	Treatment			Pakistan	Others
NCT00776581	40000	9/15/2009	9/15/2009	1/15/2009	Labor Pain	Procedure / Procedure / Procedure / Procedure	Completed		Observational		Other					China	Others
NCT00776633	614	9/15/2014	12/15/2013	9/15/2008	Coronary Artery Disease / Atrial Fibrillation	Drug / Drug / Drug	Unknown status	Phase 4	Interventional		Other	Randomized	Treatment			Denmark / Germany	Others
NCT00776685	3190	5/15/2010	3/15/2010	5/15/2007	Alcohol Abuse / Drug Abuse / Depression / Panic Disorder / Conduct Disorder	Behavioral	Completed	Phase 2/Phase 3	Interventional	Other	Other	Randomized	Prevention			United Kingdom	Others
NCT00776724	166	4/19/2017	11/30/2014	5/29/2008	Breast Cancer / Chemotherapy	Drug / Drug	Completed	Phase 3	Interventional		Other	Randomized	Treatment			Taiwan	Others
NCT00776750	407	5/15/2004	5/15/2004	9/15/2003	Hemodialysis / Renal Transplantation	Biological	Completed	Phase 4	Interventional		Other		Treatment			Belgium	Others
NCT00776763	150	12/15/2010	10/15/2009	10/15/2008	Proliferative Diabetic Retinopathy / Age Related Macular Degeneration	Drug	Completed	Phase 2	Interventional	Other	Other	Non-Randomized	Treatment			Romania	Others
NCT00776789	41	6/15/2009	6/15/2009	8/15/2008	Breastfeeding	Other / Other	Completed		Interventional		Other	Randomized	Supportive Care			India	Others
NCT00776815							Withheld										Others
NCT00776828	960	1/15/2010	1/15/2010	11/15/2006	Coronary Artery Disease	Drug	Completed	Phase 4	Interventional		Other	Randomized	Treatment			Korea, Republic of	Others
NCT00776880	1500	12/15/2009	12/15/2009	1/15/2009	Elective Surgery	Other / Other	Completed		Observational		Other					China	Others
NCT00776893							Withheld										Others
NCT00776945	2	12/15/2014	12/15/2014	1/15/2009	Melanoma		Terminated		Observational		Other					United States	Others
NCT00776958	176		7/15/2014	7/15/2008	Ovarian Cancer / Breast Cancer	Other	Completed		Observational	Other	Other					United States	Others
NCT00777010	62	3/15/2017	12/31/2016	9/1/2008	Mild Cognitive Impairment	Other / Other	Completed		Interventional		Other	Randomized	Prevention	No		United States	Others
NCT00777049	54	4/15/2015	4/15/2015	2/15/2009	Breast Cancer	Drug	Completed	Phase 2	Interventional		Other	Non-Randomized	Treatment	No		United States	Others
NCT00777140	62	12/15/2011	12/15/2011	9/15/2008	Ischemic Stroke, Acute	Drug	Completed	Phase 2	Interventional	Other	Other	Randomized	Treatment			Spain	Others
NCT00777166	103	7/15/2008	7/15/2008	12/15/2005	Myocardial Ischemia / Hypotension / Bloodloss	Drug / Drug	Completed	Phase 4	Interventional		Other	Randomized	Treatment			Sweden	Others
NCT00777218	0	7/15/2011	12/15/2010	8/15/2007	Migraine	Drug / Drug / Drug	Withdrawn		Interventional		Other	Randomized	Health Services Research			United States	Others
NCT00777244	200	12/15/2020	12/15/2018	4/15/2008	Adrenocortical Carcinoma	Drug	Unknown status	Phase 3	Interventional		Other	Randomized	Treatment	No		Canada / France / Germany / Italy / Netherlands / United Kingdom / United States	Others
NCT00777270	445	10/15/2007	7/15/2007	9/15/2005	Pain	Procedure / Procedure	Completed		Interventional		Other	Randomized	Treatment			Spain	Others
NCT00777283							Withheld										Others
NCT00777335	4	3/15/2010	3/15/2010	2/15/2009	Breast Cancer	Drug / Drug	Terminated	Phase 2	Interventional		Other	Randomized	Treatment			United States	Others
NCT00777374	97	11/15/2010	11/15/2010	10/15/2008	Allergic Rhinoconjunctivitis	Drug / Drug	Completed	Phase 2	Interventional		Other	Randomized	Treatment			Switzerland	Others
NCT00777387	14	1/15/2014	1/15/2014	8/15/2008	Infertility	Procedure / Procedure	Terminated		Interventional		Other	Randomized	Treatment			Canada	Others
NCT00777426	60	10/15/2013	6/15/2013	9/15/2008	HIV Infections		Completed		Observational		Other					Thailand	Others
NCT00777439	75	1/15/2018	1/15/2017	10/15/2008	Gastroparesis	Drug	Unknown status		Interventional		Other		Treatment			United States	Others
NCT00777452	93	12/15/2007	12/15/2007	3/15/2005	Prostate Cancer		Completed		Observational		Other					Korea, Republic of	Others
NCT00777465	2804	6/15/2013	6/15/2013	1/15/2003	Acute Kidney Injury		Completed		Observational		Other					Brazil	Others
NCT00777478	32	12/15/2012	5/15/2012	12/15/2008	Colorectal Cancer	Drug	Unknown status	Phase 1	Interventional		Other		Treatment			Netherlands	Others
NCT00777504	30	4/15/2012	1/15/2012	10/15/2008	Renal Cell Carcinoma / Gastrointestinal Stromal Tumor	Drug / Drug	Unknown status	Phase 4	Interventional		Other	Randomized	Treatment			Netherlands	Others
NCT00777543	8	12/15/2009	11/15/2009	11/15/2008	Healthy Males	Other / Dietary Supplement / Dietary Supplement	Completed		Interventional		Other	Randomized	Prevention			Netherlands	Others
NCT00777686	7	3/15/2011	3/15/2011	8/15/2008	Brain Tumor / Glioblastoma	Procedure	Completed		Observational		Other					United States	Others
NCT00777712	300	12/15/2025	12/15/2024	9/1/2008	Non-healing Wounds / Diabetes	Other	Recruiting		Observational		Other					United States	Others
NCT00777725	125	3/15/2011	10/15/2010	1/15/2009	Liver Fibrosis / Heart Failure	Device	Completed		Observational	Other	Other					Australia	Others
NCT00777738	34	8/15/2012	8/15/2012	10/15/2008	Waldenstrom Macroglobulinemia	Drug	Completed	Phase 2	Interventional		Other		Treatment			France	Others
NCT00777751	30	11/21/2016	11/21/2016	10/6/2008	Tumor		Completed		Observational		Other					United States	Others
NCT00777855	10	3/15/2009	3/15/2009	11/15/2008	Healthy	Drug / Drug	Completed		Interventional		Other	Randomized	Basic Science			United States	Others
NCT00777894	18	12/15/2015	1/15/2014	11/15/2008	Liver Cancer	Radiation / Radiation / Radiation	Completed	Phase 1/Phase 2	Interventional		Other		Treatment	No		Netherlands / Switzerland	Others
NCT00777933	131	5/15/2008	5/15/2008	7/15/2000	Kidney Transplantation / Living Donors	Drug / Drug	Completed		Interventional		Other	Randomized	Treatment			Korea, Republic of	Others
NCT00777998	221	6/15/2018	4/17/2018	10/14/2008	Multiple Myeloma	Procedure / Procedure	Unknown status	Phase 2	Interventional		Other	Randomized	Treatment			Germany	Others
NCT00778011	137	12/15/2006	12/15/2006	11/15/2005	Nausea / Vomiting	Drug / Drug / Drug	Completed	Phase 4	Interventional		Other	Randomized	Treatment			United States	Others
NCT00778063	40	3/15/2013	3/15/2013	9/15/2008	Otitis Media	Drug / Drug	Terminated		Interventional		Other	Randomized	Prevention			United States	Others
NCT00778076	30	5/15/2009	5/15/2009	7/15/2008	Osteoarthritis, Knee	Device / Device	Unknown status	Phase 4	Interventional		Other	Randomized	Treatment			Canada	Others
NCT00778193	125	3/15/2008	3/15/2008	10/15/2007	Gastroduodenal Ulcer	Drug / Drug / Drug / Drug / Drug	Completed	Phase 4	Interventional		Other					United States	Others
NCT00778219	60	10/15/2009	10/15/2009	10/15/2008	Intubation, Endotracheal	Device	Completed		Observational		Other					Taiwan	Others
NCT00778323	51	4/15/2009	10/15/2008	9/15/2007	Cervical Compression Myelopathy / Ischemia / Reperfusion Injury / Spinal Cord Injury	Procedure	Completed	Phase 1/Phase 2	Interventional		Other	Randomized	Prevention			China	Others
NCT00778362	40	12/15/2012	10/15/2008	1/15/2006	Overwhelming Post-Splenectomy Infection		Unknown status		Observational		Other					Taiwan	Others
NCT00778440	1540	9/15/2009	6/15/2009	1/15/2009	Traffic Accident / Chronic Disease / Prevalence of Psychoactive Substances in Road Traffic / Relative Risk Estimation of Accident for Impaired Drivers		Unknown status		Observational	Other / Other	Other					Spain	Others
NCT00778453	150	7/15/2011	7/15/2011	8/15/2008	Cerebrovascular Accidents	Other / Other / Other / Other / Other / Other	Completed		Interventional	Other / Other	Other	Randomized	Treatment			Taiwan	Others
NCT00778492	60	12/15/2008	10/15/2008	5/15/2008	Bleeding		Unknown status		Observational		Other					Israel	Others
NCT00778505	45	12/15/2012	12/15/2012	10/15/2008	Anesthesia	Drug / Drug / Drug / Drug	Terminated	Phase 4	Interventional		Other	Randomized	Treatment			France	Others
NCT00778570	4000	12/15/2020	12/15/2020	2/15/2007	Nearsightedness / Farsightedness / Astigmatism		Unknown status		Observational		Other					Canada	Others
NCT00778596	160	12/15/2013	12/15/2012	2/15/2009	Chronic Hepatitis B	Drug / Drug	Unknown status	Phase 4	Interventional	Other	Other	Randomized	Treatment			Taiwan	Others
NCT00778648	543	7/15/2009	7/15/2009	9/15/2008	Common Cold	Dietary Supplement / Dietary Supplement	Completed		Interventional	Other	Other	Randomized	Prevention			Germany	Others
NCT00778687	30	1/15/2010	1/15/2010	10/15/2008	Liver Transplantation		Completed		Observational		Other					Taiwan	Others
NCT00778752	24	12/15/2013	3/15/2013	4/15/2009	Multiple Myeloma	Drug	Completed	Phase 1/Phase 2	Interventional		Other		Treatment			Germany	Others
NCT00778856	19	3/15/2013	3/15/2013	9/15/2008	Amputation / Transplantation	Procedure	Terminated		Interventional		Other		Treatment			United States	Others
NCT00778908	120	12/15/2011	1/15/2011	1/15/2008	Nasopharyngeal Carcinoma	Radiation / Drug / Radiation	Completed	Phase 2/Phase 3	Interventional	Other / Other	Other	Randomized	Treatment			China	Others
NCT00778947	0		9/15/2009	11/15/2008	Breast Reconstruction	Procedure / Procedure	Withdrawn		Interventional		Other	Randomized	Supportive Care			United Kingdom	Others
NCT00778986	100	9/15/2010	9/15/2010	3/15/2009	Heart Failure	Device	Completed		Interventional		Other	Randomized	Supportive Care			Canada	Others
NCT00779090	59	10/15/2008	4/15/2008	10/15/2007	Ventilation / Functional Residual Capacity	Procedure	Completed	Phase 4	Interventional		Other	Randomized	Supportive Care				Others
NCT00779142	2	8/15/2012	8/15/2012	9/15/2011	Diabetic Macular Edema	Drug	Terminated		Interventional		Other		Treatment			United States	Others
NCT00779207	20	8/15/2008	8/15/2008	11/15/2006	Obesity	Behavioral / Behavioral	Completed	Phase 3	Interventional		Other	Randomized	Treatment			United States	Others
NCT00779272	184	10/15/2008	10/15/2008	9/15/2008	Colorectal Liver Metastases		Completed		Observational		Other					Switzerland	Others
NCT00779298					Healthy		Completed		Observational		Other					Sweden	Others
NCT00779324	168	5/15/2013	4/15/2013	8/15/2009	Brain Injury / Aggression	Drug / Drug	Completed		Interventional	Other / Other / Other / Other / Other / Other	Other	Randomized	Treatment			United States	Others
NCT00779389	58	2/15/2014	2/15/2014	1/15/2009	Head and Neck Cancer / Non Small Cell Lung Cancer	Drug / Drug / Drug / Drug / Drug	Completed	Phase 1	Interventional		Other	Non-Randomized	Treatment			United States	Others
NCT00779415	10	4/15/2012	4/15/2012	7/15/2008	Rotator Cuff Tear		Completed		Observational		Other					United States	Others
NCT00779454	72	3/15/2016	3/15/2016	9/15/2008	Cholangiocarcinoma	Drug / Drug	Completed	Phase 2	Interventional		Other	Non-Randomized	Treatment			Denmark	Others
NCT00779467	200	11/15/2013	11/15/2013	10/15/2008	Labor Pain	Drug / Drug / Drug	Completed	Phase 1	Interventional		Other	Randomized	Treatment			United States	Others
NCT00779493	17	6/15/2009	6/15/2009	11/15/2008	Irritable Bowel Syndrome	Dietary Supplement / Dietary Supplement	Completed	Phase 4	Interventional		Other	Randomized	Treatment			United States	Others
NCT00779558	90	11/15/2007	11/15/2007	11/15/2005	Thrombosis	Drug / Drug	Completed		Interventional		Other	Randomized	Treatment			United States	Others
NCT00779571	61	2/15/2012	9/15/2011	10/15/2008	Polycystic Ovary Syndrome / Morbid Obesity	Behavioral	Completed		Interventional	Other	Other	Randomized	Treatment			Norway	Others
NCT00779597	208	1/15/2010	12/15/2009	10/15/2008	Pain / Cancer	Behavioral	Completed		Interventional		Other	Randomized	Supportive Care			Germany	Others
NCT00779610	40	11/15/2008	11/15/2008	10/15/2008	Strength	Procedure / Procedure	Unknown status	Phase 1	Interventional		Other	Randomized	Treatment			United States	Others
NCT00779623							Withheld										Others
NCT00779649	220	10/15/2009	8/15/2009	9/15/2008	Colonoscopy	Other / Other	Completed	Phase 4	Interventional		Other	Randomized	Diagnostic				Others
NCT00779701	27	10/15/2009	10/15/2009	3/15/2007	Hyperglycemia	Drug	Completed	Phase 4	Interventional		Other		Treatment	No		United States	Others
NCT00779727		6/15/2004		10/15/1999	Pregnancy / Hemorrhage	Procedure	Terminated	Phase 4	Interventional		Other	Randomized	Treatment			Switzerland	Others
NCT00779753	6	6/15/2010	6/15/2010	7/15/2008	Parenteral Lysine Requirements / Parenteral Feedings	Dietary Supplement	Completed		Interventional		Other	Non-Randomized	Supportive Care			Canada	Others
NCT00779818	40	1/15/2009	1/15/2009	10/15/2008	Chronic Low Back Pain	Device / Device	Unknown status	Phase 1/Phase 2	Interventional		Other	Randomized	Treatment			United States	Others
NCT00779844	63	12/15/2012	12/15/2012	12/15/2008	Anesthesia / Obesity	Procedure / Procedure	Terminated	Phase 4	Interventional		Other	Non-Randomized	Treatment			France	Others
NCT00779870	18	9/15/2012	9/15/2012	10/15/2008	Asthma	Other	Completed		Observational	Other / Other	Other			No		United Kingdom	Others
NCT00779896	15	12/15/2012	12/15/2011	10/15/2008	Cutaneous T-Cell Lymphoma	Drug	Unknown status	Phase 1/Phase 2	Interventional		Other		Treatment			Canada	Others
NCT00779922	39		9/15/2012	11/15/2008	Multiple Myeloma / Impaired Renal Function	Drug	Completed	Phase 2	Interventional		Other					France	Others
NCT00779961	320	12/15/2023	12/15/2023	4/15/2008	Cleft Palate	Procedure / Procedure	Active, not recruiting		Interventional		Other	Randomized	Treatment			Canada	Others
NCT00779974	32	6/15/2013	6/15/2013	8/15/2008	Osteoarthritis	Other	Completed		Observational		Other					United States	Others
NCT00779987	12	12/15/2008	12/15/2008	10/15/2008	Dry Eye	Drug / Drug	Completed	Phase 2	Interventional		Other	Randomized	Treatment			Chile	Others
NCT00780026	100	9/15/2009	9/15/2009	7/15/2008	Liver Transplant	Drug	Completed	Phase 4	Interventional		Other	Randomized	Supportive Care			United States	Others
NCT00780052	13	8/15/2011	8/15/2011	9/15/2002	Hematologic Malignancies	Drug	Completed	Phase 1	Interventional		Other		Treatment			United States	Others
NCT00780065							Withheld										Others
NCT00780078	160	9/15/2010	9/15/2010	10/15/2008	Central Nervous System Diseases / Acute Respiratory Failure / Shock / Heart Failure / Acute Poisoning	Procedure	Completed		Observational		Other					France	Others
NCT00780091	1800	6/15/2010	6/15/2010	5/15/2008	Healthy	Other / Other	Completed		Observational		Other					France	Others
NCT00780104	16	6/15/2010	1/15/2010	7/15/2007	Myeloid Leukemias / AML / Leukemia / CML	Drug / Drug	Completed	Phase 1	Interventional		Other		Treatment			United States	Others
NCT00780117	57	12/15/2011	6/15/2011	6/15/2008	CURRARINO Syndrome / Sacrococcygeal Teratoma / Presacral Mass		Completed		Observational		Other					France	Others
NCT00780130	20	10/15/2008	10/15/2008	5/15/2008	Proprioception / Core Strength	Other	Completed		Observational		Other					United States	Others
NCT00780195	16	12/15/2010	11/15/2000	7/15/1998	Diabetes	Procedure / Procedure / Procedure / Procedure	Completed		Interventional		Other	Randomized					Others
NCT00780221	1000	12/15/2010	10/15/2010	10/15/2008	Coronary Artery Disease		Unknown status		Observational		Other					China	Others
NCT00780299	38	1/2/2016	1/2/2016	11/2/2008	Cardiac Arrest / Sudden Cardiac Death / Shock	Device / Procedure	Completed	Phase 3	Interventional	Other	Other	Randomized	Treatment			France	Others
NCT00780312	97	3/15/2012	3/15/2012	12/15/2008	Oral Cavity Carcinoma / Oropharyngeal Cancer / Adverse Effect of Radiation Therapy / Trismus	Other	Completed	Phase 2	Interventional	Other / Other	Other	Randomized	Prevention			Denmark	Others
NCT00780351	15	8/15/2009		10/15/2008	Acute Renal Failure	Device	Completed		Observational		Other					Taiwan	Others
NCT00780364	30	2/15/2011	12/15/2010	3/15/2008	Stroke		Terminated		Observational		Other					Brazil	Others
NCT00780377	0	5/15/2011	1/15/2011	10/15/2008	Heart Transplantation	Drug	Withdrawn		Interventional		Other		Basic Science			United States	Others
NCT00780390	10	1/15/2010	1/15/2010	1/15/2008	Complex Regional Pain Syndrome	Other	Terminated		Interventional		Other	Non-Randomized	Treatment			United States	Others
NCT00780429	54			6/15/2006	Kidney Transplantation		Unknown status		Observational		Other					Italy	Others
NCT00780442	27	7/15/2008	7/15/2008	9/15/2006	Cocaine Use Disorders	Drug / Drug	Completed	Phase 2	Interventional		Other	Randomized	Other			United States	Others
NCT00780481	13	5/15/2011	1/15/2011	1/15/2007	Obesity	Drug	Terminated		Interventional		Other		Basic Science			United States	Others
NCT00780520	8	10/15/2007	10/15/2007	6/15/2007	Sepsis / Systemic Inflammation	Dietary Supplement	Completed		Interventional		Other	Randomized	Basic Science			Denmark	Others
NCT00780533	70	7/15/2011	7/15/2011	8/15/2008	Stroke / Rehabilitation		Unknown status		Observational		Other					Taiwan	Others
NCT00780546	1000	7/15/2009	5/15/2009	10/15/2008	Tuberculosis		Unknown status		Observational		Other					Taiwan	Others
NCT00780611	25	8/15/2011	8/15/2011	11/15/2008	Cancer of the Lung / Abdominal Cancer		Completed		Observational		Other					United States	Others
NCT00780624	100	12/15/2012	12/15/2011	1/15/2008	Respiratory Distress Syndrome	Device / Device / Device	Completed		Interventional		Other	Randomized	Treatment	Undecided		China	Others
NCT00780637	0	5/15/2011	1/15/2011	10/15/2008	Heart Transplantation	Drug	Withdrawn		Interventional		Other	Non-Randomized	Basic Science			United States	Others
NCT00780715	29	10/15/2009	10/15/2009	12/15/2008	Diabetes Mellitus, Type 2	Drug / Drug / Drug / Drug	Completed	Phase 4	Interventional		Other	Randomized	Treatment			United Kingdom	Others
NCT00780728					Hypertension, Pulmonary	Drug	Withdrawn	Phase 3	Interventional		Other						Others
NCT00780754	200	12/15/2010	12/15/2010	4/15/2007	Prostate Cancer	Drug / Procedure	Completed	Phase 3	Interventional		Other	Randomized	Prevention			Lithuania	Others
NCT00780767	10	10/15/2011	10/15/2011	9/15/2008	Pulmonary Embolism	Device	Completed	Phase 2	Interventional		Other	Non-Randomized	Treatment			Switzerland	Others
NCT00780780	40	10/15/2012	8/15/2008	7/15/2007	Diabetic Macular Edema	Drug / Drug	Completed	Phase 3	Interventional		Other	Randomized	Treatment			Brazil	Others
NCT00780793	250	9/15/2011	9/15/2011	9/15/2008	Rheumatoid Arthritis	Drug / Drug	Completed	Phase 4	Interventional	Other	Other	Randomized	Treatment			France	Others
NCT00780819	10	12/15/2012	7/15/2009	10/15/2008	High Grade Glioma / Glioblastoma	Device	Completed		Interventional		Other		Diagnostic			Netherlands	Others
NCT00780832	8	4/15/2013	12/15/2012	5/15/2008	Overactive Bladder	Behavioral / Drug	Terminated		Interventional		Other	Randomized	Treatment			Canada	Others
NCT00780845	817	1/15/2008	1/15/2008	1/15/2003	Kidney Failure		Completed		Observational		Other						Others
NCT00780858	662	3/15/2011	12/15/2010	10/15/2008	Infertility	Drug	Completed		Observational		Other					Spain	Others
NCT00780884	21	4/15/2009	4/15/2009	4/15/2008	Schizophrenia / Schizoaffective	Device	Completed		Interventional		Other		Treatment			Israel	Others
NCT00780897	87	3/15/2009	3/15/2009	3/15/2005	Premature Ovarian Failure		Unknown status		Observational		Other					France	Others
NCT00780923	43	3/15/2011	3/15/2011	1/15/2009	Obstructive Sleep Apnea / Inflammation / Continuous Positive Airway Pressure	Device	Completed		Interventional		Other	Non-Randomized	Treatment			Japan	Others
NCT00780936	15	7/15/2008		10/15/2007	Pain	Procedure	Completed		Interventional		Other	Randomized	Prevention			United States	Others
NCT00780949	110	1/15/2012	1/15/2012	1/15/2009	Crohn's Disease	Other	Completed		Interventional		Other		Basic Science			France	Others
NCT00780988	0				Colorectal Neoplasms / Anal, Colon, and Rectal Cancers	Biological / Procedure	Withdrawn	Phase 1	Interventional		Other	Non-Randomized	Treatment			United States	Others
NCT00781001	17	6/15/2011	6/15/2011	7/15/2008	Painful Diabetic Neuropathy	Drug	Completed	Phase 1/Phase 2	Interventional		Other	Randomized	Treatment			United States	Others
NCT00781027	50		5/15/2010	12/15/2008	Fuchs' Endothelial Dystrophy / Phacoemulsification	Procedure	Completed	Phase 4	Interventional		Other	Randomized	Treatment			Netherlands	Others
NCT00781040	273	1/1/2019	1/1/2019	12/15/2006	Sepsis	Other	Completed		Observational		Other			No		Finland	Others
NCT00781066	200	9/15/2007	9/15/2007	1/15/2007	Postpartum Hemorrhage	Procedure / Procedure	Completed	Phase 3	Interventional	Other / Other	Other	Randomized	Prevention			Uruguay	Others
NCT00781131	101	1/15/2011	7/15/2010	5/15/2008	Postoperative Pain / Opioid Use	Drug / Drug	Completed	Phase 4	Interventional		Other	Randomized	Treatment			Canada	Others
NCT00781144	82	8/15/2007	8/15/2007	8/15/2007	Healthy Volunteers		Completed		Observational		Other					Australia / United States	Others
NCT00781157	66	10/15/2008	8/15/2008	1/15/2008	Hypotension	Drug	Completed	Phase 4	Interventional		Other		Treatment			Canada	Others
NCT00781170	20			5/15/2000	Multiple Myeloma / Stem Cell Transplantation	Procedure	Completed	Phase 2	Interventional		Other		Treatment				Others
NCT00781183	64	12/15/2010	12/15/2010	1/15/2009	COPD / Chronic Lung Disease	Other	Completed		Interventional		Other					Canada	Others
NCT00781196	120	7/15/2009	1/15/2009	5/15/2008	Gingival Overgrowth	Drug / Drug	Completed	Phase 3	Interventional		Other	Randomized	Prevention			India	Others
NCT00781209	30	12/15/2010	10/15/2009	10/15/2008	Neoplasm Metastasis	Procedure	Unknown status	Phase 2	Interventional		Other		Treatment			Israel	Others
NCT00781222							Withheld										Others
NCT00781300	35	2/15/2007	11/15/2006	3/15/2006	Glaucoma, Open-Angle / Ocular Hypertension	Drug / Drug	Completed	Phase 4	Interventional		Other	Randomized	Treatment			Brazil	Others
NCT00781313	142	10/15/2009	1/15/2009	6/15/2008	Diabetes		Completed		Observational		Other			No		United States	Others
NCT00781352	408	3/15/2007	11/15/2003	11/15/1998	Colorectal Cancer	Drug / Drug	Completed	Phase 3	Interventional		Other	Randomized	Prevention	No		Austria	Others
NCT00781378	118	2/15/2006	2/15/2006	6/15/2002	Pulmonary Embolism / Thromboembolism	Drug / Drug	Completed	Phase 4	Interventional		Other	Randomized	Treatment			China	Others
NCT00781404	201	7/15/2012	5/15/2012	10/15/2008	Acute Myocardial Infarction	Drug	Completed	Phase 3	Interventional	Other / Other / Other / Other	Other	Randomized	Treatment			Spain	Others
NCT00781495	75	12/15/2011	12/15/2011	12/15/2008	Type 2 Diabetes Mellitus / Weight Gain	Device	Unknown status		Observational		Other					Netherlands	Others
NCT00781534	19	9/15/2008	12/15/2004	9/15/2003	Diabetes	Drug / Drug / Drug / Dietary Supplement	Completed	Early Phase 1	Interventional		Other	Randomized	Basic Science			United States	Others
NCT00781599	72	3/15/2010	3/15/2010	10/15/2008	Smokers	Drug / Behavioral / Behavioral	Completed		Interventional		Other	Randomized	Treatment			United States	Others
NCT00781625	120	12/15/2010	12/15/2009	10/15/2008	Urinary Tract Infections	Dietary Supplement / Dietary Supplement / Dietary Supplement	Unknown status		Interventional	Other / Other / Other / Other	Other	Randomized	Prevention			Norway	Others
NCT00781651							Withheld										Others
NCT00781677	14	1/20/2011	10/20/2009	5/15/2008	Major Depressive Disorder / Depression / Anxiety		Completed		Observational		Other					United States	Others
NCT00781716	1020	5/15/2011	5/15/2011	10/15/2008	Myocardial Infarction / Coronary Artery Disease	Device	Unknown status		Interventional		Other	Randomized	Treatment			China	Others
NCT00781807	80	4/15/2014	10/15/2013	11/15/2008	Exercise Capacity / Quality of Life	Other	Unknown status		Interventional	Other / Other	Other		Prevention			Germany	Others
NCT00781872	24	12/15/2009	12/15/2009	10/15/2006	Multiple Sclerosis	Biological	Completed	Phase 1/Phase 2	Interventional		Other		Treatment				Others
NCT00781924	60	9/15/2009	3/15/2009	1/15/2008	Focal Liver Lesions / Focal Lesions in the Abdomen	Procedure	Completed		Observational		Other					Denmark	Others
NCT00781950	110	10/15/2016	3/15/2011	10/15/2008	Peripheral Arterial Disease	Dietary Supplement / Dietary Supplement	Completed	Phase 2/Phase 3	Interventional		Other	Randomized	Supportive Care				Others
NCT00781989	101	4/15/2011	4/15/2011	9/15/2008	Rheumatoid Arthritis		Completed		Observational	Other	Other			No		United Kingdom	Others
NCT00782015	45	1/15/2011	1/15/2011	10/15/2008	Vascular Disease / Endothelial Dysfunction / Heart Disease / Cardiovascular Diseases / Hypertension	Dietary Supplement / Dietary Supplement	Completed		Interventional	Other	Other	Randomized	Treatment			United States	Others
NCT00782080	155	6/15/2010	3/15/2010	7/15/2008	ADHD	Drug / Drug	Completed	Phase 3	Interventional	Other	Other	Randomized	Treatment			Germany	Others
NCT00782119							Withheld										Others
NCT00782132	23	8/15/2008	5/15/2008	11/15/2006	Infertility		Completed		Observational		Other					Canada	Others
NCT00782223	50		12/15/2008	7/15/2008	Healthy		Unknown status		Observational		Other						Others
NCT00782249	31	5/18/2009	5/18/2009	9/28/2005	Epilepsy	Procedure / Procedure / Procedure	Completed		Interventional	Other	Other	Randomized	Treatment			Belgium / United States	Others
NCT00782262	60		1/15/2009	4/15/2005	Obesity	Dietary Supplement	Unknown status	Phase 2/Phase 3	Interventional	Other	Other	Randomized	Treatment			Australia	Others
NCT00782288	24	8/15/2016	8/15/2016	8/15/2010	Cystic Fibrosis	Drug / Drug / Other	Completed	Phase 2	Interventional		Other	Randomized	Treatment			United States	Others
NCT00782327	22	11/26/2014	11/26/2014	11/1/2009	Marfan Syndrome	Drug / Drug	Completed	Phase 3	Interventional	Other	Other	Randomized	Treatment			Belgium	Others
NCT00782366	26	1/15/2010	1/15/2010	3/15/2008	Colon Cancer / Lung Cancer / Atrial Fibrillation / Diabetes Type 2 / Obesity / Breast Cancer / Graves Disease / Osteoarthritis / Celiac Disease / Myocardial Infarction / Prostate Cancer	Genetic	Completed		Observational		Other					United States	Others
NCT00782379	20	4/15/2012	4/15/2011	10/15/2008	Leukemia / Lymphoma / Myelodysplastic Syndromes	Drug / Drug / Drug / Drug / Drug / Procedure / Procedure	Completed	Phase 2	Interventional		Other		Treatment			United States	Others
NCT00782405	40		4/15/2011	10/15/2008	Sleep	Drug / Drug	Completed	Phase 3	Interventional		Other	Randomized	Treatment			Germany	Others
NCT00782444	192	1/15/2023	1/15/2023	1/15/2009	Knee Osteoarthritis / Rheumatoid Arthritis	Procedure / Procedure	Completed		Interventional	Other	Other	Randomized	Treatment			Norway	Others
NCT00782457	200	12/15/2010	2/15/2007	1/15/2002	RECTAL CANCER	Procedure	Completed	Phase 3	Interventional		Other	Randomized	Treatment				Others
NCT00782483	6	10/15/2012	10/15/2012	10/15/2008	Port Wine Stain	Device / Device / Device	Terminated		Interventional	Other / Other	Other		Treatment			United States	Others
NCT00782522	69	2/15/2012	2/15/2012	4/15/2009	Chronical Rotator Cuff Tendinopathy	Procedure / Procedure	Completed		Interventional	Other	Other	Randomized	Treatment			Belgium	Others
NCT00782665	1000	7/15/2010	6/15/2010	7/15/2008	Infection	Procedure	Unknown status		Interventional		Other		Treatment			United States	Others
NCT00782691	15		12/15/2009	7/15/2008	Head and Neck Cancer	Other	Unknown status		Observational		Other					Netherlands	Others
NCT00782704	219	12/15/2009	12/15/2009	10/15/2008	Postoperative Complications		Completed		Observational		Other					Switzerland	Others
NCT00782730	35		12/15/2009	10/15/2008	Pregnancy		Completed		Observational		Other					United States	Others
NCT00782743	157	8/15/2015	8/15/2015	2/15/2008	Valvular Calcification / Coronary Calcification		Completed		Observational		Other					Germany	Others
NCT00782782	80	12/15/2011	12/15/2009	8/15/2008	Congestive Heart Failure		Unknown status		Observational		Other					Israel	Others
NCT00782834	13	10/15/2009	7/15/2008	7/15/2008	Gastrointestinal Stromal Tumors	Drug	Terminated	Phase 2	Interventional		Other	Non-Randomized	Treatment			United States	Others
NCT00782847	125	1/15/2007	1/15/2007	7/15/2004	Diabetic Nephropathy	Behavioral	Completed	Phase 3	Interventional	Other / Other	Other	Randomized	Supportive Care			Germany	Others
NCT00782860					Early Pregnancy Failure		Completed		Observational		Other					Israel	Others
NCT00782873	65	9/15/2008	8/15/2008	3/15/2008	Obesity		Completed		Observational		Other					United States	Others
NCT00782912	103	10/15/2014	10/15/2014	11/15/2008	Postpartum Depression		Completed		Observational		Other					Canada	Others
NCT00782925	351	2/15/2014	2/15/2014	10/15/2008	Acute Low Back Pain	Other / Other / Other	Completed		Interventional		Other	Randomized	Prevention			France	Others
NCT00782938	100	1/15/2010	12/15/2009	5/15/2008	Acetylcholine / Cognition / BIS-EEG		Completed		Observational		Other					Germany	Others
NCT00782977	90	12/15/2012	11/15/2012	11/15/2008	Hypoxia	Other	Completed		Interventional		Other	Randomized	Prevention			Canada	Others
NCT00782990	50	6/15/2007	10/15/2004	1/15/2001	Urinary Incontinence	Procedure / Procedure	Completed	Phase 4	Interventional		Other	Randomized	Treatment			Spain	Others
NCT00783016	234	5/15/2011	2/15/2011	10/15/2008	Appendicitis	Drug	Completed	Phase 4	Interventional		Other	Randomized	Diagnostic			Korea, Republic of	Others
NCT00783029	87	12/15/2011	12/15/2011	10/15/2008	Healthy		Completed		Observational		Other					United States	Others
NCT00783055	66	8/15/2007	8/15/2007	3/15/2005	Frailty	Other	Completed		Interventional		Other	Randomized	Supportive Care			Denmark	Others
NCT00783107	8	9/15/2009	9/15/2009	10/15/2007	Chronic Obstructive Pulmonary Disease	Drug / Drug	Completed	Phase 1	Interventional		Other	Randomized	Treatment			United States	Others
NCT00783120	197	12/15/2011	8/15/2011	1/15/2008	Schizophrenia	Other / Other	Completed		Interventional	Other	Other	Randomized	Treatment			Germany	Others
NCT00783159	69	5/15/2010	12/15/2009	6/15/2008	Frailty / Sarcopenia	Procedure / Procedure / Other	Completed		Interventional	Other / Other / Other / Other / Other	Other	Randomized	Treatment			Germany	Others
NCT00783185	50	1/15/2010	6/15/2009	1/15/2006	Psychotic Disorders / Marijuana Abuse / Intervention	Behavioral / Behavioral	Completed	Phase 1	Interventional		Other	Randomized	Treatment			Germany	Others
NCT00783250	20	7/15/2012	8/15/2011	9/15/2008	Chronic Obstructive Pulmonary Disease	Drug / Drug	Terminated	Phase 4	Interventional		Other	Randomized	Treatment			Italy	Others
NCT00783367	50	11/23/2020	11/14/2012	7/15/2008	Follicular Lymphoma / Marginal Zone B-Cell Lymphoma / MALT Lymphoma / Lymphoma of Mucosa-Associated Lymphoid Tissue / Lymphoma, Small Lymphocytic / Waldenstrom Macroglobulinemia / Mantle-Cell Lymphoma	Drug / Drug / Drug	Completed	Phase 2	Interventional		Other		Treatment			United States	Others
NCT00783419	55	1/15/2011	1/15/2010	3/15/2007	Pelvic Inflammatory Disease		Completed		Observational		Other					Canada	Others
NCT00783471	51	6/15/2010	5/15/2010	11/15/2008	Advanced Non-Small Cell Lung Cancer	Drug / Drug	Terminated	Phase 2	Interventional		Other	Randomized	Treatment			Greece	Others
NCT00783523	33	12/15/2010	12/15/2010	3/15/2008	Arteriovenous Malformations / Cavernous Angiomas / Brain Aneurysms	Drug	Completed	Phase 1	Interventional		Other	Randomized	Prevention			United States	Others
NCT00783562	71	12/15/2007	12/15/2007	10/15/2007	Low Back Pain / Neck Pain	Other / Other	Completed	Phase 1	Interventional		Other	Randomized	Prevention			Italy	Others
NCT00783575	0	1/15/2015	1/15/2015	10/15/2002	Crohn's Disease / Ulcerative Colitis / Inflammatory Bowel Disease		Withdrawn		Observational		Other					United States	Others
NCT00783614	22	6/15/2010	1/15/2010	10/15/2008	HIV Infection	Drug / Drug	Terminated	Phase 2	Interventional		Other	Randomized	Prevention			United States	Others
NCT00783627	66	11/15/2009	6/15/2009	11/15/2006	Sickle Cell Anemia	Procedure	Completed		Observational		Other					France	Others
NCT00783653	22		7/15/2013	8/15/2008	Acute Myeloid Leukemia	Drug	Completed	Phase 1/Phase 2	Interventional		Other		Treatment			Germany	Others
NCT00783679	0	12/15/2010	12/15/2010	11/15/2009	Cardiac Physiology / Cardiac Output	Device	Withdrawn		Interventional		Other					United States	Others
NCT00783731		1/15/2011	10/15/2010	10/15/2008	Intubation	Drug	Completed		Interventional		Other		Treatment			Korea, Republic of	Others
NCT00783757	30	6/15/2017	12/15/2014	8/15/2008	Breast Cancer	Device	Completed		Interventional		Other		Device Feasibility	No		United States	Others
NCT00783783	47	6/15/2011	6/15/2011	11/15/2008	Psychiatric Disorders / Neurodevelopmental Disorders		Completed		Observational	Other / Other	Other					United States	Others
NCT00783809	560	8/15/2012	8/15/2012	10/15/2008	Traumatic Brain Injury		Unknown status		Observational	Other	Other					Canada	Others
NCT00783822	265	3/15/2012	1/15/2011	11/15/2008	Breast Neoplasms	Other	Completed		Interventional	Other / Other	Other	Randomized				Netherlands	Others
NCT00783887	125	12/15/2012	12/15/2012	1/15/2010	Primary Ciliary Dyskinesia / Kartagener Syndrome	Other	Completed		Observational		Other					France	Others
NCT00783900	316	12/15/2009	12/15/2009	1/15/2007	Atrial Fibrillation / Biatrial Pacing / Metoprolol	Other	Completed	Phase 4	Interventional	Other / Other	Other	Randomized	Prevention			Finland	Others
NCT00783952	8	1/15/2013	1/15/2013	11/15/2008	Mixed Venous Oxygen Saturation / Tissue Oxygenation	Device / Device	Terminated		Interventional		Other		Other			United States	Others
NCT00783978	58	6/15/2012	6/15/2012	9/15/2009	Chronic Lung Disease	Other	Completed		Observational		Other					France	Others
NCT00784004	26	6/15/2011	6/15/2011	11/15/2007	Respiratory Physiology / Respiratory Insufficiency / Breathing Patterns	Other	Completed		Interventional		Other	Non-Randomized	Supportive Care			United States	Others
NCT00784030	23	5/15/2009	5/15/2009	11/15/2008	Kidney, Polycystic, Autosomal Dominant	Other	Completed		Interventional		Other	Non-Randomized	Basic Science			United States	Others
NCT00784082	62	11/15/2012	10/15/2012	5/15/2009	Sickle Cell Disease	Drug	Completed		Observational		Other					France	Others
NCT00784108	11	9/15/2012	9/15/2012	10/15/2008	Skin Cancer / Signs and Symptoms	Device / Other	Completed	Phase 1	Interventional	Other	Other	Randomized	Supportive Care			United States	Others
NCT00784173	2	6/15/2007	3/15/2007	1/15/2007	Ear Malformations in the Velocardiofacial Syndrome		Completed		Observational		Other						Others
NCT00784186	120	8/15/2009	8/15/2009	8/15/2008	Abortion, Induced	Drug / Drug / Drug	Completed		Interventional		Other	Randomized	Treatment			Vietnam	Others
NCT00784316	316	7/15/2009	7/15/2009	8/15/2007	Atrial Fibrillation / Cardiac Surgery	Drug	Completed	Phase 4	Interventional	Other / Other	Other	Randomized	Prevention			Finland	Others
NCT00784342	188	6/15/2009	6/15/2009	7/15/2008	Chronic Obstructive Pulmonary Disease		Completed		Observational	Other / Other / Other	Other					United States	Others
NCT00784355	200	12/15/2018	12/15/2018	1/15/2009	Idiopathic Pancreatitis	Procedure	Unknown status		Interventional		Other	Randomized	Treatment	Undecided		Finland	Others
NCT00784381	12	12/15/2008	12/15/2008	5/15/2007	Impaired Renal Function	Device	Completed		Observational		Other					France	Others
NCT00784407	90	10/15/2008	7/15/2008	2/15/2008	Thyroidectomy	Device	Completed		Interventional		Other	Randomized	Treatment			Greece	Others
NCT00784433	224	5/15/2012	5/15/2012	6/15/2010	Diabetes / Prediabetes	Dietary Supplement	Completed	Phase 3	Interventional		Other	Randomized	Prevention				Others
NCT00784472	55	6/15/2012	6/15/2012	12/15/2008	Kidney Stones	Drug / Drug	Completed	Phase 3	Interventional	Other	Other	Randomized	Treatment			Denmark	Others
NCT00784498	60	9/15/2009	9/15/2009	11/15/2008	Procedural Sedation	Drug / Drug	Completed	Phase 4	Interventional		Other	Randomized	Treatment			Israel	Others
NCT00784511	100	2/15/2011	2/15/2011	7/15/2008	Type 2 Diabetes	Dietary Supplement / Other	Completed	Phase 2	Interventional		Other	Randomized	Prevention			United States	Others
NCT00784524	14	7/15/2014	7/15/2014	9/15/2008	Breast Cancer	Biological / Biological	Terminated	Phase 2	Interventional		Other		Treatment			United States	Others
NCT00784537	520	1/15/2016	1/15/2015	9/15/2008	Hodgkin's Lymphoma	Drug / Drug	Completed	Phase 2/Phase 3	Interventional	Other	Other	Randomized	Treatment			Italy	Others
NCT00784576	563	10/15/2008	4/15/2007	11/15/2004	Delirium / Depression / Cognitive Impairment		Completed		Observational		Other					Poland	Others
NCT00784589	90	12/15/2016	12/15/2013	7/15/2009	Pemphigus Disease	Drug / Drug	Completed	Phase 3	Interventional		Other	Randomized	Treatment			France	Others
NCT00784602	301	8/29/2016	8/29/2016	10/29/2008	Genital Prolapse		Terminated		Observational	Other	Other			No		United States	Others
NCT00784615	80			12/15/2007	Polycystic Ovary Syndrome	Procedure	Unknown status		Observational	Other	Other					Argentina	Others
NCT00784667	50	2/15/2011	1/15/2010	10/15/2008	Metastatic Colorectal Cancer	Drug / Drug	Unknown status	Phase 2	Interventional	Other / Other / Other	Other	Non-Randomized	Treatment			Australia	Others
NCT00784706	30	10/15/2009	10/15/2009	10/15/2008	Cerebrovascular Accidents	Other / Other / Other	Completed		Interventional	Other / Other	Other	Randomized	Treatment			Taiwan	Others
NCT00784745	21	9/15/2009	8/15/2009	11/15/2008	Insulin Resistance / Glucose Intolerance	Drug	Completed		Interventional		Other	Non-Randomized				Denmark	Others
NCT00784758	81	6/15/2011	6/15/2011	2/15/2009	Asthma	Device / Device	Completed		Interventional	Other	Other	Randomized	Treatment			South Africa / United Kingdom / United States	Others
NCT00784771	36	2/15/2007	2/15/2007	1/15/2005	Posttraumatic Stress Disorder	Behavioral	Completed		Interventional		Other		Treatment			Israel	Others
NCT00784797	145	6/15/2012	6/15/2012	1/15/2009	Abortion, Missed	Drug / Drug	Completed	Phase 4	Interventional		Other	Randomized	Treatment			Israel	Others
NCT00784823	32	12/15/2013	12/15/2013	1/15/2007	Multiple Myeloma	Drug / Drug / Drug / Drug	Completed	Phase 1/Phase 2	Interventional		Other	Non-Randomized	Treatment			United States	Others
NCT00784849	62	6/15/2011	6/15/2011	11/15/2004	Breast Cancer	Drug	Completed	Phase 2	Interventional		Other		Diagnostic			United States	Others
NCT00784901	100	11/15/2008	11/15/2008	8/15/2008	Retinitis Pigmentosa		Completed		Observational		Other					Taiwan	Others
NCT00784966	0	9/15/2017	9/15/2015	8/15/2011	Type 1 Diabetes Mellitus	Drug / Drug	Withdrawn	Phase 1/Phase 2	Interventional	Other	Other	Randomized	Treatment			United States	Others
NCT00784992	200	6/2/2016	6/2/2016	11/15/2008	Nasolacrimal Duct Obstruction	Procedure	Completed	Phase 4	Interventional		Other	Randomized	Treatment			Canada	Others
NCT00785005	99	12/15/2011	12/15/2011	5/15/2008	Type 2 Diabetes		Completed		Observational		Other					United States	Others
NCT00785018	20	8/15/2009	12/15/2008	11/15/2008	Endotoxemia / Inflammation / Multi Organ Dysfunction Syndrome	Drug / Drug	Completed		Interventional		Other	Randomized	Basic Science			Netherlands	Others
NCT00785031	330	6/15/2011	3/15/2011	10/15/2008	Cardiovascular Diseases	Other	Completed		Interventional	Other	Other	Randomized	Treatment			Netherlands	Others
NCT00785096	615	12/15/2009	12/15/2009	1/15/2009	Healthy	Other	Completed		Observational		Other					Switzerland	Others
NCT00785109	99	8/15/2015	8/15/2015	1/15/2010	Aortic Valve Calcification	Dietary Supplement	Completed	Phase 3	Interventional		Other	Randomized	Treatment			Germany	Others
NCT00785174	200	7/15/2008	6/15/2008	1/15/2005	Cardiogenic Pulmonary Edema	Device / Device / Device	Completed	Phase 3	Interventional		Other	Randomized	Treatment				Others
NCT00785187	40		2/15/2009	12/15/2008	Erythema	Device	Unknown status		Interventional		Other	Randomized	Basic Science				Others
NCT00785278	9	7/15/2010	10/15/2009	7/15/2008	Paraplegia / Upper Limb Pain		Unknown status		Observational		Other					United States	Others
NCT00785317	120	4/15/2010	10/15/2009	11/15/2008	Hormone Replacement Therapy	Drug	Unknown status	Phase 4	Interventional		Other	Randomized	Treatment			Sweden	Others
NCT00785330	84	4/15/2011	3/15/2009	4/15/2004	Non-Hodgkin's Lymphoma	Drug / Drug	Completed	Phase 2	Interventional	Other / Other	Other	Randomized	Treatment			Germany	Others
NCT00785382	62	12/15/2011	12/15/2011	1/15/2009	Postoperative Pain	Drug / Drug	Completed	Phase 4	Interventional		Other	Randomized	Treatment			Canada	Others
NCT00785395	40	8/15/2008	8/15/2008	6/15/2008	Uterine Atony	Drug	Completed	Phase 4	Interventional		Other		Prevention			Canada	Others
NCT00785434	60	12/15/2009	12/15/2009	10/15/2008	Major Depressive Disorder	Drug	Completed	Phase 4	Interventional		Other	Non-Randomized	Treatment			United Kingdom	Others
NCT00785447	20	1/15/2010	1/15/2010	3/15/2008	Cardiopulmonary Resuscitation / Respiratory Physiology	Other	Completed		Interventional		Other		Treatment			United States	Others
NCT00785460	20		5/15/2008	1/15/2008	Healthy Subjects	Drug	Completed	Phase 3	Interventional		Other	Randomized	Prevention			Germany	Others
NCT00785473	80	4/15/2010	4/15/2010	1/15/2008	Multiple Sclerosis, Osteoporosis	Dietary Supplement / Dietary Supplement	Completed	Phase 4	Interventional		Other	Randomized	Prevention			Norway	Others
NCT00785499	193	7/15/2011	6/15/2011	11/15/2008	Obesity / Metabolic Syndrome	Behavioral	Completed		Interventional		Other	Randomized	Prevention			Denmark	Others
NCT00785525	40000	1/15/2030	1/15/2030	2/15/1997	Healthy	Drug	Recruiting	Phase 3	Interventional	Other	Other		Other			United States	Others
NCT00785564	13	9/15/2011	9/15/2011	11/15/2007	Sick Sinus Syndrome		Completed		Observational		Other					United States	Others
NCT00785603	12	2/15/2009	8/15/2008	8/15/2008	Depression / Pain	Drug / Drug / Drug	Unknown status	Phase 4	Interventional		Other	Randomized	Treatment				Others
NCT00785746	60	12/15/2009	12/15/2009	8/15/2006	Elderly / Frail	Other	Completed	Early Phase 1	Interventional		Other	Randomized				Canada	Others
NCT00785837	8	1/15/2009	9/15/2008	7/15/2005	Perinatal Care	Other	Unknown status		Interventional		Other		Supportive Care			Brazil	Others
NCT00785863	16	4/15/2009	4/15/2009	12/15/2008	Hyperalgesia, Secondary	Other / Drug / Drug / Drug	Completed	Phase 4	Interventional	Other / Other	Other	Randomized	Basic Science			Norway	Others
NCT00785876	3000	11/15/2011	11/15/2011	11/15/2008	Ankle Injury	Other	Completed		Interventional		Other	Non-Randomized	Diagnostic			Canada	Others
NCT00785889	56	10/15/2008	9/15/2008	3/15/2008	Colorectal Cancer	Procedure	Completed		Interventional		Other	Randomized	Screening			United States	Others
NCT00785993	320	10/15/2009	9/15/2009	11/15/2008	Egg Banking	Other / Other	Completed	Phase 4	Interventional		Other	Randomized	Health Services Research			Spain	Others
NCT00786006	61	9/15/2009	3/15/2009	3/15/2007	Metastatic Pancreatic Cancer	Drug / Drug	Completed	Phase 2	Interventional		Other	Randomized	Treatment			Korea, Republic of	Others
NCT00786045	60	11/15/2009	11/15/2009	11/15/2002	Stroke	Other	Completed		Interventional	Other	Other	Randomized				Canada	Others
NCT00786071	13	10/15/2009	10/15/2009	5/15/2009	Rett Syndrome		Completed		Observational		Other					Netherlands	Others
NCT00786110	30	10/15/2010	10/15/2009	4/15/2008	Adrenocortical Carcinoma	Drug / Drug	Unknown status	Phase 2	Interventional		Other	Non-Randomized	Treatment			Italy	Others
NCT00786123	40	12/15/2009	12/15/2009	5/15/2006	Irritable Bowel Syndrome	Dietary Supplement / Dietary Supplement	Completed		Interventional		Other	Randomized	Treatment			Singapore	Others
NCT00786136	2998	11/15/2011	10/15/2011	12/15/2008	Diabetes Mellitus / Chronic Kidney Disease	Drug	Completed	Phase 4	Interventional		Other	Randomized	Prevention			China	Others
NCT00786149	428	3/15/2011	3/15/2011	9/15/2007	Tobacco Use Cessation	Other / Other	Completed	Phase 3	Interventional		Other	Randomized	Treatment			United States	Others
NCT00786162	404	12/15/2008	12/15/2008	4/15/2007	Blood Pressure	Other / Other	Completed		Interventional		Other	Randomized				United States	Others
NCT00786175	0	12/15/2018	12/15/2018	10/15/2008	Coronary Heart Disease / Diabetes Mellitus		Withdrawn		Observational		Other					China	Others
NCT00786214	42	12/15/2009	12/15/2009	2/15/2007	Functional Dyspepsia	Other / Other	Completed		Interventional		Other	Randomized	Treatment			Singapore	Others
NCT00786292		9/15/2012	9/15/2012	7/15/2009	Acute Lung Injury	Other	Completed		Interventional		Other		Treatment			Germany	Others
NCT00786305	40	11/15/2008	9/15/2008	10/15/2004	Pneumonia	Drug / Drug	Completed	Phase 2	Interventional		Other	Randomized	Treatment			France	Others
NCT00786331	230	12/15/2009	7/15/2009	7/15/2007	Advanced Non-Small Cell Lung Cancer	Drug / Drug	Unknown status	Phase 2	Interventional		Other	Randomized	Treatment			Italy	Others
NCT00786370	24	4/15/2010	4/15/2010	4/15/2008	Cataract	Drug / Drug / Drug	Completed	Phase 4	Interventional		Other	Randomized	Treatment			United States	Others
NCT00786396	151	12/15/2010	12/15/2010	7/15/2004	HIV/AIDS / Substance Abuse	Behavioral	Completed		Interventional		Other	Randomized	Treatment			United States	Others
NCT00786435	70	9/15/2010		8/15/2007	Spinal Cord Injury		Completed		Observational		Other					United States	Others
NCT00786461	30	12/15/2009	12/15/2008	3/15/2007	Bartholin´s Cyst	Procedure / Procedure	Unknown status	Phase 4	Interventional	Other	Other	Randomized	Treatment			Denmark	Others
NCT00786487	33	1/15/2014	1/15/2014	1/15/2009	Healthy Volunteers	Drug / Drug	Completed		Interventional		Other	Randomized	Basic Science			United States	Others
NCT00786500	24	12/15/2007	9/15/2007	2/15/2007	Type 2 Diabetes	Dietary Supplement / Dietary Supplement	Completed	Phase 1/Phase 2	Interventional	Other / Other	Other	Randomized	Treatment			Vietnam	Others
NCT00786513	134	3/15/2014	3/15/2014	11/15/2008	Cystic Fibrosis	Other / Other	Completed	Phase 2	Interventional		Other	Randomized	Treatment			Canada	Others
NCT00786526	55	7/15/2010	7/15/2010	3/15/2008	Critically Ill		Completed		Observational		Other					France	Others
NCT00786539	18	5/15/2015	5/15/2015	10/15/2006	Mitochondrial Disease	Device	Completed		Observational	Other	Other					United States	Others
NCT00786552	47	11/15/2013	11/15/2012	11/15/2008	Thyroid Cancer	Drug	Unknown status	Phase 2	Interventional		Other	Non-Randomized	Treatment			Germany	Others
NCT00786591	75	7/15/2009	7/15/2009	6/15/2006	Acute Pancreatitis		Completed		Observational	Other / Other	Other					Singapore	Others
NCT00786604	40	9/15/2010		6/15/2007	Spinal Cord Injury		Completed		Observational		Other					United States	Others
NCT00786617	202	6/15/2008	6/15/2008	12/15/2007	Vent Weaning in Medical- Surgical ICUs		Completed		Observational		Other						Others
NCT00786669	13	11/15/2012	11/15/2012	10/15/2008	Solid Tumor	Drug / Drug / Drug / Drug / Drug	Completed	Phase 1	Interventional		Other		Treatment			United States	Others
NCT00786695	60	12/15/2009	12/15/2009	5/15/2006	Gastroesophageal Reflux Disease	Drug / Drug	Completed		Interventional		Other	Randomized	Diagnostic			Singapore	Others
NCT00786721	9	8/15/2010	8/15/2010	11/15/2006	Metabolic Syndrome / Type 2 Diabetes Mellitus	Device	Completed		Observational	Other	Other					United States	Others
NCT00786747	1164	11/15/2012	10/15/2011	2/15/2010	Colorectal Neoplasms	Behavioral / Behavioral	Completed		Interventional	Other / Other	Other	Randomized	Screening			United States	Others
NCT00786786	1000	9/15/2010		8/15/2008	Spinal Cord Injury		Completed		Observational		Other					United States	Others
NCT00786799	27	9/15/2009	9/15/2009	8/15/2008	Autism	Dietary Supplement / Dietary Supplement	Completed	Phase 2	Interventional	Other	Other	Randomized	Treatment			United States	Others
NCT00786825	10	12/15/2017	12/15/2017	12/15/2004	Type 1 Diabetes	Drug	Completed	Phase 2	Interventional		Other	Non-Randomized	Other			United States	Others
NCT00786851	33	8/15/2011	7/15/2010	7/15/2008	MANTLE CELL LYMPHOMA	Drug	Completed	Phase 2	Interventional	Other	Other		Treatment			Italy	Others
NCT00786864	72	10/15/2007	10/15/2007	1/15/2007	Low Back Pain	Other	Completed		Interventional		Other	Randomized	Prevention			South Africa	Others
NCT00786890	3000	12/15/2018	12/15/2018	11/15/2008	Prediabetes / Cardiovascular Risk Factors	Other	Unknown status		Observational		Other					China	Others
NCT00786903	202	4/15/2015	4/15/2015	11/15/2008	Pulmonary Candidiasis / Invasive Candidiasis		Completed		Observational		Other					Austria	Others
NCT00786916	109	1/15/2011	1/15/2011	2/15/2008	Pain	Drug / Drug / Drug	Completed	Phase 4	Interventional		Other	Randomized	Supportive Care			United States	Others
NCT00786929	63	12/15/2007	2/15/2007	3/15/2003	Pancreatitis	Procedure / Drug	Completed	Phase 4	Interventional		Other	Randomized	Treatment			Bosnia and Herzegovina	Others
NCT00786942	44	4/15/2009	4/15/2008	4/15/2006	Osteoarthritis	Procedure / Procedure	Completed		Interventional		Other	Randomized	Treatment			Brazil	Others
NCT00786968	3	10/15/2011	10/15/2011	1/15/2008	Spinal Cord Compression / Mucopolysaccharidosis I / Hurler-Scheie Syndrome / Scheie Syndrome / Lysosomal Storage Disease	Drug	Terminated	Phase 1	Interventional	Other	Other		Treatment			Finland / United States	Others
NCT00786981	54	12/15/2018	12/15/2018	4/15/2009	Lumbar Spinal Stenosis	Other / Other	Completed		Interventional	Other	Other	Randomized	Treatment			United States	Others
NCT00787020	37	2/15/2010	8/15/2009	11/15/2008	Subarachnoid Hemorrhage		Completed		Observational		Other					United States	Others
NCT00787124	8	9/15/2009	9/15/2009	9/15/2008	Prematurity / Anemia / Necrotizing Enterocolitis		Completed		Observational	Other	Other					United States	Others
NCT00787163	82	12/15/2013	9/15/2011	9/15/2008	Oligohydramnios	Procedure	Unknown status	Phase 3	Interventional	Other / Other / Other	Other	Randomized	Treatment			Italy	Others
NCT00787176	251	7/15/2012	7/15/2012	9/15/2007	Pregnancy / Labor Pain	Drug / Drug / Drug / Drug	Terminated		Interventional		Other	Randomized	Prevention	No		United States	Others
NCT00787215	3000	12/15/2018	12/15/2018	11/15/2008	Diabetes / Impaired Glucose Tolerance (IGT) / Impaired Fasting Glucose (IFG) / Glucose Intolerance	Other	Unknown status		Observational		Other					China	Others
NCT00787241	445	5/15/2003	5/15/2003	9/15/2002	Obstetric Labor Complications / Preeclampsia / Thrombocytopenia		Completed		Observational		Other					United States	Others
NCT00787280	51	11/15/2010	11/15/2010	8/15/2008	Obesity	Behavioral / Behavioral	Completed		Interventional	Other	Other	Randomized	Basic Science			United States	Others
NCT00787306	229	6/15/2009	6/15/2009	10/15/2008	Cardiovascular Risk Factors / Hypertension / Hyperlipidemia / Diabetes	Behavioral	Completed	Phase 3	Interventional		Other	Randomized	Prevention	No		Canada	Others
NCT00787345	50	7/15/2010	7/15/2010	5/15/2008	Nosocomial Infections	Other	Completed	Phase 3	Interventional		Other	Non-Randomized				United States	Others
NCT00787384	25	12/15/2007	12/15/2007	10/15/2004	Hypereosinophilic Syndrome / Chronic Eosinophilic Leukemia / Chronic Idiopathic Hypereosinophilia	Drug	Completed	Phase 2	Interventional		Other	Non-Randomized	Treatment			Italy	Others
NCT00787462	3	2/15/2013	2/15/2013	2/15/2008	Small-Fiber Neuropathy	Drug / Drug	Terminated		Interventional	Other	Other	Randomized	Treatment	No		Canada	Others
NCT00787488	0	4/15/2009	4/15/2009	4/15/2009	Ovarian Cancer	Device	Withdrawn		Interventional		Other		Treatment				Others
NCT00787514	27	2/15/2011	2/15/2011	7/15/2008	Ovarian Cancer		Completed		Observational	Other	Other					United Kingdom	Others
NCT00787540	160	1/15/2011	1/15/2011	1/15/2009	Coronary Disease		Unknown status		Observational		Other					Israel	Others
NCT00787553	75	12/15/2008	12/15/2008	7/15/2006	Hysterectomy	Drug / Drug / Drug	Unknown status		Interventional		Other	Randomized	Prevention			Brazil	Others
NCT00787592	100	1/15/2012	1/15/2012	1/15/2008	Burns		Completed		Observational		Other					United States	Others
NCT00787631	30	12/15/2010	1/15/2010	12/15/2008	Allergic Rhinitis / Food Allergy		Unknown status		Observational		Other						Others
NCT00787644	28	12/15/2013	6/15/2013	1/15/2009	Asthma / Obesity	Drug / Drug	Terminated	Phase 2	Interventional	Other / Other	Other	Randomized	Treatment			United States	Others
NCT00787722	13	11/15/2018	11/15/2018	10/10/2009	Devic's Disease	Procedure / Drug / Drug / Drug / Drug / Drug / Drug	Completed	Phase 1/Phase 2	Interventional		Other		Treatment	No		United States	Others
NCT00787748	623	6/15/2008	6/15/2008	10/15/2006	Chronic Obstructive Pulmonary Disease / Cardiovascular Disease		Completed		Observational	Other	Other					Spain	Others
NCT00787761	24	5/15/2012	7/15/2010	4/15/2007	Myeloproliferative Disorders / Kidney Cancer / Leukemia / Lymphoma / Multiple Myeloma and Plasma Cell Neoplasm / Myelodysplastic Syndromes / Myelodysplastic/Myeloproliferative Diseases	Biological / Drug / Drug / Drug / Drug / Drug / Procedure	Completed	Phase 2	Interventional	Other	Other	Non-Randomized	Treatment			United States	Others
NCT00787774	20	1/15/2010	1/15/2010	11/15/2008	HIV Infection	Drug	Unknown status		Interventional		Other		Screening			Spain	Others
NCT00787813	100	11/15/2008	10/15/2008	6/15/2008	Cervical Cerclage	Drug / Drug	Completed		Interventional		Other	Randomized	Prevention			Egypt	Others
NCT00787852	11	12/15/2011	3/15/2011	3/15/2009	Non-Small Cell Lung Cancer	Drug / Drug	Terminated	Phase 1	Interventional	Other / Other	Other	Non-Randomized	Treatment			United States	Others
NCT00787930	19	12/15/2011	9/15/2010	10/15/2005	Bipolar Disorder	Drug	Completed		Observational		Other					United States	Others
NCT00787943	10	1/15/2009	1/15/2009	5/15/2008	Acne Vulgaris	Drug / Drug	Completed		Interventional		Other	Randomized	Treatment			United States	Others
NCT00787956	300	8/15/2010	7/15/2010	10/15/2008	Chronic Disease	Behavioral	Completed	Phase 3	Interventional		Other	Non-Randomized	Diagnostic			Australia / United States	Others
NCT00788021	124	10/15/2011	1/15/2011	9/15/2006	Kidney Transplantation / Immunity / Immunosuppression		Completed		Observational		Other					United States	Others
NCT00788138	30	9/15/2010	9/15/2010	10/15/2008	Cystic Fibrosis	Dietary Supplement / Dietary Supplement	Completed		Interventional		Other	Randomized	Treatment			United States	Others
NCT00788190	65			11/15/2008	Distal Radius Fractures	Procedure / Other	Withdrawn		Interventional	Other	Other	Randomized	Health Services Research			Canada	Others
NCT00788203	130	5/15/2011	5/15/2011	8/15/2008	Obesity		Completed		Observational		Other					United States	Others
NCT00788216	60	6/15/2013	9/15/2009	9/15/2008	Cervical Cancer	Other	Completed		Observational		Other					United States	Others
NCT00788242	200	12/15/2013	12/15/2013	1/15/2009	Aortic Stenosis / Coronary Heart Disease / Heart Failure	Drug / Drug	Completed		Interventional		Other	Randomized	Treatment			Switzerland	Others
NCT00788255	25	6/15/2009	6/15/2009	10/15/2008	Anesthesia	Drug / Drug / Drug	Completed		Observational		Other			No		United States	Others
NCT00788281	200	4/15/2016	4/15/2011	4/15/2008	Colorectal Cancer	Procedure / Procedure	Unknown status	Phase 2	Interventional		Other	Randomized	Treatment			China	Others
NCT00788359	123	7/15/2014	7/15/2012	12/15/2007	Cystic Fibrosis		Completed		Observational	Other	Other					United States	Others
NCT00788437							Withheld										Others
NCT00788450							Withheld										Others
NCT00788463	30	11/30/2011	3/30/2009	11/23/2006	Nasal Polyps	Drug / Drug	Completed	Phase 2	Interventional		Other	Randomized	Treatment			Canada	Others
NCT00788476	167	8/15/2013	8/15/2013	10/15/2008	Cancer	Other	Completed		Observational		Other					United States	Others
NCT00788489	49	4/15/2010	4/15/2010	1/15/2006	Locally Advanced Breast Cancer		Completed		Observational	Other	Other					Canada	Others
NCT00788502	35	8/15/2011	8/15/2011	10/15/2008	Infertility	Behavioral / Behavioral	Completed		Interventional		Other	Randomized	Treatment			United States	Others
NCT00788554	660	3/15/2011	3/15/2004	8/15/2000	Inguinal Hernia	Procedure / Procedure	Completed	Phase 3	Interventional		Other	Randomized	Treatment			Netherlands	Others
NCT00788619	2	10/15/2009	10/15/2009	1/15/2009	Infertility	Procedure / Procedure	Terminated		Interventional		Other	Randomized	Treatment			United States	Others
NCT00788632	12128	10/15/2012	12/15/2011	5/15/2010	Osteoporosis	Behavioral / Behavioral / Behavioral	Completed		Interventional	Other	Other	Randomized	Prevention			United States	Others
NCT00788658	100	12/15/2010	12/15/2010	12/15/2008	Irritable Bowel Syndrome / Constipation / Abdominal Pain / Depression	Behavioral / Behavioral	Completed		Interventional		Other	Randomized	Treatment				Others
NCT00788723	45	5/15/2009	3/15/2009	7/15/2008	Severe Traumatic Brain Injury / Subarachnoid Hemorrhage / Anoxic Brain Injury	Device	Unknown status		Interventional		Other	Non-Randomized	Diagnostic			Denmark	Others
NCT00788736	2537	10/15/2016	9/15/2016	9/15/2008	Venous Thromboembolism		Completed		Observational	Other / Other	Other			Undecided		Canada / United Kingdom / United States	Others
NCT00788749	60	11/15/2008	2/15/2008	5/15/2004	Nasal Polyps	Drug / Drug / Other / Other	Completed	Phase 4	Interventional	Other / Other	Other	Randomized	Treatment			United Kingdom	Others
NCT00788762	840	12/15/2022	12/15/2022	8/15/2007	Glaucoma		Unknown status		Observational		Other					Greece	Others
NCT00788788	44		12/15/2007	11/15/2007	Airway Obstruction / Dyspnea	Drug	Completed	Phase 1/Phase 2	Interventional		Other	Randomized	Treatment			Germany	Others
NCT00788814	80	1/15/2012	1/15/2012	6/15/2008	Depression	Behavioral	Completed		Interventional	Other	Other	Randomized	Treatment			United States	Others
NCT00788827	7	5/15/2013	5/15/2013	11/15/2008	Type 1 Diabetes / Type 2 Diabetes	Biological	Completed	Phase 1	Interventional		Other		Treatment	No		United Kingdom	Others
NCT00788918	100	11/15/2012	11/15/2012	11/15/2008	Hepatitis C, Chronic / Cognition Disorders / Fatigue Syndrome, Chronic / Major Depressive Disorder	Drug	Completed		Interventional		Other	Non-Randomized				Denmark	Others
NCT00788970	150	12/15/2011	12/15/2011	1/15/2009	Schizophrenia	Behavioral	Unknown status		Interventional		Other	Randomized	Treatment			Israel	Others
NCT00788996	552	1/15/2011	1/15/2010	1/15/2009	Tobacco Smoke Pollution	Behavioral	Unknown status	Phase 2	Interventional	Other / Other / Other	Other	Randomized	Prevention			Spain	Others
NCT00789022	80		7/15/2010	1/15/2009	Schizophrenia / Schizophreniform / Schizoaffective Disorder / Brief Psychotic Episode		Unknown status		Observational		Other					Israel	Others
NCT00789048	100	12/15/2009	12/15/2009	1/15/2009	Hip Osteoarthritis	Other	Completed		Interventional		Other	Randomized	Treatment			Israel	Others
NCT00789061	120	7/15/2009	3/15/2008	8/15/2006	Hearing Loss	Drug	Unknown status	Phase 2/Phase 3	Interventional		Other	Randomized	Prevention			Taiwan	Others
NCT00789074	101	3/15/2010	12/15/2009	7/15/2009	Tobacco Dependence / Smoking Cessation	Drug / Drug	Completed	Phase 3	Interventional		Other	Randomized	Treatment			United Kingdom	Others
NCT00789087	60	1/15/2008	1/15/2008	1/15/2005	Recurrent Malignant Pleural Effusion.	Procedure / Procedure	Completed	Phase 4	Interventional		Other	Randomized	Treatment			Brazil	Others
NCT00789100	0	2/15/2011	8/15/2010	2/15/2009	Congestive Heart Failure / Chronic Obstructive Pulmonary Disease		Withdrawn		Observational	Other	Other					United Kingdom	Others
NCT00789139	47	7/15/2013	12/15/2012	10/15/2008	Atrial Fibrillation	Device	Completed	Phase 4	Interventional		Other		Supportive Care			France	Others
NCT00789165	0	12/31/2020	2/15/2020	12/15/2009	Arrhythmia	Drug / Drug	Withdrawn	Phase 2/Phase 3	Interventional		Other	Non-Randomized	Prevention			Germany / Israel / Italy / Japan / Netherlands / United States	Others
NCT00789178	80	4/15/2010	10/15/2009	12/15/2008	Fibromyalgia / Cognitive Impairment		Unknown status		Observational		Other					Israel	Others
NCT00789204	100	9/15/2009	9/15/2009	5/15/2008	Low Back Pain	Other / Other	Completed	Phase 1	Interventional		Other	Non-Randomized	Treatment			Italy	Others
NCT00789217	63	8/15/2010	3/15/2010	12/15/2008	Penicillin Allergy	Procedure	Completed		Interventional	Other	Other	Non-Randomized	Diagnostic			Thailand	Others
NCT00789230	300	8/15/2015	4/15/2015	1/15/2006	Umbilical Hernia	Procedure / Device	Completed		Interventional		Other	Randomized	Treatment	No		Germany / Italy / Netherlands	Others
NCT00789243	12	10/15/2010	10/15/2010	11/15/2008	Ischaemic Heart Diseases	Procedure	Completed		Interventional	Other / Other	Other	Randomized	Basic Science			United Kingdom	Others
NCT00789269	100			1/15/2009	Pneumonia / Acute Stroke	Drug / Drug	Unknown status	Phase 2	Interventional		Other	Randomized	Prevention			China	Others
NCT00789282	22	12/15/2011	2/15/2011	2/15/2008	Diabetes Mellitus, Type 2	Other / Other / Other	Terminated		Interventional	Other	Other	Randomized	Health Services Research			Canada	Others
NCT00789295				3/15/2004	Postprandial Lipemia / Type 2 Diabetes	Other	Completed		Interventional		Other	Randomized	Treatment			Italy	Others
NCT00789334							Withheld										Others
NCT00789347	80	10/15/2011	10/15/2011	10/15/2008	Neuropathic Pain / Cortical Excitability		Unknown status		Observational		Other					Taiwan	Others
NCT00789386	24	12/15/2009	10/15/2009	11/15/2008	Hyperalgesia	Drug / Drug	Unknown status	Phase 4	Interventional		Other	Randomized	Basic Science			Austria	Others
NCT00789412	60	10/15/2009	8/15/2009	8/15/2008	Analgesia / Sedation / Mechanical Ventilation / Pain / Stress / Intensive Care Unit / Critical Care		Completed		Observational		Other					Germany	Others
NCT00789438	69	5/15/2010	1/15/2010	10/15/2008	Stress / Pain		Completed		Observational		Other					Germany	Others
NCT00789451	12	10/15/2010	10/15/2010	8/15/2008	Ischaemic Heart Diseases	Procedure	Completed		Interventional	Other / Other	Other	Randomized	Basic Science			United Kingdom	Others
NCT00789464	0				Recurrent Urinary Tract Infection	Dietary Supplement / Drug	Withdrawn	Phase 2	Interventional		Other	Randomized	Treatment			United States	Others
NCT00789490	18	7/15/2006	7/15/2006	10/15/2005	Iron Deficiency / Folic Acid Deficiency	Dietary Supplement / Dietary Supplement	Completed	Phase 1	Interventional	Other / Other	Other	Randomized				Canada	Others
NCT00789503	45	12/15/2005	12/15/2005	11/15/2004	Vitamin D Deficiency / Low Bone Density	Dietary Supplement	Completed	Phase 1/Phase 2	Interventional	Other	Other		Treatment				Others
NCT00789516	60	12/15/2009	3/15/2009	6/15/2006	Thalassemia		Completed		Observational		Other					Thailand	Others
NCT00789607	17	10/15/2023	6/15/2017	6/15/2008	Prostate Cancer	Device / Device	Active, not recruiting		Interventional	Other	Other	Randomized	Treatment			Canada	Others
NCT00789620	76	3/15/2011	3/15/2011	11/15/2008	Pain / Fatigue	Drug / Drug	Completed	Phase 3	Interventional		Other	Randomized	Supportive Care			Switzerland	Others
NCT00789646	10	6/15/2009	12/15/2008	6/15/2008	Corneal Ulcer	Procedure / Procedure	Terminated		Interventional		Other	Randomized	Treatment				Others
NCT00789659	0	12/15/2014	12/15/2014	12/15/2010	Wound Infection / Postoperative Complication	Other	Withdrawn		Interventional	Other	Other	Randomized	Prevention			United States	Others
NCT00789724	10	8/15/2009	8/15/2009	11/15/2008	ST Segment Elevation Acute Myocardial Infarction	Drug / Drug	Completed	Phase 3	Interventional		Other	Randomized	Treatment			United States	Others
NCT00789763	12	1/15/2012	1/15/2011	12/15/2007	Pancreatic Cancer	Drug / Radiation / Drug	Completed	Phase 1	Interventional		Other		Treatment			Spain	Others
NCT00789789	488	9/30/2016	9/15/2016	12/15/2008	HIV Infection / HIV Seronegativity		Terminated		Observational		Other					France	Others
NCT00789802	129	1/15/2011	1/15/2010	11/15/2008	Contraception / Bleeding	Drug / Drug / Drug	Completed		Interventional	Other	Other	Randomized	Prevention			United States	Others
NCT00789815	500	9/15/2009	9/15/2009	4/15/2008	Flexible Bronchoscopy	Device / Drug	Completed	Phase 4	Interventional		Other	Randomized	Health Services Research			Taiwan	Others
NCT00789867	35	12/15/2010	8/15/2009	11/15/2008	Cystic Fibrosis	Drug	Completed	Phase 1/Phase 2	Interventional	Other / Other / Other / Other / Other	Other	Randomized	Treatment	No		United Kingdom	Others
NCT00789893	115	6/15/2015	6/15/2015	11/15/2008	Cervical Cancer / Endometrial Cancer / Rectal Cancer / Anal Cancer	Device	Completed		Observational		Other					United States	Others
NCT00789906	700			7/15/2008	Schizophrenia		Unknown status		Observational		Other					Israel	Others
NCT00789919	185	7/15/2008	7/15/2008	3/15/2002	Preeclampsia	Procedure	Completed		Interventional		Other	Randomized	Treatment			United States	Others
NCT00789932	20	12/15/2011	12/15/2011	9/15/2008	Autism Spectrum Disorder	Behavioral / Behavioral	Completed	Phase 1/Phase 2	Interventional	Other	Other	Randomized	Treatment			United States	Others
NCT00789945	40	12/15/2011	12/15/2011	12/15/2008	Type 1 Diabetes	Other / Other	Completed		Interventional	Other	Other	Randomized	Diagnostic			United States	Others
NCT00789971	150	4/15/2008	3/15/2008	3/15/2007	Ocular Inflammation	Drug / Drug	Completed		Interventional		Other	Randomized	Treatment			Ireland	Others
NCT00789984					Uveitis	Device	Completed		Observational		Other					Brazil	Others
NCT00789997	81	10/15/2011	8/15/2011	11/15/2008	COPD Exacerbation	Drug / Drug / Drug	Completed	Phase 2/Phase 3	Interventional		Other	Randomized	Treatment				Others
NCT00790075	24	12/15/2004	6/15/2004	1/15/2003	Agitation	Drug	Completed	Phase 4	Interventional		Other		Treatment			United States	Others
NCT00790179	225	3/15/2007	1/15/2007	1/15/2003	Postoperative Pain	Procedure	Completed		Interventional		Other	Randomized	Treatment				Others
NCT00790231	32	10/15/2009	10/15/2009	10/15/2008	Urodynamics / Acute Urinary Retention	Device	Completed		Observational		Other					Switzerland	Others
NCT00790244	188	10/15/2022	10/15/2012	10/15/2007	Soft Tissue Sarcoma / Non Metastatic Disease	Drug / Drug / Drug / Drug	Unknown status	Phase 2	Interventional	Other	Other	Non-Randomized	Treatment			Sweden	Others
NCT00790257	0	9/15/2015	9/15/2015	11/15/2008	Type 1 Diabetes Mellitus	Device	Withdrawn	Phase 1	Interventional		Other		Treatment			Belgium	Others
NCT00790270	61	1/15/2004	1/15/2004	1/15/2003	Cervical Strain	Drug / Drug / Drug	Completed	Phase 2	Interventional		Other	Randomized	Treatment			United States	Others
NCT00790296	11	3/15/2010	2/15/2010	12/15/2006	Cancer-related Fatigue	Drug / Drug	Terminated	Phase 2	Interventional	Other / Other	Other	Randomized	Supportive Care			United States	Others
NCT00790309	75	2/15/2017	2/15/2017	12/15/2008	Obesity / Diabetes	Procedure / Procedure	Completed		Observational		Other						Others
NCT00790348	45		7/15/2009	7/15/2008	Type 2 Diabetes		Unknown status		Observational		Other					United States	Others
NCT00790361	20	1/31/2010	1/31/2010	6/18/2009	Central Cord Syndrome		Completed		Observational	Other	Other					Canada	Others
NCT00790413	15	12/31/2022	12/31/2022	8/15/2005	Neuroblastoma	Drug / Drug / Drug / Procedure / Procedure / Procedure / Drug / Procedure	Unknown status	Early Phase 1	Interventional		Other		Treatment			Sweden	Others
NCT00790452	1	10/15/2009	10/15/2009	11/15/2008	Glioblastoma	Drug / Drug	Terminated	Phase 2	Interventional		Other	Randomized	Treatment			United States	Others
NCT00790465	40	11/15/2010	11/15/2009	11/15/2008	Achalasia	Dietary Supplement / Dietary Supplement	Unknown status	Phase 1/Phase 2	Interventional		Other	Randomized	Treatment				Others
NCT00790478	3	4/15/2010	4/15/2010	1/15/2009	Ulcerative Colitis	Drug / Other	Terminated	Phase 2	Interventional		Other	Randomized	Treatment			United States	Others
NCT00790504	0	1/15/2012	1/15/2012	11/15/2008	Multiple Pregnancy		Withdrawn		Observational		Other					Israel	Others
NCT00790530	1200	10/15/2007	10/15/2007	6/15/2006	Diabetes Mellitus	Behavioral / Other	Completed		Interventional	Other	Other	Randomized	Health Services Research			United States	Others
NCT00790543	1813	12/31/2020	12/31/2020	11/15/2008	Crohn's Disease		Completed		Observational	Other	Other			No		Canada / United States	Others
NCT00790582	109	3/15/2010	3/15/2010	5/15/2008	Amyotrophic Lateral Sclerosis	Drug	Completed	Phase 2	Interventional	Other	Other		Treatment			United States	Others
NCT00790621							Withheld										Others
NCT00790634	100	12/15/2011	12/15/2011	12/15/2008	Parkinson's Disease / Obsessive-Compulsive Disorder		Unknown status		Observational	Other / Other	Other						Others
NCT00790647	10	11/15/2014	12/15/2012	6/15/2008	Multiple Myeloma	Biological / Drug / Drug / Procedure	Completed	Phase 2	Interventional		Other		Treatment	No		United States	Others
NCT00790686	13	5/15/2013	5/15/2013	11/15/2008	Ureteral Obstruction	Procedure	Completed	Phase 2	Interventional		Other		Treatment			France	Others
NCT00790738	11	7/15/2012	7/15/2012	7/15/2008	Depression / Bipolar Disorder	Drug / Drug	Completed	Phase 3	Interventional	Other	Other	Randomized	Treatment			United States	Others
NCT00790803	5	3/15/2012	11/15/2011	3/15/2009	Uveitis / Cystoid Macular Edema	Drug	Completed		Interventional		Other		Treatment			United States	Others
NCT00790829	30	12/15/2011	8/15/2011	8/15/2007	Postoperative Pain	Drug	Terminated		Interventional		Other		Prevention			United States	Others
NCT00790881	36	12/15/2009	8/15/2009	10/15/2008	Malaria / HIV	Drug / Drug	Completed	Phase 4	Interventional	Other	Other		Treatment			South Africa	Others
NCT00790894	64	5/15/2011	4/15/2011	11/15/2008	Metastatic Breast Cancer	Drug / Drug	Terminated	Phase 2	Interventional		Other	Randomized	Treatment			Greece	Others
NCT00790946	250	12/15/2009	12/15/2009	6/15/2006	Hypertension / Obesity	Drug	Unknown status	Phase 4	Interventional		Other	Randomized	Prevention			Japan	Others
NCT00790959	800	5/15/2012	5/15/2012	10/15/2007	Intimate Partner Violence / HIV	Behavioral / Other	Unknown status		Interventional	Other / Other / Other / Other / Other / Other	Other	Randomized	Prevention			Uganda	Others
NCT00790972	0	6/15/2013	6/15/2010	6/15/2007	MRSA Infection	Drug / Drug	Withdrawn		Interventional		Other	Randomized	Treatment			United States	Others
NCT00790998	1497	5/15/2012	2/15/2012	4/15/2009	Onchocerciasis	Drug / Drug	Completed	Phase 3	Interventional	Other	Other	Randomized	Treatment			Congo, The Democratic Republic of the / Ghana / Liberia	Others
NCT00791024	126	1/15/2010	11/15/2009	11/15/2008	Analgesia	Drug / Drug	Completed	Phase 1/Phase 2	Interventional	Other	Other	Randomized	Supportive Care			Denmark	Others
NCT00791050	300	3/15/2010	1/15/2010	1/15/2009	Anesthesia / Hypothermia / Coronary Artery Bypass Grafting	Device	Unknown status		Interventional		Other	Randomized	Treatment			Italy	Others
NCT00791076	8	6/15/2010	6/15/2010	10/15/2007	Diabetes Mellitus, Type 1	Drug / Drug	Terminated	Phase 2	Interventional		Other	Randomized	Treatment			United States	Others
NCT00791115	16	9/15/2023	9/15/2023	6/15/2008	Prostate Cancer	Procedure	Active, not recruiting		Interventional		Other		Treatment			Canada	Others
NCT00791141	80	9/15/2013	4/15/2013	8/15/2008	Head and Neck Cancer	Drug	Completed	Phase 2	Interventional		Other		Treatment			Germany	Others
NCT00791206	20	6/15/2014	6/15/2013	11/15/2008	Ischemia	Procedure / Procedure	Unknown status	Phase 2	Interventional		Other	Randomized					Others
NCT00791297	55	9/15/2014	9/15/2014	10/15/2008	Contraception	Drug	Completed	Phase 2	Interventional		Other	Randomized	Treatment			Chile / Dominican Republic / United States	Others
NCT00791310	30	10/15/2010	10/15/2010	11/15/2008	Severe Sepsis	Drug	Unknown status	Phase 3	Interventional		Other	Non-Randomized	Treatment			France	Others
NCT00791336	1	3/15/2011	3/15/2011	8/15/2008	Carcinoma, Non-Small-Cell Lung	Drug	Terminated	Phase 2	Interventional		Other		Treatment	No		United States	Others
NCT00791362	1685	12/15/2012	9/15/2012	12/15/2008	Cardiovascular Disease	Other	Completed		Interventional	Other	Other	Randomized	Health Services Research			Netherlands	Others
NCT00791375	18	4/15/2011	4/15/2011	5/15/2009	Cancer	Behavioral	Completed		Interventional	Other	Other	Randomized	Supportive Care			United States	Others
NCT00791414							Withheld										Others
NCT00791505	170	6/15/2005	6/15/2005	7/15/2002	Chronic Obstructive Pulmonary Disease / Sepsis / Antibiotics	Drug / Drug	Completed	Phase 3	Interventional		Other	Randomized	Treatment				Others
NCT00791531	25	8/15/2009	8/15/2009	3/15/2009	Malaria	Drug	Completed	Phase 1	Interventional	Other	Other		Treatment			Kenya	Others
NCT00791570	17	4/15/2012	4/15/2012	10/15/2008	Neovascular Maculopathy / Age Related Macular Degeneration	Biological	Completed	Phase 1	Interventional	Other	Other		Treatment			Japan	Others
NCT00791583	76	8/15/2012	11/15/2008	5/15/2008	Nosocomial Infections		Completed		Observational		Other					United States	Others
NCT00791596	200	12/15/2007	6/15/2005	1/15/2005	Low Back Pain / Neck Pain / Upper Extremity / Lower Extremity	Other	Completed	Phase 4	Interventional		Other	Non-Randomized	Prevention			Italy	Others
NCT00791635	200	9/30/2025	9/30/2025	7/11/2008	Cervical Carcinoma / Endometrial Carcinoma / Malignant Female Reproductive System Neoplasm / Vaginal Carcinoma / Vulvar Carcinoma	Other / Other	Recruiting		Observational		Other					United States	Others
NCT00791648	653	12/15/2014	10/15/2014	7/15/2009	Acute Kidney Injury / Post-Operative Delirium / Icu Delirium / Acute Renal Failure / Delirium	Drug / Drug	Completed		Interventional		Other	Randomized	Prevention	Yes	These data will be made available upon reasonable request.	United States	Others
NCT00791674	50			12/15/2007	Sleep Apnea		Unknown status		Observational	Other	Other					Australia	Others
NCT00791687	57	1/15/2005	1/15/2005	1/15/2003	Oxidative Stress		Completed		Observational	Other / Other	Other					Spain	Others
NCT00791726	30			11/15/2008	Macular Edema / Uveitis		Completed		Observational		Other					Germany	Others
NCT00791739	66	10/15/2009	7/15/2009	4/15/2008	Fibromyalgia	Drug	Completed	Phase 4	Interventional		Other		Treatment			Spain	Others
NCT00791791	24	11/15/2008	11/15/2008	8/15/2008	Analgesia	Procedure	Completed		Interventional		Other	Randomized	Diagnostic			Germany	Others
NCT00791830	82	1/15/2013	1/15/2013	4/15/2009	Kidney Failure, Chronic	Drug / Drug	Completed	Phase 3	Interventional		Other	Randomized	Prevention			Denmark	Others
NCT00791843	3	8/15/2011	8/15/2011	3/15/2004	Congestive Heart Failure	Drug	Completed	Phase 2	Interventional		Other	Randomized	Treatment			United States	Others
NCT00791869	43	11/15/2010	3/15/2010	6/15/2008	Metabolism / Pharmacokinetics		Completed		Observational		Other					United States	Others
NCT00791882	92	8/15/2011	8/15/2011	8/15/2009	Schizophrenia and Disorders With Psychotic Features	Behavioral	Unknown status		Interventional		Other	Randomized	Treatment			Brazil	Others
NCT00791908	15	10/15/2007	10/15/2007	9/15/2006	Cherry Angioma	Procedure / Procedure / Procedure	Completed		Interventional		Other	Randomized	Treatment			United States	Others
NCT00791947	166	8/15/2010	8/15/2008	10/15/2001	Peripheral T-Cell Lymphoma	Drug	Completed	Phase 2	Interventional	Other	Other	Non-Randomized	Treatment			Denmark / Finland / Norway	Others
NCT00791960	149	9/15/2009	9/15/2009	11/15/2008	Nausea / Vomiting	Drug / Other	Completed		Interventional		Other	Randomized	Treatment			Canada	Others
NCT00791986	30	12/15/2008	12/15/2007	5/15/2006	Essential Hypertension	Device	Terminated		Interventional	Other	Other	Randomized	Supportive Care			Thailand	Others
NCT00792012	37	7/15/2016	7/15/2016	11/15/2005	Glioblastoma Multiforme	Radiation / Drug	Completed	Phase 1	Interventional		Other		Treatment	No		United States	Others
NCT00792025	80		5/15/2011	12/15/2008	Bladder Cancer / Transitional Cell Cancer of the Renal Pelvis and Ureter	Drug	Completed	Phase 2	Interventional		Other	Non-Randomized	Treatment			France	Others
NCT00792038	88	7/15/2012	7/15/2012	1/15/2009	Obsessive-Compulsive Disorder		Completed		Observational		Other					Denmark	Others
NCT00792051	2800	12/15/2010	12/15/2010	9/15/2008	Influenza Virus Infection	Biological / Biological	Completed		Interventional	Other / Other / Other	Other	Randomized	Prevention			China	Others
NCT00792064	700	7/15/2014	12/15/2013	2/15/2009	Organ Transplantation / Anxiety / Depression		Unknown status		Observational	Other	Other					Germany	Others
NCT00792077	6	8/3/2020	8/3/2020	11/15/2008	Leukemia / CLL	Drug	Completed	Phase 2	Interventional		Other	Non-Randomized	Treatment			United States	Others
NCT00792116	108	5/15/2008	5/15/2008	2/15/2008	Academic Achievement in Math	Behavioral	Completed		Interventional	Other	Other	Randomized	Treatment				Others
NCT00792155	500	12/15/2026	12/15/2026	11/15/2002	Polycystic Kidney Disease		Recruiting		Observational	Other / Other	Other					United States	Others
NCT00792168	38	12/15/1998		11/15/1996	Major Depression	Drug / Other	Completed	Phase 4	Interventional		Other	Randomized	Treatment			United States	Others
NCT00792181	2800		11/15/2008	6/15/2008	Acute Myocardial Infarction / Pain	Drug / Other	Completed	Phase 1	Interventional		Other	Randomized	Treatment				Others
NCT00792194	50	12/15/2014	12/15/2013	12/15/2008	Cystic Fibrosis	Other	Completed		Interventional		Other	Randomized				France	Others
NCT00792207	70	9/15/2008	9/15/2008	6/15/2008	Overweight	Other / Other	Completed		Interventional	Other / Other	Other	Randomized	Treatment			United States	Others
NCT00792220	200	7/15/2011	7/15/2011	11/15/2008	Stroke	Procedure / Procedure	Completed		Interventional	Other / Other / Other / Other / Other / Other / Other	Other	Randomized	Health Services Research			Germany	Others
NCT00792272	100	11/15/2008	11/15/2008	6/15/2008	Aspirin Resistance		Completed		Observational	Other	Other						Others
NCT00792285	80000	3/15/2006	3/15/2006	3/15/2005	Colorectal Cancer	Behavioral	Completed		Interventional		Other	Randomized	Prevention			United States	Others
NCT00792311	102	8/15/2009	8/15/2009	11/15/2008	Pain	Procedure	Completed		Interventional		Other		Diagnostic			Canada	Others
NCT00792324	24	8/15/2009	8/15/2009	6/15/2008	HIV	Drug / Drug	Completed	Phase 3	Interventional		Other	Randomized	Treatment			United Kingdom	Others
NCT00792337	53	9/15/2009	8/15/2009	12/15/2008	Asthma	Drug / Drug	Completed	Phase 3	Interventional		Other	Randomized	Treatment			Thailand	Others
NCT00792363	32	8/15/2011	12/15/2010	11/15/2008	Metastatic Colorectal Cancer	Drug / Drug	Completed	Phase 2	Interventional		Other	Non-Randomized	Treatment			Denmark	Others
NCT00792389	200	1/15/2010	1/15/2010	1/15/2009	Gallstone	Other / Other	Unknown status	Phase 4	Interventional		Other	Randomized	Treatment			United Kingdom	Others
NCT00792402	13008	11/15/2011	11/15/2011	11/15/2007	Chronic Heart Failure		Completed		Observational	Other	Other					Spain	Others
NCT00792415	75	12/15/2010	4/15/2010	11/15/2009	Substance Withdrawal Syndrome		Unknown status		Observational		Other					United States	Others
NCT00792441	20	12/15/2015	12/15/2009	1/15/2007	Ventilatory Defect	Device	Unknown status		Interventional	Other	Other		Treatment			Thailand	Others
NCT00792454	116	11/15/2015	11/15/2015	10/15/2008	Chronic Kidney Disease / End Stage Kidney Disease / Cardiovascular Disease	Behavioral	Completed		Interventional		Other	Randomized	Prevention			United States	Others
NCT00792480	100	4/15/2007	4/15/2007	10/15/2005	Obesity / Pregnancy	Behavioral	Terminated		Interventional		Other	Randomized	Prevention			United States	Others
NCT00792519	75	12/15/2010	12/15/2009	2/15/2009	Binge Drinking / Alcohol Abuse / Alcohol Dependence / HIV Infections	Behavioral / Behavioral	Completed	Phase 1	Interventional	Other / Other	Other	Randomized	Treatment			Kenya	Others
NCT00792584	50	6/15/2009	11/15/2008	11/15/2008	Sleep Disorders	Drug / Drug	Completed		Interventional	Other / Other / Other / Other / Other	Other	Randomized	Treatment			Switzerland	Others
NCT00792597	20	12/15/2010	4/15/2010	4/15/2009	Blood Loss		Completed		Observational		Other					United States	Others
NCT00792610	127	2/15/2009	1/15/2009	8/15/2007	Hepatitis B	Biological	Completed		Interventional	Other	Other		Prevention			Taiwan	Others
NCT00792649	200			2/15/2008	Polyps / Neoplasia		Unknown status		Observational		Other						Others
NCT00792662	0	12/15/2011	12/15/2011	11/15/2008	Diabetes Mellitus / Alzheimer's Disease / Apathy / Dementia	Drug / Drug	Withdrawn	Phase 4	Interventional	Other	Other	Randomized	Treatment			United States	Others
NCT00792675	55	11/15/2007	4/15/2006	1/15/2003	Rheumatoid Arthritis	Other	Completed		Interventional	Other / Other	Other		Treatment			United States	Others
NCT00792779	60	6/15/2009	5/15/2009	11/15/2008	Hemolysis	Drug	Unknown status		Interventional		Other	Randomized	Treatment			Brazil	Others
NCT00792792	0	6/15/2018	6/15/2018	1/15/2007	Other Reconstructive Surgery	Device	Withdrawn		Observational	Other	Other					United States	Others
NCT00792818	367	10/15/2012	10/15/2012	12/15/2008	Osteoarthritis	Drug / Drug	Completed	Phase 3	Interventional	Other	Other	Randomized	Treatment			Thailand	Others
NCT00792844	90	5/15/2009	5/15/2009	2/15/2009	Antibiotic-Associated Diarrhea	Dietary Supplement / Dietary Supplement	Unknown status		Interventional		Other	Randomized	Prevention			Canada	Others
NCT00792870	179	12/15/2010	12/15/2010	1/15/2008	Obesity	Behavioral	Completed		Interventional		Other	Randomized	Treatment			United States	Others
NCT00792883	1000	1/15/2012	12/15/2011	10/15/2007	Sepsis		Completed		Observational		Other					Brazil	Others
NCT00792896	150		12/15/2010	5/15/2008	Advanced Cancer / Metastatic Cancer	Behavioral	Unknown status		Interventional	Other	Other		Health Services Research			Taiwan	Others
NCT00792922	128	6/15/2014	6/15/2013	5/15/2008	Trachoma	Drug / Drug	Completed	Phase 4	Interventional	Other	Other	Randomized	Treatment	No		United Kingdom / United States	Others
NCT00793013	0	11/2/2020	11/2/2020	11/2/2020	Acute Lung Injury / Adult Respiratory Distress Syndrome / Kidney Injury	Device / Device	Withdrawn	Phase 2	Interventional		Other	Randomized	Treatment			United States	Others
NCT00793052	80	12/15/2009	12/15/2009	11/15/2008	Trismus / Edema / Pain	Drug	Unknown status		Interventional		Other		Treatment				Others
NCT00793065	438	12/15/2012	12/15/2012	1/15/2008	Quality of Health Care / Electronic Health Records	Other / Other	Completed		Observational	Other / Other / Other / Other	Other					United States	Others
NCT00793078	72	12/15/2012	12/15/2012	1/15/2009	Sepsis		Suspended		Observational		Other					Germany	Others
NCT00793117	66	12/15/2010	10/15/2009	11/15/2008	Epistaxis / Nasal Obstruction / Pain	Procedure	Completed	Phase 4	Interventional		Other	Randomized	Treatment			Iran, Islamic Republic of	Others
NCT00793130	30	11/15/2009	11/15/2009	11/15/2008	Ulcerative Colitis	Dietary Supplement	Unknown status		Interventional		Other		Treatment			Israel	Others
NCT00793143	240	5/15/2010	5/15/2010	4/15/2008	Morbid Obesity		Completed		Observational	Other / Other	Other			No		Finland	Others
NCT00793169	19	7/15/2008	7/15/2008	9/15/2007	Basal Cell Carcinoma / Squamous Cell Carcinoma	Procedure	Completed		Observational		Other					United States	Others
NCT00793221	207		7/15/2011	11/15/2008	Coronary Artery Disease / Coronary Occlusion / Percutaneous Coronary Intervention	Device / Device	Completed	Phase 3	Interventional		Other	Randomized	Treatment				Others
NCT00793286	80	10/15/2008	10/15/2008	8/15/2004	Inguinal Hernia / Recurrence / Pain	Procedure / Procedure	Completed		Interventional		Other	Randomized	Treatment			Switzerland	Others
NCT00793299	11	9/15/2009	6/15/2009	11/15/2008	Cancer	Behavioral	Completed		Interventional		Other		Supportive Care			United States	Others
NCT00793338	20	2/15/2011	11/15/2010	11/15/2008	Heart Failure	Drug	Unknown status	Phase 4	Interventional		Other	Non-Randomized	Treatment			United States	Others
NCT00793351	25	11/15/2015	11/15/2013	9/15/2008	Neuroblastoma	Procedure	Completed	Phase 2	Interventional		Other		Treatment			Korea, Republic of	Others
NCT00793377	913	9/15/2001			Primary Breast Cancer	Drug / Drug	Completed	Phase 3	Interventional	Other	Other	Randomized				Germany	Others
NCT00793481	50	11/15/2013	11/15/2013	11/15/2008	Diabetes Mellitus	Device	Completed		Observational	Other	Other					United States	Others
NCT00793507	1178	4/15/2011	1/15/2011	11/15/2008	Caries	Other	Completed		Interventional	Other	Other	Randomized	Prevention			United States	Others
NCT00793559	30	7/15/2009	7/15/2009	11/15/2008	Septic Shock	Drug / Drug	Unknown status	Phase 2	Interventional		Other	Randomized	Supportive Care			Israel	Others
NCT00793585	40	6/15/2009	6/15/2009	7/15/2007	IgA Nephropathy	Drug / Other	Completed		Interventional		Other	Randomized	Treatment			China	Others
NCT00793611	20	3/15/2010	1/15/2010	11/15/2008	Overactive Bladder	Behavioral / Other	Completed		Interventional		Other	Randomized	Treatment				Others
NCT00793676	205	9/15/2017	9/15/2017	9/15/2008	Asthma / COPD	Other / Other	Completed		Interventional	Other	Other	Non-Randomized	Diagnostic			France	Others
NCT00793689	127	10/15/2009	9/15/2009	3/15/2008	Hypoparathyroidism		Completed		Observational	Other	Other					Greece	Others
NCT00793702	42	7/15/2009	7/15/2009	11/15/2008	Tuberculosis	Biological	Completed	Phase 1	Interventional		Other	Non-Randomized	Diagnostic			Denmark	Others
NCT00793715	100	6/15/2013	6/15/2012	7/15/2010	Mortality / Acute Pancreatitis	Procedure / Procedure	Unknown status		Interventional		Other	Randomized	Treatment			Serbia	Others
NCT00793728	52	8/15/2015	8/15/2015	10/15/2008	Morbid Obesity	Procedure	Completed		Interventional		Other	Randomized	Treatment			Spain	Others
NCT00793741	19	3/15/2017	3/15/2017	12/15/2007	Type 1 Diabetes / Hypoglycemia Unawareness	Drug	Completed		Observational		Other					United States	Others
NCT00793754	30	10/15/2011	10/15/2011	3/15/2009	Diabetes Mellitus	Drug / Drug / Drug	Completed	Phase 4	Interventional		Other	Randomized	Treatment			Argentina	Others
NCT00793767	10		4/15/2009	1/15/2009	Insulin Sensitivity	Drug / Drug	Completed		Interventional		Other	Randomized	Basic Science			Denmark	Others
NCT00793780	24	11/15/2010	11/15/2010	12/15/2008	Obesity / Schizophrenia / Schizoaffective Disorder	Drug / Other	Completed		Interventional	Other	Other	Randomized	Treatment			United States	Others
NCT00793806	14	3/15/2012	3/15/2012	8/15/2008	Chronic Kidney Disease	Device	Completed		Observational	Other	Other					United States	Others
NCT00793832	33	6/15/2009	6/15/2009	7/15/2007	Post-bariatric Surgery	Behavioral / Behavioral	Completed		Interventional		Other	Randomized	Treatment				Others
NCT00793845	40	1/15/2018	1/15/2015	8/15/2008	Neuroblastoma	Drug / Drug / Drug / Drug / Drug / Radiation	Completed	Phase 2	Interventional		Other		Treatment			Korea, Republic of	Others
NCT00793923	40	12/15/2012	1/15/2012	1/15/2008	Exudative Age-Related Macular Degeneration	Drug / Drug	Completed	Phase 1/Phase 2	Interventional	Other	Other	Randomized	Supportive Care			United States	Others
NCT00793936	40	12/15/2009	8/15/2009	11/15/2008	Thoracic Surgery		Unknown status		Observational		Other						Others
NCT00793962	810	9/15/2018	5/15/2016	6/15/2008	Breast Cancer	Radiation / Radiation	Completed	Phase 3	Interventional		Other	Randomized	Treatment			China	Others
NCT00793988	80	4/15/2009	4/15/2009	10/15/2008	Dermatochalasis / Blepharoptosis	Procedure / Procedure	Completed	Phase 4	Interventional		Other	Randomized	Treatment			Canada	Others
NCT00794001	50000	12/15/2026	12/15/2025	10/15/2007	Myocardial Infarction	Behavioral	Recruiting		Interventional	Other / Other / Other	Other		Health Services Research	Undecided		Germany	Others
NCT00794014	258	2/15/2012	1/15/2012	11/15/2007	Coronary Artery Disease	Procedure / Procedure	Completed		Interventional		Other	Randomized	Treatment			Korea, Republic of	Others
NCT00794027	20	12/15/2009	5/15/2009	11/15/2008	Heart Failure	Behavioral / Behavioral	Completed		Interventional		Other		Treatment			United States	Others
NCT00794053	45	4/15/2009	12/15/2008	12/15/2002	Thyroid Cancer / Lymph Node Metastasis	Procedure	Completed	Phase 3	Interventional		Other		Diagnostic			Egypt	Others
NCT00794066	1500	10/23/2017	10/23/2017	8/15/2008	Peripheral Artery Disease	Procedure	Completed		Observational		Other					Germany	Others
NCT00794092	29	6/15/2010	6/15/2010	11/15/2008	Aortic Aneurysm	Drug	Completed	Phase 2/Phase 3	Interventional	Other	Other		Diagnostic			United Kingdom	Others
NCT00794105				11/15/2008	Normal Middle Ears. / Otitis Media Ears.		Unknown status		Observational		Other					Israel	Others
NCT00794170	312	9/15/2010	6/15/2010	8/15/2008	Glaucoma	Behavioral	Completed		Interventional		Other	Randomized				United States	Others
NCT00794183	25	11/15/2010	5/15/2010	6/15/2004	Heart Failure	Device	Terminated	Early Phase 1	Interventional	Other	Other	Randomized	Treatment			United States	Others
NCT00794196	179	11/15/2012	11/15/2011	10/15/2008	Depression	Behavioral	Completed		Interventional	Other / Other / Other	Other	Randomized	Supportive Care			Spain	Others
NCT00794222	200	12/15/2010	6/15/2010	2/15/2009	Depression	Device	Unknown status		Interventional		Other	Randomized	Prevention			Australia	Others
NCT00794235	12	1/15/2010	11/15/2009	12/15/2008	Melanoma Stage III or IV / No Prior Chemotherapy	Drug	Completed	Phase 2	Interventional		Other	Non-Randomized	Treatment			Switzerland	Others
NCT00794287	0		12/15/2010	1/15/2009	Wasp Venom Allergic Patients	Other	Withdrawn		Observational		Other					Switzerland	Others
NCT00794300	250	5/1/2010	11/1/2009	11/1/2008	Myocardial Infarction	Device	Completed		Observational		Other					Germany	Others
NCT00794313	3	6/15/2010	6/15/2010	9/15/2009	Parkinson's Disease	Drug / Drug / Drug	Terminated		Interventional		Other	Randomized	Treatment	No		United States	Others
NCT00794391	219	8/15/2011	8/15/2011	11/15/2008	HIV / Hepatitis C	Behavioral / Behavioral	Completed		Interventional	Other	Other	Randomized	Prevention			Canada	Others
NCT00794404	489	12/15/2010	3/15/2010	12/15/2004	Spondylarthropathy / Ankylosing Spondyloarthitis / Spondyloarthritis		Completed		Observational	Other / Other	Other			No		France	Others
NCT00794469	21	3/15/2009	3/15/2009	12/15/2008	Obesity	Other	Completed		Observational	Other	Other					Israel	Others
NCT00794534							Withheld										Others
NCT00794547	34	8/15/2013	10/15/2011	12/15/2008	Non Small Cell Lung Cancer	Drug / Drug	Terminated	Phase 1/Phase 2	Interventional		Other	Non-Randomized	Treatment			United States	Others
NCT00794573	302	12/15/2015	6/15/2015	9/15/2009	Acute Coronary Syndrome	Drug / Other	Completed	Phase 3	Interventional	Other / Other / Other	Other	Randomized	Prevention			Canada	Others
NCT00794677	26	9/15/2008	2/15/2008	6/15/2006	Hypercholesterolemia	Drug / Drug	Completed	Phase 4	Interventional	Other	Other	Randomized	Basic Science			United States	Others
NCT00794690	100	1/15/2009	12/15/2008	1/15/2008	Menopause	Drug	Completed		Interventional		Other	Non-Randomized	Treatment			Egypt	Others
NCT00794742	32	5/15/2014	5/15/2014	11/15/2008	Burns		Completed		Observational		Other					United States	Others
NCT00794755	100	4/15/2010	4/15/2010	11/15/2008	Coagulation	Dietary Supplement / Dietary Supplement	Completed	Phase 3	Interventional		Other	Randomized	Treatment			Canada	Others
NCT00794872	65	11/15/2008	11/15/2008	1/15/2007	Chronic Kidney Disease / Cardiovascular Morbidity	Other	Completed		Observational	Other / Other	Other					Germany	Others
NCT00794911	75	12/15/2010	12/15/2010	9/15/2007	Chronic HCV	Behavioral / Behavioral	Completed		Interventional		Other	Randomized	Other			United States	Others
NCT00794924	345	1/15/2005	1/15/2005	2/15/2004	Diarrhea / Constipation	Dietary Supplement / Dietary Supplement	Completed		Interventional		Other	Randomized	Prevention				Others
NCT00794950	43	8/22/2016	8/22/2016	1/15/2009	Urinary Tract Urothelial Carcinoma	Drug	Completed	Phase 2	Interventional		Other		Treatment			United States	Others
NCT00794963	8	5/15/2010	5/15/2010	11/15/2008	Metabolic Syndrome	Drug / Other	Terminated		Interventional		Other	Randomized	Treatment			United States	Others
NCT00794989	20	6/15/2011	6/15/2011	4/15/2008	Breast Cancer / Precancerous Condition	Dietary Supplement / Other	Terminated		Interventional		Other	Randomized	Prevention			United States	Others
NCT00795015	93	12/15/2006	12/15/2006	4/15/2006	Diabetes	Drug / Drug	Completed	Phase 4	Interventional		Other	Randomized	Treatment			United States	Others
NCT00795028	0	3/15/2013	3/15/2013	3/15/2013	Hip Fracture	Other / Other	Withdrawn		Interventional		Other	Randomized	Treatment				Others
NCT00795041	10	9/15/2010	6/15/2010	11/15/2008	Splitting of Ovarianstimulation and Embryotransfer		Completed		Observational		Other					Germany	Others
NCT00795054	30	8/15/2015	9/15/2012	3/15/2009	Financial Impact of Stem Cell Transplantation	Other	Completed		Observational	Other	Other					United States	Others
NCT00795067	154	11/15/2013	11/15/2010	11/15/2008	Atherosclerosis		Completed		Observational		Other					Japan	Others
NCT00795080	50	12/15/2024	12/15/2024	7/15/2012	Chiari Malformations	Procedure	Enrolling by invitation		Observational		Other			No			Others
NCT00795106	0	11/15/2010	11/15/2010	11/15/2009	Myofascial Pain Syndrome	Drug / Drug	Withdrawn	Phase 2	Interventional		Other	Randomized	Treatment			United States	Others
NCT00795119	73	2/15/2009	2/15/2009	9/15/2007	Intracranial Hemorrhage	Device	Completed		Interventional		Other		Screening			Canada	Others
NCT00795132	47	7/15/2009	7/15/2009	4/15/2004	Acute Leukaemia / Chronic Disease / Leukemia / Myelodysplasia / Lymphoma	Drug / Drug / Drug / Drug / Drug	Completed	Phase 2	Interventional		Other	Non-Randomized	Treatment			United States	Others
NCT00795171	60	7/15/2011	4/15/2011	11/15/2008	Hormone Refractory Prostate Cancer	Drug / Drug / Drug	Unknown status	Phase 2	Interventional		Other	Randomized	Basic Science			Austria	Others
NCT00795223	160	5/15/2009	5/15/2009	10/15/2008	Post Operative Pain / Total Knee Replacement	Drug / Drug / Drug / Drug	Completed	Phase 4	Interventional	Other	Other	Randomized	Treatment			Thailand	Others
NCT00795249	100	11/15/2010	11/15/2010	11/15/2008	Atherosclerosis	Behavioral	Completed	Early Phase 1	Interventional		Other	Randomized	Screening			Japan	Others
NCT00795275	26	11/15/2008	11/15/2008	1/15/2008	Obesity	Drug	Completed		Interventional		Other	Non-Randomized	Treatment	No		United States	Others
NCT00795288	42	12/15/2013	2/15/2013	8/15/2008	Subarachnoid Hemorrhage	Drug / Drug	Completed	Phase 1/Phase 2	Interventional		Other	Randomized	Treatment	No		United States	Others
NCT00795301	74		12/15/2014	7/15/2008	Rectal Cancer	Drug	Unknown status	Phase 2	Interventional		Other	Randomized	Treatment			Singapore	Others
NCT00795314	150	7/15/2009	7/15/2009	11/15/2008	Abortion / Curettage	Drug / Drug	Completed	Phase 4	Interventional		Other	Randomized	Treatment			China	Others
NCT00795340	306	1/16/2014	1/9/2012	11/6/2008	Lung Cancer	Drug / Drug / Drug / Other	Completed	Phase 3	Interventional		Other	Randomized	Treatment	No		Brazil / Canada	Others
NCT00795366	96	9/15/2014	9/15/2014	9/15/2008	Traumatic Brain Injury	Drug / Drug	Completed		Interventional		Other	Randomized	Treatment			United States	Others
NCT00795392	200	9/15/2009	9/15/2009	11/15/2008	Elective Surgery	Other / Other	Completed		Observational		Other					China	Others
NCT00795405	38	10/15/2008	10/15/2008	8/15/2008	Coronary Heart Disease	Behavioral / Behavioral	Completed	Early Phase 1	Interventional	Other	Other	Randomized	Prevention				Others
NCT00795470	0	1/15/2014	1/15/2014	1/15/2012	Urinary Tract Infections	Drug / Device	Withdrawn	Phase 3	Interventional	Other / Other / Other / Other	Other	Randomized	Treatment			Canada	Others
NCT00795483	33	11/15/2011	11/15/2011	11/15/2009	HIV Infections	Drug / Behavioral / Drug	Completed	Phase 4	Interventional		Other	Randomized	Treatment			Spain	Others
NCT00795496	50	8/15/2010	4/15/2010	11/15/2008	Atopic Dermatitis	Procedure / Procedure / Procedure / Procedure	Completed		Observational		Other					Finland	Others
NCT00795535	95	12/15/2014	12/15/2014	5/15/2007	Trauma		Completed		Observational		Other					United States	Others
NCT00795548	30	8/15/2011	10/15/2010	11/15/2008	Myelodysplastic Syndrome / Acute Myeloid Leukemia	Drug	Completed	Phase 2	Interventional		Other	Non-Randomized	Treatment			Germany	Others
NCT00795561	98	9/15/2012	9/15/2012	4/15/2009	Hyperemesis Gravidarum / Nausea / Vomiting / Pregnancy	Procedure / Procedure	Completed		Interventional		Other	Randomized	Treatment			Ireland	Others
NCT00795574	38	8/15/2008	8/15/2008	6/15/2005	Hidradenitis Suppurativa	Drug / Drug	Completed	Phase 2	Interventional		Other	Randomized	Treatment			United States	Others
NCT00795587	3	8/15/2011	8/15/2011	10/15/2008	Traumatic Brain Injury / Intracranial Hypertension	Drug	Terminated	Phase 4	Interventional		Other	Randomized	Treatment			France	Others
NCT00795613	450	10/15/2015	11/15/2014	6/15/2008	HODGKIN LYMPHOMA	Drug / Drug	Unknown status	Phase 2	Interventional	Other / Other	Other	Randomized	Treatment			Israel / Italy	Others
NCT00795626	74	7/15/2011	5/15/2011	1/15/2007	Coronary Heart Disease	Behavioral	Completed		Interventional		Other	Randomized	Treatment			Brazil	Others
NCT00795652	62	2/15/2010	2/15/2010	5/15/2006	Postpartum Depression	Behavioral	Completed	Phase 2	Interventional	Other	Other	Randomized	Treatment	No		Canada	Others
NCT00795691	105	12/15/2008	12/15/2007	5/15/2004	Type 2 Diabetes	Behavioral / Behavioral	Completed		Interventional	Other	Other	Randomized	Treatment			United States	Others
NCT00795704	24	5/15/2010	5/15/2010	4/15/2008	Type 2 Diabetes	Drug / Drug	Completed	Phase 2/Phase 3	Interventional		Other	Randomized	Treatment			United States	Others
NCT00795717	41	10/15/2010	10/15/2010	7/15/2008	Cardiovascular Disease / HIV Infection	Drug / Drug	Completed	Phase 4	Interventional		Other	Randomized	Treatment			United States	Others
NCT00795743	40	6/15/2012	6/15/2012	2/15/2008	Deep Vein Thrombosis		Completed		Observational		Other					United States	Others
NCT00795756	145	10/15/2013	10/15/2013	1/15/2008	Acute Lymphoblastic Leukemia	Drug / Drug	Completed	Phase 2/Phase 3	Interventional		Other	Randomized	Treatment			Italy	Others
NCT00795769	49	6/10/2009	6/9/2009	8/8/2008	Accelerated Phase Chronic Myelogenous Leukemia / Adult Acute Lymphoblastic Leukemia in Remission / Adult Acute Myeloid Leukemia in Remission / Adult Acute Myeloid Leukemia With 11q23 (MLL) Abnormalities / Adult Acute Myeloid Leukemia With Inv(16)(p13;q22) / Adult Acute Myeloid Leukemia With t(15;17)(q22;q12) / Adult Acute Myeloid Leukemia With t(16;16)(p13;q22) / Adult Acute Myeloid Leukemia With…	Drug / Other / Procedure	Completed	Phase 2	Interventional		Other		Supportive Care	No		United States	Others
NCT00795782	258	6/15/2014	6/15/2012	1/15/2009	Thyroid Cancer	Procedure	Completed	Phase 3	Interventional		Other	Randomized	Treatment	Undecided		Korea, Republic of	Others
NCT00795795	640	12/15/2011	12/15/2011	12/15/2008	Chromosomal Abnormalities	Procedure / Procedure	Completed		Interventional		Other	Randomized				Spain	Others
NCT00795808	171	10/15/2008	10/15/2008	8/15/2003	Polycystic Ovary Syndrome	Drug / Drug / Drug / Drug / Drug	Completed	Phase 4	Interventional	Other / Other	Other	Randomized	Treatment			New Zealand	Others
NCT00795834	40	3/15/2009	1/15/2009	6/15/2008	Cardiovascular Disease	Dietary Supplement / Dietary Supplement	Unknown status		Interventional		Other	Randomized				United Kingdom	Others
NCT00795847	216	11/15/2010	11/15/2010	11/15/2008	Hypertension	Drug	Completed	Phase 4	Interventional		Other	Randomized	Treatment			Japan	Others
NCT00795886	63	3/15/2010	3/15/2010	8/15/2005	Acute Lymphoblastic Leukemia	Drug	Completed	Phase 2	Interventional	Other	Other		Treatment			United States	Others
NCT00795899	230	9/15/2008	12/15/2005	1/15/2002	Breast Cancer	Drug	Completed	Phase 2	Interventional	Other	Other	Non-Randomized	Treatment			Germany	Others
NCT00795912	56	1/15/2008	11/15/2005	5/15/2003	Heart Failure	Drug	Completed	Phase 4	Interventional	Other / Other / Other	Other	Randomized	Treatment			Ireland	Others
NCT00795964	101	9/15/2010	9/15/2010	9/15/2008	Pulmonary Function	Other / Other	Completed		Interventional		Other	Randomized	Prevention			Germany	Others
NCT00795977	20	11/15/2012	11/15/2011	11/15/2003	Pancreatic Cancer	Biological	Unknown status	Phase 1/Phase 2	Interventional		Other		Treatment			Japan	Others
NCT00795990	350	11/15/2014	11/15/2014	11/15/2008	Patent Ductus Arteriosus		Completed		Observational		Other					United States	Others
NCT00796042	14	1/15/2010	1/15/2010	1/15/2008	Pressure Ulcer	Other / Other	Completed	Phase 3	Interventional	Other	Other	Randomized	Treatment			Canada	Others
NCT00796068	130	12/14/2021	12/14/2021	2/24/2009	Acute Biphenotypic Leukemia / Acute Lymphoblastic Leukemia in Remission / Acute Myeloid Leukemia in Remission / Blasts Under 5 Percent of Bone Marrow Nucleated Cells / Chronic Myelogenous Leukemia, BCR-ABL1 Positive / Chronic Phase Chronic Myelogenous Leukemia, BCR-ABL1 Positive / Myelodysplastic Syndrome (MDS)	Drug / Drug / Other / Drug / Radiation / Drug / Procedure	Completed	Phase 2	Interventional		Other	Non-Randomized	Treatment			United States	Others
NCT00796094	30	2/15/2009	2/15/2009	12/15/2008	Soft Tissue Injury	Other	Completed		Observational		Other			Undecided		United States	Others
NCT00796133	18	1/15/2014	1/15/2014	11/15/2008	Ovulation	Drug	Completed	Phase 2	Interventional		Other	Randomized	Treatment			Chile / Dominican Republic / United States	Others
NCT00796198	50	7/15/2009	6/15/2009	12/15/2008	Glaucoma	Drug / Drug	Unknown status	Phase 4	Interventional		Other	Non-Randomized	Treatment			Italy	Others
NCT00796237	60	12/15/2011	12/15/2011	5/15/2008	Stroke	Device / Other	Unknown status		Interventional	Other	Other	Randomized	Treatment			Hong Kong	Others
NCT00796328	45	7/15/2009	2/15/2009	11/15/2008	Spinal Induced Hypotension in Cesarean Delivery	Drug	Terminated	Phase 4	Interventional		Other		Prevention				Others
NCT00796341	99	9/15/2008	9/15/2008	11/15/2007	Infertility	Procedure	Completed		Interventional		Other	Randomized	Treatment			India	Others
NCT00796380	1	7/15/2010	11/15/2009	12/15/2008	Convulsive Diseases	Drug	Unknown status	Phase 4	Interventional		Other	Randomized	Supportive Care				Others
NCT00796419	31	11/15/2016	11/15/2015	1/15/2009	Lung Injury, Acute (ALI) / Respiratory Distress Syndrome, Acute (ARDS)	Drug / Drug	Terminated	Phase 3	Interventional		Other	Randomized	Treatment			United States	Others
NCT00796458	200		10/15/2013	4/15/2005	Pain / Prostate Cancer	Drug / Drug	Unknown status	Phase 3	Interventional		Other	Randomized	Treatment			Italy	Others
NCT00796497	14	12/15/2008	11/15/2008	3/15/2008	Obsessive Compulsive Disorder	Drug	Completed	Phase 4	Interventional		Other	Non-Randomized	Treatment			Italy	Others
NCT00796523	51	5/15/2006	2/15/2006	8/15/2005	Colic	Behavioral / Behavioral	Completed		Interventional	Other	Other	Randomized	Treatment			United States	Others
NCT00796588	48	12/15/2012	12/15/2012	4/15/2005	Ischemia Reperfusion Injury	Other	Unknown status		Interventional		Other	Randomized	Health Services Research			United Kingdom	Others
NCT00796692	274	2/15/2006	2/15/2006	6/15/2002	Pulmonary Embolism / Thromboembolism / Vascular Diseases / Thrombosis	Drug / Drug	Completed	Phase 4	Interventional		Other	Randomized	Treatment			China	Others
NCT00796770	19	9/15/2011	9/15/2011	11/15/2008	HIV	Biological	Completed	Phase 1	Interventional	Other	Other		Treatment			United States	Others
NCT00796796	10	7/15/2011	6/15/2011	3/15/2009	Carcinoma, Non-Small-Cell Lung	Drug / Radiation	Completed	Phase 1	Interventional		Other	Non-Randomized	Treatment			United States	Others
NCT00796848	0	3/15/2010	3/15/2010	3/15/2009	Diabetes Mellitus	Device	Withdrawn		Interventional	Other	Other	Randomized	Treatment			United States	Others
NCT00796861	4	4/15/2011	4/15/2011	5/15/2007	Ascites	Drug	Terminated	Phase 2	Interventional		Other		Treatment	No		United States	Others
NCT00796874	0	7/15/2013	7/15/2013	10/15/2008	Prostate Cancer	Other / Other / Procedure / Procedure / Procedure / Procedure	Withdrawn		Interventional		Other		Diagnostic				Others
NCT00796887	28	8/15/2012	8/15/2012	4/15/2009	Ischemic Stroke	Drug / Drug / Drug	Completed	Phase 2	Interventional		Other	Randomized	Treatment			United States	Others
NCT00796900	34	3/15/2011	3/15/2011	5/15/2008	Hyperthermia	Drug / Drug	Terminated	Phase 2/Phase 3	Interventional		Other	Randomized	Treatment			Austria	Others
NCT00796913	139	5/15/2015	5/15/2015	1/7/2008	Graves Disease / Hyperthyroidism	Other	Completed		Interventional		Other	Randomized	Prevention	No			Others
NCT00796952	58	4/15/2005	7/15/2004	11/15/2001	Head & Neck Cancer	Behavioral / Behavioral / Behavioral	Completed	Phase 2	Interventional	Other	Other	Randomized	Treatment			United States	Others
NCT00797004	23	9/15/2010	9/15/2010	11/15/2008	Rhinosinusitis		Completed		Observational		Other					United States	Others
NCT00797030	20	11/15/2008	7/15/2008	10/15/2006	Dry Eye Syndromes / HIV Seropositivity	Drug / Drug	Unknown status	Phase 4	Interventional		Other	Randomized	Treatment			Brazil	Others
NCT00797043	11	7/15/2015	7/15/2015	9/15/2008	Malignant Neoplasm of Skin Head and Neck		Terminated		Observational		Other			Undecided		United States	Others
NCT00797056	32	4/15/2012	4/15/2012	4/15/2008	Peripheral Vascular Diseases	Drug / Drug / Drug / Drug	Completed	Early Phase 1	Interventional		Other	Randomized	Treatment			United States	Others
NCT00797082	62	7/15/2012	3/15/2011	11/15/2008	Coronary Insufficiency	Device / Device	Terminated	Phase 4	Interventional		Other		Diagnostic			France	Others
NCT00797121	82	5/15/2013	5/15/2011	5/15/2008	Cholangiocarcinoma / Drainage / Surgery	Procedure	Unknown status	Phase 4	Interventional		Other	Randomized	Prevention			China	Others
NCT00797134	45	7/15/2010	7/15/2010	11/15/2008	Diabetic Retinopathy		Completed		Observational		Other					Portugal	Others
NCT00797160	20	12/15/2009	12/15/2009	8/15/2008	Respiratory Distress Syndrome	Drug	Unknown status	Phase 4	Interventional		Other	Randomized	Supportive Care			Brazil	Others
NCT00797199	14	1/15/2015	12/15/2014	9/15/2011	Breast Cancer		Completed		Observational	Other	Other					Canada	Others
NCT00797238	100	8/15/2010		9/15/2007	Carcinoma, Non-Small-Cell Lung / Chemotherapy		Unknown status		Observational	Other	Other					Taiwan	Others
NCT00797251	10	1/15/2009	1/15/2009	9/15/2007	Colorectal Liver Metastases / Hepatocellular Carcinoma / Liver Malignancies	Procedure	Unknown status		Observational		Other					Italy	Others
NCT00797264	18	10/15/2010	10/15/2010	11/15/2008	Arthroplasty, Replacement, Hip	Drug / Drug / Drug	Completed		Interventional		Other	Randomized	Treatment			France	Others
NCT00797277	67	6/15/2009	6/15/2009	7/15/2006	Schizophrenia / Schizoaffective Disorder / Agitation	Drug / Drug	Completed	Phase 3	Interventional	Other	Other	Randomized	Treatment			Taiwan	Others
NCT00797290	9	7/15/2015	7/15/2015	6/15/2008	Nasopharynx Cancer		Terminated		Observational		Other			No		United States	Others
NCT00797303	8	11/15/2008	7/15/2008	1/15/2006	Corneal Neovascularization	Drug	Completed	Phase 4	Interventional		Other		Treatment				Others
NCT00797329	200			7/15/2008	Violent Behavior / Polydrug Use / Alcohol Abuse	Other	Unknown status		Observational		Other					Israel	Others
NCT00797368	74	6/15/2012	6/15/2012	11/15/2008	Ankle Sprain	Other / Other	Completed		Interventional		Other	Randomized	Treatment			United States	Others
NCT00797407	12	12/15/2006	12/15/2006	8/15/2006	Hypercholesterolemia / Aches / Cramps / Weakness	Dietary Supplement	Completed		Interventional		Other		Supportive Care			United States	Others
NCT00797420	13	9/15/2011	1/15/2010	11/15/2008	Candidiasis	Drug / Drug	Completed	Phase 1	Interventional	Other	Other	Non-Randomized	Treatment			United States	Others
NCT00797446	10	7/15/2015	7/15/2015	9/15/2007	Oropharyngeal Cancers		Terminated		Observational		Other			Undecided		United States	Others
NCT00797485	672		7/15/2011	7/15/2008	Colorectal Cancer	Biological / Drug / Drug / Drug / Drug	Unknown status	Phase 3	Interventional		Other	Randomized	Treatment			Italy	Others
NCT00797498	174	12/15/2015	12/15/2015	8/15/2006	Cancers of Nasal Cavity / Cancers of Paranasal Sinuses	Other	Completed		Observational		Other			Undecided		United States	Others
NCT00797524	35	10/15/2010	10/15/2010	11/15/2008	Diabetic Retinopathy / Age-Related Macular Degeneration / Macular Edema		Completed		Observational		Other					Portugal	Others
NCT00797537	166	9/15/2010	9/15/2010	5/15/2008	Chondrocalcinosis / Articular Cartilage Calcification	Procedure	Completed		Interventional		Other	Non-Randomized	Diagnostic			France	Others
NCT00797576	25	7/15/2010	6/15/2010	6/15/2008	Left Atrial Appendage Thrombi		Unknown status		Observational	Other	Other					United States	Others
NCT00797602	189	12/15/2015	12/15/2015	1/15/2007	Chordomas / Chondrosarcomas		Completed		Observational		Other			Undecided		United States	Others
NCT00797615	132	1/15/2010	1/15/2010	11/15/2008	Obesity / Diet / Exercise / Behavioral Research	Behavioral / Behavioral	Completed		Interventional		Other	Randomized	Prevention			United States	Others
NCT00797628	174	8/15/2013	8/15/2013	3/15/2010	Smoking Cessation	Behavioral / Behavioral	Completed		Interventional	Other / Other	Other	Randomized	Health Services Research			United States	Others
NCT00797693	100	5/15/2008	5/15/2008	1/15/2008	Miscarriage	Drug	Completed		Interventional	Other	Other	Randomized	Treatment			Iraq	Others
NCT00797719	100	9/15/2023	9/15/2023	10/15/2008	Malignant Pleural Mesothelioma	Other	Active, not recruiting	Phase 1/Phase 2	Interventional		Other		Treatment			Canada	Others
NCT00797758	76	12/15/2011	7/15/2011	10/15/2007	Acute Myeloid Leukemia	Other	Completed	Phase 2	Interventional		Other	Non-Randomized	Treatment			France	Others
NCT00797784	20	4/15/2011	4/15/2011	10/15/2008	Discoid Lupus Erythematosus (DLE)	Drug	Unknown status	Phase 2	Interventional		Other		Treatment			United States	Others
NCT00797810	25			12/15/2006	Acute Lymphoblastic Leukemia / Non-Hodgkin's Lymphoma	Drug	Unknown status	Phase 4	Interventional		Other	Non-Randomized	Treatment			Italy	Others
NCT00797823	14	9/15/2009	9/15/2009	11/15/2008	Type 1 Diabetes	Drug / Drug / Drug	Completed	Phase 2	Interventional	Other / Other	Other	Randomized	Treatment			United States	Others
NCT00797836	1024	11/15/2010	10/15/2010	11/15/2008	Tuberculosis	Procedure	Completed	Phase 4	Interventional		Other	Non-Randomized	Diagnostic			France	Others
NCT00797849	57	11/15/2011	11/15/2011	11/15/2008	Phantom Limb Pain	Device / Device	Completed		Interventional	Other	Other	Randomized	Supportive Care			United States	Others
NCT00797875	60	12/15/2008	12/15/2008	12/15/2008	Total Knee Arthroplasty	Procedure / Procedure	Unknown status		Interventional		Other	Randomized	Treatment			Taiwan	Others
NCT00797927	30	4/15/2009	3/15/2009	1/15/2007	Schizophrenia	Drug / Other	Completed	Phase 4	Interventional	Other	Other	Non-Randomized	Treatment			Taiwan	Others
NCT00797979	16	7/15/2010	7/15/2010	10/15/2009	Skull Fixation After Craniotomy for Neurosurgical Procedures	Device / Device	Completed	Phase 1	Interventional		Other	Randomized	Treatment			France	Others
NCT00797992	5	11/15/2008	11/15/2008	1/15/2007	Myopic Choroidal Neovascularization	Drug	Completed	Phase 4	Interventional		Other		Treatment			Brazil	Others
NCT00798018	100	2/15/2009	2/15/2009	10/15/2008	Pharyngitis	Drug / Drug / Drug / Drug	Completed		Interventional		Other	Randomized	Prevention			China	Others
NCT00798031	0	8/15/2014	8/15/2014	10/15/2008	Tooth Loss	Device / Device / Device	Withdrawn		Interventional		Other		Supportive Care			United States	Others
NCT00798057	16	7/15/2015	7/15/2015	10/15/2007	Pituitary Adenoma		Terminated		Observational		Other					United States	Others
NCT00798070	2017	1/15/2022	4/15/2016	2/15/2007	Breast Cancer	Drug / Drug	Unknown status	Phase 3	Interventional	Other / Other / Other	Other	Randomized	Treatment	Yes		Austria / Germany / Sweden	Others
NCT00798083	22	7/15/2009	7/15/2009	4/15/2008	Neuropathic Pain Secondary to Radiation Therapy	Drug	Completed	Phase 3	Interventional		Other		Treatment			Canada	Others
NCT00798109	97	4/15/2013	10/15/2012	11/15/2008	Schizophrenia / Cannabis Dependence, Continuous	Behavioral / Behavioral	Completed		Interventional		Other	Randomized	Treatment			France	Others
NCT00798122	50	6/1/2023	9/6/2011	3/1/2006	Acute Coronary Syndromes	Procedure / Procedure	Active, not recruiting		Interventional	Other	Other		Diagnostic			United States	Others
NCT00798135	13	3/15/2012	2/15/2012	11/15/2008	Breast Neoplasms / Neoplasm Metastasis	Drug	Completed		Interventional		Other	Non-Randomized	Treatment			United States	Others
NCT00798148	10		7/15/2012	9/15/2008	Neuroblastoma	Drug	Unknown status	Phase 1/Phase 2	Interventional		Other	Non-Randomized	Treatment			Iran, Islamic Republic of	Others
NCT00798200	200	1/15/2016	12/15/2015	3/15/2009	Cancer	Other	Completed	Phase 1	Interventional	Other	Other		Supportive Care			Canada	Others
NCT00798226	800	7/15/2027	7/15/2027	11/26/2008	Asthma / Eczema / Allergy	Dietary Supplement / Dietary Supplement	Active, not recruiting	Phase 1	Interventional		Other	Randomized	Prevention			Denmark	Others
NCT00798278	200	9/15/2010	9/15/2010	7/15/2008	Empyema / Pneumonia	Drug / Procedure	Completed	Phase 3	Interventional		Other	Randomized	Treatment			Spain	Others
NCT00798330	27	12/15/2012	12/15/2012	9/15/2012	Cancer		Completed		Observational		Other					United States	Others
NCT00798356	84	1/15/2012	1/15/2012	11/15/2008	Atrial Fibrillation	Other	Completed		Interventional		Other	Non-Randomized				United States	Others
NCT00798408	35	1/15/2008	10/15/2007	2/15/2006	Elderly	Dietary Supplement / Dietary Supplement	Completed		Interventional		Other	Randomized	Prevention			United States	Others
NCT00798421	50	5/15/2009	4/15/2009	12/15/2008	Influenza		Unknown status		Observational		Other					United Kingdom	Others
NCT00798473	13	11/15/2008	9/15/2007	9/15/2004	Crohn's Disease / Osteopenia / Osteoporosis	Drug / Other	Completed	Phase 3	Interventional	Other	Other	Randomized	Treatment			Canada	Others
NCT00798525	70	3/15/2012	3/15/2012	1/15/2009	Heparin Induced Thrombocytopenia (HIT)	Drug / Drug	Terminated	Phase 4	Interventional		Other	Randomized	Treatment			Germany	Others
NCT00798551	10	12/15/2010	12/15/2010	4/15/2008	Hypertension	Behavioral	Completed		Interventional		Other		Prevention			United States	Others
NCT00798564	300	12/15/2009	7/15/2009	3/15/2008	Respiratory Function Tests		Completed		Observational	Other	Other						Others
NCT00798590	19	6/15/2011	6/15/2010	12/15/2008	Critically Ill / Hypoglycemia	Drug / Drug	Terminated	Phase 2	Interventional	Other	Other	Randomized	Treatment			United States	Others
NCT00798616	0				Bronchiolitis	Drug / Drug	Withdrawn		Interventional		Other	Randomized	Treatment			United States	Others
NCT00798668	50	5/15/2008	8/15/2007	9/15/2006	Elderly	Dietary Supplement / Dietary Supplement	Completed		Interventional		Other	Randomized	Prevention			United States	Others
NCT00798681	406	7/15/2010	7/15/2010	7/15/2008	Parenteral Nutrition	Dietary Supplement / Other / Other	Completed	Phase 4	Interventional	Other / Other / Other / Other / Other / Other / Other	Other	Randomized	Treatment			Argentina / Brazil / Guatemala	Others
NCT00798733	100	5/15/2019	12/15/2017	10/15/2008	Sacrum Fracture		Completed		Observational	Other	Other					Canada / United States	Others
NCT00798746	88	5/15/2010	5/15/2010	11/15/2008	Esophageal Cancer	Behavioral	Completed		Observational		Other					United States	Others
NCT00798772	171	12/6/2017	5/15/2014	1/15/2009	HIV Infection	Dietary Supplement / Dietary Supplement	Completed		Interventional	Other / Other	Other	Randomized	Treatment	Undecided		Canada	Others
NCT00798785	50	12/15/2014	12/15/2014	10/15/2006	Diabetes Mellitus, Type 1	Drug / Drug / Drug / Procedure	Unknown status	Phase 1/Phase 2	Interventional		Other	Randomized	Treatment			Belgium	Others
NCT00798798	0	10/15/2010	10/15/2010	4/15/2008	Skin Lesion	Device	Withdrawn		Interventional		Other		Treatment			United States	Others
NCT00798811	100	12/15/2021	12/15/2019	9/15/2005	Brain Tumor	Procedure / Procedure / Procedure	Unknown status	Phase 2	Interventional	Other	Other	Non-Randomized	Treatment			Korea, Republic of	Others
NCT00798824	24	12/15/2009	12/15/2009	8/15/2008	Premature Infants	Procedure / Procedure / Device / Device	Completed		Interventional		Other	Randomized	Supportive Care			Canada	Others
NCT00798837	10	10/15/2016	10/15/2016	12/15/2008	Prostate Cancer	Radiation	Terminated		Interventional		Other		Treatment			Canada	Others
NCT00798850	178	11/15/2010	11/15/2010	8/15/2002	Femoropopliteal Disease / Intermittent Claudication	Procedure / Procedure / Procedure	Completed		Interventional	Other	Other	Randomized	Treatment			United Kingdom	Others
NCT00798863	12	5/15/2009	5/15/2009	1/15/2007	Submandibular Gland Resection	Procedure	Completed		Interventional		Other		Treatment			Egypt	Others
NCT00798941	120	1/15/2010	1/15/2010	2/15/2009	Pain / Thirst / Anxiety / Satisfaction	Behavioral / Behavioral	Completed		Interventional	Other	Other	Randomized	Treatment			United States	Others
NCT00798954	800	3/15/2010	12/15/2008	6/15/2007	Ischemic Heart Disease / Restenosis	Device / Device	Completed	Phase 4	Interventional		Other	Randomized	Treatment			Japan	Others
NCT00798993	19	9/15/2011	9/15/2011	1/15/2009	End Stage Kidney Disease	Other / Drug / Other	Completed	Phase 4	Interventional		Other	Randomized	Treatment			Australia	Others
NCT00799019	6500	6/15/2014	12/15/2013	7/15/2008	Erythropoietin		Unknown status		Observational	Other	Other						Others
NCT00799071	12	8/15/2010	7/15/2010	2/15/2009	Chronic Granulomatous Disease	Drug	Completed	Phase 2	Interventional		Other		Prevention			Netherlands	Others
NCT00799084	526	11/15/2006	11/15/2006	4/15/2003	Carcinoma	Behavioral / Behavioral	Completed	Phase 2	Interventional		Other	Randomized	Supportive Care			United States	Others
NCT00799123	100	12/15/2009	12/15/2009	8/15/2008	Infant, Premature / Ductus Arteriosus, Patent / Ventricular Function, Left		Completed		Observational		Other					Germany	Others
NCT00799149	75	5/15/2007	5/15/2007	6/15/2006	Knee Arthroscopy	Drug	Completed	Phase 4	Interventional		Other	Randomized	Treatment			Israel	Others
NCT00799162	800	11/15/2013	11/15/2012	11/15/2008	Postoperative Pain	Other	Unknown status		Observational		Other					Belgium / Brazil / Singapore / United States	Others
NCT00799175	48	9/15/2008	6/15/2008	4/15/2007	Postoperative Pain	Drug / Drug	Completed		Interventional		Other	Randomized	Treatment			Sweden	Others
NCT00799188	175		9/15/2014	10/15/2008	Cardiac Transplantation / Skin Cancer	Drug	Unknown status	Phase 3	Interventional		Other	Randomized	Treatment			France	Others
NCT00799201	3	10/15/2012	10/15/2012	8/15/2007	Constipation / Analgesia	Drug	Terminated	Phase 4	Interventional		Other	Randomized	Prevention			United States	Others
NCT00799214	13	2/15/2016	11/15/2015	4/15/2014	Bacterial Vaginosis	Drug / Drug / Drug	Completed	Phase 2/Phase 3	Interventional		Other	Randomized	Treatment			Canada	Others
NCT00799279	835	9/15/2010	4/15/2010	1/15/2009	Smoking Cessation	Behavioral / Behavioral	Completed		Interventional	Other / Other	Other	Randomized	Prevention				Others
NCT00799292	58	1/15/2005	1/15/2005	1/15/2004	Blood Loss During Vaginal Hysterectomy	Drug	Completed	Phase 4	Interventional		Other	Randomized	Treatment			United States	Others
NCT00799305	30			1/15/2009	Chronic Obstructive Pulmonary Disease		Unknown status		Observational		Other					Israel	Others
NCT00799357	162	6/15/2009	6/15/2009	12/15/2008	Laryngoscopy		Completed		Observational	Other	Other					United States	Others
NCT00799370	50	3/15/2014	3/15/2014	11/15/2008	Osteoarthritis, Knee	Procedure / Procedure	Completed		Interventional		Other	Randomized	Other			France	Others
NCT00799500	1049	12/15/2010	12/15/2010	1/15/2007	Pregnancy / Bacterial Vaginosis / Preterm Delivery	Other	Completed		Interventional		Other	Non-Randomized	Prevention			Spain	Others
NCT00799526	10	11/15/2010	11/15/2008	11/15/2008	Symblepharon	Procedure / Procedure	Unknown status	Phase 1	Interventional		Other	Randomized	Treatment				Others
NCT00799565	1179	7/15/2011	7/15/2011	12/15/2008	Mitral Valve Prolapse	Genetic	Completed		Interventional	Other / Other / Other	Other	Non-Randomized	Screening			France	Others
NCT00799695	561	11/15/2008	5/15/2008	1/15/2008	Diabetic Retinopathy	Behavioral	Completed		Interventional	Other	Other	Randomized	Health Services Research			United States	Others
NCT00799721	160	12/15/2010	2/15/2010	8/15/2008	Infant, Very Low Birth Weight		Unknown status		Observational		Other					Germany	Others
NCT00799734	108	6/15/2011	12/15/2010	4/15/2009	Menopause	Drug	Completed		Interventional		Other	Randomized	Treatment			China	Others
NCT00799799	15	12/15/2009	12/15/2009	10/15/2005	Myeloblastic Leukemia	Biological	Unknown status	Phase 1	Interventional		Other		Treatment			Italy	Others
NCT00799851	38	8/15/2007	5/15/2007	11/15/2004	Liver Disease	Device / Drug	Completed	Phase 4	Interventional		Other	Randomized	Treatment			Brazil	Others
NCT00799890	61	3/15/2016	3/15/2016	5/15/2009	Multiple Sclerosis	Drug / Drug	Completed	Phase 2/Phase 3	Interventional	Other	Other	Randomized	Treatment			Germany	Others
NCT00799916	30	8/15/2009	8/15/2009	1/15/2006	Sepsis	Drug / Drug	Completed	Phase 3	Interventional	Other / Other / Other	Other	Randomized	Treatment			Argentina	Others
NCT00799929	564	10/15/2014	5/15/2014	12/15/2008	Infertility	Other	Completed		Interventional	Other	Other	Randomized	Treatment			United States	Others
NCT00799955	70	4/15/2010	4/15/2010	10/15/2008	Cesarean Delivery	Procedure / Procedure	Completed		Interventional		Other	Randomized	Treatment			Canada	Others
NCT00799968	129	2/15/2006	2/15/2006	6/15/2002	Pulmonary Embolism / Thromboembolism	Drug / Drug	Completed	Phase 4	Interventional		Other	Randomized	Treatment			China	Others
NCT00800033	87	1/15/2010	1/15/2010	11/15/2008	Metabolic Syndrome	Behavioral / Dietary Supplement	Completed	Phase 3	Interventional		Other	Randomized	Prevention			Canada	Others
NCT00800059	27	11/15/2025	11/15/2020	11/15/2008	Multiple Myeloma	Radiation	Recruiting	Phase 1/Phase 2	Interventional		Other	Non-Randomized	Treatment			Canada	Others
NCT00800085	200	10/15/2015	10/15/2014	10/15/2006	Type 1 Diabetes	Drug	Unknown status	Phase 1/Phase 2	Interventional		Other					Belgium	Others
NCT00800098	22	2/15/2010	9/15/2009	12/15/2008	Osteoarthritis	Drug	Completed	Early Phase 1	Interventional		Other	Non-Randomized	Treatment			United States	Others
NCT00800111	2593	2/15/2018	2/15/2018	2/15/2008	Fuchs' Endothelial Corneal Dystrophy / Bullous Keratopathy / Iridocorneal Endothelial Syndrome / Posterior Polymorphous Dystrophy	Procedure	Completed		Interventional		Other		Treatment			United States	Others
NCT00800124	334	6/15/2011	6/15/2011	6/15/2005	Hip Fracture	Procedure	Completed		Interventional	Other / Other	Other	Randomized	Treatment			Norway	Others
NCT00800137	984	3/15/2013	3/15/2013	12/15/2008	Hematoma	Drug / Drug	Terminated	Phase 4	Interventional	Other	Other	Randomized	Treatment			Brazil / Canada	Others
NCT00800163	1000	9/15/2012	9/15/2012	9/15/2005	Myocardial Infarction	Other	Unknown status		Interventional		Other					United States	Others
NCT00800189	200	8/15/2011	7/15/2011	8/15/2008	Breast Cancer	Radiation	Completed		Interventional		Other		Diagnostic			Canada	Others
NCT00800306	40	4/15/2009	2/15/2008	11/15/2007	Septic Shock	Drug / Drug	Completed	Phase 2	Interventional		Other	Randomized	Treatment			Italy	Others
NCT00800358	69	12/15/2009	10/15/2009	11/15/2008	Hyperparathyroidism / Kidney Disease	Drug / Drug	Completed		Interventional	Other	Other	Randomized	Treatment			Malaysia	Others
NCT00800371	20	6/15/2010	12/15/2009	5/15/2008	Juvenile Idiopathic Arthritis	Procedure	Unknown status		Observational		Other					Germany	Others
NCT00800423	150	1/15/2010	1/15/2010	1/15/2009	Corneal Edema / Visual Acuity	Drug / Drug	Unknown status	Phase 3	Interventional		Other	Randomized	Treatment			Israel	Others
NCT00800449	133	9/15/2011	3/15/2011	8/15/2007	Neonatal Sepsis		Completed		Observational	Other / Other	Other					Israel	Others
NCT00800462	23	12/15/2012	6/15/2012	3/15/2008	Spinal Cord Injury / Neurogenic Detrusor Overactivity	Drug / Drug / Drug	Completed	Phase 4	Interventional	Other	Other	Randomized	Treatment			Canada	Others
NCT00800488	2209	4/15/2011	2/15/2011	10/15/2008	Fever / Bacterial Infection		Completed		Observational		Other					France	Others
NCT00800514	0	11/15/2010	11/15/2010	1/15/2009	Traumatic Brain Injury	Drug / Drug	Withdrawn		Interventional		Other		Basic Science			United States	Others
NCT00800527	110	10/15/2008	6/15/2008	11/15/2007	Chest Pain / Paresthesia	Drug / Drug	Completed	Phase 4	Interventional		Other	Randomized	Treatment			Turkey	Others
NCT00800631	150	12/15/2009	1/15/2009	1/15/2008	Sepsis		Unknown status		Observational		Other					Taiwan	Others
NCT00800644	239	11/30/2020	11/30/2020	11/5/2008	Cervical Cancer / Endometrial Cancer / Vaginal Cancer	Procedure	Unknown status		Observational		Other					United States	Others
NCT00800670	24	7/15/2013	12/15/2012	6/15/2009	Tuberculosis	Biological / Biological	Terminated	Phase 1	Interventional		Other	Non-Randomized	Prevention			Canada	Others
NCT00800696	0	9/15/2019	9/15/2017	9/15/2015	Fever / Respiratory Infection	Procedure	Withdrawn		Interventional		Other	Non-Randomized	Prevention				Others
NCT00800761		6/15/2006	6/15/2006	12/15/2001	Iron Overload / Cardiomyopathy	Drug / Drug	Completed	Phase 4	Interventional	Other	Other	Non-Randomized	Treatment			Italy	Others
NCT00800774	9	9/15/2008	9/15/2008	1/15/1998	Anisometropia	Procedure	Completed	Phase 4	Interventional		Other		Treatment			Brazil	Others
NCT00800813	121	7/15/2014	7/15/2014	11/15/2008	Prostate Cancer	Behavioral	Completed		Observational		Other					United States	Others
NCT00800826	150	4/15/2008		11/15/2006	Analgesia, Patient-Controlled / Analgesia, Postoperative	Drug	Completed	Phase 4	Interventional		Other	Randomized	Health Services Research				Others
NCT00800839	56		7/15/2015	9/15/2008	Hematologic Diseases / Leukemia / Lymphoma / Myeloma	Drug / Drug / Drug	Completed	Phase 2	Interventional		Other		Treatment			United States	Others
NCT00800852					Obesity / Prader-Willi Syndrome		Completed		Observational		Other						Others
NCT00800891							Withheld										Others
NCT00800930	80	1/15/2009	12/15/2008	1/15/2005	Shigellosis	Biological / Biological	Completed	Phase 2	Interventional	Other / Other	Other	Randomized	Basic Science			Bangladesh	Others
NCT00800969	0		1/15/2015	10/15/2008	Adenocarcinoma / Stomach Cancer / Cancer of Esophagogastric Junction	Procedure	Withdrawn	Phase 2	Interventional		Other	Non-Randomized	Diagnostic			Switzerland	Others
NCT00800982	30	3/15/2012	1/15/2012	10/15/2008	Psoriasis	Procedure / Drug	Completed		Interventional		Other	Randomized	Treatment			United States	Others
NCT00800995	46	6/15/2008	4/15/2008	9/15/2005	Age Related Macular Degeneration	Dietary Supplement / Dietary Supplement	Completed	Phase 3	Interventional		Other	Randomized	Prevention			France	Others
NCT00801008	60	12/15/2013	12/15/2013	7/15/2009	Cancer	Behavioral	Unknown status		Interventional	Other	Other	Randomized	Supportive Care			United States	Others
NCT00801034	25	11/15/2011	11/15/2011	11/15/2008	Hypertension	Drug / Drug	Completed	Phase 1	Interventional		Other	Randomized	Treatment			Denmark	Others
NCT00801047	50	7/15/2012	7/15/2012	2/15/2010	Labor / Pain	Drug / Drug	Completed	Phase 4	Interventional		Other	Randomized	Treatment			Israel	Others
NCT00801073	49		2/15/2005	2/15/2005	Scleral Thinning	Procedure	Unknown status	Phase 2/Phase 3	Interventional		Other	Randomized	Treatment				Others
NCT00801099	276	3/15/2005	3/15/2005	12/15/2004	Surgical Site Infection	Drug	Completed		Interventional	Other	Other	Non-Randomized	Prevention			Switzerland	Others
NCT00801112	100	1/15/2011		1/15/2009	Fluid Status / Peritoneal Dialysis		Unknown status		Observational	Other / Other	Other					United Kingdom	Others
NCT00801138	218	11/15/2010	11/15/2010	11/15/2008	Anesthesia, Local / Shoulder Surgery	Drug / Drug / Drug / Drug	Terminated		Interventional		Other	Randomized	Treatment	No		United States	Others
NCT00801190	500	4/15/2011	4/15/2010	12/15/2008	Bloodloss	Other / Other	Unknown status		Interventional	Other	Other	Randomized	Supportive Care				Others
NCT00801268	300	11/15/2013	11/15/2013	11/15/2008	Polycystic Kidney	Drug / Drug	Terminated		Interventional		Other	Randomized	Treatment			China	Others
NCT00801281	250	6/25/2017	6/25/2017	2/15/2007	Follicular Lymphoma / Marginal Zone Lymphoma / Small Lymphocytic Lymphoma / Lymphoplasmacytic Lymphoma	Drug / Drug / Drug / Drug / Drug / Drug	Completed	Phase 3	Interventional		Other	Randomized	Treatment	No		Poland	Others
NCT00801333	25	12/15/2025	12/15/2025	11/15/2008	Amyotrophic Lateral Sclerosis		Recruiting		Observational		Other					Israel	Others
NCT00801359	110	10/15/2008	8/15/2008	1/15/2008	Cataract	Procedure / Drug / Drug	Completed	Phase 2	Interventional		Other	Randomized	Treatment			Brazil	Others
NCT00801372	1	12/15/2025	12/15/2025	11/15/2008	Pregnant, Healthy Females / Healthy Male Newborns		Recruiting		Observational		Other					Israel	Others
NCT00801385	47		6/15/2009	9/15/2008	Lung Cancer	Drug / Drug / Genetic / Genetic / Genetic / Genetic / Genetic / Other / Other	Unknown status	Phase 2	Interventional		Other		Treatment			Korea, Republic of	Others
NCT00801411	318			10/15/2008	Breast Cancer	Drug / Drug / Drug	Unknown status	Phase 2	Interventional		Other	Randomized	Treatment			Singapore	Others
NCT00801424	80	9/15/2010	9/15/2010	11/15/2008	Hypothermia	Device	Completed		Interventional		Other	Randomized	Treatment			Sweden	Others
NCT00801450	24	2/15/2009	12/15/2008	9/15/2007	Diabetic Macular Edema	Drug / Drug	Unknown status	Phase 1/Phase 2	Interventional	Other	Other	Randomized	Treatment			Brazil	Others
NCT00801463	67	2/15/2011	1/15/2011	1/15/2009	Proteinuria / Focal Segmental Glomerulosclerosis	Drug	Completed		Interventional		Other	Randomized	Treatment			China	Others
NCT00801476	44	5/15/2010	12/15/2009	4/15/2008	Breast Cancer / Magnetic Resonance Imaging / Preoperative MRI	Procedure	Unknown status		Interventional		Other	Non-Randomized	Diagnostic			Canada	Others
NCT00801502	124	3/15/2012	8/15/2009	5/15/2007	Dermatitis / Allergies / Asthma	Dietary Supplement / Other	Completed		Interventional	Other	Other	Randomized	Basic Science			United Kingdom	Others
NCT00801528	75	12/15/2008	12/15/2008	4/15/2008	Cesarean Section	Drug	Completed	Phase 4	Interventional		Other	Randomized	Treatment			Israel	Others
NCT00801541	60	6/15/2014	12/15/2008	12/15/2005	Age-related Macular Degeneration		Completed		Observational		Other					Portugal	Others
NCT00801554	26	4/15/2010	4/15/2010	10/15/2008	Autism Spectrum Disorders		Completed		Observational		Other					United States	Others
NCT00801567	0	6/15/2010	6/15/2010	6/15/2010	Bipolar Disorder / Schizophrenia / Healthy Controls	Device	Withdrawn		Interventional		Other					United States	Others
NCT00801580	3	9/15/2010	9/15/2010	3/15/2008	Lymphoid Leukemia	Drug	Unknown status	Phase 2	Interventional		Other		Treatment			Italy	Others
NCT00801593	50	6/15/2010	12/15/2009	5/15/2008	Juvenile Idiopathic Arthritis	Procedure	Unknown status		Observational		Other					Germany	Others
NCT00801606	403	6/15/2012	6/15/2012	12/15/2008	Tuberculosis	Drug / Drug / Drug / Drug	Completed	Phase 3	Interventional	Other	Other	Randomized	Treatment	No		India	Others
NCT00801619	273	12/15/2011	12/15/2011	11/15/2008	Neonatal Hyperbilirubinemia		Completed		Observational		Other					United States	Others
NCT00801645	67	6/15/2010	10/15/2008	8/15/2004	Obesity	Behavioral	Completed		Interventional	Other	Other	Randomized	Treatment			Switzerland	Others
NCT00801658	30	7/15/2009		1/15/2008	Glaucoma	Device	Completed	Phase 4	Interventional	Other	Other	Non-Randomized	Treatment			Switzerland	Others
NCT00801671	50	6/15/2011	6/15/2011	9/15/2008	Obstructive Sleep Apnea Syndrome / Hypertension	Procedure	Completed	Phase 3	Interventional		Other	Randomized	Treatment			Russian Federation	Others
NCT00801749		3/15/2008	3/15/2007	3/15/2005	Cognitive Function	Behavioral	Completed		Interventional		Other						Others
NCT00801775	8	3/15/2009	3/15/2009	8/15/2008	Peritoneal Dialysis-associated Peritonitis		Terminated		Observational		Other					Switzerland	Others
NCT00801827	7	6/15/2012	3/15/2011	1/15/2007	Obesity, Morbid	Drug	Completed	Phase 1	Interventional		Other		Basic Science			United States	Others
NCT00801866					Macular Edema	Drug / Procedure	Completed	Phase 4	Interventional		Other		Treatment			Mexico	Others
NCT00801892	23	4/15/2012	4/15/2012	4/15/2009	Sleep Apnea, Obstructive / Diabetes Mellitus, Type 2	Device / Device	Completed	Phase 3	Interventional		Other	Randomized	Health Services Research			United States	Others
NCT00801905	50	3/15/2009	12/15/2008	8/15/2008	Macular Thickening / Macular Edema	Drug / Other	Unknown status	Phase 2	Interventional		Other	Non-Randomized	Prevention			Mexico	Others
NCT00801918	0	6/15/2012	12/15/2011	12/15/2008	Anaplastic Large-Cell Lymphoma	Drug / Drug	Withdrawn	Phase 2	Interventional		Other	Non-Randomized	Treatment			United States	Others
NCT00801931	1	5/5/2009	5/5/2009	9/6/2007	Leukemia / Lymphoma / Neuroblastoma / Immunodeficiencies / Anemia	Drug / Radiation / Drug / Drug / Drug / Drug / Drug / Drug / Drug / Drug	Terminated	Phase 1/Phase 2	Interventional		Other	Non-Randomized	Treatment			United States	Others
NCT00801970	150	1/15/2011	6/15/2010	1/15/2008	Phobias	Behavioral / Behavioral	Unknown status		Interventional		Other	Non-Randomized	Treatment			Israel	Others
NCT00801996	0	9/15/2009	9/15/2008	9/15/2008	Prostate Cancer		Withdrawn		Observational		Other			Undecided		Qatar	Others
NCT00802009	44	11/15/2009	10/15/2009	5/15/2009	Anesthesia	Drug / Drug	Completed		Interventional		Other	Randomized	Treatment			Canada	Others
NCT00802022	15	7/15/2010	7/15/2010	1/15/2009	Diabetic Neuropathies	Device	Completed		Interventional		Other		Treatment			Netherlands	Others
NCT00802048	21	8/15/2010	1/15/2010	2/15/2009	Hyperalgesia / Pain	Drug / Drug	Terminated	Phase 3	Interventional		Other	Randomized	Treatment			France	Others
NCT00802061					Glaucoma	Behavioral	Completed		Interventional		Other					Canada	Others
NCT00802113	30	10/22/2014	10/15/2014	6/15/2003	Non-Hodgkin's Lymphoma / Hodgkins Disease	Drug / Drug / Drug	Completed	Phase 1/Phase 2	Interventional		Other	Non-Randomized	Treatment			United States	Others
NCT00802126	16	5/15/2009	12/15/2008	11/15/2007	Myopia	Drug	Completed	Phase 1	Interventional		Other		Treatment			Italy	Others
NCT00802165	40	4/15/2009	4/15/2009	12/15/2008	Pain	Device / Device	Unknown status	Phase 1	Interventional		Other	Randomized	Treatment			United States	Others
NCT00802191	250	8/15/2014	5/15/2013	8/15/2007	Parkinson Disease / Essential Tremor		Terminated		Observational	Other / Other	Other					United States	Others
NCT00802204	28	12/15/2012	4/15/2011	12/15/2008	Obesity	Radiation / Procedure / Procedure / Behavioral / Other	Completed		Interventional		Other	Non-Randomized	Other			United States	Others
NCT00802243	54			9/15/2007	Bullous Pemphigoid	Drug	Unknown status	Phase 2	Interventional		Other		Treatment			France	Others
NCT00802256	80	12/15/2009	12/15/2008	10/15/2008	Pulpotomy Treatment	Procedure	Unknown status	Phase 3	Interventional	Other	Other	Randomized	Treatment			Iran, Islamic Republic of	Others
NCT00802269	25	11/15/2008	11/15/2008	3/15/2008	Proliferative Diabetic Retinopathy	Procedure	Completed	Phase 4	Interventional		Other	Non-Randomized	Treatment			Mexico	Others
NCT00802282	75	5/15/2014	2/15/2014	8/15/2009	Healthy	Drug / Behavioral / Behavioral	Completed	Phase 1	Interventional	Other / Other	Other	Randomized	Basic Science			United States	Others
NCT00802295	30	4/15/2009	4/15/2009	12/15/2008	Aneuploidy	Drug / Drug	Completed		Interventional		Other	Non-Randomized	Prevention			Spain	Others
NCT00802334	70	12/15/2011	12/15/2011	1/15/2008	HIV	Drug	Completed	Phase 2	Interventional	Other	Other	Non-Randomized	Treatment			Thailand	Others
NCT00802386	70	5/15/2011	3/15/2009	1/15/2008	BACTERIAL VAGINOSIS		Completed		Observational		Other					Canada	Others
NCT00802399	37	11/15/2008	11/15/2008	9/15/2008	Dry Eye	Procedure	Completed		Interventional		Other	Randomized	Treatment			Brazil	Others
NCT00802438	38	3/1/2013	3/1/2013	6/1/2008	Asthma	Biological	Completed		Interventional		Other		Basic Science	Undecided		United States	Others
NCT00802490	20	6/15/2012	12/15/2011	5/15/2008	Attention Deficit Hyperactivity Disorder	Device / Device	Completed		Interventional	Other / Other	Other	Randomized	Treatment			Singapore	Others
NCT00802503	305	7/15/2011	7/15/2011	5/15/2008	Critically Ill	Dietary Supplement	Completed	Phase 3	Interventional	Other	Other	Randomized	Supportive Care			Switzerland	Others
NCT00802516	60	6/15/2005	1/15/2005	6/15/2003	Hypercholesterolemia	Dietary Supplement / Dietary Supplement / Dietary Supplement	Completed		Interventional	Other	Other	Randomized	Basic Science			Netherlands	Others
NCT00802529	60	5/15/2015	5/15/2015	4/15/2009	Meniere's Disease	Drug / Drug	Completed	Phase 2/Phase 3	Interventional	Other / Other	Other	Randomized	Treatment			United Kingdom	Others
NCT00802568	48		5/15/2011	4/15/2007	Multiple Myeloma and Plasma Cell Neoplasm	Biological / Drug / Drug / Procedure / Procedure	Completed	Phase 2	Interventional		Other	Non-Randomized	Treatment			France	Others
NCT00802581	64	12/15/2010	12/15/2010	5/15/2009	Sciatic Nerve Blockade for Foot/Ankle Surgery	Procedure / Procedure	Completed		Interventional		Other	Randomized	Treatment			Canada	Others
NCT00802620	40		6/15/2005	6/15/2005	Recurrent Pterygia	Procedure	Unknown status	Phase 1	Interventional		Other	Randomized	Treatment				Others
NCT00802633	80	6/15/2012	12/15/2011	11/15/2008	Bladder Cancer / Hemostasis	Device / Device	Terminated		Interventional		Other	Randomized	Treatment			United States	Others
NCT00802646	0	6/15/2010	6/15/2010	6/15/2009	Vaginal Delivery	Drug / Drug	Withdrawn		Interventional		Other	Randomized	Prevention			United States	Others
NCT00802659	2	12/15/2008	6/15/2008	3/15/2008	Metastases	Radiation	Terminated		Interventional		Other	Non-Randomized	Treatment			United States	Others
NCT00802698	5		4/15/2008	4/15/2008	Central Retinal Artery Occlusion	Device / Device / Device	Unknown status	Phase 1/Phase 2	Interventional		Other	Non-Randomized	Treatment			Mexico	Others
NCT00802711	6	8/15/2011	8/15/2011	10/15/2009	Breast Cancer	Radiation / Radiation	Terminated		Interventional		Other	Randomized	Treatment			Ireland	Others
NCT00802763	224	8/15/2009	7/15/2009	2/15/2009	Vaginal Infection	Device	Unknown status		Observational		Other					Israel	Others
NCT00802776	24	1/15/2016	12/15/2010	10/15/2007	Keratoconus	Procedure / Procedure	Completed		Interventional		Other	Non-Randomized	Treatment	No		United States	Others
NCT00802880	80	1/15/2015	1/15/2015	3/15/2009	Sarcoma	Drug	Completed	Phase 2	Interventional		Other		Treatment			United States	Others
NCT00802906	12	12/15/2010	11/15/2010	5/15/2007	Central Serous Chorioretinopathy	Device / Drug	Completed		Interventional		Other	Non-Randomized	Treatment			Germany	Others
NCT00802919	93	12/15/2013	12/15/2013	9/15/2008	Schizophrenia / Cigarette Smoking	Drug / Drug	Completed	Phase 4	Interventional		Other	Randomized	Treatment			China / Israel / United States	Others
NCT00802932	61	10/15/2012	10/15/2012	3/15/2008	Breast Cancer	Device / Device	Completed		Observational		Other					United States	Others
NCT00802971	12	6/15/2009	4/15/2009	12/15/2008	Hypoglycemia	Dietary Supplement	Completed		Interventional		Other	Randomized	Treatment				Others
NCT00802984	29	12/15/2005	12/15/2005	1/15/2002	Aortic Aneurysm, Thoracic	Device	Completed	Phase 4	Interventional		Other	Non-Randomized	Treatment			United States	Others
NCT00803010	74	12/15/2012	12/15/2012	9/15/2008	Acute Graft Versus Host Disease	Drug / Drug / Drug	Completed	Phase 2	Interventional		Other	Randomized	Prevention			United States	Others
NCT00803036	165	9/15/2014	9/15/2013	1/15/2009	Traumatic Brain Injury		Completed		Observational	Other / Other / Other / Other	Other					United Kingdom / United States	Others
NCT00803075	142	12/15/2005	12/15/2005	2/15/2002	Aortic Aneurysm, Abdominal	Device	Completed	Phase 4	Interventional		Other	Non-Randomized	Treatment			United States	Others
NCT00803114	228	2/15/2005	11/15/2004	3/15/2002	Pain	Drug / Drug	Completed	Phase 4	Interventional	Other	Other	Randomized	Prevention			Canada	Others
NCT00803127	120	5/15/2009	4/15/2009	1/15/2009	Vaginitis	Device	Completed		Observational	Other / Other	Other					Israel	Others
NCT00803140	4	4/15/2013	4/15/2013	11/15/2008	Scars	Procedure	Terminated		Interventional		Other	Randomized	Treatment			United States	Others
NCT00803153					Bruch Rupture / Choroidal Detachment	Procedure	Completed		Observational		Other					Mexico	Others
NCT00803179	5	3/15/2012	3/15/2012	11/15/2008	Cystic Fibrosis	Drug	Terminated	Phase 1	Interventional		Other		Treatment			United States	Others
NCT00803257	124	1/15/2011	1/15/2011	3/15/2008	Carpal Tunnel Syndrome	Other	Completed		Interventional	Other	Other	Randomized	Treatment			United States	Others
NCT00803270	27	3/15/2009	3/15/2009	10/15/2008	Urinary Incontinence	Drug / Procedure	Terminated	Phase 4	Interventional	Other / Other / Other / Other / Other / Other / Other / Other / Other	Other	Randomized	Treatment			United States	Others
NCT00803296	32	6/15/2008	1/15/2008	1/15/2006	Incretin Effect / Insulin Resistance / Type 2 Diabetes	Other / Other	Completed		Observational		Other					Denmark	Others
NCT00803309	99	8/15/2013	8/15/2013	11/15/2008	Hepatitis C, Chronic	Drug / Drug / Drug / Drug	Terminated	Phase 4	Interventional	Other	Other	Randomized	Treatment			Germany	Others
NCT00803322	318	4/15/2008	9/15/2007	9/15/2006	Pulmonary Tuberculosis		Completed		Observational	Other	Other					Ethiopia	Others
NCT00803335	54	5/15/2011	5/15/2011	12/15/2008	Pelvic Organ Prolapse / Vaginal Atrophy	Drug / Drug	Completed	Phase 3	Interventional		Other	Randomized	Treatment			United States	Others
NCT00803348	99	10/15/2011	10/15/2011	5/15/2009	Knee Arthroplasty	Drug / Drug / Drug	Completed		Interventional		Other	Randomized	Treatment			Canada	Others
NCT00803400	150	9/30/2009	3/1/2009	10/1/2008	Panic Disorder	Drug / Drug	Completed	Phase 4	Interventional		Other	Randomized	Treatment	No		Argentina	Others
NCT00803413	119	3/15/2004	6/15/2003	8/15/2002	Chronic Low Back Pain	Behavioral / Behavioral / Behavioral / Behavioral	Completed		Interventional		Other	Randomized	Prevention			Brazil	Others
NCT00803426	55	4/15/2009	4/15/2009	7/15/2008	Ankle/Foot Surgery	Procedure	Completed		Interventional		Other	Randomized	Treatment			Canada	Others
NCT00803452	31	12/15/2010	12/15/2010	7/15/2008	Blepharitis	Drug / Drug	Completed	Phase 4	Interventional		Other	Randomized	Treatment			United States	Others
NCT00803478	0	12/15/2015	9/15/2008	6/15/2004	Myopia	Procedure	Withdrawn		Interventional		Other	Randomized	Treatment			United States	Others
NCT00803491	200	2/15/2013	2/15/2010	12/15/2008	Rheumatic Diseases	Other / Other	Unknown status		Interventional	Other / Other	Other	Randomized	Supportive Care			Sweden	Others
NCT00803504	103	8/15/2007		11/15/2006	Primary Open Angle Glaucoma	Procedure	Completed		Observational		Other					Austria	Others
NCT00803517	24	10/15/2008	10/15/2008	3/15/2008	Central Serous Chorioretinopathy		Completed		Observational		Other					Korea, Republic of	Others
NCT00803530	55	8/15/2010	1/15/2007	9/15/2005	Myelodysplastic Syndromes	Drug	Terminated	Phase 2	Interventional	Other	Other	Non-Randomized	Treatment			Italy	Others
NCT00803569	13	1/24/2011	1/24/2011	11/14/2008	Fallopian Tube Cancer / Ovarian Cancer / Peritoneal Cavity Cancer	Biological / Biological	Completed	Phase 1	Interventional	Other / Other	Other		Treatment	Undecided		United States	Others
NCT00803621	46	12/15/2013	12/15/2012	6/15/2009	Cerebral Toxoplasmosis / AIDS	Other	Completed		Observational		Other					France	Others
NCT00803725	34	5/15/2009	5/15/2009	8/15/2008	Knee Arthroscopy	Drug / Drug	Completed		Interventional		Other	Randomized	Treatment			Canada	Others
NCT00803751	60	12/15/2009	12/15/2009	5/15/2008	Laryngoscopy	Device / Device	Completed		Interventional		Other	Randomized	Supportive Care			United States	Others
NCT00803803	37	12/15/1979	8/15/1979	8/15/1978	Open-angle Glaucoma	Drug / Drug	Completed	Phase 4	Interventional		Other	Non-Randomized	Treatment	No		United States	Others
NCT00803816	12	12/15/2010	9/15/2010	11/15/2007	Uveitis	Drug	Completed	Phase 2	Interventional		Other		Treatment			Germany	Others
NCT00803829	24	1/15/2011	1/15/2011	1/15/2009	Ulcerative Colitis	Other	Completed		Interventional	Other	Other	Randomized	Treatment			United Kingdom	Others
NCT00803842	0		12/15/2009	10/15/2008	Non Small Cell Lung Cancer	Drug	Withdrawn		Interventional		Other	Non-Randomized	Supportive Care				Others
NCT00803881	180	12/15/2018	7/15/2018	12/15/2008	Cystic Fibrosis With Other Manifestations / Sinusitis	Other	Unknown status		Observational		Other					Germany	Others
NCT00803907	20	2/15/2013	9/15/2012	12/15/2008	Carcinoma, Basal Cell	Drug	Unknown status	Phase 4	Interventional		Other		Treatment			Brazil	Others
NCT00803959	630	6/15/2010	12/15/2009	11/15/2008	Urinary Incontinence	Other / Other	Completed	Phase 4	Interventional	Other / Other / Other / Other / Other / Other / Other / Other / Other	Other	Randomized	Treatment			United States	Others
NCT00803985	416	3/15/2018	3/15/2017	4/15/2008	Chronic Pain / Sexual Dysfunction	Procedure / Procedure	Completed		Interventional	Other	Other	Randomized	Treatment	Undecided		Sweden	Others
NCT00804011	41	4/15/2008	12/15/2007	7/15/2004	Snake Bite / Weaning / Mechanical Ventilation	Other / Other	Completed		Interventional		Other	Randomized	Supportive Care			India	Others
NCT00804037	20		12/15/2008	1/15/2007	Snoring / Apnea	Procedure	Unknown status		Interventional	Other	Other	Randomized	Treatment			Brazil	Others
NCT00804050	184	3/15/2010	3/15/2009	3/15/2007	Myelodysplastic Syndromes	Drug / Drug	Terminated	Phase 3	Interventional	Other	Other	Randomized	Treatment			Italy	Others
NCT00804063	20	7/15/2013	12/15/2012	12/15/2008	Glaucoma	Procedure	Completed		Observational	Other	Other					Switzerland	Others
NCT00804089	90		3/15/2009	12/15/2008	Low Back Pain	Procedure / Procedure / Procedure	Unknown status		Interventional	Other / Other	Other	Randomized	Treatment			Ecuador	Others
NCT00804180	0	8/15/2009	8/15/2009	10/15/2008	Anxiety	Behavioral	Withdrawn		Interventional	Other	Other		Treatment			United States	Others
NCT00804206	15		7/15/2008	7/15/2008	Macular Edema	Drug / Drug	Unknown status	Phase 4	Interventional		Other	Randomized	Treatment			Mexico	Others
NCT00804219	67	11/15/2010	11/15/2010	12/15/2008	Tick-borne Encephalitis	Biological	Completed	Phase 4	Interventional		Other	Non-Randomized	Basic Science			Austria	Others
NCT00804232	210	12/15/2015	9/15/2010	1/15/2008	Diabetes, Type I	Behavioral	Unknown status		Interventional	Other / Other	Other	Randomized	Treatment			Sweden	Others
NCT00804297	40	1/15/2007		6/15/2005	Hypoglycemia / Diabetes Mellitus	Drug	Completed	Phase 3	Interventional		Other	Randomized	Treatment			United States	Others
NCT00804323	24	12/15/2009	12/15/2008	12/15/2007	Open-Angle Glaucoma	Procedure	Unknown status	Phase 4	Interventional		Other		Treatment			Mexico	Others
NCT00804362	131	12/15/2012	12/15/2012	12/15/2008	Sickle Cell Disease / Pain		Completed		Observational		Other					United States	Others
NCT00804492	900	12/15/2009	10/15/2009	6/15/2008	Falls	Behavioral	Completed		Interventional		Other	Randomized	Prevention			Taiwan	Others
NCT00804518	45	8/15/2009	3/15/2009	11/15/2008	Diastolic Dysfunction	Other	Completed		Interventional		Other		Prevention			Norway	Others
NCT00804531	137	11/15/2015	5/15/2015	4/15/2009	Back Pain Lower Back Chronic	Drug / Drug	Completed	Phase 4	Interventional		Other	Randomized	Treatment			France	Others
NCT00804544	4	1/15/2010	1/15/2010	9/15/2008	Breast Cancer	Device	Terminated		Interventional	Other	Other		Treatment			Canada	Others
NCT00804609	30	12/15/2010	12/15/2010	9/15/2008	Epidural Analgesia, Obstetric	Drug / Drug	Completed		Interventional		Other	Randomized	Treatment	No		United States	Others
NCT00804661	76	6/15/2009	6/15/2009	7/15/2007	Cystic Fibrosis	Device	Completed		Observational		Other					France	Others
NCT00804674	47	5/15/2007	5/15/2007	8/15/2005	Breast Reconstruction	Drug / Drug	Completed	Phase 2	Interventional		Other	Randomized	Supportive Care				Others
NCT00804700	46	6/15/2009	6/15/2009	12/15/2008	Sedentary Lifestyle	Behavioral	Completed		Interventional		Other	Randomized	Prevention			United States	Others
NCT00804713	2017	8/15/2022	6/15/2009	3/15/2009	Latent Tuberculosis Infection	Drug / Drug / Other / Other	Completed		Interventional	Other	Other		Screening			United States	Others
NCT00804752					Chronic Hepatitis C	Drug / Drug	Unknown status		Interventional		Other					Israel	Others
NCT00804765	275	11/15/2013	4/15/2013	9/15/2008	Overweight / Obesity / Pregnancy / Childhood Obesity	Other / Other	Completed		Interventional		Other	Randomized	Prevention			France	Others
NCT00804778	18	7/15/2006	7/15/2006	3/15/2006	Coronary Artery Disease		Completed		Observational		Other					China	Others
NCT00804804	28	2/15/2011	2/15/2011	12/15/2008	BIOLOGICAL CLOCKS	Other / Other / Other / Other	Completed		Interventional		Other	Randomized	Basic Science			France	Others
NCT00804817	84	8/15/2010	8/15/2010	12/15/2007	Oral Mucositis / Malnutrition	Behavioral / Behavioral	Completed		Interventional	Other	Other	Non-Randomized	Supportive Care			Germany	Others
NCT00804830	15	12/15/2014	12/15/2012	4/15/2008	Thyroid Neoplasms / Carcinoma / Thyroid Cancer / Metastatic Cancer	Drug	Terminated	Phase 2	Interventional		Other		Treatment			Sweden	Others
NCT00804869			12/15/2008	10/15/2008	Axial Length (AL) / Anterior Chamber Deep (ACD) / Lens Thickness (LT)	Device / Device	Completed		Observational		Other					Mexico	Others
NCT00804895	43	10/15/2009	10/15/2009	12/15/2008	Cluster Headache	Drug / Drug / Drug	Completed	Phase 2/Phase 3	Interventional		Other	Randomized	Treatment			France	Others
NCT00804921					Macular Edema / Diabetic Retinopathy / Macular Degeneration	Drug / Procedure / Drug / Drug	Completed	Phase 2	Interventional		Other					Brazil	Others
NCT00804934	100	1/15/2009	2/15/2008	2/15/2008	Wet AMD	Drug	Completed		Observational		Other					United States	Others
NCT00804947	50	3/15/2010	3/15/2010	9/15/2005	Multiple Myeloma	Drug	Unknown status	Phase 2	Interventional		Other		Treatment			Spain	Others
NCT00804960	0	4/15/2010	12/15/2009	9/15/2008	Infertility	Drug / Drug	Withdrawn	Phase 4	Interventional		Other	Randomized	Treatment			United States	Others
NCT00805012	96	7/15/2011	7/15/2011	12/15/2008	Head and Neck Squamous Cell Carcinoma	Drug / Drug	Terminated	Phase 2	Interventional	Other	Other	Randomized	Treatment			Korea, Republic of	Others
NCT00805038	167	2/15/2011	2/15/2011	1/15/2009	End Stage Renal Disease	Behavioral / Behavioral	Completed	Phase 1/Phase 2	Interventional		Other	Randomized	Health Services Research			United States	Others
NCT00805051	60	8/15/2010	5/15/2010	10/15/2008	Bleeding / Von Willebrand Disease / Aortic Stenosis		Completed		Observational		Other					Switzerland	Others
NCT00805064	40	11/15/2008	12/15/2007	1/15/2006	Retinal Vein Occlusion	Drug	Completed	Phase 3	Interventional		Other	Non-Randomized	Treatment				Others
NCT00805077	347	7/15/2012	11/15/2011	12/15/2008	Lung Neoplasms	Procedure / Other	Completed		Interventional		Other	Randomized	Prevention			France	Others
NCT00805103	9	3/15/2016	3/15/2016	12/15/2008	Brain Metastases	Radiation	Terminated	Phase 1	Interventional	Other	Other		Treatment			Canada	Others
NCT00805116	7	10/15/2009	10/15/2009	12/15/2008	Rheumatoid Arthritis	Dietary Supplement / Dietary Supplement	Terminated		Interventional		Other	Randomized	Treatment				Others
NCT00805181	30	4/15/2010	4/15/2010	12/15/2008	Pyelonephritis		Completed		Observational		Other					Switzerland	Others
NCT00805207	61	3/15/2013	3/15/2013	9/15/2007	Polycystic Ovary Syndrome (PCOS) / Obstructive Sleep Apnea / Obesity	Drug / Drug / Drug / Device / Drug / Other	Completed		Interventional		Other	Non-Randomized	Other			United States	Others
NCT00805220	30	8/15/2009	6/15/2009	12/15/2008	Frail Elderly	Other	Completed	Phase 2	Interventional		Other	Randomized	Treatment			Canada	Others
NCT00805272	536	2/15/2012	9/15/2011	2/15/2009	HIV / Tuberculosis / Latent Tuberculosis Infection	Other	Completed		Interventional		Other		Diagnostic			France	Others
NCT00805285	1	3/15/2010	10/15/2009	10/15/2008	Inflammatory Bowel Disease / Ulcerative Colitis	Drug	Terminated	Phase 2	Interventional		Other		Treatment			United States	Others
NCT00805298	154	11/15/2010	11/15/2010	8/15/2008	Postoperative Pain / Inflammation	Drug / Drug / Drug / Drug	Completed		Interventional	Other	Other	Randomized	Supportive Care			Denmark	Others
NCT00805311	400	5/15/2014	5/15/2014	4/15/2009	Carotid Artery Stenosis / Atherosclerosis / Stroke	Procedure / Drug	Terminated	Phase 4	Interventional		Other	Randomized	Prevention			Russian Federation	Others
NCT00805337					Cancer	Device	No longer available		Expanded Access		Other						Others
NCT00805402	75	7/15/2010	7/15/2010	7/15/2008	Allergy	Other	Completed		Interventional		Other	Non-Randomized	Diagnostic			France	Others
NCT00805428	32			9/15/2008	Ulcerative Colitis		Unknown status		Observational		Other					Croatia	Others
NCT00805519	230	4/15/2010	4/15/2010	2/15/2009	Osteoarthritis of the Knee	Drug / Drug / Drug / Drug	Completed	Phase 4	Interventional		Other	Randomized	Treatment			Iran, Islamic Republic of	Others
NCT00805545	400	11/15/2009	11/15/2009	11/15/2008	Infection	Drug / Drug	Completed		Interventional		Other	Randomized	Prevention			United States	Others
NCT00805558	76	4/15/2010	12/15/2009	2/15/2009	Chronic Periodontitis	Drug / Drug	Completed	Phase 4	Interventional	Other	Other	Randomized	Treatment			Colombia	Others
NCT00805597	40	2/15/2012	2/15/2012	6/15/2008	Breast Cancer	Radiation / Radiation	Terminated	Phase 3	Interventional		Other	Randomized	Treatment			China	Others
NCT00805610	0	6/15/2018	6/15/2016	6/15/2014	Liver Failure	Biological	Withdrawn	Phase 1/Phase 2	Interventional		Other		Treatment			United States	Others
NCT00805623	100	10/15/2009	8/15/2009	3/15/2009	Pain	Dietary Supplement	Unknown status	Phase 4	Interventional		Other	Randomized	Treatment			Israel	Others
NCT00805649	150	7/15/2008	6/15/2008	1/15/2006	Age-Related Macular Degeneration	Procedure / Procedure / Drug / Drug / Procedure / Drug	Completed	Phase 4	Interventional		Other	Non-Randomized	Treatment			Germany	Others
NCT00805688	100	2/27/2018	2/27/2018	11/12/2008	Pancreatic Cancer	Behavioral / Procedure / Device	Completed		Observational		Other					United States	Others
NCT00805792	33	9/15/2010	9/15/2010	11/15/2008	Ischemic Stroke	Drug	Completed	Phase 2	Interventional		Other		Treatment			United States	Others
NCT00805844	70	9/15/2009	7/15/2009	9/15/2008	Spine Surgery		Terminated		Observational		Other					United States	Others
NCT00805883	10	6/15/2010	6/15/2010	2/15/2009	Prostate Neoplasm	Procedure	Completed	Phase 1	Interventional		Other		Treatment			Canada	Others
NCT00805896	260	12/15/2010	12/15/2010	12/15/2008	Hepatocellular Carcinoma / Unresectable	Drug / Drug	Unknown status	Phase 2	Interventional		Other	Randomized	Treatment			China	Others
NCT00805974	23	12/15/2007	12/15/2007	10/15/2005	Type 1 Diabetes	Biological	Terminated		Interventional	Other / Other / Other / Other / Other / Other / Other / Other	Other		Screening			France	Others
NCT00806000	150	12/15/2010	12/15/2010	12/15/2008	Asthma		Completed		Observational		Other					United States	Others
NCT00806013	36	12/15/2008		8/15/2008	Healthy		Completed		Observational		Other					China	Others
NCT00806052							Withheld										Others
NCT00806091	72	12/15/2008	9/15/2008	7/15/2004	COPD		Completed		Observational		Other					United States	Others
NCT00806117	1080	12/31/2020	12/31/2018	2/25/2008	Cervical Cancer	Radiation / Other / Other	Unknown status	Phase 3	Interventional	Other / Other / Other / Other	Other	Randomized	Treatment			China	Others
NCT00806130	40	11/15/2008	11/15/2008	9/15/2008	Chronic Kidney Failure / Renal Dialysis		Completed		Observational	Other	Other					Norway	Others
NCT00806143	16	1/15/2009	1/15/2009	9/15/2008	Major Depression	Device / Device	Completed	Phase 4	Interventional		Other	Randomized	Treatment			Italy	Others
NCT00806169	40	11/15/2008	10/15/2008	4/15/2006	Macular Edema / Diabetic Retinopathy	Drug	Completed	Phase 3	Interventional		Other	Non-Randomized	Treatment			Germany	Others
NCT00806182	400	12/15/2016	12/15/2016	1/15/2008	Opsoclonus-myoclonus Syndrome		Completed		Observational		Other			No		United States	Others
NCT00806273	0	11/15/2009	11/15/2009	1/15/2009	Extirpation of the Tooth Pulp	Device / Device	Withdrawn		Interventional		Other	Randomized	Treatment				Others
NCT00806312	207	8/16/2018	8/16/2018	7/15/2008	Pulmonary Arterial Hypertension		Completed		Observational		Other					United States	Others
NCT00806325	120	5/15/2010	2/15/2010	11/15/2007	Sepsis / Acute Myeloid Leukemia		Completed		Observational		Other			No		United States	Others
NCT00806377	100	10/15/2011	10/15/2011	12/15/2008	Implantable Cardioverter-Defibrillators		Completed		Observational		Other					United States	Others
NCT00806390	15	6/15/2012	6/15/2012	7/15/2008	Cardiomyopathy	Drug	Terminated	Phase 4	Interventional		Other	Randomized	Prevention			United States	Others
NCT00806403	205	6/15/2004	6/15/2003	11/15/2001	Acute Myocardial Infarction	Drug / Procedure	Completed	Phase 4	Interventional	Other / Other / Other / Other	Other	Randomized	Treatment			Sweden	Others
NCT00806429	20	12/15/2011	12/15/2011	8/15/2008	Appendicitis	Procedure	Completed		Interventional		Other	Non-Randomized	Treatment			United States	Others
NCT00806455	14	8/15/2013	8/15/2013	7/15/2008	Cystic Fibrosis / Bronchospasm		Completed		Observational		Other					United States	Others
NCT00806468	1	2/15/2011	12/15/2010	2/15/2009	Parkinson Disease	Drug	Terminated	Phase 4	Interventional		Other	Randomized	Treatment			Germany	Others
NCT00806507	45	8/15/2011	8/15/2011	11/15/2008	Breast Cancer	Procedure / Procedure	Completed		Observational	Other	Other					United States	Others
NCT00806611	438	4/15/2013	4/15/2013	9/15/2008	Pancreatic Cancer	Procedure	Completed	Phase 3	Interventional		Other	Randomized	Supportive Care			United States	Others
NCT00806637	30	9/15/2009	5/15/2009	10/15/2008	Snoring / Obstructive Sleep Apnea	Procedure / Procedure	Unknown status		Interventional		Other	Randomized	Treatment			Thailand	Others
NCT00806663	22	9/15/2011	7/15/2010	8/15/2008	Metastatic Colorectal Cancer / Liver Metastases	Drug	Completed	Phase 2	Interventional		Other		Treatment			Germany	Others
NCT00806689	100	7/15/2011	12/15/2008	7/15/2007	Atrial Fibrillation	Procedure / Device	Unknown status		Observational		Other					Germany	Others
NCT00806715	38	10/15/2010	10/15/2010	2/15/2007	Iron Overload		Completed		Observational	Other / Other	Other					United States	Others
NCT00806741	18	9/15/2012	3/15/2010	9/15/2009	Healthy	Drug / Drug / Drug / Device / Device / Other	Completed		Interventional		Other	Randomized	Basic Science			Austria	Others
NCT00806767	82		5/15/2011	3/15/2007	Chronic Myeloproliferative Disorders / Leukemia / Lymphoma / Multiple Myeloma and Plasma Cell Neoplasm / Myelodysplastic Syndromes / Myelodysplastic/Myeloproliferative Neoplasms	Biological / Drug / Drug / Procedure	Completed	Phase 2	Interventional		Other	Non-Randomized	Treatment			France	Others
NCT00806780	200	12/15/2007	12/15/2007	6/15/2003	Common Bile Duct Stones	Procedure	Completed		Interventional		Other	Randomized	Diagnostic			United Kingdom	Others
NCT00806832	100	3/15/2010	4/15/2009	12/15/2008	Blood Pressure / Heart Rate		Completed		Observational		Other					Israel	Others
NCT00806845	50	2/15/2010	12/15/2009	7/15/2008	HIV Infections		Completed		Observational	Other	Other					Germany	Others
NCT00806871	112	4/15/2012	4/15/2012	11/15/2008	Carpal Tunnel Syndrome	Drug / Drug / Drug	Completed	Phase 2/Phase 3	Interventional		Other	Randomized	Treatment			Sweden	Others
NCT00806884	50	8/15/2009	8/15/2009	6/15/2008	Cystic Fibrosis	Other / Other	Completed		Interventional		Other	Randomized	Health Services Research			United Kingdom	Others
NCT00806975	200	6/15/2009	6/15/2009	1/15/2009	Diabetes Complications / Diabetes Mellitus, Type 2	Device	Unknown status		Interventional		Other	Randomized	Treatment			Japan	Others
NCT00807066	1	10/15/2010	11/15/2009	11/15/2008	Non Small Cell Lung Cancer	Drug / Drug	Completed	Phase 3	Interventional		Other	Randomized	Treatment			Italy	Others
NCT00807079	12		5/15/2011	9/15/2008	Cervical Cancer	Drug / Drug	Completed	Phase 1/Phase 2	Interventional		Other		Treatment			France	Others
NCT00807131	301	8/15/2008	8/15/2008	9/15/2006	Hypertension	Behavioral / Behavioral / Behavioral / Behavioral	Completed		Interventional		Other	Randomized	Health Services Research			Brazil	Others
NCT00807144	102	3/15/2012	3/15/2012	12/15/2008	End-stage Renal Failure / Graft Rejection	Drug / Drug	Completed	Phase 4	Interventional		Other	Randomized	Prevention	No		United Kingdom	Others
NCT00807261	30	9/15/2010	9/15/2010	9/15/2008	Sarcoma	Drug	Unknown status	Phase 2	Interventional	Other / Other / Other	Other	Non-Randomized	Supportive Care				Others
NCT00807274	1200	12/15/2010		9/15/2008	Cardiovascular Abnormalities / Kidney Failure		Withdrawn		Observational		Other					United Kingdom	Others
NCT00807287	42	4/15/2006	2/15/2006	2/15/2005	Critically Ill	Procedure / Procedure	Completed		Interventional		Other	Randomized	Supportive Care			Austria	Others
NCT00807300	77	12/15/2015	12/15/2015	10/15/2006	Hepatocellular Carcinoma	Radiation / Procedure	Completed	Phase 2	Interventional		Other	Randomized	Treatment			Germany	Others
NCT00807313	53	11/30/2020	7/15/2011	12/15/2008	Colon Cancer / Rectal Cancer / Colorectal Cancer		Completed		Observational		Other					Belgium	Others
NCT00807339	17	8/20/2014	1/1/2014	3/15/2006	Renal Cancer	Radiation / Device	Completed		Interventional		Other		Treatment	No		United States	Others
NCT00807352	1464	3/15/2011	3/15/2011	4/15/2009	Triage / Pediatrics		Completed		Observational	Other / Other	Other					Canada	Others
NCT00807365	5	4/29/2010	4/29/2010	12/17/2007	Elderly	Drug	Terminated	Phase 2	Interventional	Other	Other		Treatment			United States	Others
NCT00807378	200	3/15/2010	12/15/2009	7/15/2008	CNS Viral Infection	Other	Completed		Observational	Other	Other						Others
NCT00807391	48	11/15/2010	11/15/2010	7/15/2009	Lung Cancer	Procedure	Completed		Interventional		Other		Diagnostic			Germany	Others
NCT00807508	29	12/15/2008	12/15/2007	1/15/2007	Sarcopenia / Atrophy / Aging	Dietary Supplement / Dietary Supplement	Completed	Phase 1/Phase 2	Interventional		Other	Randomized	Treatment			Netherlands	Others
NCT00807521	0	6/15/2011	12/15/2010	12/15/2008	Coronary Artery Stenosis / Coronary Artery Bypass Graft Surgery	Drug / Drug	Withdrawn		Interventional		Other	Randomized	Basic Science			Netherlands	Others
NCT00807573	44	4/15/2014	4/15/2014	12/15/2008	Lung Cancer	Drug / Drug / Drug	Completed	Phase 2	Interventional		Other		Treatment			United States	Others
NCT00807599	67	7/15/2018	7/15/2018	12/10/2008	Multiple Myeloma	Procedure / Drug	Completed	Phase 2	Interventional	Other / Other	Other	Randomized	Treatment			United States	Others
NCT00807625	66	7/15/2010	7/15/2010	11/15/2008	HIV / Contraception / HIV Infections	Drug / Device	Completed	Phase 2	Interventional		Other	Randomized	Prevention			Zambia	Others
NCT00807651	40	12/15/2016	6/15/2016	2/15/2008	Type 1 Diabetes Mellitus	Procedure / Drug	Completed	Phase 2	Interventional		Other	Non-Randomized	Treatment			China	Others
NCT00807690		1/15/2008		11/15/2005	Vitiligo	Drug	Completed	Phase 3	Interventional		Other	Randomized	Treatment				Others
NCT00807703	5	12/15/2009	12/15/2009	9/15/2008	Parkinson Disease	Procedure	Completed		Interventional		Other		Treatment			Netherlands	Others
NCT00807716	57	12/15/2011	12/15/2010	10/15/2008	Knee Osteoarthritis	Other / Other	Completed		Interventional		Other	Randomized	Treatment			Norway	Others
NCT00807729	122	11/15/2007	7/15/2003	1/15/1997	Choleclithiasis / Common Bile Duct Stones	Procedure / Procedure	Completed		Interventional		Other	Randomized	Treatment			United States	Others
NCT00807781	15	12/15/2014	3/15/2014	10/15/2009	Metastatic Breast Cancer	Biological	Completed	Phase 1	Interventional		Other		Treatment			United States	Others
NCT00807833	20	12/15/2011	7/15/2011	2/15/2009	Traumatic Brain Injury / Subarachnoid Hemorrhage		Completed		Observational		Other					Italy	Others
NCT00807911	320	12/15/2020	7/15/2014	11/15/2008	Rectal Cancer	Drug / Drug	Unknown status	Phase 2	Interventional		Other	Randomized	Treatment			Korea, Republic of	Others
NCT00807950	100	12/15/2014	12/15/2014	3/15/2008	Breast Cancer	Drug	Unknown status	Phase 2	Interventional		Other		Treatment			Singapore	Others
NCT00807976	500	5/15/2010	5/15/2010	1/15/2009	Orthostatic Hypotension / Diabetes Mellitus Type 2		Completed		Observational		Other					Netherlands	Others
NCT00807989	207	5/15/2012	5/15/2012	3/15/2008	Epilepsy	Drug / Drug	Completed	Phase 4	Interventional		Other	Randomized	Treatment			Korea, Republic of	Others
NCT00808002	30	11/15/2011	11/15/2011	2/15/2009	HIV Infections	Drug / Drug / Drug	Completed	Phase 3	Interventional		Other	Randomized	Treatment			Spain	Others
NCT00808054	60	12/15/2009	12/15/2009	11/15/2008	Pain	Drug	Completed	Phase 4	Interventional		Other	Randomized	Supportive Care			Brazil	Others
NCT00808080	6	6/15/2013	6/15/2013	1/15/2010	AML	Biological	Terminated	Phase 1/Phase 2	Interventional		Other		Treatment			United States	Others
NCT00808145	0	10/15/2014	10/15/2014	2/15/2009	Hepatocellular Carcinoma	Drug	Withdrawn	Phase 2	Interventional		Other	Non-Randomized	Treatment			United States	Others
NCT00808171	52	8/15/2011	8/15/2011	2/15/2009	Leukemia / Non Hodgkin Lymphoma	Drug / Drug / Drug	Completed	Phase 4	Interventional		Other	Randomized	Supportive Care			Brazil	Others
NCT00808184	25	2/15/2012	2/15/2012	4/15/2010	Solid Tumor	Drug	Completed	Phase 4	Interventional		Other	Non-Randomized	Treatment			Singapore	Others
NCT00808197	41				Regional Blood Flow	Procedure	Completed		Interventional		Other		Basic Science			Austria	Others
NCT00808275	79	10/15/2007	9/15/2006	9/15/2004	Overweight	Dietary Supplement	Completed		Interventional		Other	Randomized	Treatment				Others
NCT00808327	140	8/15/2009	8/15/2009	1/15/2009	Pain	Drug / Drug	Completed		Interventional		Other	Randomized	Treatment			Canada	Others
NCT00808353	15792			7/15/1985	Cardiovascular Disease		Completed		Observational	Other / Other / Other / Other	Other						Others
NCT00808379	90	7/15/2009	2/15/2009	5/15/2006	Rectal Cancer	Drug / Radiation	Unknown status	Phase 2	Interventional		Other	Randomized	Treatment			India	Others
NCT00808431	100	6/15/2010	6/15/2010	7/15/2008	Diabetes / Obesity	Behavioral	Completed	Phase 2/Phase 3	Interventional		Other	Randomized	Prevention			United States	Others
NCT00808457	397	2/15/2011	2/15/2011	9/15/2007	Pneumonia		Completed		Observational		Other					Germany	Others
NCT00808483	68	4/15/2011	4/15/2011	10/15/2008	Arthroplasty, Replacement, Hip / Exercise Therapy	Other	Completed		Interventional		Other	Randomized	Treatment			Norway	Others
NCT00808496	186	4/15/2013	10/15/2012	6/15/2009	Inflammatory Arthritis	Other / Other / Other	Unknown status	Phase 4	Interventional		Other	Randomized	Diagnostic			Canada	Others
NCT00808522	84	12/15/2009	12/15/2009	12/15/2008	Breast Cancer	Drug	Unknown status	Phase 3	Interventional		Other	Randomized	Prevention			United States	Others
NCT00808548	8	12/15/2009	2/15/2009	12/15/2008	Prader-Willi Syndrome	Other / Other / Other	Unknown status		Observational		Other					Taiwan	Others
NCT00808561	6	1/15/2013	1/15/2011	12/15/2008	Renal Failure	Other / Other	Terminated		Interventional		Other	Randomized	Treatment			United States	Others
NCT00808574	168	10/15/2008	10/15/2008	7/15/2008	Obstructive Sleep Apnea	Behavioral	Completed	Early Phase 1	Interventional		Other	Randomized	Screening			United States	Others
NCT00808600	132	1/15/2014	7/15/2013	10/15/2009	Lung Transplantation / Heart-Lung Transplantation / """"""""Rehabilitation"""""""" / Psychotherapy / Exercise Training	Behavioral / Behavioral / Behavioral / Behavioral	Unknown status		Interventional		Other	Randomized	Treatment			Germany	Others
NCT00808626	0	3/15/2017	3/15/2017	12/15/2008	Venous Thrombosis	Drug	Withdrawn	Phase 1/Phase 2	Interventional		Other		Diagnostic			United States	Others
NCT00808652	13	11/15/2014	11/15/2014	3/15/2009	Obesity, Morbid / Ischemic Heart Disease	Other	Terminated		Observational		Other			No		Israel	Others
NCT00808665	68	12/15/2012	12/15/2012	6/15/2009	Spinal Fusion Acquired / Spinal Stenosis / Lesions of Lumbosacral Intervertebral Disc / Spinal Diseases	Drug / Drug	Completed	Phase 4	Interventional		Other	Randomized	Treatment	Undecided		United States	Others
NCT00808691	124	7/15/2011	7/15/2010	9/15/2007	Sepsis / ARDS / Liver Failure / Renal Failure / Brain Death	Other	Completed		Observational		Other					Taiwan	Others
NCT00808704	167	7/15/2008	7/15/2008	8/15/2003	Hypoxic-Ischemic Encephalopathy	Drug	Completed	Phase 1/Phase 2	Interventional	Other / Other / Other	Other	Randomized	Prevention			China	Others
NCT00808717	170		12/15/2008	7/15/2007	Myocardial Infarction / Angioplasty / Percutaneous Coronary	Drug	Completed	Phase 4	Interventional		Other	Randomized	Treatment			Korea, Republic of	Others
NCT00808730	32	11/15/2009	11/15/2009	2/15/2009	Asthma	Procedure	Completed		Interventional		Other		Health Services Research			France	Others
NCT00808743	37	1/15/2013	7/15/2011	5/15/2009	Familial Adenomatous Polyposis / Duodenal Neoplasms / Duodenal Polyps	Drug / Drug / Drug	Completed	Phase 2/Phase 3	Interventional	Other	Other	Randomized	Prevention			Netherlands	Others
NCT00808756	388	3/15/2012	9/15/2010	9/15/2008	Infant / Growth / Nutrition / Healthy	Dietary Supplement / Other	Completed		Interventional	Other / Other / Other	Other	Randomized				Spain	Others
NCT00808782	30	10/15/2012	10/15/2012	12/15/2008	Autistic Disorder / Asperger's Disorder	Device / Device	Completed		Interventional		Other	Randomized	Treatment			Australia	Others
NCT00808795	90	10/15/2006	10/15/2006	4/15/2006	Radiocontrast-Induced Nephropathy / Chronic Kidney Disease / Diabetes Mellitus	Drug / Drug	Completed	Phase 3	Interventional		Other	Randomized	Prevention			Iran, Islamic Republic of	Others
NCT00808821					Carriage / Group A Streptococcus / Streptococcus Pneumonia		Completed		Observational		Other						Others
NCT00808860	25	12/15/2008	10/15/2008	2/15/2008	Type 2 Diabetes	Dietary Supplement / Dietary Supplement	Completed	Phase 1/Phase 2	Interventional	Other / Other	Other	Randomized	Treatment			Vietnam	Others
NCT00808873	450	3/15/2011	2/15/2011	11/15/2008	Suicide, Attempted	Other	Unknown status		Interventional	Other / Other / Other / Other / Other	Other	Randomized				China	Others
NCT00808886		5/15/2009	4/15/2009	12/15/2008	Cataract		Unknown status		Observational		Other						Others
NCT00808899	4	7/15/2009	7/15/2009	12/15/2008	Neuroblastoma	Drug / Drug / Procedure / Drug / Drug / Drug / Drug / Drug / Procedure / Radiation / Drug	Terminated	Phase 2	Interventional		Other		Treatment			United States	Others
NCT00808912	24	2/15/2010	2/15/2010	12/15/2008	Pulmonary Hypertension / Pulmonary Artery Pressure / Exercise Performance / Air Pollution	Drug / Other	Completed		Interventional		Other	Randomized	Basic Science			United States	Others
NCT00808925	10	7/15/2013	4/15/2013	1/15/2009	""""""""Exposure to Heat""""""""	Other	Terminated		Interventional	Other	Other		Basic Science			Israel	Others
NCT00808938	15	1/15/2011	1/15/2011	1/15/2009	Treatment Resistant Depression	Device	Completed	Phase 2	Interventional		Other		Treatment			Australia	Others
NCT00808951	440	2/15/2011	10/15/2010	12/15/2008	Malaria	Drug / Drug	Completed	Phase 4	Interventional	Other	Other	Randomized	Treatment			Burkina Faso	Others
NCT00808990	38	9/15/2015	8/15/2015	2/15/2013	Liver Disease	Dietary Supplement	Terminated	Phase 1	Interventional		Other	Non-Randomized	Treatment			Israel	Others
NCT00809016	40		5/15/2011	5/15/2007	Head and Neck Cancer	Radiation / Radiation / Radiation	Completed		Interventional		Other	Non-Randomized	Diagnostic			France	Others
NCT00809029	12	12/15/2012	12/15/2012	4/15/2011	Adipose Tissue	Other	Unknown status		Interventional		Other	Randomized	Basic Science			United Kingdom	Others
NCT00809042	120	12/15/2007	11/15/2007	6/15/2007	β-Thalassemia Intermedia	Drug / Drug / Drug / Drug	Completed	Phase 2	Interventional		Other	Randomized	Treatment			Iran, Islamic Republic of	Others
NCT00809068	20	10/15/2009	8/15/2009	8/15/2005	HDL Cholesterol	Drug / Drug	Completed	Phase 4	Interventional		Other	Randomized	Prevention			Australia	Others
NCT00809081	38	1/15/2010	6/15/2009	7/15/2007	Pancreas Cancer / Bile Duct Cancer / Ampulla of Vater Cancer	Procedure	Unknown status	Phase 3	Interventional		Other	Randomized	Treatment			Korea, Republic of	Others
NCT00809094	70	2/15/2011	2/15/2011	11/15/2008	Cystic Fibrosis	Drug / Drug	Completed	Phase 2	Interventional	Other	Other	Randomized	Treatment			United States	Others
NCT00809107	150	1/15/2009	7/15/2008	10/15/2006	Infertility	Drug	Completed		Interventional		Other	Randomized	Treatment			Belgium	Others
NCT00809120	20	8/15/2009	8/15/2009	12/15/2008	COPD	Device	Completed		Interventional		Other		Screening			Canada	Others
NCT00809172	100	4/15/2012	10/15/2011	12/15/2008	Atopic Dermatitis	Drug / Drug	Completed	Phase 3	Interventional		Other	Randomized	Treatment			France	Others
NCT00809211	40	2/15/2016	5/15/2011	10/15/2008	Leukemia	Drug / Genetic / Genetic / Genetic / Other	Completed	Phase 2	Interventional		Other	Non-Randomized	Treatment			Germany / Ireland / Israel / United States	Others
NCT00809263	0	12/15/2012	1/15/2012	10/15/2009	Healthy	Drug	Withdrawn		Interventional	Other / Other	Other	Randomized				United States	Others
NCT00809380	12	10/15/2011	10/15/2011	6/15/2009	Conscious Sedation / Anxiety	Behavioral / Behavioral	Terminated		Interventional	Other	Other	Randomized	Supportive Care			Canada	Others
NCT00809393	600	1/15/2011	1/15/2011	2/15/2009	Cardiopulmonary Bypass / Hemorrhage	Drug / Drug	Completed	Phase 4	Interventional		Other	Randomized	Treatment			France	Others
NCT00809406							Withheld										Others
NCT00809432	15	8/15/2008	8/15/2008	8/15/2008	Blood Pressure / Heart Rate Variability	Device / Other	Completed		Interventional	Other	Other	Randomized	Basic Science			China	Others
NCT00809458	15	2/15/2013	5/15/2010	9/15/2008	Prostate Cancer	Drug	Terminated	Phase 3	Interventional		Other	Randomized	Treatment			United States	Others
NCT00809484	220	2/15/2007	2/15/2007	5/15/2004	Breast Cancer / Bone Density		Completed		Observational		Other					Greece	Others
NCT00809549	20	4/15/2013	4/15/2013	7/15/2006	Ischemic Stroke	Drug	Unknown status	Phase 1	Interventional		Other	Randomized	Treatment			Canada	Others
NCT00809575	927	2/15/2021	10/8/2018	10/2/2008	Adult / Myelodysplastic Syndromes	Other / Other / Other / Other	Unknown status		Observational		Other					Austria / Belgium / Brazil / China / Croatia / Czechia / France / Germany / Italy / Taiwan / United Kingdom / United States	Others
NCT00809588	70	12/31/2023	9/15/2016	10/16/2003	Melanoma	Biological	Active, not recruiting	Phase 1	Interventional	Other / Other	Other		Treatment			United States	Others
NCT00809601	400	9/15/2015	9/15/2014	5/15/2008	Recurrent Acute Otitis Media / Otitis Media With Effusion With Hearing Impairment	Device	Unknown status		Interventional	Other	Other	Randomized	Treatment			Sweden	Others
NCT00809640	700	6/15/2009	5/15/2009	2/15/2009	Low Back Pain	Behavioral	Completed		Interventional		Other	Randomized	Prevention			Spain	Others
NCT00809653	100	5/15/2009	5/15/2009	1/15/2009	Angina Pectoris / Coronary Heart Disease / Blood Pressure / Heart Rate Variability	Device / Device	Completed		Interventional	Other	Other	Randomized	Basic Science			China	Others
NCT00809666	220	9/15/2006	9/15/2006	5/15/2000	Hypertension / Pregnancy / Pre Eclampsia	Device	Completed		Interventional		Other	Randomized	Diagnostic			Australia	Others
NCT00809692	0	9/15/2008	5/15/2008	9/15/2007	Histamine Biotransformation	Procedure / Procedure	Withdrawn		Interventional		Other	Non-Randomized	Other			United States	Others
NCT00809744	160	12/15/2010	12/15/2010	11/15/2008	Insulin Sensitivity / Intraocular Pressure	Drug	Completed	Phase 2	Interventional	Other	Other	Randomized	Basic Science			Norway	Others
NCT00809861	52	12/15/2013	12/15/2013	8/15/2008	Distal Radius Fractures	Procedure / Procedure	Completed		Interventional	Other	Other	Randomized	Treatment			Australia	Others
NCT00809900	15	4/15/2008	4/15/2008	6/15/2007	Bioavailability / Cardiovascular Disease	Dietary Supplement	Completed		Observational		Other					United States	Others
NCT00809913	200	9/15/2013	5/15/2013	12/15/2008	Urinary Tract Infection	Drug	Completed	Phase 4	Interventional	Other / Other / Other / Other / Other / Other	Other	Randomized	Treatment			Netherlands	Others
NCT00809939	800	12/15/2012	12/15/2012	12/15/2010	Pregnancy	Drug / Drug / Drug / Drug	Unknown status	Phase 3	Interventional		Other	Non-Randomized	Prevention			Israel	Others
NCT00809952					Insemination	Procedure	Completed		Observational		Other					Spain	Others
NCT00809991	188	9/15/2025	6/15/2025	12/22/2008	Prostate Cancer	Radiation	Active, not recruiting	Phase 2	Interventional		Other		Treatment			United States	Others
NCT00810082	65	12/15/2009	12/15/2009	12/15/2008	Fall Prevention	Device / Other	Completed		Interventional		Other	Randomized	Prevention			United States	Others
NCT00810173	48	10/15/2008	10/15/2008	1/15/2008	Behavior Change	Behavioral	Completed		Interventional		Other	Randomized	Supportive Care				Others
NCT00810303	12	7/15/2009	7/15/2009	3/15/2009	Pharmacokinetics / Drug Interactions / Pharmacodynamics / Intestinal Transporter Expression	Drug / Drug / Drug / Drug	Completed	Phase 1	Interventional		Other	Non-Randomized	Basic Science			Germany	Others
NCT00810368	33	7/15/2012	7/15/2012	8/15/2008	Persian Gulf Syndrome	Drug / Drug	Completed	Phase 2	Interventional		Other	Randomized	Treatment	No		United States	Others
NCT00810381	14	6/15/1999	6/15/1999	1/15/1999	Glaucoma	Drug / Drug / Drug / Drug	Completed		Interventional		Other	Randomized	Basic Science			Austria	Others
NCT00810472	650	5/15/2015	5/15/2015	9/15/2009	Corneal Diseases	Other / Procedure	Completed		Interventional	Other	Other	Randomized	Prevention			Germany	Others
NCT00810524	600	1/15/2017	1/15/2017	1/15/2007	Hepatitis B, Chronic	Drug / Drug / Drug / Drug	Unknown status	Phase 4	Interventional		Other	Randomized	Treatment			China	Others
NCT00810550	150	12/15/2008	12/15/2008	10/15/2005	Coronary Artery Disease / Cardiomyopathy / Heart Failure	Other	Completed		Interventional		Other		Diagnostic				Others
NCT00810563	46	8/15/2009	3/15/2009	8/15/2008	Pain	Drug / Drug	Unknown status		Interventional		Other	Randomized	Treatment			Brazil	Others
NCT00810589	30	12/15/2008	12/15/2008	11/15/2008	Diabetes, Type I	Drug / Drug	Completed	Phase 1	Interventional		Other	Randomized	Treatment			Austria	Others
NCT00810602	61	7/15/2013	4/15/2013	1/15/2009	Hematologic Malignancies / Graft vs Host Disease	Procedure / Drug / Drug / Drug	Completed	Phase 1/Phase 2	Interventional		Other		Treatment			United States	Others
NCT00810628	12	12/15/2009	9/15/2009	1/15/2009	Parkinson's Disease / Depression	Behavioral	Terminated		Interventional	Other	Other		Supportive Care			United States	Others
NCT00810641	157	5/15/2011	5/15/2011	1/15/2009	HC-BPPV	Procedure / Procedure / Procedure	Completed	Phase 3	Interventional	Other	Other	Randomized	Treatment			Korea, Republic of	Others
NCT00810680	10	3/15/2009	3/15/2009	9/15/2008	Chronic Lymphocytic Leukemia	Drug	Unknown status		Interventional		Other		Treatment			India	Others
NCT00810706	448	11/15/2005		4/15/2001	Breast Cancer	Drug	Terminated	Phase 3	Interventional		Other	Randomized	Treatment			Greece	Others
NCT00810745	80	11/15/2008	9/15/2008	1/15/2006	Rectal Prolapse	Procedure	Completed	Phase 4	Interventional		Other	Randomized	Treatment			Italy	Others
NCT00810784	121	3/15/2007	3/15/2007	3/15/2005	Venous Thromboembolism	Behavioral	Completed		Observational		Other					United States	Others
NCT00810823	25	4/15/2011	4/15/2011	1/15/2009	Type 2 Diabetes		Completed		Observational		Other					Denmark	Others
NCT00810849	1400	8/15/2014	2/15/2014	12/15/2008	Tuberculous Pericarditis	Drug / Biological	Completed	Phase 3	Interventional	Other	Other	Randomized	Treatment			South Africa	Others
NCT00810875	6	8/15/2010	8/15/2010	4/15/2009	Hepatitis C		Terminated		Observational		Other					United States	Others
NCT00810914	270	12/15/2010	6/15/2010	3/15/2006	Pain	Drug / Drug / Drug	Unknown status		Interventional		Other	Randomized				United States	Others
NCT00810927	22	8/15/2005	2/15/2004	9/15/2003	Physiology, Ocular / Microcirculation / Regional Blood Flow / Autoregulation	Procedure / Procedure / Procedure	Completed	Phase 2	Interventional		Other	Randomized	Treatment			Austria	Others
NCT00810992	524	4/15/2011	11/15/2010	1/15/2009	Coronary Artery Disease	Behavioral / Behavioral	Completed		Interventional		Other	Randomized	Treatment			Germany	Others
NCT00811005	20	10/15/2010	10/15/2009	10/15/2008	Pustular Palmoplantar Psoriasis	Radiation / Radiation	Unknown status	Phase 3	Interventional		Other	Randomized	Treatment			Austria	Others
NCT00811057	301	6/15/2010	6/15/2009	6/15/2004	Preterm Labor	Drug / Drug / Drug	Completed		Interventional		Other	Randomized	Treatment			United States	Others
NCT00811083	80	4/15/2007	4/15/2007	5/15/2005	Autism	Drug	Completed	Phase 1/Phase 2	Interventional		Other	Randomized	Treatment			United States	Others
NCT00811109	600	1/15/2010	1/15/2010	12/15/2008	Hemodialysis	Device / Device / Device	Completed	Phase 2/Phase 3	Interventional		Other	Randomized	Treatment			France	Others
NCT00811122	2	12/15/2021	12/15/2021	11/15/2009	Alzheimer's Disease	Radiation / Radiation	Terminated	Early Phase 1	Interventional		Other		Basic Science			United States	Others
NCT00811148	4000	12/15/2025	12/15/2025	3/15/2006	Brain Tumors	Procedure	Recruiting		Observational		Other			No		United States	Others
NCT00811187	80	9/15/2008	3/15/2008	3/15/2007	Paracervical Block	Drug / Drug	Completed	Phase 2	Interventional		Other	Randomized	Treatment			United States	Others
NCT00811239	81	12/15/2006	12/15/2006	3/15/2004	Snake Bite	Drug / Other	Completed	Phase 1/Phase 2	Interventional	Other / Other	Other		Treatment			Vietnam	Others
NCT00811278	30	6/15/2011	6/15/2011	12/15/2008	Asthma		Completed		Observational		Other					United States	Others
NCT00811304	0	2/15/2010	2/15/2010	1/15/2009	Epidural Anesthesia		Withdrawn		Observational		Other					United States	Others
NCT00811317	11	10/15/2009	10/15/2009	5/15/2008	Type 1 Diabetes	Device	Completed		Interventional	Other / Other	Other		Treatment	Yes		United States	Others
NCT00811330	60	1/15/2018	1/15/2018	12/15/2008	Aortic Valve Stenosis / Ventricular Hypertrophy	Drug	Unknown status	Phase 3	Interventional		Other	Randomized	Treatment			France	Others
NCT00811343	430	6/15/2012	12/15/2010	12/15/2008	Tuberculosis	Biological	Completed		Interventional		Other		Diagnostic			France	Others
NCT00811408	24		10/15/2009	4/15/2008	Cervical Cancer / Precancerous Condition	Drug / Drug / Genetic / Other / Radiation / Radiation	Unknown status	Phase 1	Interventional		Other		Treatment			France	Others
NCT00811434	16	11/15/2010	11/15/2010	1/15/2009	Minimal Hepatic Encephalopathy	Drug / Drug	Terminated	Phase 2	Interventional		Other	Randomized	Treatment			United States	Others
NCT00811486	0	12/15/2010	7/15/2010	1/15/2009	Right Heart Failure / Pulmonary Hypertension	Drug	Withdrawn		Interventional		Other	Randomized	Treatment			United States	Others
NCT00811512	3	10/15/2008	9/15/2008	5/15/2007	Eye Diseases, Hereditary		Completed		Observational		Other						Others
NCT00811538	1476	12/15/2015	3/15/2015	12/15/2007	Ischemic Stroke	Procedure / Procedure	Completed		Observational	Other / Other / Other / Other / Other / Other / Other / Other	Other					Switzerland	Others
NCT00811603	50	9/15/2009	6/15/2009	8/15/2008	Cesarean Section / Infection	Drug	Completed	Phase 3	Interventional	Other	Other	Randomized	Prevention			United States	Others
NCT00811629	60	7/15/2009	7/15/2009	1/15/2009	Acute Lung Injury / Acute Respiratory Distress Syndrome / Severe Sepsis / Septic Shock / Mechanical Ventilation	Other	Completed		Observational		Other					France	Others
NCT00811668	40	10/15/2009	2/15/2009	5/15/2008	Heart Diseases / Sleep Apnea, Central / Sleep Apnea, Obstructive	Device / Device	Completed		Interventional		Other	Randomized	Treatment				Others
NCT00811681	40	3/15/2013	3/15/2013	12/15/2008	Friedreich's Ataxia	Drug / Drug	Completed	Phase 3	Interventional		Other	Randomized	Treatment			France	Others
NCT00811694	15	5/15/2012	4/15/2007	10/15/2006	Glaucoma	Other	Terminated		Observational		Other					Austria	Others
NCT00811707	40	8/15/2009	6/15/2009	6/15/2008	Parturients		Unknown status		Observational		Other					Taiwan	Others
NCT00811746	90	10/15/2010	9/15/2010	12/15/2008	Obstructive Sleep Apnea	Drug / Drug / Other	Completed		Interventional		Other	Randomized	Diagnostic			United States	Others
NCT00811759	58		5/15/2009	6/15/2007	Melanoma (Skin)	Drug / Drug / Genetic / Genetic / Other / Other / Procedure	Unknown status	Phase 1/Phase 2	Interventional		Other		Treatment			France	Others
NCT00811772	9013	12/15/2015	12/15/2014	9/15/2008	Coronary Atherosclerosis / Angina Pectoris / Myocardial Infarction	Device / Device	Completed		Interventional	Other / Other / Other	Other	Randomized	Treatment	Undecided		Norway	Others
NCT00811824	42	11/15/2012	9/15/2009	7/15/2007	Breast Cancer	Behavioral	Completed	Phase 2	Interventional		Other	Randomized	Prevention			United States	Others
NCT00811837	24	9/15/2009	7/15/2009	1/15/2009	Hyperalgesia	Drug / Drug	Unknown status	Phase 4	Interventional		Other	Randomized	Basic Science			Austria	Others
NCT00811915	65	6/15/2014	12/15/2013	1/15/2009	Kidney Transplantation	Drug	Completed	Phase 3	Interventional		Other	Randomized	Treatment			France	Others
NCT00812032	25	10/15/2010	10/15/2010	1/15/2008	Type 2 Diabetes Mellitus	Drug / Drug	Completed	Phase 4	Interventional		Other	Randomized	Basic Science			Sweden	Others
NCT00812071	30	5/15/2012	1/15/2012	3/15/2008	Healthy	Biological	Completed	Phase 1	Interventional		Other	Non-Randomized	Prevention			United States	Others
NCT00812110	336	9/15/2009	9/15/2009	12/15/2008	Influenza	Drug	Completed	Phase 4	Interventional		Other		Prevention			United States	Others
NCT00812136					Asthma	Behavioral	Completed		Interventional		Other		Prevention				Others
NCT00812162	48	7/15/2011	2/15/2009	1/15/2007	Weight Loss	Other / Other	Completed		Interventional		Other	Randomized	Prevention			United States	Others
NCT00812188	24	11/15/2009	11/15/2009	11/15/2004	Symmetric Limited Morphea	Other / Other	Completed		Interventional		Other	Randomized	Treatment			United States	Others
NCT00812227	35	2/15/2013	2/15/2013	8/15/2008	Major Depressive Disorder	Behavioral	Completed		Interventional	Other	Other		Treatment			United States	Others
NCT00812266	281	1/15/2015	12/15/2013	1/15/2006	Extensive Disease / First-Line / Small Cell Lung Cancer	Drug / Drug	Terminated	Phase 3	Interventional		Other	Randomized	Treatment			Denmark	Others
NCT00812370	18	7/15/2013	1/15/2013	9/15/2008	Deep Venous Thrombosis	Drug	Completed	Phase 1	Interventional	Other / Other / Other / Other / Other	Other		Treatment			United States	Others
NCT00812383	299	12/15/2019	7/15/2019	8/15/2003	Carotid Artery Disease	Device	Completed	Phase 2	Interventional		Other	Randomized	Treatment			United States	Others
NCT00812409	580	9/15/2010	7/15/2010	4/15/2007	Obesity	Dietary Supplement / Other	Completed		Interventional		Other	Randomized	Prevention			United States	Others
NCT00812422	260	5/15/2009	5/15/2009	2/15/2008	Fever / Respiratory Tract Infection	Drug / Drug / Drug	Completed	Phase 3	Interventional		Other	Randomized	Treatment			Korea, Republic of	Others
NCT00812435	22	3/15/2011	7/15/2010	8/15/2007	Myocardial Infarction	Drug	Terminated	Phase 3	Interventional		Other	Randomized	Treatment			United States	Others
NCT00812448	180	11/15/2009	11/15/2009	12/15/2008	Influenza Infection	Dietary Supplement	Completed		Interventional	Other / Other	Other	Randomized	Prevention			Japan	Others
NCT00812474	60	11/15/2015	6/15/2009	12/15/2008	Multiple Sclerosis		Completed		Observational	Other / Other	Other						Others
NCT00812500	48	1/15/2006	5/15/2003	5/15/2002	Age	Other / Other / Other	Completed		Interventional		Other	Randomized	Prevention			United States	Others
NCT00812526	18	9/15/2004	9/15/2004	9/15/2002	Autoregulation	Procedure / Procedure	Completed		Interventional		Other	Non-Randomized	Basic Science			Austria	Others
NCT00812539	20	10/15/2009	10/15/2009	2/15/2009	Diabetes Mellitus, Type 2	Other / Other	Completed		Interventional		Other	Randomized				United States	Others
NCT00812552	984	5/15/2012	5/15/2012	9/15/2009	Coronary Artery Disease		Completed		Observational		Other					Canada / Switzerland / United States	Others
NCT00812578	16	6/15/2010	6/15/2010	12/15/2008	Type 2 Diabetes / Vitamin D Insufficiency	Drug	Completed	Phase 2	Interventional	Other / Other	Other	Randomized	Basic Science			Denmark	Others
NCT00812591	20	3/15/2011	3/15/2011	5/15/2006	Type 1 Diabetes	Procedure	Completed		Interventional		Other		Basic Science			Austria	Others
NCT00812604	55	9/15/2008	6/15/2008	4/15/2007	Temporomandibular Disorders	Drug / Drug	Completed		Interventional		Other	Randomized	Treatment			China	Others
NCT00812617	90	9/15/2009		12/15/2008	Healthy	Dietary Supplement / Dietary Supplement	Completed		Interventional	Other	Other	Randomized	Prevention			Japan	Others
NCT00812630	68	3/15/2014	3/15/2014	12/15/2008	Blood Pressure	Drug	Completed	Phase 1	Interventional		Other	Randomized	Basic Science			United States	Others
NCT00812656	50	12/15/2009	12/15/2009	12/15/2008	Cardiac Surgery		Completed		Observational		Other					Germany	Others
NCT00812669	52	11/21/2019	11/21/2019	8/18/2008	Leukemia	Biological / Biological / Drug / Drug / Genetic / Genetic / Genetic / Genetic / Genetic / Other / Other	Completed	Phase 2	Interventional		Other		Treatment			Ireland	Others
NCT00812695	40	3/15/2011	3/15/2011	10/15/2008	Obstructive Sleep Apnea / Refractory Hypertension	Device	Completed	Phase 3	Interventional		Other	Randomized	Treatment			Brazil	Others
NCT00812708	72	12/7/2021	6/20/2014	4/9/2003	Aniridia / Iris; Deformity	Device	Completed		Interventional		Other		Treatment	No		United States	Others
NCT00812721	0	7/15/2009	6/15/2009	1/15/2009	Dry Eye Syndrome	Other / Other / Other / Other / Other	Withdrawn		Interventional		Other	Non-Randomized	Supportive Care			United States	Others
NCT00812747		6/15/2008	1/15/2008	6/15/2007	Surgical Wound Infection	Other	Completed		Observational	Other / Other / Other	Other					Finland	Others
NCT00812760	20	10/15/2003	10/15/2003	10/15/2001	Retinal Diseases	Drug	Completed	Phase 4	Interventional		Other	Randomized	Treatment			Austria	Others
NCT00812786	42	5/15/2012	5/15/2011	7/15/2007	Heart Transplant	Drug	Completed	Phase 4	Interventional		Other	Non-Randomized	Diagnostic			France	Others
NCT00812851	24	4/15/2008	4/15/2008	4/15/2005	Cramps / Amyotrophic Lateral Sclerosis	Drug	Completed		Interventional	Other	Other	Randomized	Treatment			Switzerland	Others
NCT00812864	20	11/15/2012	10/15/2011	1/15/2009	Breast Cancer / Colorectal Cancer	Drug	Completed	Phase 4	Interventional		Other	Non-Randomized	Diagnostic			France	Others
NCT00812890	400	9/15/2009	9/15/2009	11/15/2008	Infertility	Device	Completed	Phase 1	Interventional	Other	Other	Non-Randomized	Diagnostic			United States	Others
NCT00812903	60	8/15/2011	7/15/2010	3/15/2009	Neck Pain	Behavioral	Completed		Interventional	Other / Other / Other	Other	Randomized	Prevention			Denmark	Others
NCT00812942	9889	11/15/2008	11/15/2005	11/15/2003	Colorectal Cancer	Procedure / Procedure	Completed		Interventional		Other	Randomized	Prevention			Italy	Others
NCT00812994	30	11/15/2008	12/15/2006	1/15/2003	Depression	Drug / Drug	Completed	Phase 4	Interventional		Other		Basic Science			United States	Others
NCT00813007	50	12/31/2020	12/31/2020	12/16/2008	Cervical Cancer	Behavioral	Unknown status		Observational		Other					United States	Others
NCT00813033	80	3/15/2011	2/15/2011	12/15/2008	Endoscopy	Other	Completed		Interventional		Other					United States	Others
NCT00813059	10	6/15/2012	6/15/2012	2/15/2009	Non-arteritic Anterior Ischemic Optic Neuropathy	Drug	Unknown status	Phase 2	Interventional		Other	Non-Randomized	Treatment			Canada	Others
NCT00813085	511	12/15/2003	9/15/2003	4/15/2002	Diabetes	Other	Completed		Interventional	Other	Other	Randomized	Prevention			Canada	Others
NCT00813137	120	10/15/2010	10/15/2010	10/15/2008	Colorectal Neoplasms	Drug	Unknown status	Phase 2	Interventional	Other	Other		Treatment			China	Others
NCT00813176	50	12/15/2008	12/15/2008	3/15/2007	Obesity	Device / Device	Completed		Interventional		Other	Randomized	Treatment			United States	Others
NCT00813215	34	8/15/2011	12/15/2010	1/15/2009	Type 2 Diabetes Mellitus	Dietary Supplement / Dietary Supplement	Unknown status		Interventional	Other	Other	Randomized				Denmark	Others
NCT00813254	0	1/15/2011	1/15/2011	12/15/2008	Ovarian Cancer	Behavioral	Withdrawn		Observational		Other					United States	Others
NCT00813267	15	8/15/2015	8/15/2011	12/15/2009	Osteochondritis of the Femoral Head	Biological / Biological	Unknown status	Early Phase 1	Interventional		Other		Treatment			China	Others
NCT00813280	200	12/15/2008	9/15/2008	6/15/2008	Hyperglycemia		Completed		Observational	Other / Other	Other					United States	Others
NCT00813332	300	10/15/2010	10/15/2009	10/15/2008	Advanced NSCLC / Recurrent NSCLC	Drug / Drug	Unknown status	Phase 4	Interventional		Other	Randomized	Treatment			China	Others
NCT00813345	360	6/15/2010	12/15/2009	1/15/2009	Anesthesia / Colonoscopy	Other / Other	Unknown status		Interventional		Other	Randomized	Prevention			France	Others
NCT00813371	0	12/15/2011	12/15/2011	12/15/2008	Acute Respiratory Distress Syndrome / Acute Lung Injury / Respiratory Failure / Trauma	Device / Device	Withdrawn		Interventional		Other	Randomized	Prevention				Others
NCT00813410	14	12/15/2007	12/15/2007	2/15/2007	Type 1 Diabetes	Procedure	Completed		Interventional		Other		Basic Science			Austria	Others
NCT00813436	100	1/15/2010	1/15/2010	5/15/2008	Schizophrenia	Drug / Drug	Unknown status	Phase 2	Interventional	Other	Other	Randomized	Treatment			Israel	Others
NCT00813449	140	8/15/2010	8/15/2010	8/15/2008	Advanced Melanoma / Untreated Patients	Drug / Drug	Unknown status	Phase 2	Interventional		Other	Randomized	Treatment			China	Others
NCT00813475	200	7/15/2011	6/15/2011	1/15/2009	Diabetes	Drug / Drug	Unknown status		Interventional		Other	Randomized	Health Services Research			Israel	Others
NCT00813514	0	11/15/2014	11/15/2014	1/15/2009	Choroidal NeoVascularization / Age-Related Macular Degeneration	Genetic	Withdrawn		Interventional		Other		Diagnostic			Austria	Others
NCT00813540	52	5/15/2012	5/15/2012	3/15/2009	Colonic Neoplasms	Behavioral / Other	Completed	Phase 2/Phase 3	Interventional		Other	Randomized	Supportive Care			Canada	Others
NCT00813566	11	2/3/2015	2/3/2015	11/12/2010	Brain Tumors / Cancer	Drug / Drug / Drug / Drug	Completed	Phase 1	Interventional		Other		Diagnostic			United States	Others
NCT00813579	80	1/15/2011	1/15/2010	1/15/2008	Kidney Donation		Unknown status		Observational		Other						Others
NCT00813631	70	11/15/2009	5/15/2009	1/15/2009	Head and Neck Neoplasms / Head and Neck Cancer / Wounds / Ulcer	Other	Unknown status	Phase 4	Interventional		Other	Randomized	Supportive Care			Taiwan	Others
NCT00813644	20			12/15/2008	Endoscopic Skills		Unknown status		Observational		Other					Israel	Others
NCT00813657	80	3/15/2002	3/15/2002	1/15/2000	Gestational Age / Birth Weight / Anaemia / Gestational Diabetes Mellitus / Type of Delivery	Behavioral	Completed	Phase 4	Interventional		Other	Randomized	Prevention				Others
NCT00813683	259	5/15/2014	5/15/2014	2/15/2008	Breech Presentation	Other / Other	Completed		Interventional		Other	Randomized	Treatment			France	Others
NCT00813696	400	9/15/2009	3/15/2009	4/15/2002	Pancreatic Cancer	Drug / Drug	Unknown status	Phase 3	Interventional	Other / Other / Other / Other	Other	Randomized	Treatment			Italy	Others
NCT00813722	400	6/15/2009	1/15/2009	3/15/1999	Blood Pressure	Behavioral / Drug / Drug	Unknown status	Phase 4	Interventional		Other	Randomized	Treatment			Brazil	Others
NCT00813787	20	4/15/2015	4/15/2015	2/15/2009	Glioma		Unknown status		Observational		Other					Canada	Others
NCT00813839	0	10/15/2011	10/15/2011	11/15/2008	Mechanical Ventilation / Weaning	Other	Withdrawn	Phase 4	Interventional		Other	Randomized	Treatment			United States	Others
NCT00813852	129	7/15/2011	7/15/2008	8/15/2007	Obstructive Sleep Apnea	Behavioral	Completed		Interventional		Other	Randomized	Treatment			Taiwan	Others
NCT00813891	180	12/15/2009	12/15/2009	1/15/2009	Macular Degeneration / Visual Acuity	Drug / Drug / Drug	Unknown status	Phase 4	Interventional		Other	Randomized	Treatment			Canada	Others
NCT00813930	50	7/15/2010	7/15/2010	11/15/2008	Diabetes Mellitus, Type 2	Behavioral	Unknown status		Interventional	Other / Other	Other	Randomized	Supportive Care			Canada	Others
NCT00813969	24	5/15/2014	1/15/2014	3/15/2011	Relapsing-Remitting Multiple Sclerosis / Secondary Progressive Multiple Sclerosis / Progressive Relapsing Multiple Sclerosis	Biological	Completed	Phase 1	Interventional	Other	Other		Treatment			United States	Others
NCT00814008	64	12/15/2003	4/15/2000	3/15/1999	Diabetes Mellitus, Type 1 / Insulin / Retina / Regional Blood Flow	Drug / Drug	Completed	Phase 2	Interventional		Other	Non-Randomized	Diagnostic			Austria	Others
NCT00814021	21	3/15/2011	12/15/2010	4/15/2009	Kidney Cancer / Metastatic Cancer	Drug	Completed	Phase 2	Interventional		Other		Treatment			France	Others
NCT00814034	306	12/15/2011	12/15/2009	2/15/2008	Breast Cancer		Completed		Observational		Other					Greece	Others
NCT00814047	18				Blood Flow Velocity / Autoregulation / Ocular Physiology	Drug	Completed	Phase 4	Interventional		Other	Randomized	Treatment			Austria	Others
NCT00814112	20		11/15/2010	11/15/2008	Septic Shock		Unknown status		Observational		Other					Sweden	Others
NCT00814138	50	1/15/2014	1/15/2014	4/15/2009	Myasthenia Gravis	Drug / Other	Completed	Phase 2	Interventional		Other	Randomized	Treatment			Canada / United States	Others
NCT00814177	160	4/15/2009	1/15/2009	7/15/2006	Atrial Fibrillation / Venous Thromboembolism / Ischemic Stroke / Myocardial Infarction	Drug / Drug	Completed	Phase 2	Interventional		Other	Randomized	Treatment			Canada	Others
NCT00814190	50	11/15/2009	11/15/2009	1/15/2009	Type 2 Diabetes Mellitus	Other	Completed		Interventional		Other	Randomized	Supportive Care			Canada	Others
NCT00814203	9	12/15/2010	12/15/2010	12/15/2008	Chronic Obstructive Lung Disease		Completed		Observational		Other					United States	Others
NCT00814242	120	11/15/2011	12/15/2009	12/15/2008	Hepatocellular Carcinoma	Procedure / Procedure	Completed	Phase 2/Phase 3	Interventional		Other	Randomized	Treatment			China	Others
NCT00814281	24	5/15/2009	3/15/2009	5/15/2007	Airway Inflammation	Other / Drug	Completed		Interventional		Other	Randomized	Basic Science			United States	Others
NCT00814359	67	9/15/2010	9/15/2010	5/15/2009	Head and Neck Cancer / Mucositis	Drug / Drug	Completed	Phase 3	Interventional		Other	Randomized	Supportive Care			Canada	Others
NCT00814398	199	9/15/2009	9/15/2009	12/15/2008	Infertility	Procedure / Procedure	Terminated		Interventional		Other	Randomized	Prevention			Spain	Others
NCT00814411	648	7/15/2008	7/15/2008	6/15/2008	Contraception	Behavioral / Behavioral	Completed	Phase 3	Interventional	Other / Other	Other	Randomized	Prevention			Ghana / United States	Others
NCT00814437	0		12/15/2012	4/15/2009	Infertility		Withdrawn		Observational		Other						Others
NCT00814476	70	12/15/2012	12/15/2012	1/15/2009	Type 1 Diabetes	Other / Other	Completed	Phase 4	Interventional		Other	Randomized	Supportive Care			Israel	Others
NCT00814528	0	9/15/2009	9/15/2009	11/15/2007	Actinic Keratosis	Drug / Drug	Withdrawn		Interventional		Other	Non-Randomized	Treatment			United States	Others
NCT00814541	53	12/15/2012	6/15/2009	12/15/2005	Multiple Myeloma and Plasma Cell Neoplasm	Drug / Drug / Drug	Completed	Phase 2	Interventional		Other	Non-Randomized	Treatment			Ireland / United Kingdom	Others
NCT00814554	5458	12/15/2009	12/15/2009	9/15/2006	Body Weight / Nutrition Processes / Prevention	Behavioral / Behavioral / Other	Completed		Interventional	Other / Other / Other	Other	Randomized	Prevention			France	Others
NCT00814567	2018	9/15/2020	6/15/2016	5/3/2007	Breast Cancer	Radiation	Unknown status		Interventional	Other	Other	Randomized	Treatment			United Kingdom	Others
NCT00814606	0	10/15/2010	10/15/2010	2/15/2010	Hepatitis C / Hepatitis C Virus	Drug / Drug / Drug	Withdrawn	Phase 2	Interventional		Other		Treatment				Others
NCT00814619	68	1/15/2014	5/15/2010	11/15/2008	Colorectal Cancer	Biological / Drug / Procedure / Radiation	Completed	Phase 2	Interventional		Other	Randomized	Treatment			Hungary / Switzerland	Others
NCT00814671	153	9/15/2014	6/15/2013	4/15/2010	Tuberculosis	Drug / Drug / Drug	Completed	Phase 2	Interventional	Other / Other	Other	Randomized	Treatment			South Africa	Others
NCT00814697	12	8/15/2012	12/15/2011	12/15/2008	Alzheimer's Disease / Aphasia / Dementia	Device	Completed	Phase 2	Interventional		Other		Treatment			United States	Others
NCT00814723	90	9/15/2007	9/15/2007	9/15/2005	Hypercholesterolemia	Drug / Drug	Completed	Phase 4	Interventional		Other	Randomized	Treatment			Austria	Others
NCT00814749	600	1/15/2011	1/15/2010	11/15/2008	Stress Urinary Incontinence	Procedure / Other	Unknown status		Interventional	Other	Other	Randomized	Diagnostic			Netherlands	Others
NCT00814775	43	6/15/2010	6/15/2010	8/15/2008	Intubation	Device / Device	Terminated		Interventional		Other	Randomized				United States	Others
NCT00814814	313	11/15/2021	11/15/2021	2/15/2008	Cardiopulmonary Arrest Outcome		Unknown status		Observational		Other			Yes		Israel	Others
NCT00814840	100	1/15/2015	7/15/2010	2/15/2008	Congestive Heart Failure / Heart Disease	Device / Device	Completed	Phase 2/Phase 3	Interventional		Other	Randomized	Treatment			Poland	Others
NCT00814853	25	3/15/2010	12/15/2009	10/15/2008	Extubation	Device	Unknown status		Observational		Other					United States	Others
NCT00814918	0	2/15/2014	2/15/2013	2/15/2009	Acne Vulgaris	Drug / Drug	Withdrawn		Interventional		Other	Randomized	Treatment			United States	Others
NCT00814983	15	9/15/2013	9/15/2013	7/15/2007	ALL / ANLL / MDS / NHL	Procedure / Procedure / Device	Terminated	Phase 1/Phase 2	Interventional		Other	Non-Randomized	Treatment				Others
NCT00814996	60	8/15/2008	8/15/2008	8/15/2008	Schizophrenia		Completed		Observational		Other						Others
NCT00815022	400	12/15/2012	11/15/2012	12/15/2008	Cesarean Delivery	Drug	Completed		Interventional		Other	Randomized	Treatment			China	Others
NCT00815035	16	12/12/2016	12/12/2016	4/15/2009	Peanut Hypersensitivity	Drug / Drug	Completed	Phase 2	Interventional		Other	Randomized	Treatment	No		United States	Others
NCT00815048	30	2/15/2008	2/15/2008	1/15/2006	Endotracheal Intubation	Drug / Drug	Completed	Phase 4	Interventional	Other	Other	Randomized	Prevention			Canada	Others
NCT00815061	0	12/15/2016	12/15/2016	7/15/2008	Ulcerative Colitis / Crohn's Disease		Withdrawn		Observational		Other					Israel	Others
NCT00815087	20	10/15/2013	2/15/2009	7/15/2008	Dysphagia	Device / Behavioral	Completed	Phase 2	Interventional		Other	Randomized	Treatment				Others
NCT00815100	27	9/7/2011	4/15/2011	4/15/2009	Acute Coronary Syndromes	Drug / Drug	Completed	Phase 4	Interventional		Other	Randomized	Treatment			Spain	Others
NCT00815113	80	1/15/2018	12/15/2017	10/15/2009	Gastric Cancer		Completed		Observational		Other					Israel	Others
NCT00815126	34	4/15/2009	3/15/2009	11/15/2008	Aspirin Hypersensitivity / NSAIDs Hypersensitivity	Procedure	Completed		Interventional		Other		Diagnostic			Thailand	Others
NCT00815139	30		11/15/2008	2/15/2008	Coronary Artery Disease		Completed		Observational		Other					Korea, Republic of	Others
NCT00815152	14	10/15/2009	10/15/2009	12/15/2008	Glioma	Behavioral / Behavioral	Terminated		Interventional	Other	Other	Randomized	Supportive Care			United States	Others
NCT00815178	25	9/15/2008	9/15/2008	9/15/2006	Diabetes Complications / Inspiratory Muscle Weakness	Behavioral / Behavioral	Completed		Interventional	Other	Other	Randomized	Treatment			Brazil	Others
NCT00815191	73	12/15/2008	12/15/2008	1/15/2008	Surgery	Device / Device	Completed		Interventional		Other	Randomized	Supportive Care	No		United States	Others
NCT00815204	39	7/15/2014	7/15/2014	5/15/2008	Posttraumatic Stress Disorder	Procedure / Procedure	Completed		Observational		Other					United States	Others
NCT00815230	20	3/15/2009		1/15/2009	Radiation Injury		Withdrawn		Observational		Other					Taiwan	Others
NCT00815243	300	9/15/2008	4/15/2008	9/15/2007	Trauma / Congenital Bone and Joint Abnormalities / Joint Diseases / Orthopedic Surgery Complications	Procedure / Procedure	Completed		Interventional		Other	Non-Randomized	Treatment			Ukraine	Others
NCT00815256	15		8/15/2009	8/15/2008	Cornea Degeneration / Progressive Keratoconus	Procedure	Unknown status	Phase 3	Interventional		Other	Randomized	Treatment			Brazil	Others
NCT00815269	300	12/15/2009	12/15/2009	12/15/2008	General Anesthesia	Drug / Drug / Drug / Drug / Drug	Completed		Interventional		Other	Randomized	Treatment			China	Others
NCT00815282	135	1/15/2015	1/15/2015	2/15/2009	Juvenile Idiopathic Arthritis / Systemic Lupus Erythematosus / Juvenile Dermatomyositis	Other	Completed	Phase 4	Interventional	Other	Other		Diagnostic			Netherlands	Others
NCT00815308	55	7/15/2010	7/15/2010	1/15/2009	Esophageal Cancer	Drug / Drug / Drug / Radiation	Completed	Phase 2	Interventional	Other / Other / Other / Other / Other / Other / Other	Other		Treatment			China	Others
NCT00815321	11	11/15/2011	11/15/2011	12/15/2008	Chronic Myeloid Leukemia	Biological	Completed	Phase 2	Interventional		Other		Treatment			Singapore	Others
NCT00815334	47	12/15/2008	12/15/2008	10/15/2008	Vesicoureteral Reflux	Procedure	Completed		Interventional		Other		Treatment			Korea, Republic of	Others
NCT00815360	22	8/15/2011	7/15/2011	2/15/2008	Diabetic Macular Edema	Drug / Procedure / Drug / Procedure	Completed	Phase 2	Interventional		Other	Randomized	Treatment			United States	Others
NCT00815373	0	6/15/2012	12/15/2011	12/15/2008	Open-Angle Glaucoma / Ocular Hypertension	Drug / Drug	Withdrawn		Interventional		Other	Randomized				Israel	Others
NCT00815399	150	4/15/2015	3/15/2015	10/15/2007	Type 2 Diabetes	Drug / Drug	Completed	Phase 4	Interventional		Other	Randomized	Treatment			Italy	Others
NCT00815412	631	9/15/2008	9/15/2008	9/15/2004	Evidence of Improved Health Status	Behavioral / Behavioral / Other	Completed		Interventional	Other	Other	Randomized	Health Services Research				Others
NCT00815438	0	5/15/2011	5/15/2011	1/15/2009	Cholelithiasis / Cholecystitis / Biliary Dyskinesia	Procedure	Withdrawn	Phase 1	Interventional		Other		Treatment	No			Others
NCT00815451	50	12/15/2009	10/15/2009	11/15/2008	Obesity	Dietary Supplement / Dietary Supplement	Unknown status	Phase 2	Interventional		Other	Randomized	Prevention			United Kingdom	Others
NCT00815464	30	3/15/2010	9/15/2009	3/15/2009	Hepatitis B, Chronic / Liver Diseases / Virus Diseases / Hepatitis / Diffuse Hepatic Disease	Device	Unknown status		Interventional		Other		Treatment				Others
NCT00815477	387	12/15/2009	12/15/2009	9/15/2007	Hypertension	Behavioral / Behavioral	Completed	Phase 2/Phase 3	Interventional	Other	Other	Randomized	Prevention			Canada	Others
NCT00815503	70	12/15/2010	12/15/2010	1/15/2009	Periacetabular Osteotomy / Pain	Drug / Drug	Completed	Phase 4	Interventional		Other	Randomized	Treatment			Denmark	Others
NCT00815529					Chronic Low Back Pain / Acupuncture	Device	Available		Expanded Access	Other	Other					Korea, Republic of	Others
NCT00815542	100	6/15/2012	6/15/2012	6/15/2012	Cervical Ripening	Device / Drug	Unknown status	Phase 3	Interventional		Other	Randomized	Treatment			Israel	Others
NCT00815555	500		12/15/2011	12/15/2008	Breast Cancer	Other	Unknown status		Observational		Other					Israel	Others
NCT00815568	114	12/15/2012	12/15/2011	8/15/2008	AML / MDS / ALL / CML / Lymphoma	Drug	Unknown status	Phase 2	Interventional		Other	Non-Randomized	Treatment			Korea, Republic of	Others
NCT00815581				5/15/2008	Amblyopia	Device	Completed	Phase 1/Phase 2	Interventional		Other	Randomized				Iran, Islamic Republic of	Others
NCT00815594	30	5/15/2009	3/15/2009	12/15/2008	Bleb Vascularity / Conjunctival Scarring	Drug	Unknown status	Phase 4	Interventional		Other	Non-Randomized	Treatment			China	Others
NCT00815620	150	3/15/2017	8/15/2016	11/15/2008	Neuroendocrine Tumors		Completed		Observational		Other					Germany	Others
NCT00815646	10	12/15/2015	12/15/2015	1/15/2008	Immersion Pulmonary Edema (IPE) / Swimming Induced Pulmonary Edema (SIPE)	Drug	Completed	Early Phase 1	Interventional	Other	Other		Prevention			United States	Others
NCT00815698	334	9/15/2011	4/15/2011	12/15/2008	Inguinal Hernia	Procedure / Procedure	Completed		Interventional	Other / Other / Other / Other	Other	Randomized	Treatment	No		Denmark	Others
NCT00815711	13	6/10/2015	6/10/2015	12/1/2008	Lung Disease, Interstitial / Idiopathic Pulmonary Fibrosis		Completed		Observational		Other					United States	Others
NCT00815737	100			1/15/2009	Lung Infection / Cerebral Hemorrhage / Pneumonia	Drug / Drug	Unknown status	Phase 2/Phase 3	Interventional		Other	Randomized	Treatment			China	Others
NCT00815763	390	9/15/2008	6/15/2008	9/15/2006	Ischemic Stroke	Drug / Drug	Completed	Phase 3	Interventional		Other	Randomized	Treatment			China	Others
NCT00815789	362	12/15/2011	3/15/2011	12/15/2008	Cardiovascular Disease / Diabetes	Behavioral	Completed		Interventional	Other	Other	Randomized	Health Services Research			United States	Others
NCT00815802	655			7/15/2007	Cytomegalovirus		Completed		Observational		Other					France	Others
NCT00815828	64	11/15/2008	11/15/2008	10/15/2006	Gestational Diabetes	Other	Completed		Interventional		Other	Randomized	Supportive Care			Brazil	Others
NCT00815841	50	12/15/2009	12/15/2009	1/15/2009	Healthy	Drug	Unknown status	Phase 4	Interventional		Other	Randomized	Basic Science				Others
NCT00815893	60	8/15/2009	8/15/2009	8/15/2008	Awake Fiberoptic Nasal Intubation	Drug / Drug / Drug	Unknown status	Phase 2/Phase 3	Interventional		Other	Randomized	Treatment			Taiwan	Others
NCT00815932	0	10/15/2017	10/15/2017	9/15/2016	Diabetic Neuropathies / Complex Regional Pain Syndrome Type II / Resistant Peripheral Neuropathic Pain / Chemotherapy Induced Pain Neuropathy	Device	Withdrawn		Interventional		Other	Randomized	Treatment			Israel	Others
NCT00815984	800	1/15/2010	1/15/2010	1/15/2009	Asthma / Allergic Rhinitis / Atopic Dermatitis	Procedure	Completed		Observational		Other					Poland	Others
NCT00815997	160	12/31/2010	12/31/2010	1/1/2009	Patency of the Radial Artery	Procedure	Completed		Interventional	Other	Other	Randomized	Treatment			India / Japan / Taiwan	Others
NCT00816010	137	11/15/2010	11/15/2010	7/15/2008	Type 2 Diabetes Mellitus / Acute Coronary Syndrome	Behavioral	Terminated		Interventional	Other	Other	Randomized	Supportive Care			Hong Kong	Others
NCT00816049	775	3/2/2016	3/2/2016	1/15/2009	Acute Lymphoblastic Leukemia	Drug / Drug	Completed	Phase 3	Interventional	Other	Other	Randomized	Treatment			Denmark / Finland / Iceland / Norway / Sweden	Others
NCT00816075	40	4/15/2011	1/15/2011	2/15/2009	Recurrent Superficial Bladder Cancer / Distilled Water	Drug	Unknown status	Phase 2/Phase 3	Interventional		Other	Randomized	Prevention			Turkey	Others
NCT00816088	203	12/15/2011	12/15/2011	12/15/2008	Invasive Aspergillosis / Neutropenia		Completed		Observational		Other					United Kingdom	Others
NCT00816114	3000	6/8/2022	6/8/2022	6/8/2005	Chronic Myelogenous Leukemia	Other	Recruiting		Observational		Other					United States	Others
NCT00816127	36	5/15/2007	5/15/2007	10/15/2003	Liver Cirrhosis / Coagulopathy	Drug / Biological	Completed		Interventional		Other	Randomized	Treatment			United States	Others
NCT00816140	432	7/15/2009	7/15/2009	6/15/2007	Helicobacter Infections	Drug / Drug	Completed	Phase 4	Interventional		Other	Randomized	Treatment			Taiwan	Others
NCT00816179	11	8/15/2014	8/15/2014	7/15/2008	Pancreatic Head Mass	Procedure	Terminated		Interventional	Other	Other		Diagnostic			United States	Others
NCT00816244	50	3/15/2012	3/15/2012	1/15/2009	Breast Cancer / Postmenopausal	Drug	Completed	Phase 2	Interventional		Other	Non-Randomized	Treatment			Sweden	Others
NCT00816257	64	11/15/2013	11/15/2013	11/15/2005	Lung Transplantation		Completed		Observational		Other					United States	Others
NCT00816270	11	7/15/2008	7/15/2008	4/15/2008	Blepharoptosis	Procedure	Terminated		Interventional		Other	Randomized	Treatment			Brazil	Others
NCT00816296	0	10/15/2012	10/15/2011	10/15/2008	Obesity / Non-Alcoholic Fatty Liver Disease	Other / Other / Other / Other	Withdrawn		Observational		Other					United States	Others
NCT00816309	20	3/15/2009	12/15/2008	10/15/2007	Bronchiectasis	Device	Completed	Phase 4	Interventional		Other	Randomized	Treatment			United Kingdom	Others
NCT00816322	120	12/15/2014	1/15/2014	1/15/2005	Major Depressive Disorder	Dietary Supplement / Dietary Supplement	Completed		Interventional		Other	Randomized	Prevention			Taiwan	Others
NCT00816335	65	8/15/2011	8/15/2011	10/15/2008	Unspecified Adult Solid Tumor, Protocol Specific	Procedure / Drug / Procedure / Drug / Procedure / Procedure	Completed	Early Phase 1	Interventional		Other		Diagnostic			United States	Others
NCT00816348	15	2/15/2014	2/15/2014	12/15/2008	Cholestasis / Total Parenteral Nutrition-induced Cholestasis	Drug	Terminated	Phase 2	Interventional		Other		Treatment			United States	Others
NCT00816387	400	12/15/2009	10/15/2009	10/15/2007	Insemination, Artificial	Procedure / Procedure	Completed		Interventional		Other	Randomized	Treatment			Italy	Others
NCT00816465	20	8/15/2010	6/15/2010	5/15/2009	Non-Alcoholic Fatty Liver Disease	Dietary Supplement / Other	Completed	Phase 1	Interventional		Other	Randomized	Treatment			Israel	Others
NCT00816478	15	12/15/2009	12/15/2009	12/15/2008	Focal Segmental Glomerulosclerosis	Drug	Terminated	Phase 1	Interventional		Other		Treatment				Others
NCT00816491	80	11/9/2013	9/26/2011	10/15/2008	Ulcerative Colitis	Device / Device	Completed		Interventional		Other	Randomized	Diagnostic			France	Others
NCT00816504	0	12/15/2009	12/15/2009	12/15/2008	Focal Segmental Glomerulosclerosis	Drug	Withdrawn	Phase 1	Interventional	Other	Other		Treatment			United States	Others
NCT00816569	30	8/15/2009	7/15/2009	2/15/2009	Orthokeratology / Keratoconus	Device	Unknown status		Interventional		Other		Treatment			Israel	Others
NCT00816582	17	7/15/2018	9/17/2014	11/30/2010	Breast Cancer	Procedure / Procedure / Procedure	Terminated		Interventional		Other		Other			Canada	Others
NCT00816608	3000	9/15/2013	12/15/2012	8/15/2006	Diabetes / Prediabetes		Completed		Observational		Other					Korea, Republic of	Others
NCT00816634	94	12/15/2018	10/15/2017	10/15/2008	First Line Chemotherapy / Capecitabine Plus Cisplatin Versus Capecitabine Plus Paclitaxel / Advanced or Recurrent Esophageal Squamous Cell Carcinoma	Drug	Unknown status	Phase 2	Interventional		Other	Randomized	Treatment			Korea, Republic of	Others
NCT00816647	50	6/15/2011	6/15/2011	12/15/2008	Patella-Dislocation / Patellofemoral Osteoarthritis / Patellar Instability	Procedure	Terminated		Interventional	Other	Other	Randomized	Treatment			Finland	Others
NCT00816699	103	9/15/2010	8/15/2010	12/15/2008	Preoperative Anxiety	Other	Completed	Phase 1/Phase 2	Interventional		Other	Randomized	Treatment			Thailand	Others
NCT00816738	33	3/15/2008	2/15/2008	1/15/2008	Recurrent Corneal Erosion / Trauma		Completed		Observational		Other					Taiwan	Others
NCT00816751	89	2/15/2008	2/15/2008	12/15/2007	Abortion, Induced / Pain	Procedure / Procedure / Drug	Completed		Interventional		Other	Randomized	Treatment			United States	Others
NCT00816790	20	6/15/2011	5/15/2011	1/15/2009	Septic Shock / Acute Renal Failure	Drug / Drug	Terminated	Phase 4	Interventional		Other	Randomized	Treatment			Canada	Others
NCT00816803	80	12/15/2008	12/15/2008	5/15/2005	Chronic Spinal Cord Injury	Procedure / Procedure	Completed	Phase 1/Phase 2	Interventional	Other / Other / Other	Other		Treatment			Egypt	Others
NCT00816816	64	6/15/2010	12/15/2009	2/15/2007	Nasopharyngeal Carcinoma	Drug	Unknown status	Phase 2	Interventional		Other		Treatment			China	Others
NCT00816842		9/15/2008	5/15/2008	10/15/1998	Malabsorption Syndromes / Granulomatous Enteritis / Enteritis / HIV Enteropathy / Ileal Diseases		Completed		Observational		Other					Zambia	Others
NCT00816855	52	6/15/2010	12/15/2009	2/15/2007	Nasopharyngeal Carcinoma	Drug	Unknown status	Phase 2	Interventional		Other		Treatment			China	Others
NCT00816868	62	3/15/2011	5/15/2010	1/15/2009	Non-small Cell Lung Cancer	Drug	Completed	Phase 2	Interventional		Other		Treatment			China	Others
NCT00816881	356	3/15/2010	2/15/2010	1/15/2009	Pulmonary Disease, Chronic Obstructive	Device	Completed		Interventional		Other	Randomized	Supportive Care			China	Others
NCT00816894	18	2/15/2013	2/15/2013	1/15/2009	Schizophrenia	Drug / Drug	Completed	Phase 2	Interventional	Other	Other	Randomized	Treatment			Israel	Others
NCT00816920	500	9/15/2009	9/15/2009	9/15/2005	Isolated Distal DVT / Proximal DVT / Pulmonary Embolism	Other	Completed		Observational		Other					Italy	Others
NCT00816933	140	1/15/2010	1/15/2010	1/15/2009	Appendicitis / Pain / Complications	Procedure	Unknown status	Phase 1	Interventional		Other	Randomized	Treatment			Korea, Republic of	Others
NCT00816946	3000	2/15/2009	2/15/2009	7/15/2008	Malnutrition	Behavioral	Completed		Interventional	Other / Other	Other	Non-Randomized	Prevention	No		Pakistan	Others
NCT00816985	7	6/22/2021	7/27/2011	12/3/2008	Breast Cancer	Procedure / Other	Completed		Interventional	Other	Other		Supportive Care			United States	Others
NCT00817011	1000	3/15/2018	12/15/2016	4/15/2006	Depression / Antidepressant Drug Adverse Reaction	Drug / Drug	Unknown status		Interventional		Other	Non-Randomized	Treatment			Korea, Republic of	Others
NCT00817024	90	3/15/2009	3/15/2009	3/15/2008	Coronary Heart Disease	Drug / Drug / Drug	Completed		Interventional	Other	Other	Randomized	Treatment			China	Others
NCT00817089	24	6/15/2010	4/15/2010	12/15/2007	Alcoholism	Drug / Drug	Completed	Phase 4	Interventional		Other	Randomized	Treatment	No		United States	Others
NCT00817102	25	4/15/2013	11/15/2011	11/15/2008	Coronary Artery Stenosis	Procedure	Completed		Interventional		Other		Diagnostic			United States	Others
NCT00817128	62	7/15/2012	3/15/2012	1/15/2009	Complex Regional Pain Syndrome, Type I	Procedure / Procedure	Completed	Phase 2/Phase 3	Interventional	Other	Other	Randomized	Treatment			Netherlands	Others
NCT00817141	60	10/15/2008	10/15/2008	3/15/2008	Urinary Complications	Other	Completed		Observational		Other					Belgium	Others
NCT00817180	107	7/15/2012	4/15/2012	10/15/2008	Cystic Fibrosis	Other / Other	Completed	Phase 2	Interventional	Other	Other	Randomized	Treatment			Canada	Others
NCT00817232	24	12/15/2009	12/15/2009	12/15/2008	Tennis Elbow	Device	Completed	Phase 2/Phase 3	Interventional		Other	Randomized	Treatment			United Kingdom	Others
NCT00817245	50	1/15/2009	10/15/2008	3/15/2008	Central Serous Chorioretinopathy	Drug	Completed	Phase 1/Phase 2	Interventional		Other	Randomized	Treatment			Iran, Islamic Republic of	Others
NCT00817258	37	12/15/2009	6/15/2009	1/15/2007	Nasopharyngeal Carcinoma	Drug / Radiation	Unknown status	Phase 2	Interventional		Other		Treatment			China	Others
NCT00817284	60	11/15/2011	11/15/2011	11/15/2008	Glioblastoma Multiforme	Drug / Drug	Completed	Phase 2	Interventional		Other	Randomized	Treatment			Denmark	Others
NCT00817310	60	6/15/2011	6/15/2011	1/15/2009	Intracranial Hemorrhages / Prematurity		Completed		Observational		Other					United States	Others
NCT00817336	16	7/15/2011	7/15/2011	6/15/2009	Schizophrenia / Schizoaffective Disorder	Drug / Drug	Completed	Phase 2	Interventional		Other	Randomized	Treatment			United States	Others
NCT00817375	1000	12/15/2018	12/15/2018	2/15/2003	Depression / Adverse Reaction to Drug	Drug / Drug	Unknown status		Interventional		Other	Non-Randomized	Treatment			Korea, Republic of	Others
NCT00817388	26	5/15/2010	5/15/2010	1/15/2009	Interstitial Cystitis / Pelvic Pain	Other	Completed		Observational		Other					United States	Others
NCT00817401	100	6/15/2008	6/15/2008	7/15/2002	Hypoxic-Ischemic Encephalopathy	Device	Completed	Phase 1/Phase 2	Interventional	Other	Other	Randomized	Prevention			China	Others
NCT00817427	40	7/15/2011	6/15/2011	10/15/2008	Chronic Kidney Disease	Other / Other	Completed		Interventional		Other	Non-Randomized				United States	Others
NCT00817440	8		5/15/2009	12/15/2008	Healthy	Other / Other	Completed		Interventional		Other	Randomized	Basic Science			Denmark	Others
NCT00817453	150	2/15/2011	2/15/2011	1/15/2009	Parkinson's Disease		Terminated		Observational		Other					United States	Others
NCT00817466	500	12/15/2013	6/15/2011	1/15/2010	Bronchiolitis	Drug / Drug	Unknown status	Phase 4	Interventional	Other / Other / Other / Other / Other / Other / Other / Other	Other	Randomized	Treatment			Norway	Others
NCT00817479	20	1/15/2013	1/15/2013	1/15/2003	Ovarian Cancer	Drug / Drug	Completed	Phase 4	Interventional		Other	Randomized	Basic Science	No		United States	Others
NCT00817492	89	6/15/2011	6/15/2011	7/15/2006	Chronic Kidney Disease		Completed		Observational	Other	Other					United States	Others
NCT00817531	22	2/15/2011	2/15/2011	12/15/2008	Breast Cancer	Drug	Terminated	Phase 2	Interventional	Other	Other		Treatment			United States	Others
NCT00817570	60			4/15/2009	Balance		Suspended		Observational		Other					Israel	Others
NCT00817583	100	7/15/2011	7/15/2010	1/15/2009	Nasopharyngeal Carcinoma	Drug / Radiation	Unknown status	Phase 2	Interventional		Other	Non-Randomized	Treatment			China	Others
NCT00817609	60				Stroke / Acute Ischemic Stroke	Drug / Drug	Unknown status	Phase 2/Phase 3	Interventional		Other	Randomized	Treatment			China	Others
NCT00817622	129	9/15/2009	6/15/2009	1/15/2007	Diabetes Mellitus	Dietary Supplement	Completed	Phase 4	Interventional		Other	Randomized	Prevention			Iran, Islamic Republic of	Others
NCT00817648	120	5/15/2010	5/15/2010	12/15/2008	Schizophrenia	Drug / Drug	Completed	Phase 4	Interventional		Other	Randomized	Treatment			China	Others
NCT00817661	66	7/15/2010	7/15/2010	2/15/2009	Influenza	Dietary Supplement / Dietary Supplement	Completed		Interventional		Other	Randomized	Prevention			Bangladesh	Others
NCT00817674	353	10/15/2010	10/15/2010	11/15/2007	Chronic Kidney Disease / Sleep Loss		Completed		Observational	Other / Other	Other					United States	Others
NCT00817700	72	5/15/2008	11/15/2007	4/15/2005	Sleep Restriction	Other	Completed		Interventional		Other	Non-Randomized				United States	Others
NCT00817726	164	5/15/2025	12/15/2024	1/15/2009	Rapid Eye Movement Sleep Behavior Disorder		Active, not recruiting		Observational		Other			No		United States	Others
NCT00817752	25	2/15/2008	1/15/2008	5/15/2007	Inflammation / Cancer / Autoimmune Diseases	Dietary Supplement	Completed	Phase 1	Interventional	Other	Other	Non-Randomized	Prevention			United States	Others
NCT00817791	49	3/15/2009	8/15/2008	11/15/2007	Brain Injury / Myocardial Injury	Device	Completed		Interventional		Other	Randomized	Prevention				Others
NCT00817869	571	8/15/2011	8/15/2011	4/15/2010	Accidental Falls	Other	Completed		Interventional	Other / Other / Other / Other / Other / Other / Other / Other	Other	Randomized	Prevention			United Kingdom	Others
NCT00817882	52	8/15/2010	7/15/2010	5/15/2009	Low Back Pain	Other / Other	Completed	Phase 1/Phase 2	Interventional	Other	Other	Randomized	Health Services Research			United Kingdom	Others
NCT00817895	150	12/15/2010	12/15/2009	12/15/2008	Hepatocellular Carcinoma	Drug / Drug / Procedure	Completed		Interventional		Other	Randomized	Prevention			China	Others
NCT00817908	131	4/15/2012	3/15/2012	5/15/2008	Cytomegalovirus Infection		Completed		Observational		Other					Canada	Others
NCT00817921	168	12/15/2013	12/15/2012	11/15/2008	Prematurity of Fetus		Completed		Observational		Other					France	Others
NCT00817947	30	9/15/2007	9/15/2007	1/15/2007	Cystic Fibrosis	Device	Completed	Phase 3	Interventional		Other	Randomized	Treatment			United Kingdom	Others
NCT00817960	30	6/15/2012	1/15/2012	7/15/2011	Postural Imbalance	Drug	Completed		Interventional		Other	Randomized	Treatment			Israel	Others
NCT00817973	12				Type 2 Diabetes / Postprandial Lipemia	Dietary Supplement / Dietary Supplement / Dietary Supplement / Dietary Supplement	Completed		Interventional	Other / Other	Other	Randomized	Prevention			Denmark	Others
NCT00817999	32	7/15/2011	7/15/2011	11/15/2008	Healthy	Dietary Supplement / Drug / Drug	Completed	Phase 4	Interventional		Other	Randomized	Screening			United States	Others
NCT00818012	129	6/15/2013	6/15/2013	8/15/2008	Atrial Fibrillation		Completed		Observational		Other					United States	Others
NCT00818051	840			8/15/2008	Breast Cancer	Radiation	Unknown status	Phase 3	Interventional		Other	Randomized	Treatment			United Kingdom	Others
NCT00818090	39	11/15/2011	11/15/2011	9/15/2008	Thymoma / Thymic Carcinoma	Drug	Terminated	Phase 2	Interventional		Other	Non-Randomized	Treatment			Korea, Republic of	Others
NCT00818103	600	1/15/2016	1/15/2015	1/15/2006	Multiple Sclerosis	Drug / Drug / Drug	Unknown status		Interventional	Other	Other	Randomized				China	Others
NCT00818142	16	12/15/2010	12/15/2010	1/15/2008	Eating Disorder / Type 1 Diabetes	Behavioral	Completed		Observational	Other / Other / Other	Other					United States	Others
NCT00818233	0			1/15/2009	Intraocular Pressure	Device	Withdrawn		Observational		Other					United States	Others
NCT00818246	40				Skin Aging / Photoaging of Skin	Device / Device	Completed	Phase 2/Phase 3	Interventional		Other		Treatment			Canada	Others
NCT00818285	5628	8/15/2012	7/15/2010	9/15/2008	Fall Related Injury Risk	Device	Completed		Interventional	Other	Other	Randomized	Treatment	Undecided		Canada	Others
NCT00818337	36	6/15/2009	6/15/2009	11/15/2008	Heart Disease	Drug	Completed	Phase 4	Interventional		Other		Prevention			United States	Others
NCT00818350	25	1/15/2011	8/15/2009	1/15/2009	Urinary Bladder Neoplasms	Drug	Unknown status	Phase 1/Phase 2	Interventional		Other	Non-Randomized	Treatment				Others
NCT00818376	20	12/15/2008	11/15/2006	6/15/2006	Dental Calculus / Tooth Discoloration	Other	Completed	Phase 2	Interventional		Other	Randomized	Prevention				Others
NCT00818402	130	2/15/2012	2/15/2012	8/15/2008	Non Small Cell Lung Cancer		Completed		Observational		Other						Others
NCT00818428	96	7/15/2010	7/15/2010	11/15/2008	Speech Articulation Disorder / Developmental Articulation Disorder / Phonological Impairment / Dyslexia	Behavioral / Behavioral / Behavioral / Behavioral	Unknown status	Phase 2/Phase 3	Interventional		Other	Randomized	Prevention			Canada	Others
NCT00818467	50	2/15/2009	2/15/2009	5/15/2008	Vitamin D Status	Other / Other	Completed	Phase 4	Interventional	Other	Other	Randomized	Treatment			United States	Others
NCT00818506	55	6/15/2012		3/15/2009	Depression / Major Depressive Disorder / Cardiovascular Disease / Coronary Artery Disease		Completed		Observational	Other / Other / Other / Other / Other	Other					Denmark	Others
NCT00818558	520	10/15/2012	10/15/2012	10/15/2008	Non Small Cell Lung Cancer	Biological	Unknown status		Interventional		Other	Non-Randomized	Prevention			France	Others
NCT00818597	10	6/15/2008	4/15/2004	12/15/2003	Severe Sepsis and Septic Shock	Device	Completed	Phase 1/Phase 2	Interventional		Other		Treatment			Germany	Others
NCT00818610	601	4/15/2013	1/15/2013	1/15/2009	Community-acquired Pneumonia	Drug / Drug	Completed	Phase 4	Interventional	Other	Other	Randomized	Treatment			Switzerland	Others
NCT00818688	844	1/15/2007	10/15/2006	3/15/2005	Thrombophlebitis	Procedure	Completed		Observational		Other					France	Others
NCT00818701	1	8/15/2010	8/15/2010	2/15/2009	Congestive Heart Failure / Renal Dysfunction	Drug / Drug	Terminated	Phase 1	Interventional		Other	Randomized	Basic Science			United States	Others
NCT00818714	0	10/15/2009	10/15/2009	1/15/2009	Non-Small Cell Lung Cancer (NSCLC)	Radiation	Withdrawn	Phase 1	Interventional		Other	Non-Randomized	Treatment				Others
NCT00818727	40		1/15/2011	2/15/2009	Bone Density		Unknown status		Observational		Other						Others
NCT00818766	251	4/15/2011	4/15/2011	3/15/2008	Antibiotic Prophylaxis	Drug / Drug	Completed		Interventional		Other	Randomized	Treatment			United States	Others
NCT00818779	38	8/15/2011	8/15/2011	1/15/2008	Coronary Artery Disease / Type 2 Diabetes Mellitus	Drug / Drug	Completed	Phase 4	Interventional		Other	Randomized	Other			United States	Others
NCT00818792	215	9/15/2012	2/15/2012	1/15/2009	Chronic Kidney Disease / Multivessel Coronary Artery Disease	Device	Completed	Phase 2	Interventional		Other	Randomized	Treatment			Italy	Others
NCT00818818	13	4/15/2010	1/15/2010	8/15/2008	Localized Cutaneous Leishmaniasis	Drug	Completed	Phase 4	Interventional		Other		Treatment			Brazil	Others
[truncated: 98,001 more rows]
