# Supplementary material for: Breaking the silence of sharing data in medical research
Source: PLoS One. 2024 May 29;19(5):e0301917. doi: 10.1371/journal.pone.0301917 (PMC11135734; doi:10.1371/journal.pone.0301917)
Supplement: S4 Data — (CSV) [file pone.0301917.s004.csv]

X_id	enrollment	completion_date	primary_completion_date	start_date	condition	intervention.intervention_type	overall_status	phase	study_type	sponsors.collaborator.agency_class	sponsors.lead_sponsor.agency_class	study_design_info.allocation	study_design_info.primary_purpose	patient_data.sharing_ipd	patient_data.ipd_access_criteria	location_countries.country	fund
NCT03041610	200	1/31/2020	6/30/2019	4/11/2017	Systolic Heart Failure	Behavioral	Unknown status		Interventional	Other / Other / Other / Other / Other	Other	Randomized	Prevention	No		Czechia	Others
NCT03041649	158	4/15/2020	4/15/2020	11/15/2016	Gastroesophageal Reflux / Feeding Disorder / Family Satisfaction	Other / Other	Completed		Interventional		Other	Randomized	Other	No		United States	Others
NCT03041662	620	11/30/2020	10/31/2016	10/31/2011	Primary Sclerosing Cholangitis / Cholangiocarcinoma	Diagnostic Test	Completed		Observational		Other			Undecided		Sweden	Others
NCT03041675	94	8/31/2017	6/30/2017	2/13/2017	Paralytic Ileus	Device / Device	Unknown status		Interventional		Other	Randomized	Treatment	No		Taiwan	Others
NCT03041727	70	8/1/2021	8/1/2021	2/1/2017	Shoulder Pain / Manual Therapy	Other / Other	Completed		Interventional		Other	Randomized	Treatment	No		Italy	Others
NCT03041740	16	6/10/2019	6/10/2019	6/27/2017	Bronchopulmonary Dysplasia	Drug	Completed	Phase 1	Interventional	Other	Other	Randomized	Treatment	No		United States	Others
NCT03041753	140	11/15/2018	8/15/2018	9/15/2015	Ischemic Stroke		Unknown status		Observational	Other	Other			Undecided		Italy	Others
NCT03041766	30	6/2/2017	4/6/2017	12/6/2016	Schistosomiasis	Biological / Drug	Completed	Phase 2	Interventional	Other / Other / Other	Other	Randomized	Prevention	No		Senegal	Others
NCT03041779	909	7/15/2016	7/15/2016	10/15/2015	Perineal Tear / Perineal Laceration (Obstetric)	Drug / Drug	Completed	Phase 2	Interventional		Other	Randomized	Treatment	Undecided			Others
NCT03041805	3000	1/1/2025	1/1/2025	1/1/2017	Venous Thromboembolism / Varicose Veins	Procedure / Procedure / Procedure / Procedure / Procedure / Procedure / Device / Drug	Recruiting		Observational		Other			No		Russian Federation	Others
NCT03041818	12	10/31/2017	10/31/2017	3/14/2017	Cerebral Palsy / Motor Activity	Behavioral	Completed		Interventional	Other / Other	Other		Supportive Care	Yes	Primary investigator of the study	Korea, Republic of	Others
NCT03041844	72	3/15/2023	3/15/2022	1/15/2017	Diabetic Foot Ulcer / Venous Ulcer	Device / Device	Active, not recruiting		Interventional	Other / Other	Other	Randomized	Treatment	Undecided		United States	Others
NCT03041857	30	9/15/2017	8/15/2017	12/15/2013	Total Knee Arthroplasty / Tibiofemoral Kinematics	Radiation	Completed		Observational	Other / Other	Other			No		Switzerland	Others
NCT03041870	34	6/21/2019	6/21/2019	11/14/2017	Healthy Volunteers	Device	Completed		Interventional		Other		Basic Science	No		France	Others
NCT03041883	40	1/15/2025	1/15/2025	1/4/2017	Corneal Melting in Boston Keratoprosthesis Type I	Procedure / Procedure	Recruiting		Interventional	Other	Other	Randomized	Treatment	Undecided		Canada	Others
NCT03041922	15	7/1/2018	5/1/2018	3/1/2017	Changes in Elasticity Duo to Pressure Ulcers in Buttocks		Unknown status		Observational [Patient Registry]		Other			No		Israel	Others
NCT03041935	90	1/1/2019	1/1/2019	9/1/2015	Testicle Undescended / Pain, Postoperative	Procedure / Procedure / Drug / Drug / Drug / Drug / Drug / Drug / Drug / Drug / Drug	Completed		Interventional		Other	Randomized	Supportive Care	Undecided		Canada	Others
NCT03041948	88	9/1/2018	9/1/2018	9/1/2015	Hernia, Inguinal / Pain, Postoperative	Procedure / Procedure / Drug / Drug / Drug / Drug / Drug / Drug / Drug / Drug	Unknown status		Interventional	Other	Other	Randomized	Supportive Care	Undecided		Canada	Others
NCT03041974	280	11/15/2014	5/15/2014	3/15/2011	Critical Care	Procedure / Procedure	Completed		Observational		Other			No			Others
NCT03041987	5000	12/31/2026	12/31/2026	1/1/2012	Renal Insufficiency, Chronic	Other	Recruiting		Observational	Other / Other / Other / Other / Other / Other / Other / Other / Other / Other / Other / Other / Other / Other / Other / Other / Other / Other / Other / Other / Other / Other / Other / Other / Other / Other / Other / Other / Other / Other / Other / Other / Other / Other / Other / Other / Other / Other	Other			Undecided		China	Others
NCT03042026	80	6/1/2027	6/1/2022	6/1/2012	Acromegaly		Recruiting		Observational		Other			No		Taiwan	Others
NCT03042039	1712	10/1/2017	4/30/2016	1/1/2015	Chronic Obstructive Pulmonary Disease / Diabetes / Chronic Heart Failure / Frail Elderly Syndrome	Other	Unknown status		Observational		Other			No		Croatia / Italy / Poland / Spain / United Kingdom	Others
NCT03042052	292	6/1/2016	5/1/2016	1/1/2014	Neurogenic Bladder	Drug	Completed		Observational		Other			No		France	Others
NCT03042065	60	9/15/2017	9/15/2017	3/15/2017	Asthma	Device / Device	Unknown status		Interventional		Other	Randomized	Device Feasibility	No			Others
NCT03042078	2200	12/15/2018	12/15/2017	1/15/2012	Paroxysmal Supraventricular Tachycardia	Device / Device	Unknown status		Interventional	Other / Other / Other / Other / Other / Other / Other / Other	Other	Non-Randomized	Treatment	No		China	Others
NCT03042091	224	10/15/2021	10/15/2020	9/15/2016	Colorectal Neoplasms / Diverticulitis / Inflammatory Bowel Diseases / Surgical Site Infection	Drug / Drug / Drug / Procedure	Unknown status	Early Phase 1	Interventional		Other	Randomized	Supportive Care			United States	Others
NCT03042117	0	7/13/2017	7/13/2017	10/18/2016	Periodontal Diseases / Cardiovascular Diseases	Other	Withdrawn		Observational		Other			No			Others
NCT03042130	0	2/6/2018	2/6/2018	12/14/2016	Heart Failure	Other / Drug	Withdrawn	Phase 4	Interventional		Other	Randomized	Treatment	No		Israel	Others
NCT03042143	129	6/15/2025	3/15/2024	1/7/2019	Acute Respiratory Distress Syndrome	Biological / Biological	Recruiting	Phase 1/Phase 2	Interventional	Other / Other / Other	Other	Randomized	Treatment	Yes		United Kingdom	Others
NCT03042156	30	12/15/2023	12/15/2023	1/10/2017	Palliative / Advanced Cancer / Immunotherapy / Radiation Therapy	Radiation	Active, not recruiting		Observational		Other					Canada	Others
NCT03042169	424	2/15/2023	2/15/2023	8/25/2021	Gastric Adenocarcinoma	Drug / Procedure / Drug	Recruiting	Phase 3	Interventional	Other	Other	Randomized	Treatment	No		France	Others
NCT03042195	40	9/15/2017	9/15/2017	12/18/2016	Head and Neck Neoplasm	Other	Completed		Interventional		Other	Randomized	Supportive Care	No		Denmark	Others
NCT03042221	20	9/30/2027	11/1/2026	4/20/2016	Non-Small Cell Carcinoma of Lung, TNM Stage 4 / Non-Small Cell Lung Cancer / EGFR Gene Mutation / ALK Gene Mutation / ROSE Cluster 1 / BRAF V600E		Recruiting		Observational		Other			No		United States	Others
NCT03042234	25	11/2/2018	8/30/2017	7/8/2017	Obesity / Insulin-resistant / Adolescents	Other / Other	Completed		Interventional		Other	Non-Randomized	Treatment			Brazil	Others
NCT03042247	120	2/1/2021	6/10/2020	1/24/2017	Diffuse Large B-cell-lymphoma / Classical Hodgkin Lymphoma	Diagnostic Test	Unknown status		Observational	Other	Other			Undecided		Italy	Others
NCT03042260	310	8/15/2021	2/15/2021	3/1/2017	Lupus Erythematosus, Systemic	Drug / Drug	Unknown status	Phase 4	Interventional	Other	Other	Randomized	Prevention	No		Mexico	Others
NCT03042286	1500	1/15/2020	1/15/2020	3/15/2015	Myopathy		Unknown status		Observational	Other	Other			No		Singapore	Others
NCT03042351	36	9/15/2016	3/15/2016	3/15/2016	Urinary Incontinence	Device	Completed		Interventional	Other	Other		Treatment	No		Spain	Others
NCT03042364	150	3/14/2018	3/14/2018	10/1/2016	Infertility, Female	Other	Completed		Interventional		Other	Randomized	Diagnostic	Undecided		Denmark	Others
NCT03042377	80	8/30/2015	7/30/2015	3/1/2015	Postoperative Pain / Root Canal Infection / Endodontic Disease	Other / Drug / Drug / Drug	Completed	Phase 4	Interventional		Other	Randomized	Treatment	No		Turkey	Others
NCT03042403	52	9/15/2013	1/15/2013	10/15/2012	Hemodynamic Instability	Other	Completed		Observational		Other			No			Others
NCT03042416	400	6/2/2021	3/5/2021	6/29/2017	Congenital Hyperinsulinism / Neuroblastoma / Neuroendocrine Tumors / Parkinson Disease / Brain Glioma	Drug	Completed	Phase 3	Interventional	Other	Other		Diagnostic	No		Canada	Others
NCT03042429	360	12/31/2016	12/31/2016	1/1/2007	Neuroblastoma	Drug / Drug	Completed	Phase 3	Interventional		Other	Randomized	Treatment	No		Germany	Others
NCT03042442	114	9/30/2018	6/30/2018	1/1/2017	Pancreatic Cancer, Adult / Cachexia / Pain / Diabetes Mellitus	Diagnostic Test / Other / Other	Completed		Observational		Other			No		Romania	Others
NCT03042455	108	6/26/2018	6/26/2018	6/18/2015	Stroke	Device / Device / Other	Completed		Interventional		Other	Randomized	Supportive Care	Undecided		Korea, Republic of	Others
NCT03042468	50	9/15/2023	9/30/2021	12/15/2016	Prostate Cancer	Drug / Drug	Active, not recruiting	Phase 1/Phase 2	Interventional		Other		Treatment	No		United States	Others
NCT03042481	400	5/15/2021	5/15/2019	4/15/2016	Chronic Hepatitis b		Unknown status		Observational		Other					Taiwan	Others
NCT03042507	15	2/15/2013	12/29/2012	1/20/2012	Tourette's Syndrome / Tourette's Disorder / Tourette's Disease / Tourette Disorder / Tourette Disease / Tic Disorder, Combined Vocal and Multiple Motor / Multiple Motor and Vocal Tic Disorder, Combined / Gilles de La Tourette's Disease / Gilles de la Tourette Syndrome / Gilles De La Tourette's Syndrome / Combined Vocal and Multiple Motor Tic Disorder / Combined Multiple Motor and Vocal Tic Disord…	Behavioral	Completed		Interventional	Other / Other	Other		Treatment	Yes			Others
NCT03042520	200	9/15/2022	9/15/2022	8/15/2016	Liver Fibroses / HepatoCellular Carcinoma / Cryoglobulinemia / Metabolic Disease / Diabetes Mellitus	Other	Recruiting		Observational	Other / Other / Other / Other / Other / Other / Other / Other / Other / Other / Other / Other / Other / Other / Other / Other / Other / Other / Other / Other / Other / Other / Other	Other			No		Korea, Republic of / Taiwan	Others
NCT03042533	9	5/29/2018	5/29/2018	2/1/2017	Closed Transverse Fracture of Shaft of Tibia	Device / Device / Device	Terminated		Interventional		Other	Randomized	Treatment	No		United States	Others
NCT03042546	1	5/29/2018	5/29/2018	2/1/2017	Open tíbia Fracture With Sub-segmental Bone Loss	Drug / Drug / Other	Terminated	Phase 4	Interventional		Other	Randomized	Treatment	No		United States	Others
NCT03042559	43	1/8/2018	1/8/2018	2/14/2017	Patellofemoral Pain Syndrome	Device / Device	Completed		Interventional		Other	Randomized	Treatment	No		United States	Others
NCT03042572	60	7/15/2021	12/15/2020	12/15/2018	Peripheral Arterial Disease / Cardiovascular Diseases / Vascular Diseases	Drug / Other	Unknown status	Phase 2/Phase 3	Interventional	Other	Other	Randomized	Treatment	Undecided		Netherlands	Others
NCT03042585	17	12/15/2018	12/15/2018	6/15/2006	Relapsed Non Hodgkin Lymphoma / Refractory Non-Hodgkin Lymphoma	Radiation	Completed		Interventional		Other	Non-Randomized	Treatment	No		United States	Others
NCT03042598	15	4/15/2017	4/15/2017	1/14/2017	Intubation	Device	Unknown status		Interventional		Other		Supportive Care	No		United States	Others
NCT03042624	50	5/31/2017	5/31/2017	1/24/2017	Dermatitis, Atopic / Child / Infant	Dietary Supplement / Dietary Supplement	Unknown status		Interventional		Other	Randomized	Treatment	No		Italy	Others
NCT03042637		12/15/2021	12/15/2016	1/15/2012	Nephrotic Syndrome	Drug	Suspended		Observational		Other			No		United States	Others
NCT03042650	46	9/27/2019	9/27/2019	7/15/2016	Smoking Cessation / Substance Use Disorder	Behavioral / Behavioral	Completed		Interventional		Other	Randomized	Treatment	Undecided		United States	Others
NCT03042663	34	10/4/2017	9/1/2017	3/1/2016	Stellate Ganglion Block / Radial Artery Cannulation	Procedure	Unknown status		Interventional		Other		Prevention	No		Egypt	Others
NCT03042676	104	6/30/2018	6/8/2018	9/15/2017	GVHD, Chronic / Acute Leukemia / Stem Cell Transplant Complications		Completed		Observational [Patient Registry]	Other / Other / Other	Other			No		Italy	Others
NCT03042715	6	8/1/2017	8/1/2017	3/6/2017	Stem Cell Transplant Complications	Behavioral	Completed		Observational		Other			No		United States	Others
NCT03042728	229	10/20/2018	10/20/2018	9/7/2017	Fibromyalgia	Behavioral / Behavioral	Completed		Interventional		Other	Randomized	Supportive Care	Yes		United States	Others
NCT03042754	6000	12/1/2030	12/1/2030	6/6/2011	Tuberculosis	Diagnostic Test	Recruiting		Interventional	Other / Other / Other	Other		Diagnostic	No		Thailand	Others
NCT03042780	2	9/7/2018	1/3/2018	2/1/2017	Gastro-enteropancreatic Neuroendocrine Tumor / Pancreatic Cancer / Neuroendocrine Carcinomas of Pancreas / Islet Cell Carcinoma	Drug / Drug	Terminated	Phase 2	Interventional		Other		Treatment			United States	Others
NCT03042793	10	5/14/2020	5/14/2020	2/1/2017	Multiple Myeloma	Biological	Completed	Phase 1	Interventional		Other		Treatment			Denmark	Others
NCT03042806	195	7/2/2019	8/7/2018	2/2/2017	COPD	Behavioral	Unknown status		Interventional	Other	Other		Screening	Undecided		Italy	Others
NCT03042832	448	5/31/2021	4/20/2020	9/30/2015	Substance Use Disorder / Mental Health Disorder	Behavioral / Behavioral	Completed		Interventional	Other	Other	Randomized	Health Services Research	No		United States	Others
NCT03042845	640	5/25/2017	5/25/2017	10/1/2016	Coronary Artery Disease	Device / Device	Completed		Interventional		Other	Randomized	Diagnostic	Undecided		Greece	Others
NCT03042858	1000	12/15/2036	12/15/2035	1/15/2017	Patent Processus Vaginalis / Inguinal Hernia	Other / Other	Recruiting		Observational	Other / Other / Other / Other / Other / Other / Other / Other	Other			Yes	REDCap	United States	Others
NCT03042871	54	7/15/2018	7/15/2018	4/15/2015	Choroidal Neovascularization	Drug	Completed	Phase 4	Interventional		Other	Randomized	Treatment	Undecided		China	Others
NCT03042884	111	12/14/2020	12/14/2020	2/13/2017	Benign Neoplasms / In Situ Neoplasms / Malignant Neoplasms of Independent (Primary) Multiple Sites	Behavioral / Device	Completed		Interventional		Other	Non-Randomized	Prevention			United States	Others
NCT03042923	46	6/15/2019	6/15/2019	4/15/2016	Endometriosis	Drug	Completed		Observational		Other			No		United States	Others
NCT03042936	33	12/15/2020	12/15/2020	3/15/2015	Pre Diabetes	Behavioral	Unknown status		Interventional		Other		Prevention	No			Others
NCT03042949	100	4/1/2018	2/15/2018	2/15/2017	Blood Pressure Disorders	Device / Device	Unknown status		Interventional		Other		Device Feasibility	No			Others
NCT03042988	20	12/30/2024	11/30/2024	1/30/2017	Hypertension / Pure Autonomic Failure / Multiple System Atrophy / Autonomic Failure	Other / Other	Recruiting		Interventional		Other	Randomized	Treatment	No		United States	Others
NCT03043001	60	12/31/2017	12/31/2016	1/1/2014	AOD Effects and Consequences	Drug	Unknown status	Phase 3	Interventional		Other		Treatment	No		Taiwan	Others
NCT03043014	110	11/15/2022	3/13/2019	6/1/2017	Surgical Abortion	Drug	Completed		Interventional		Other	Randomized	Treatment	No		France	Others
NCT03043027	0	8/8/2017	8/8/2017	8/8/2017	Renal Calculi / Postoperative Pain	Drug / Drug / Drug	Withdrawn	Phase 3	Interventional		Other	Randomized	Treatment	No		United States	Others
NCT03043040	651	3/31/2017	3/31/2017	7/1/2014	Suicide, Attempted	Behavioral / Behavioral	Completed		Interventional	Other	Other	Non-Randomized	Prevention	No			Others
NCT03043053	61	7/7/2022	5/20/2022	7/1/2017	Obesity	Drug / Drug	Completed	Phase 2	Interventional		Other	Randomized	Treatment	No		United States	Others
NCT03043066	30	10/1/2016	7/31/2016	3/1/2016	Chronic Periodontitis	Procedure / Drug	Completed		Interventional		Other	Randomized	Treatment	No			Others
NCT03043079	45	9/15/2017	9/15/2017	4/15/2016	Ventral Incisional Hernia	Diagnostic Test	Completed		Interventional		Other	Non-Randomized	Diagnostic	No		United States	Others
NCT03043105	25	1/1/2021	1/1/2020	1/1/2017	Multicentric Castleman Disease	Drug	Unknown status	Phase 2	Interventional		Other		Treatment	No		China	Others
NCT03043118	48	11/2/2016	11/2/2016	2/15/2015	Pediatric Obesity	Other	Completed		Interventional		Other	Randomized	Treatment	No		United States	Others
NCT03043131	60	9/15/2017	9/15/2017	2/10/2017	Cardiopulmonary Bypass	Drug / Drug	Unknown status	Phase 3	Interventional		Other	Randomized	Treatment	Undecided			Others
NCT03043157	30	3/2/2017	3/2/2017	2/15/2017	Muscle Relaxation	Drug	Completed	Phase 3	Interventional		Other		Supportive Care	No		Brazil	Others
NCT03043170	361	8/31/2018	8/31/2018	3/1/2017	Shock	Device	Completed		Observational		Other			Undecided		United Kingdom	Others
NCT03043183	1400	9/30/2021	3/1/2021	3/1/2017	Nutrition Disorders	Procedure	Unknown status		Interventional		Other	Randomized	Supportive Care				Others
NCT03043196	60	4/15/2016	4/15/2016	6/15/2015	Chronic Periodontitis	Drug / Drug	Completed	Phase 2/Phase 3	Interventional		Other	Randomized	Treatment	Undecided		India	Others
NCT03043209	25	12/28/2022	12/4/2020	8/30/2018	Hypertrophic Cardiomyopathy / Genetic Disease / Gene Product Sequence Variation	Genetic	Completed		Observational		Other			Undecided		United States	Others
NCT03043222	0	6/1/2019	4/1/2019	3/1/2018	Lower Urinary Tract Symptoms / Benign Prostatic Hyperplasia / Urinary Frequency/Urgency / Urinary Incontinence, Urge / Incontinence, Urinary / Nocturia	Device / Device	Withdrawn		Interventional		Other	Non-Randomized	Treatment	No		United States	Others
NCT03043235	126	6/30/2018	6/30/2018	1/8/2014	Insulin Sensitivity / Fat; Liver		Completed		Observational		Other			No		United States	Others
NCT03043261	3	4/7/2018	4/7/2018	1/29/2018	Congestive Heart Failure	Behavioral	Completed		Interventional		Other		Other			United States	Others
NCT03043274	23	5/15/2019	5/15/2019	1/15/2017	STEMI - ST Elevation Myocardial Infarction	Drug	Terminated	Phase 4	Interventional		Other	Randomized	Treatment	No		United States	Others
NCT03043352	762	6/30/2016	6/30/2016	4/20/2015	Severe Malnutrition	Dietary Supplement / Dietary Supplement	Completed		Interventional	Other	Other	Randomized	Treatment	Yes		Pakistan	Others
NCT03043378	201	3/23/2023	3/23/2023	7/31/2018	Malignant Neoplasms of Independent (Primary) Multiple Sites	Behavioral	Completed		Observational		Other					United States	Others
NCT03043417	270	3/15/2018	3/15/2018	5/15/2014	Mental Health Disorder / Substance Use	Behavioral	Unknown status		Interventional	Other	Other	Randomized	Health Services Research	No		Canada	Others
NCT03043443	60	1/10/2019	1/10/2019	1/25/2017	Alcohol-Related Disorders	Drug / Drug	Completed	Phase 2	Interventional		Other	Randomized	Treatment	No		Canada	Others
NCT03043456	24	9/1/2017	8/1/2017	3/1/2017	Satisfaction / Microbial Colonization	Device / Device	Unknown status		Interventional		Other	Randomized	Health Services Research	No			Others
NCT03043469	141	5/30/2021	4/30/2021	8/8/2020	Respiration Disorder / Hyperventilation Syndrome / Breathlessness / Breath Shortness	Other / Other / Other / Other / Other / Other / Other / Other / Other / Other / Diagnostic Test / Other / Other / Other / Other / Other	Unknown status		Observational	Other	Other			No		United Kingdom	Others
NCT03043495	40	6/1/2018	4/1/2018	10/1/2016	Dexamethasone / Supraclavicular Brachial Plexus Block	Procedure / Drug	Unknown status	Phase 4	Interventional		Other	Randomized	Treatment	No		Egypt	Others
NCT03043508	45	4/1/2026	4/1/2025	4/10/2015	Genetic Mutation / MEN1	Other / Behavioral	Active, not recruiting		Observational		Other					United States	Others
NCT03043534	29	10/12/2016	10/12/2016	11/12/2015	Pseudofolliculitis Barbae	Other / Other	Completed		Interventional		Other	Randomized	Treatment	No		United States	Others
NCT03043625	60	2/1/2017	1/30/2017	10/1/2016	Neck Pain / Functional Dyspepsia	Other / Other	Completed		Interventional	Other / Other / Other / Other / Other	Other	Randomized	Treatment	No			Others
NCT03043638	12	6/20/2011	6/20/2011	7/1/2008	Gingival Recession, Generalized	Procedure / Procedure	Completed		Interventional	Other	Other	Randomized	Treatment	Yes			Others
NCT03043677	45	5/30/2018	12/31/2017	4/1/2016	Inflammatory Bowel Disease	Biological	Completed		Observational		Other			No			Others
NCT03043690	227	5/30/2017	5/3/2017	2/11/2017	Menopause Related Conditions	Dietary Supplement / Other	Completed		Observational		Other			No		Russian Federation	Others
NCT03043742	8	11/12/2020	11/12/2020	7/12/2016	Chronic Ischemic Heart Disease	Drug	Completed	Phase 1	Interventional		Other		Treatment	No		United States	Others
NCT03043755	32	2/15/2017	12/15/2016	7/15/2016	Quadrantectomy / Mastectomy		Completed		Observational		Other			No		Italy	Others
NCT03043781	150	9/5/2018	9/5/2018	3/20/2017	Labor Pain	Other / Other	Completed		Interventional		Other	Randomized	Treatment	No		Norway	Others
NCT03043794	40	12/15/2026	12/15/2024	8/1/2017	Breast Cancer	Radiation	Recruiting	Phase 2	Interventional		Other		Treatment	No		United States	Others
NCT03043807	26	10/17/2022	10/17/2022	2/22/2017	Prostate Cancer	Drug / Drug / Drug / Radiation / Drug	Completed	Phase 2	Interventional		Other		Treatment	No		United States	Others
NCT03043820	110	7/1/2021	7/1/2021	8/15/2016	Schizophrenia / Schizoaffective Disorder / Schizophreniform Disorder / Psychosis NOS	Drug / Drug	Completed	Phase 3	Interventional	Other / Other / Other / Other / Other / Other / Other / Other	Other	Randomized	Treatment	Undecided		Netherlands	Others
NCT03043833	64	3/30/2018	1/30/2018	1/18/2017	Major Depression / Anxiety Disorders	Behavioral	Completed		Interventional	Other	Other	Randomized	Treatment	Undecided		Canada	Others
NCT03043859	50	11/15/2017	11/15/2017	5/9/2017	Type2 Diabetes	Behavioral	Completed		Interventional	Other	Other	Randomized	Other	No		Canada	Others
NCT03043885	40	3/1/2017	5/9/2016	1/5/2015	Alveolar Ridge Preservation	Device / Device / Procedure	Completed		Interventional		Other	Randomized	Treatment	Undecided			Others
NCT03043898	62	4/23/2020	4/23/2020	2/14/2018	Bronchomalacia / Asthma / Lung Neoplasms / Lung Diseases, Interstitial / Pulmonary Disease, Chronic Obstructive	Other / Other	Terminated		Observational	Other	Other			Yes		United Kingdom	Others
NCT03043924	52	3/15/2023	3/15/2023	9/26/2017	Polycystic Ovary Syndrome	Drug / Drug	Active, not recruiting		Interventional	Other	Other	Non-Randomized	Basic Science	No		France	Others
NCT03043937	400	12/15/2016	12/15/2016	1/15/2015	Heart Disease Structural Disorder Abscess of Cardiac Septum	Other	Completed		Observational [Patient Registry]		Other					Egypt	Others
NCT03043963	270	9/21/2022	9/21/2021	2/10/2017	Hypertension	Behavioral / Behavioral	Completed		Interventional		Other	Randomized	Treatment	No		United States	Others
NCT03043976	20	1/15/2019	2/15/2017	10/15/2015	Hypertension, Pulmonary	Device	Terminated		Interventional		Other	Randomized	Treatment			United Kingdom	Others
NCT03043989	4	7/26/2019	7/26/2019	3/21/2017	Prostate Cancer	Drug / Drug / Drug	Terminated	Phase 1	Interventional	Other	Other	Non-Randomized	Treatment	No		United States	Others
NCT03044015	1800	12/15/2021	12/15/2021	1/15/2017	Osteoporotic Fractures	Behavioral / Behavioral	Unknown status		Interventional	Other	Other	Randomized	Prevention	No		Spain	Others
NCT03044028	66	8/15/2018	6/15/2018	1/15/2017	Arthropathy of Knee Joint	Device	Completed		Interventional		Other	Randomized	Treatment	No		United States	Others
NCT03044041	80	6/15/2017	1/15/2017	1/15/2016	Blood Loss, Surgical	Drug	Completed	Phase 4	Interventional		Other	Randomized	Treatment	Undecided		Thailand	Others
NCT03044067	24	12/15/2017	9/15/2017	9/15/2017	Fibromyalgia	Other / Other	Unknown status		Interventional		Other	Randomized	Treatment	No			Others
NCT03044080	20	9/30/2017	6/30/2017	1/1/2015	Stroke Rehabilitation / Stroke Rehabilitation Spasticity Management	Drug / Drug	Completed	Phase 4	Interventional		Other	Randomized	Treatment	No		Spain	Others
NCT03044093	200	1/15/2019	1/15/2019	1/15/2017	Second Trimester Abortion	Drug / Drug / Drug	Unknown status	Phase 4	Interventional		Other	Randomized	Treatment	No		Israel	Others
NCT03044119	15	10/20/2019	7/20/2019	3/15/2018	Dental Implants	Biological / Biological	Unknown status	Phase 1	Interventional		Other	Randomized	Treatment	Yes		India	Others
NCT03044171	25	2/23/2017	1/23/2017	8/1/2016	Dentin Sensitivity	Device / Drug / Drug	Completed	Phase 1	Interventional		Other	Randomized	Prevention	No			Others
NCT03044184	220	12/31/2020	6/30/2020	4/1/2017	Stroke Hemorrhagic / Intracerebral Haemorrhage	Drug	Unknown status	Phase 3	Interventional		Other	Randomized	Treatment	Undecided		Hong Kong	Others
NCT03044197	24	4/12/2018	4/12/2018	7/25/2017	Prostate Cancer / Magnetic Resonance Imaging / Target Lesion / Fusion Biopsy / Clinically Significant Prostate Cancer / Transperineal	Device / Device	Completed		Interventional		Other	Randomized	Diagnostic	No		United States	Others
NCT03044210	45	4/15/2024	4/15/2024	4/4/2017	Cockayne Syndrome	Other	Recruiting		Interventional		Other	Non-Randomized	Basic Science	No		France	Others
NCT03044223	100	12/15/2018	11/15/2018	8/15/2014	Pseudomonas Infections / Pseudomonas Septicemia / Pseudomonas; Pneumonia / Pseudomonal Bacteraemia / Pseudomonas Urinary Tract Infection / Pseudomonas Gastrointestinal Tract Infection / Sepsis / Sepsis, Severe / Critically Ill		Unknown status		Observational		Other			No		Germany	Others
NCT03044236	56	6/1/2019	3/19/2019	4/19/2017	Glenohumeral Internal Rotation Deficits	Procedure	Completed		Interventional		Other	Randomized	Treatment	No		United States	Others
NCT03044249	81	1/30/2020	1/30/2020	5/4/2017	Psychosis / Dementia / Aggression / Agitation / Alzheimer Dementia	Drug / Drug	Terminated	Phase 2	Interventional		Other	Randomized	Treatment	No		Canada / United States	Others
NCT03044327	11	12/31/2017	12/31/2017	2/15/2017	Healthy	Procedure	Completed		Interventional	Other	Other		Basic Science	No		Germany	Others
NCT03044340	33	4/17/2019	1/18/2018	1/12/2017	Erythermalgia	Other	Completed		Interventional		Other		Other	No		France	Others
NCT03044366	15	1/15/2017	1/15/2017	12/15/2016	Anesthesia Management of Premature Infants	Other	Completed		Observational		Other			Yes		Turkey	Others
NCT03044392	84	3/1/2023	3/1/2023	6/5/2017	Labor Pain	Other	Active, not recruiting		Interventional		Other	Randomized	Treatment	No		Canada	Others
NCT03044405	40	9/1/2016	8/23/2016	5/1/2016	Hypovolemia / Surgery / Hypotension	Diagnostic Test / Diagnostic Test	Completed		Interventional		Other		Diagnostic	No			Others
NCT03044418	30	6/16/2017	6/5/2017	1/1/2017	Anesthesia / Anesthesia Morbidity	Other	Completed		Observational [Patient Registry]		Other			No		Hungary	Others
NCT03044457	100	8/1/2019	8/1/2019	8/1/2017	Total Knee Arthroplasty / Clinical Outcome	Procedure	Unknown status		Interventional		Other	Randomized	Treatment	No			Others
NCT03044470	40	9/5/2016	8/31/2016	6/1/2016	Effects of; Cold	Other	Completed		Interventional		Other	Randomized	Treatment	Undecided		India	Others
NCT03044483	150	7/31/2018	7/31/2018	1/24/2017	Microcirculation	Other	Unknown status		Observational		Other			No		United Kingdom	Others
NCT03044496	15	1/15/2018	9/15/2017	9/15/2016	Arterio-venous Fistula	Drug	Completed		Observational		Other			No		Germany	Others
NCT03044509	190	12/15/2022	12/15/2022	5/12/2017	Tuberculosis / Mycobacterium Tuberculosis	Diagnostic Test / Diagnostic Test	Recruiting		Observational [Patient Registry]	Other / Other / Other / Other / Other / Other / Other / Other	Other			No		Switzerland	Others
NCT03044548	700	12/31/2017	12/15/2017	12/15/2016	Malnutrition, Child	Other	Unknown status		Interventional	Other	Other	Randomized	Treatment	No		Uganda	Others
NCT03044561	80	8/10/2017	8/1/2017	1/31/2017	IVF Failure	Drug / Drug	Unknown status	Phase 4	Interventional		Other	Randomized	Treatment	Yes		Egypt	Others
NCT03044600	22	10/18/2017	10/18/2017	11/7/2012	Parathyroid Disease / Hyperparathyroidism	Other / Other	Terminated		Observational		Other					United States	Others
NCT03044639	64	12/31/2016	10/31/2016	4/1/2010	Liver Failure	Drug	Completed	Phase 4	Interventional		Other	Randomized	Prevention	No		Poland	Others
NCT03044665	3780	2/15/2023	1/15/2022	3/15/2017	Cardiovascular Diseases / Cerebrovascular Disease / Peripheral Atherosclerotic Disease	Drug / Drug	Unknown status		Interventional		Other	Randomized	Treatment	No		Korea, Republic of	Others
NCT03044678	109	1/1/2015	1/1/2015	1/1/2010	Anxiety Disorders	Behavioral / Behavioral	Completed		Interventional		Other	Randomized	Prevention	No			Others
NCT03044691	84	11/11/2017	11/11/2017	2/27/2017	Smoking Cessation	Behavioral	Terminated		Interventional		Other	Randomized	Health Services Research	No		United States	Others
NCT03044704	100	1/15/2028	11/8/2019	2/6/2017	Atherosclerosis		Active, not recruiting		Observational		Other			No		Austria	Others
NCT03044717	32	1/27/2018	7/21/2017	2/2/2017	Medical Education	Other / Other / Other	Completed		Observational		Other			No		United States	Others
NCT03044743	20	3/15/2022	3/15/2020	4/7/2017	Stage IV Gastric Carcinoma / Stage IV Nasopharyngeal Carcinoma / T-Cell Lymphoma Stage IV / Stage IV Adult Hodgkin Lymphoma / Stage IV Diffuse Large B-Cell Lymphoma	Drug / Drug / Drug	Unknown status	Phase 1/Phase 2	Interventional		Other		Treatment	Undecided		China	Others
NCT03044756	100	12/30/2017	8/30/2017	1/1/2017	Pituitary Downregulation	Drug	Unknown status	Phase 2/Phase 3	Interventional		Other	Randomized	Treatment	No		Egypt	Others
NCT03044769	100	4/1/2026	6/1/2022	4/1/2016	Congenital Lung Malformation / Congenital Lung Cyst / Sequestrum / Bronchogenic Cancer / Pleuropulmonary Blastoma / Acinar Dysplasia	Procedure	Recruiting		Observational [Patient Registry]		Other			Undecided		Switzerland	Others
NCT03044782	34	9/15/2017	9/15/2017	8/15/2016	Scarring Alopecia / Central Centrifugal Cicatricial Alopecia / Central Centrifugal Scarring Alopecia	Other	Completed		Observational [Patient Registry]		Other			Undecided		United States	Others
NCT03044808	60	4/19/2017	4/19/2017	2/2/2016	Opioid Use	Drug / Drug	Completed	Phase 4	Interventional		Other	Randomized	Treatment	No		Denmark	Others
NCT03044821	1	7/16/2019	7/16/2019	7/18/2018	Neural Tube Defect	Procedure	Terminated		Interventional		Other		Treatment			United States	Others
NCT03044834	41	7/9/2018	2/22/2018	1/9/2017	Pleuropulmonary Blastoma	Other	Completed		Observational		Other					France	Others
NCT03044847	3800	12/15/2028	12/15/2028	7/15/2016	Pulmonary Disease, Chronic Obstructive	Other	Enrolling by invitation		Observational		Other			Yes		China	Others
NCT03044860	24	6/15/2012	6/15/2012	3/15/2011	Type2 Diabetes	Procedure	Completed		Interventional		Other	Non-Randomized	Basic Science	Undecided			Others
NCT03044886	360	12/15/2016	12/15/2016	1/15/2013	Chronic Peritonitis	Dietary Supplement	Completed		Interventional		Other	Randomized	Supportive Care	No			Others
NCT03044899	11422	6/30/2016	6/30/2016	2/1/2016	Surgery / Surgery- Complications / Mortality	Procedure	Completed		Observational [Patient Registry]	Other	Other			Undecided		Algeria / Benin / Burundi / Cameroon / Congo / Congo, The Democratic Republic of the / Egypt / Ethiopia / Gambia / Ghana / Kenya / Libyan Arab Jamahiriya / Madagascar / Mali / Mauritius / Namibia / Niger / Nigeria / Senegal / South Africa / Tanzania / Togo / Uganda / Zambia / Zimbabwe	Others
NCT03044912	574	8/1/2019	2/1/2019	11/16/2015	Overactive Bladder Syndrome	Drug	Unknown status	Phase 3	Interventional		Other	Randomized	Treatment	No		Taiwan	Others
NCT03044925	200	12/31/2020	12/31/2020	11/1/2016	Persistent Atrial Fibrillation	Procedure / Procedure	Unknown status		Interventional		Other	Randomized	Treatment	No			Others
NCT03044938	15	11/21/2016	8/6/2016	8/6/2016	Asthma / Heart Rate Fast	Drug / Drug	Completed	Phase 4	Interventional	Other	Other	Randomized	Prevention	No		Brazil	Others
NCT03044951	600	12/15/2020	6/15/2020	11/15/2016	Atrial Fibrillation	Procedure / Procedure	Unknown status		Interventional		Other	Randomized	Treatment	Undecided		China	Others
NCT03044990	2014	3/1/2020	2/1/2020	1/15/2017	Acute Coronary Syndrome		Completed		Observational		Other					China	Others
NCT03045003	86	12/31/2015	12/31/2015	1/1/2014	Solid Tumor, Adult	Behavioral	Completed		Interventional	Other / Other / Other	Other	Randomized	Supportive Care	No			Others
NCT03045016	15	3/30/2020	3/30/2020	4/21/2017	Acute Stress Disorder	Drug	Completed	Phase 2	Interventional		Other		Treatment	No		France	Others
NCT03045055	180	3/31/2023	12/31/2022	8/1/2020	Acute Stroke	Device / Procedure / Device	Unknown status	Phase 2	Interventional	Other	Other	Randomized	Treatment	Yes			Others
NCT03045068	46	11/1/2018	10/1/2018	4/11/2017	Cardiac Disease / Cardiac Surgery / Cardiopulmonary Bypass / Platelet Transfusion / Arrythmia, Cardiac / Mortality	Biological / Biological / Biological / Biological	Completed	Phase 4	Interventional		Other	Randomized	Other	No		United States	Others
NCT03045081	99	9/30/2017	9/30/2017	4/15/2016	Chronic Pain	Behavioral	Completed		Interventional	Other / Other	Other	Non-Randomized	Treatment	No		United States	Others
NCT03045094	172	12/31/2018	9/30/2018	3/20/2017	Pediatric Anesthesia / Tracheal Intubation		Completed		Observational		Other			Yes		China	Others
NCT03045107	140	7/30/2020	1/31/2020	2/1/2017	Colon Cancer / Anastomosis	Procedure / Procedure	Unknown status		Interventional		Other	Randomized	Treatment	No		Italy	Others
NCT03045133	70	4/20/2017	7/20/2016	6/20/2016	Pain, Postoperative / Nausea and Vomiting, Postoperative	Drug / Drug	Completed	Phase 4	Interventional		Other	Randomized	Prevention	No		Brazil	Others
NCT03045146	220	4/30/2019	2/8/2019	1/31/2017	Acute Ischemic Stroke	Other	Completed		Observational		Other			No		France	Others
NCT03045159	300	3/15/2019	3/15/2019	3/15/2016	Deployment	Behavioral / Behavioral	Unknown status		Interventional	Other / Other	Other	Randomized	Prevention	Undecided		United States	Others
NCT03045172	29	10/15/2018	8/15/2018	11/15/2016	Lichen Sclerosus of Vulva	Biological / Drug	Completed		Interventional		Other	Randomized	Treatment	No		United States	Others
NCT03045185	15	1/1/2017	1/1/2015	1/1/2013	Tooth Injuries / Endodontically Treated Teeth	Procedure	Completed		Interventional		Other		Treatment	No			Others
NCT03045198	20	12/15/2018	12/15/2018	3/15/2012	Cystic Fibrosis	Drug	Unknown status	Phase 4	Interventional	Other / Other	Other		Treatment	Undecided			Others
NCT03045211	22	4/15/2020	3/15/2020	9/15/2016	Parkinson Disease	Device	Completed		Interventional		Other	Randomized	Supportive Care	No		United States	Others
NCT03045224	1760	9/15/2016	8/15/2014	8/15/2008	Efficacy/Long-term Effectiveness Endovascular Therapy in PAD	Device	Completed		Observational [Patient Registry]	Other / Other	Other			No			Others
NCT03045237	410	8/31/2018	12/31/2017	11/1/2015	Lifestyle / Physical Activity / Dietary Habits / Depressive Symptoms	Other	Unknown status		Interventional	Other / Other / Other / Other	Other	Non-Randomized	Prevention	Undecided		Portugal	Others
NCT03045250	0	2/1/2020	2/1/2020	8/1/2018	Diabetic Neuropathies	Device / Procedure / Procedure / Other	Withdrawn		Interventional		Other	Non-Randomized	Screening				Others
NCT03045263	7	5/3/2018	5/3/2018	2/2/2017	Autism Spectrum Disorder	Behavioral	Completed		Interventional		Other	Randomized	Treatment			United States	Others
NCT03045289	32	7/1/2022	7/1/2022	7/5/2018	Metastatic Breast Cancer / Breast Cancer Stage IV	Behavioral	Completed		Interventional	Other	Other	Randomized	Treatment	No		United States	Others
NCT03045315	250	8/15/2019	5/15/2019	1/15/2015	Female Infertility	Other	Unknown status		Interventional		Other		Diagnostic			France	Others
NCT03045328	22	8/5/2021	5/19/2020	9/26/2017	Recurrent Chronic Lymphocytic Leukemia / Recurrent Small Lymphocytic Lymphoma / Refractory Chronic Lymphocytic Leukemia / Refractory Small Lymphocytic Lymphoma	Drug / Drug	Completed	Phase 2	Interventional		Other		Treatment	No		United States	Others
NCT03045354	22	9/15/2017	6/15/2017	10/15/2016	Childhood Obesity / Breakfast	Other / Other / Other / Other / Other	Completed		Interventional		Other	Randomized	Prevention	Undecided		Canada	Others
NCT03045367	30	10/31/2016	10/31/2016	6/22/2015	Epiretinal Membrane / Cataract Senile	Procedure	Completed		Observational [Patient Registry]		Other			Undecided			Others
NCT03045380	60	6/15/2017	6/15/2017	11/15/2016	Multiple Sclerosis	Other / Other	Completed		Interventional		Other	Randomized	Treatment	No		Turkey	Others
NCT03045393	0	2/28/2018	2/28/2018	4/17/2017	Breast Cancer Triple Negative	Drug	Withdrawn	Phase 1	Interventional	Other	Other		Treatment			United States	Others
NCT03045406	1168	12/1/2019	6/1/2019	4/13/2017	Venous Thromboembolism	Drug / Drug	Unknown status	Phase 3	Interventional	Other	Other	Randomized	Treatment			Belgium / France / Germany / Israel / Italy / Netherlands / Poland / Portugal / Spain / United Kingdom / United States	Others
NCT03045432	104	6/30/2009	7/31/2008	8/1/2007	Shoulder Pain / Hemiplegia / Stroke / Rotator Cuff Injury	Other / Other / Other	Completed		Interventional		Other	Randomized	Treatment	No			Others
NCT03045458	40	6/1/2011	10/1/2010	9/1/2010	Implant Infection / Alveolar Bone Loss	Device / Device	Completed		Interventional	Other	Other	Randomized	Other	No		Turkey	Others
NCT03045471	50	12/31/2021	12/31/2020	3/1/2017	To Evaluate the Efficacy and Safety of R-EPOCH and R-CHOP Regimen for Patients With AIDS Associated CD20+ Diffuse Large B Lymphoma	Drug / Drug	Unknown status		Observational		Other			Undecided			Others
NCT03045484	70	6/15/2018	5/15/2018	5/15/2016	Nasopharyngeal Carcinoma	Drug / Other	Unknown status		Interventional		Other	Non-Randomized	Treatment	Undecided		China	Others
NCT03045497	15	12/5/2013	12/5/2013	12/12/2012	Hepatocellular Carcinoma	Drug / Device / Device	Completed	Phase 1	Interventional		Other		Diagnostic				Others
NCT03045510	50	7/30/2020	12/30/2018	12/1/2016	Myelodysplastic Syndromes	Drug	Unknown status	Phase 2	Interventional		Other		Treatment	Undecided		China	Others
NCT03045536	30	4/1/2019	3/1/2018	1/1/2016	Survival, Prostheses	Device	Unknown status		Observational		Other			No		Germany	Others
NCT03045575	65	12/31/2018	1/18/2018	8/2/2016	Breast Cancer		Completed		Observational		Other			No		United States	Others
NCT03045588	20	10/10/2018	12/20/2016	10/1/2016	Cycling Performance / Muscular Adaptations / Substrate Utilization	Other	Completed		Interventional	Other	Other	Randomized	Other	No			Others
NCT03045601	182	3/1/2021	3/1/2021	2/21/2017	Coronary Disease	Diagnostic Test / Diagnostic Test	Completed		Interventional	Other	Other	Non-Randomized	Diagnostic	No		Norway	Others
NCT03045614	824	8/28/2018	8/27/2018	2/1/2017	Pulmonary Hypertension	Other	Completed		Observational		Other			Yes	The data that support the findings of this study are available from the corresponding author upon reasonable request.	Germany	Others
NCT03045627	120	7/15/2020	1/15/2018	1/15/2017	Acute Myeloid Leukemia	Drug / Drug / Drug / Drug	Unknown status	Phase 2	Interventional		Other	Randomized	Treatment	Undecided		China	Others
NCT03045640	55	9/15/2016	9/15/2016	10/15/2014	Child Development	Other	Completed		Interventional	Other	Other		Treatment				Others
NCT03045653	30	2/21/2019	2/21/2019	9/1/2017	Breast Cancer Metastatic	Drug	Completed	Phase 2	Interventional		Other		Treatment	No		China	Others
NCT03045666	48	5/1/2018	2/28/2018	4/15/2017	Pulmonary Arterial Hypertension	Other	Unknown status		Interventional	Other	Other	Randomized	Supportive Care	Undecided			Others
NCT03045679	100	12/1/2020	12/1/2020	1/1/2018	Obesity	Other / Other	Terminated		Interventional		Other	Randomized	Treatment	No		Germany	Others
NCT03045692	172	4/30/2019	2/28/2019	2/13/2017	ICU Patients	Diagnostic Test / Diagnostic Test	Unknown status		Interventional		Other	Randomized	Treatment	No			Others
NCT03045705	0	9/1/2020	7/31/2020	3/1/2019	Labor Pain	Behavioral / Behavioral	Withdrawn		Interventional		Other	Randomized	Other	No		Israel	Others
NCT03045718	100	12/1/2019	8/1/2019	1/1/2017	Horticultural Therapy / Dementia	Behavioral	Unknown status		Interventional	Other / Other / Other	Other	Randomized	Prevention	No		Singapore	Others
NCT03045731	180	12/31/2022	9/30/2022	1/15/2016	Kidney Transplantation		Unknown status		Observational		Other					China	Others
NCT03045744	5	12/1/2023	6/1/2023	2/1/2017	Spinal Cord Injuries	Device	Active, not recruiting		Interventional	Other / Other	Other		Treatment			Finland	Others
NCT03045757	60	1/1/2024	9/1/2023	2/1/2017	Dysphagia of Newborn		Active, not recruiting		Observational		Other			No		United States	Others
NCT03045770	150	12/30/2019	12/30/2019	2/10/2017	Advanced Gastric Cancer Adenocarcinoma of Esophagogastric Junction	Drug / Drug / Drug / Drug / Drug	Unknown status		Interventional		Other	Randomized	Treatment	Undecided		China	Others
NCT03045783	912	7/15/2019	3/15/2019	12/15/2016	Gastric Varices / Cirrhosis	Drug	Unknown status		Interventional	Other / Other / Other / Other / Other / Other	Other	Randomized	Prevention	No		China	Others
NCT03045796	15	1/15/2018	1/15/2018	3/1/2017	Oxygen Saturation and the Relationship to Other Cardiac Variables / Maintenance Hemodialysis / Kidney Failure, Chronic	Device	Unknown status		Observational	Other	Other					United States	Others
NCT03045809	705	8/6/2018	3/14/2017	7/5/2016	Sexually Transmitted Disease / Bacterial Vaginosis / Vaginal Candidiasis / Urinary Tract Infections	Diagnostic Test	Completed		Observational	Other / Other	Other			Undecided		Rwanda	Others
NCT03045822	200	1/16/2017	2/28/2016	3/18/2014	Performing Bioimpedance Analysis	Drug	Completed	Phase 4	Interventional		Other		Other			France	Others
NCT03045835	60	3/31/2019	8/31/2018	3/1/2017	Laparoscopic Surgery	Device / Device	Completed		Interventional		Other	Randomized	Treatment	No		Malaysia	Others
NCT03045900	48	10/15/2017	8/15/2017	4/1/2017	Tooth Decay	Other	Unknown status		Interventional		Other	Randomized	Treatment	Undecided			Others
NCT03045939	200	3/1/2019	2/1/2019	3/1/2017	Induction of Labor / Unfavorable Cervix	Device	Unknown status		Interventional		Other	Randomized	Other			Israel	Others
NCT03045952	1908	12/15/2020	12/15/2019	1/15/2013	Liver Neoplasms	Procedure	Completed		Interventional		Other		Treatment	No		China	Others
NCT03045965	4400	12/15/2053	4/15/2024	6/1/2017	Ovarian Cancer / Complication	Procedure	Recruiting		Interventional	Other / Other	Other	Randomized	Prevention	No		Sweden	Others
NCT03045978	50	12/15/2017	12/15/2017	9/15/2015	Feeding Difficulty		Completed		Observational		Other			No		Taiwan	Others
NCT03045991	2	11/20/2019	10/16/2019	9/15/2016	Stroke Patients With Cognitive Decline	Behavioral / Behavioral / Behavioral	Completed		Interventional		Other	Randomized	Treatment			Taiwan	Others
NCT03046004	400	6/20/2018	9/14/2017	7/1/2016	Breast Cancer Screening	Other / Other	Completed		Interventional	Other / Other / Other	Other	Randomized	Health Services Research	No		Spain	Others
NCT03046017	90	5/15/2023	5/15/2023	8/30/2017	Chronic Low Back Pain	Device / Other / Other	Recruiting		Interventional		Other	Randomized	Basic Science			United States	Others
NCT03046030	30	6/15/2021	6/15/2021	1/15/2017	Pain	Other / Other / Other / Other	Unknown status		Interventional		Other		Basic Science	No		United States	Others
NCT03046082	192	5/15/2016	5/15/2016	1/15/2016	Pneumonia	Drug	Completed		Observational		Other			Undecided			Others
NCT03046095	14	9/1/2018	5/1/2018	5/1/2017	Muscle Atrophy / Disuse Atrophy (Muscle) of Lower Leg	Other / Procedure	Completed		Interventional		Other	Randomized	Basic Science	No		Canada	Others
NCT03046108	100	8/15/2018	8/15/2018	1/15/2016	Morton Neuroma	Device / Drug / Drug / Device / Drug / Drug	Unknown status	Phase 4	Interventional		Other	Randomized	Treatment	Yes		Spain	Others
NCT03046147	20	9/15/2017	5/15/2017	9/15/2015	Gastric Bypass Surgery / Obesity / Bone Loss	Procedure	Unknown status		Observational		Other			No		Denmark	Others
NCT03046160	34	6/15/2017	4/15/2017	4/15/2016	Neck Pain	Other / Other / Other	Unknown status		Interventional		Other	Randomized	Treatment			Saudi Arabia	Others
NCT03046173	20	5/15/2017	1/15/2016	5/15/2014	Maxillary Sinus Disease	Other / Other	Unknown status		Interventional		Other	Randomized	Treatment	Undecided			Others
NCT03046186	36	6/15/2017	6/15/2017	6/15/2016	Obesity, Morbid / Bariatric Surgery	Diagnostic Test	Completed		Observational	Other	Other			No		Denmark	Others
NCT03046199	3162	10/4/2019	10/4/2019	2/27/2017	Chronic Obstructive Pulmonary Disease	Other / Other	Completed		Interventional		Other	Randomized	Screening	No		France	Others
NCT03046212	30	11/15/2016	8/15/2016	5/15/2016	Transcutaneous Electric Nerve Stimulation / Pain	Device / Other	Completed		Interventional		Other	Randomized	Treatment	Undecided			Others
NCT03046225	26	11/15/2016	9/15/2016	5/15/2016	Transcutaneous Electric Nerve Stimulation / Pain	Device / Device / Other	Completed		Interventional		Other	Randomized	Treatment	Undecided			Others
NCT03046238	60	4/2/2017	4/2/2017	2/2/2017	Breast Cancer Patients	Drug / Drug	Unknown status	Phase 3	Interventional		Other	Randomized	Health Services Research	Yes		Egypt	Others
NCT03046251	30	12/15/2023	12/15/2023	8/15/2015	Multiple Sclerosis	Drug	Active, not recruiting	Phase 4	Interventional		Other	Non-Randomized	Other	No		United States	Others
NCT03046264	106	10/30/2017	5/31/2017	9/1/2013	Arterial Hypertension / Coronary Heart Disease		Completed		Observational		Other			No			Others
NCT03046277	120	8/24/2019	8/24/2019	3/22/2017	Lung Transplantation / Acute Kidney Injury	Other	Completed		Observational		Other			No		Germany	Others
NCT03046290	60	4/15/2017	4/15/2017	1/15/2017	Regional Anesthesia / Postoperative Pain / Circumcision	Procedure / Drug / Drug	Unknown status		Interventional		Other	Randomized	Other	No		Belgium	Others
NCT03046303	400	1/30/2019	3/30/2018	2/20/2017	Gastrostomy Complications	Procedure	Unknown status		Interventional		Other	Randomized	Treatment	No		China	Others
NCT03046316	60	7/1/2026	7/1/2022	6/1/2020	Lung Neoplasms	Other	Recruiting		Interventional		Other		Treatment	No		China	Others
NCT03046355	21	3/18/2019	3/18/2019	3/13/2017	Fetal Growth Restriction	Procedure / Procedure	Completed		Interventional		Other	Randomized	Treatment			United States	Others
NCT03046368	25000	6/1/2018	5/19/2017	2/3/2017	Response Rate	Behavioral	Completed		Interventional		Other	Randomized	Basic Science	No		Denmark	Others
NCT03046394	1	5/3/2017	2/10/2017	2/6/2017	Amputation; Traumatic, Leg, Lower, Between Knee and Ankle	Device / Device / Device	Completed		Interventional		Other	Randomized	Device Feasibility	No		Slovenia	Others
NCT03046407	10	12/15/2020	1/15/2019	9/6/2017	Dry Age-related Macular Degeneration	Biological	Unknown status	Phase 1/Phase 2	Interventional	Other	Other		Other	Undecided		China	Others
NCT03046420	139	6/25/2018	8/31/2017	1/26/2017	Hypertension	Other	Completed		Observational		Other			No		United States	Others
NCT03046433	4000	12/15/2022	3/15/2022	6/15/2017	Asthma in Children		Unknown status		Observational	Other / Other / Other / Other / Other / Other / Other	Other			No			Others
NCT03046472	50	12/1/2018	12/1/2017	2/15/2017	Postural Kyphosis, Thoracic Region	Other	Completed		Interventional		Other	Non-Randomized	Treatment	No		Israel	Others
NCT03046485	0	12/15/2016	12/15/2016	5/15/2007	Age Related Macular Degeneration	Behavioral	Withdrawn		Interventional		Other	Randomized	Treatment	No		United States	Others
NCT03046498	50	3/1/2018	3/1/2018	2/2/2017	Diabetes	Behavioral	Completed		Interventional		Other		Health Services Research			United States	Others
NCT03046511	200	12/31/2023	12/31/2023	3/8/2017	Peritoneal Dialysis-associated Peritonitis / Peritoneal Dialysis Catheter Infection / Peritoneal Dialysis Complication	Drug	Recruiting	Phase 3	Interventional		Other	Randomized	Prevention	No		Israel	Others
NCT03046524	100	10/16/2017	10/16/2017	10/6/2015	Parathyroid Carcinoma / Parathyroid Neoplasm	Other	Completed		Observational		Other					United States	Others
NCT03046537	200	3/15/2019	1/15/2019	3/15/2017	Metabolic State, Breath Analysis, NA-Nose	Diagnostic Test	Unknown status		Interventional		Other	Non-Randomized	Diagnostic	No			Others
NCT03046563	40	5/15/2017	11/15/2016	11/15/2015	Acupressure / Abdominal Massage / Constipation / Stroke Patients	Other / Other	Unknown status		Interventional		Other	Randomized	Supportive Care	No			Others
NCT03046576	625	9/30/2015	9/30/2015	1/1/2013	Coronary Angiography / Dipeptidyl Peptidase 4	Diagnostic Test	Completed		Observational		Other						Others
NCT03046602	43	12/31/2016	12/31/2016	3/7/2016	Neonatology		Completed		Observational		Other			No		France	Others
NCT03046615	3	1/31/2019	8/31/2018	2/13/2017	Surgery	Device / Device	Completed		Observational		Other			Undecided		United States	Others
NCT03046628	30	6/15/2018	1/15/2018	2/15/2017	Diabetic Ulcer / Perfusion	Device / Device	Unknown status		Interventional	Other	Other		Diagnostic				Others
NCT03046641	82	2/15/2017	10/15/2016	11/15/2014	Weight Loss	Other / Other	Completed		Interventional		Other	Randomized	Treatment	No			Others
NCT03046654	7	8/31/2020	3/1/2020	3/15/2017	Cervix Uteri-Diseases	Diagnostic Test / Diagnostic Test / Diagnostic Test	Terminated		Interventional		Other		Diagnostic	No		Israel	Others
NCT03046667	56	12/11/2017	7/20/2017	2/8/2017	Irritable Bowel	Dietary Supplement / Dietary Supplement	Completed		Interventional	Other	Other	Randomized	Prevention	Yes	Full access to published, anonymized data	Denmark	Others
NCT03046680	150	12/30/2017	6/1/2017	12/1/2016	Hypertension, Resistant to Conventional Therapy	Other / Other	Unknown status		Interventional		Other	Randomized	Treatment	Undecided		Brazil	Others
NCT03046693	38	5/15/2017	4/15/2017	1/16/2017	Non-arteritic Anterior Ischemic Optic Neuropathy	Drug / Drug	Completed	Phase 4	Interventional		Other	Randomized	Treatment	No		Indonesia	Others
NCT03046706	100	2/1/2019	2/1/2019	6/20/2017	Vocal Fold Polyp / Vocal Cord Dysfunction	Behavioral / Behavioral	Completed		Interventional		Other	Randomized	Treatment	Undecided		Israel	Others
NCT03046719	30	12/15/2016	10/15/2016	9/15/2016	Retinal Detachment	Drug / Drug	Completed		Interventional		Other	Randomized	Supportive Care			Indonesia	Others
NCT03046732	227	12/15/2017	12/15/2016	7/15/2016	Endstage Kidney Disease	Other	Unknown status		Interventional		Other	Non-Randomized	Other	Undecided		Canada	Others
NCT03046745	9000	4/15/2022	4/15/2021	8/15/2016	Gastric Cancer		Unknown status		Observational	Other	Other			Undecided		Korea, Republic of	Others
NCT03046758	14	12/7/2017	12/7/2017	2/24/2017	Appendicitis	Drug	Completed	Phase 2	Interventional	Other / Other / Other / Other	Other		Treatment	Undecided		Denmark	Others
NCT03046784	55	5/31/2017	3/31/2017	1/15/2017	Pregnancy Related / Cardiac Output, High / Haemodynamic Instability	Other	Completed		Observational		Other			No		France	Others
NCT03046797	50	12/30/2017	12/30/2017	2/5/2017	Morbid Obesity	Device / Device	Completed		Interventional		Other	Randomized	Treatment	Undecided		Egypt	Others
NCT03046810	40	9/15/2019	7/15/2019	4/1/2017	Incontinence, Urinary / Dermatitis / Incontinence, Fecal	Device	Unknown status		Interventional		Other		Treatment	No		United States	Others
NCT03046823	52	10/15/2019	3/31/2017	6/15/2014	Obesity		Completed		Observational	Other	Other			Undecided		Singapore	Others
NCT03046836	200	4/11/2021	4/11/2021	7/1/2017	Alcohol Use	Drug / Drug	Completed	Phase 2	Interventional		Other	Randomized	Treatment	No		United States	Others
NCT03046849	100	2/26/2019	2/26/2019	3/8/2017	Lynch Syndrome	Other	Completed		Observational		Other			Undecided		China	Others
NCT03046862	31	12/31/2021	5/30/2020	2/25/2017	Biliary Tract Neoplasms	Drug / Drug / Drug / Drug	Active, not recruiting	Phase 2	Interventional		Other		Treatment	No		Korea, Republic of	Others
NCT03046875	0	7/15/2017	7/15/2017	10/15/2016	Spinal Cord Injuries	Other / Other	Withdrawn		Interventional		Other	Non-Randomized	Treatment	No		United States	Others
NCT03046888	40	2/13/2020	2/13/2020	10/1/2017	Renal Stone	Procedure	Completed		Interventional		Other	Randomized	Treatment	No		Denmark	Others
NCT03046901	0	2/25/2019	2/25/2019	12/7/2016	Primary Sclerosing Cholangitis / Post- Orthotopic Liver Transplantation	Drug	Withdrawn		Interventional		Other		Prevention			United States	Others
NCT03046914	600	11/30/2017	11/30/2017	2/24/2016	Stevens-Johnson Syndrome / Kidney Failure, Chronic	Genetic	Unknown status		Interventional	Other	Other		Prevention			Korea, Republic of	Others
NCT03046940	120	6/8/2017	6/8/2017	3/15/2017	Healthy	Other / Other	Completed		Interventional		Other	Randomized	Basic Science			Germany	Others
NCT03046966	102	2/28/2020	2/27/2020	10/1/2017	Intubation; Difficult or Failed	Procedure / Other	Completed		Interventional		Other	Randomized	Health Services Research	No		United States	Others
NCT03046979	30	12/15/2018	12/15/2017	12/15/2016	Hepatocellular Carcinoma	Drug	Unknown status	Phase 2	Interventional		Other		Treatment	Undecided		China	Others
NCT03047018	35	3/20/2020	3/20/2020	10/6/2017	Autism Spectrum Disorder / Obesity	Behavioral	Completed		Interventional		Other		Treatment	No		United States	Others
NCT03047044	58	1/30/2019	1/30/2019	7/1/2018	Back Pain / Fusion of Spine, Lumbar Region / Spinal Stenosis	Other / Other	Completed		Interventional		Other	Randomized	Other	No		Korea, Republic of	Others
NCT03047057	57	7/20/2018	7/20/2018	3/3/2017	Postoperative Ileus	Drug / Drug	Completed	Phase 2	Interventional		Other	Randomized	Prevention	No		Egypt	Others
NCT03047070	43	12/31/2021	12/31/2021	2/9/2017	Intraoperative Bleeding	Drug / Drug	Completed	Phase 2	Interventional		Other	Randomized	Prevention	No		Egypt	Others
NCT03047096	120	8/30/2017	8/30/2017	2/1/2017	Osteoarthritis / Pain Syndrome / Intra-articular Injection	Drug / Drug	Unknown status	Phase 1	Interventional		Other	Randomized	Treatment	No		China	Others
NCT03047109	60	3/30/2020	3/30/2020	2/7/2017	Spinal Hypotension	Drug / Drug	Completed	Phase 2/Phase 3	Interventional		Other	Randomized	Prevention	Undecided		Egypt	Others
NCT03047122	1200	12/31/2018	12/31/2017	3/1/2017	Ultrasonography / Breast		Unknown status		Observational		Other			No		Israel	Others
NCT03047148	1880	5/1/2018	4/30/2018	1/1/2018	Outcome	Other	Completed		Observational		Other			No		Switzerland	Others
NCT03047174	57	7/16/2019	7/16/2019	5/9/2017	Head and Neck Neoplasms	Other / Other	Completed		Interventional		Other	Randomized	Supportive Care	No		Germany	Others
NCT03047187	25	4/1/2018	4/1/2018	6/1/2017	Anterior Cruciate Ligament Injury	Diagnostic Test	Unknown status		Observational		Other			No			Others
NCT03047200	0	1/15/2017	1/15/2017	7/15/2008	Islet Cell Transplantation / Type 1 Diabetes	Biological	Withdrawn	Phase 1	Interventional		Other		Treatment			United States	Others
NCT03047265	164	6/1/2027	12/1/2025	2/4/2017	Nasopharyngeal Carcinoma	Drug / Drug	Active, not recruiting	Phase 2	Interventional		Other	Randomized	Treatment			China	Others
NCT03047278	29	7/1/2019	5/1/2018	11/1/2015	Neuropathic Pain / Type 2 Diabetes Mellitus / Diabetic Neuropathy, Painful	Procedure / Procedure / Drug / Drug	Completed	Phase 4	Interventional	Other	Other	Non-Randomized	Treatment	Undecided			Others
NCT03047291	44	9/1/2017	3/1/2017	1/1/2014	Mucositis / Peri-implantitis	Drug / Device	Completed	Phase 4	Interventional		Other	Randomized	Treatment	No			Others
NCT03047304	25	3/10/2018	2/10/2018	2/14/2017	Preterm Labor	Diagnostic Test	Unknown status		Interventional		Other		Diagnostic	Undecided			Others
NCT03047343	79	5/29/2018	5/29/2018	3/1/2017	Congenital Heart Malformations	Other	Completed		Observational		Other			No		Belgium	Others
NCT03047356	151	4/6/2016	4/6/2016	3/4/2016	Mental	Behavioral / Other	Completed		Interventional		Other	Randomized	Treatment	Undecided			Others
NCT03047382	30298	10/15/2016	4/15/2016	7/15/2014	Acute Kidney Injury	Other	Completed		Interventional	Other	Other	Non-Randomized	Health Services Research			United Kingdom	Others
NCT03047408	50	6/15/2019	4/15/2019	2/15/2017	REM Sleep Behavior Disorder / Parkinson's Disease	Procedure	Unknown status		Interventional		Other		Prevention			France	Others
NCT03047421	1682	10/31/2018	9/30/2018	1/1/2016	Sleep Apnea, Obstructive	Diagnostic Test	Completed		Observational [Patient Registry]		Other			No		Belgium	Others
NCT03047434	250	1/24/2020	1/24/2020	11/9/2016	Post Surgical Pain		Completed		Observational		Other			No		United States	Others
NCT03047460	14	1/15/2018	1/15/2018	4/15/2016	Multiple Sclerosis	Other	Completed		Observational		Other			Yes	all PI's at each center will have access to the data	Canada	Others
NCT03047473	30	8/9/2021	8/9/2021	3/10/2017	Glioblastoma Multiforme of Brain	Biological	Completed	Phase 2	Interventional		Other		Treatment			Canada	Others
NCT03047486	30	1/1/2018	1/1/2018	2/1/2017	Type 1 Diabetes Mellitus Maturity Onset		Completed		Observational		Other			No		France	Others
NCT03047499	2	11/15/2017	10/15/2017	2/15/2017	Esthetic Outcome of Injection of Botulinum Toxin Type-A in Cleft Lip Repair	Drug	Unknown status		Observational [Patient Registry]		Other					Egypt	Others
NCT03047512	213	9/15/2018	5/8/2018	9/20/2017	Depression	Behavioral	Unknown status		Interventional		Other	Randomized	Prevention	No		Colombia	Others
NCT03047525	200	12/1/2020	1/1/2019	2/20/2017	Colorectal Cancer / Renal Cell Carcinoma / Nasopharyngeal Carcinoma / Lung Cancer	Biological	Unknown status	Phase 1/Phase 2	Interventional		Other	Non-Randomized	Treatment	Undecided		China	Others
NCT03047538	0	12/31/2019	12/31/2019	9/1/2017	Arterial Hypertension / Dyslipidemias / Blood Pressure / Lipid Metabolism Disorders	Drug	Withdrawn	Phase 4	Interventional	Other / Other / Other / Other / Other / Other	Other	Randomized	Treatment	No		Czechia	Others
NCT03047551	634	6/15/2018	6/15/2018	7/15/2016	Abortion Early	Procedure / Procedure	Completed		Interventional		Other	Randomized	Health Services Research	No		United States	Others
NCT03047577	237	10/31/2022	7/12/2022	3/30/2017	Alcohol Use Disorder / Critically Ill	Behavioral	Terminated		Interventional		Other	Randomized	Treatment	No		Finland	Others
NCT03047590	159	3/29/2018	3/29/2018	2/21/2017	Physical Activity	Behavioral / Behavioral / Behavioral	Completed		Interventional		Other	Randomized	Prevention	Yes		United States	Others
NCT03047616	88	5/31/2019	1/1/2019	11/22/2016	Lung Cancer	Other	Completed		Observational		Other					United States	Others
NCT03047642	2000	11/27/2019	10/27/2018	4/27/2017	Acute Febrile Illnesses	Diagnostic Test	Completed		Observational	Other / Other / Other	Other			Yes		Brazil / Gabon / Malawi	Others
NCT03047655	100	8/15/2021	8/15/2021	1/9/2017	Metabolic Syndrome / NAFLD / Obesity / Hypertension	Behavioral / Dietary Supplement	Unknown status		Interventional		Other	Randomized	Prevention	Undecided		Germany	Others
NCT03047668	200	12/15/2020	9/15/2020	5/15/2013	Type 2 Diabetes / NAFLD / Obesity / Dyslipidemia / Hypertension / Metabolic Syndrome	Dietary Supplement	Unknown status		Interventional	Other / Other / Other	Other	Randomized	Treatment			Germany	Others
NCT03047681	30	12/1/2017	8/1/2017	2/15/2017	Transcatheter Aortic Valve Implantation Prosnosis and Complications	Diagnostic Test	Unknown status		Observational		Other			No		Israel	Others
NCT03047694	1	1/15/2021	1/15/2021	7/15/2019	Alzheimer Disease	Other / Other	Terminated		Interventional		Other	Randomized	Treatment			France	Others
NCT03047720	20	8/7/2018	8/7/2018	11/4/2016	Nocturnal Enuresis	Device / Device	Completed		Interventional		Other	Non-Randomized	Treatment	Undecided		United States	Others
NCT03047733	12	12/31/2016	12/31/2016	7/21/2015	Dermatologic Disease / Vitiligo	Device / Drug	Completed		Interventional		Other	Randomized	Treatment	No		Korea, Republic of	Others
NCT03047746	50	2/15/2025	2/15/2024	2/1/2017	Acquired Aplastic Anemia / Paroxysmal Nocturnal Hemoglobinuria / Inherited Bone Marrow Failure Syndromes	Device	Recruiting		Interventional		Other	Non-Randomized	Treatment	No		United States	Others
NCT03047759	70	8/19/2016	8/15/2016	7/21/2016	Gingivitis	Device / Device	Completed		Interventional		Other	Randomized	Prevention	No			Others
NCT03047772	124	12/31/2018	12/31/2018	3/6/2018	Myocardial Infarction / Stem Cell Transplantation / Angioplasty, Transluminal, Percutaneous Coronary	Drug / Drug / Drug / Drug / Drug / Drug	Unknown status	Phase 2	Interventional	Other / Other / Other	Other	Randomized	Treatment				Others
NCT03047785	20000	12/1/2017	12/1/2017	6/29/2017	Myocardial Infarction		Completed		Observational		Other			No		United Kingdom	Others
NCT03047798	34	10/31/2014	9/30/2014	6/1/2014	Gingivitis / Dental Plaque	Drug	Completed	Phase 3	Interventional	Other	Other	Randomized	Treatment	No			Others
NCT03047811	15	12/31/2017	12/31/2017	8/26/2016	Advanced Malignant Solid Tumors	Other	Unknown status		Interventional		Other		Treatment	No		China	Others
NCT03047837	160	3/15/2020	9/15/2019	3/15/2017	Tertiary Prevention in Colon Cancer	Drug / Drug / Drug / Drug	Unknown status	Phase 2	Interventional		Other	Randomized	Prevention	No		Italy	Others
NCT03047850	200	12/31/2017	11/30/2017	7/1/2017	Hemodynamics	Diagnostic Test	Completed		Observational [Patient Registry]		Other			No		Belgium	Others
NCT03047863	20	12/15/2017	8/15/2017	11/15/2016	Drug-Related Side Effects and Adverse Reactions / Epidermal Growth Factor	Drug / Drug	Unknown status		Interventional		Other	Randomized	Treatment	Undecided		Korea, Republic of	Others
NCT03047876	20	3/19/2021	3/19/2021	3/1/2020	Cardiac / Aortic Arch Surgery / Brain Vascular / Neonates / Infants	Procedure	Unknown status		Observational		Other			No		United Kingdom	Others
NCT03047889	4200	12/15/2017	4/15/2017	4/15/2016	Advanced Breast Cancer	Drug	Unknown status		Observational		Other			No		China	Others
NCT03047902	30	4/15/2017	4/15/2017	11/15/2016	Asthma	Other / Other	Unknown status		Interventional	Other	Other	Randomized	Prevention	No		United Kingdom	Others
NCT03047915	169	10/30/2020	10/15/2017	6/15/2016	Anxiety	Other	Completed		Interventional		Other	Randomized	Prevention	Undecided		United States	Others
NCT03047928	50	4/1/2023	4/1/2023	2/22/2018	Metastatic Melanoma	Drug / Biological	Recruiting	Phase 1/Phase 2	Interventional		Other		Treatment			Denmark	Others
NCT03047941	0	10/31/2022	9/30/2022	2/13/2017	Sleep Apnea, Obstructive	Diagnostic Test	Withdrawn		Observational [Patient Registry]		Other			No		Belgium	Others
NCT03047967	1	2/9/2019	2/9/2018	11/10/2017	Pregnancy Related / Tobacco Smoking / Lung Smokers / Newborn	Diagnostic Test / Diagnostic Test	Completed		Interventional		Other	Non-Randomized	Diagnostic	Undecided		France	Others
NCT03048019	60	5/29/2019	4/1/2019	8/23/2017	Non-ST Elevation Myocardial Infarction (NSTEMI)	Drug / Drug	Unknown status		Observational		Other					United States	Others
NCT03048032	1566	11/15/2018	12/15/2017	4/15/2015	Acute Heart Failure	Procedure / Procedure	Completed		Observational	Other / Other	Other			Yes	referral to prof. A. Mebazaa	France / Lithuania	Others
NCT03048045	100	3/15/2025	12/15/2024	6/15/2015	Tooth Loss	Procedure	Enrolling by invitation		Observational		Other			No		Germany	Others
NCT03048058	20	6/15/2017	6/15/2017	5/5/2016	Rosacea	Drug / Drug	Completed	Phase 4	Interventional		Other	Randomized	Other	No		United States	Others
NCT03048071	84	6/1/2017	6/1/2017	2/14/2017	Congenital Heart Disease	Other	Completed		Observational		Other			No		Belgium	Others
NCT03048084	120	1/1/2028	1/1/2026	2/1/2018	Glioma	Drug / Drug	Recruiting	Phase 4	Interventional	Other / Other / Other	Other	Randomized	Treatment	No		Netherlands	Others
NCT03048097	15	7/2/2018	7/2/2018	2/1/2017	Sarcoidosis	Drug / Drug / Diagnostic Test	Completed	Early Phase 1	Interventional		Other		Diagnostic	No		United States	Others
NCT03048123	79	1/24/2017	10/1/2016	10/1/2015	Hepatocellular Carcinoma	Procedure / Procedure / Drug / Drug	Completed	Phase 2	Interventional		Other	Non-Randomized	Treatment	Undecided		China	Others
NCT03048149	100	3/8/2017	3/8/2017	12/1/2016	Allergy		Completed		Observational		Other			No		France	Others
NCT03048162	93	5/15/2017	5/15/2017	2/13/2017	Perfusion	Drug / Drug / Drug	Completed		Interventional		Other	Randomized	Basic Science	Undecided		Turkey	Others
NCT03048175	40	6/30/2016	6/15/2009	4/19/2007	Tooth Impacted	Procedure	Completed		Interventional		Other	Non-Randomized	Treatment	No			Others
NCT03048188	10	12/15/2023	12/15/2023	7/15/2015	Second-degree Burn / Third-Degree Burn	Other	Recruiting		Interventional	Other	Other		Treatment	No		Germany	Others
NCT03048214	52	12/14/2018	7/13/2018	5/16/2017	Acute Pain	Procedure / Procedure	Completed		Interventional		Other	Randomized	Treatment	No		Hong Kong	Others
NCT03048227	15	3/21/2020	3/21/2020	4/21/2017	Type1diabetes	Device	Terminated		Interventional		Other	Randomized	Treatment	Undecided		France	Others
NCT03048240	10	4/28/2021	4/28/2021	5/5/2017	Glioblastoma	Device / Drug	Completed		Interventional	Other	Other		Treatment	No		France	Others
NCT03048266	629	11/1/2026	11/1/2025	11/5/2015	Multiple Endocrine Neoplasia		Recruiting		Observational		Other					United States	Others
NCT03048279	1500	9/1/2027	9/1/2026	9/5/2001	Multiple Endocrine Neoplasia Syndromes	Behavioral	Active, not recruiting		Observational		Other					United States	Others
NCT03048292	191	7/16/2019	7/16/2019	6/15/2016	Acute Stroke	Other	Completed		Observational		Other			No		United States	Others
NCT03048305	200	1/15/2023	12/15/2020	2/1/2017	Nasopharyngeal Carcinoma		Unknown status		Observational	Other / Other	Other			Undecided		China	Others
NCT03048318	85	4/30/2017	4/30/2017	10/1/2015	Biliary Complications / Graft Function, Delayed	Procedure / Procedure	Completed	Phase 4	Interventional		Other	Randomized	Prevention	Yes			Others
NCT03048331	30	12/15/2023	9/15/2023	3/1/2017	Spinal Cord Injury Cervical	Device	Recruiting		Interventional		Other	Randomized	Treatment	No		Switzerland	Others
NCT03048357	8	11/1/2017	9/1/2017	9/1/2016	Pressure Ulcer	Device / Other	Unknown status		Interventional	Other	Other	Randomized	Treatment	No			Others
NCT03048370	40	12/31/2023	12/31/2023	1/1/2019	Schizophrenia / Healthy	Procedure / Procedure / Procedure / Procedure / Procedure / Procedure	Recruiting		Interventional		Other	Randomized	Basic Science	No		Canada	Others
NCT03048383	71	3/15/2015	3/15/2015	7/15/2012	Facial Nerve Injuries / Facial Paresis Associated With Facial Nerve Dysfunction / Facial Asymmetry / Synkinesis	Drug / Drug / Drug	Completed	Phase 4	Interventional		Other	Randomized	Treatment	Yes			Others
NCT03048396	10	12/15/2019	12/15/2019	10/15/2016	Resolve Infertility	Procedure	Unknown status		Interventional		Other		Other	No			Others
NCT03048435	100	5/25/2020	5/25/2020	2/27/2017	Cervical Cancer / Radiation Therapy	Other / Other	Completed		Observational		Other					Canada	Others
NCT03048461	0	12/15/2020	12/15/2020	6/15/2019	Androgenetic Alopecia	Device / Drug	Withdrawn	Phase 2	Interventional		Other	Randomized	Treatment				Others
NCT03048513	48	7/1/2017	7/1/2017	1/1/2017	Melioidosis / Head and Neck Infection	Other	Unknown status		Observational		Other			Undecided		Thailand	Others
NCT03048539	38	12/31/2019	12/31/2019	2/6/2017	Quality of Life / Transoral Endoscopic Thyroidectomy / Conventional Thyroidectomy	Procedure	Unknown status		Observational		Other			Undecided		Thailand	Others
NCT03048565	11	10/4/2017	10/4/2017	9/13/2017	Chronic Illness	Behavioral	Terminated		Interventional	Other	Other	Randomized	Prevention	Undecided		Ireland	Others
NCT03048591	72	11/1/2018	9/1/2018	2/10/2018	Chemotherapy-induced Peripheral Neuropathy	Device	Unknown status		Interventional		Other	Randomized	Treatment				Others
NCT03048630	347	12/31/2017	12/31/2016	9/1/2012	Occupational Exposure	Behavioral	Unknown status		Interventional		Other	Randomized	Other	No		United States	Others
NCT03048643	20	10/2/2018	10/2/2018	3/1/2017	Endocarditis, Bacterial / Opioid-use Disorder / Buprenorphine / Outpatient Parenteral Antibiotic Therapy	Behavioral	Completed		Interventional		Other	Randomized	Health Services Research	No		United States	Others
NCT03048656	38	2/1/2017	1/25/2017	1/18/2017	Leg Length Inequality	Other	Completed		Interventional		Other	Non-Randomized	Diagnostic	No		Poland	Others
NCT03048682	60	1/30/2020	12/30/2019	1/5/2017	Pelvic Organ Prolapse / Urinary Incontinence,Stress / Surgery	Device / Device	Unknown status		Interventional	Other	Other	Randomized	Supportive Care	No		United States	Others
NCT03048695	83	12/31/2020	12/31/2020	5/18/2017	Schizophrenia / Neurocognitive Disorders	Behavioral	Completed		Interventional	Other	Other	Randomized	Treatment			Norway	Others
NCT03048708	10	8/15/2016	12/15/2013	6/15/2011	Thyroid / Obesity / Insulin Resistance / Autoimmune Thyroiditis	Procedure	Completed		Interventional		Other	Randomized	Diagnostic	No			Others
NCT03048734	19	10/15/2017	6/15/2017	1/15/2017	Hypertension		Completed		Observational		Other			No			Others
NCT03048773	40	6/30/2018	2/2/2018	3/2/2017	Shockwave Therapy / Knee Osteoarthritis	Device / Other / Other	Completed		Interventional		Other	Randomized	Treatment	No		Taiwan	Others
NCT03048786	200	8/14/2017	8/14/2017	2/6/2017	Smoking Cessation / Tobacco Use	Behavioral / Behavioral	Completed		Interventional	Other / Other / Other	Other	Randomized	Prevention	No		United States	Others
NCT03048799	62	12/5/2024	6/30/2020	12/5/2016	Urinary Incontinence / Post Prostatectomy	Device	Recruiting		Interventional		Other	Randomized	Treatment	No		Brazil	Others
NCT03048812	22	8/15/2018	5/15/2018	1/15/2017	Edentulous Mouth / Complete Edentulism	Device / Device	Completed		Interventional		Other	Randomized	Treatment	No			Others
NCT03048851	125	10/15/2019	10/15/2019	8/15/2015	Cerebral Palsy	Device / Device / Device / Device / Procedure	Completed		Interventional		Other	Randomized	Treatment	No		Taiwan	Others
NCT03048864	500	10/1/2023	10/1/2023	10/27/2017	Metabolic Evaluation		Recruiting		Observational	Other / Other / Other / Other / Other	Other			No		Canada	Others
NCT03048877	118	12/31/2023	3/25/2020	12/15/2016	Differentiated Thyroid Cancer	Drug / Drug	Active, not recruiting	Phase 3	Interventional		Other	Randomized	Treatment			China	Others
NCT03048903	400	7/15/2018	12/15/2017	2/15/2016	Sepsis	Drug / Drug	Unknown status	Phase 2	Interventional	Other	Other	Randomized	Treatment	No		China	Others
NCT03048916	58	7/31/2013	7/31/2012	8/1/2010	Dysphagia / Videofluoroscopy / Stroke	Other / Other	Completed		Interventional		Other	Randomized	Treatment	No			Others
NCT03048942	160	8/15/2025	8/15/2025	11/15/2014	HER2 Negative Metastatic Breast Cancer	Drug / Drug	Recruiting	Phase 2	Interventional		Other	Randomized	Treatment	No		United Kingdom	Others
NCT03048981	12	5/2/2017	5/2/2017	3/1/2017	Platelet Aggregation, Spontaneous / Atherosclerosis / Surgery	Drug	Completed		Interventional		Other		Basic Science	Yes		Sweden	Others
NCT03048994	39	6/15/2013	6/15/2013	1/15/2011	Severe Sepsis	Dietary Supplement / Dietary Supplement	Completed		Interventional	Other	Other	Randomized	Treatment	No		Singapore	Others
NCT03049007	1243	4/15/2024	4/15/2024	2/7/2017	Grief	Diagnostic Test	Active, not recruiting		Observational		Other					Denmark	Others
NCT03049020	120	12/15/2018	12/15/2017	10/15/2014	Pelvic Organ Prolapse Recurrence	Procedure	Unknown status		Observational		Other					Czech Republic	Others
NCT03049059	30	2/1/2017	12/1/2016	6/1/2016	Picoseconds Laser / Melasma	Device / Drug	Completed	Phase 2	Interventional		Other	Randomized	Treatment	No			Others
NCT03049085	300	5/15/2019	5/15/2018	2/1/2017	Coronary Artery Disease / Aspirin	Drug / Drug	Unknown status	Phase 4	Interventional		Other	Randomized	Prevention			Poland	Others
NCT03049098	21	1/25/2017	7/18/2016	7/14/2016	Simulation Training / Perception / Eye Movements / Task Performance and Analysis	Behavioral	Completed		Observational		Other			No			Others
NCT03049124	0	12/4/2019	12/4/2019	11/1/2017	Rectal Cancer	Behavioral	Withdrawn		Interventional		Other		Supportive Care	No		Canada	Others
NCT03049137	10	12/15/2017	9/15/2017	2/15/2017	Bone Resorption	Procedure / Procedure / Drug / Device	Unknown status		Interventional		Other	Randomized	Treatment	No		Egypt	Others
NCT03049150	20	6/15/2017	4/15/2017	2/15/2017	Acute Kidney Injury		Unknown status		Observational		Other			No			Others
NCT03049163	30	6/15/2017	3/15/2017	10/15/2016	Perioperative Pain Experiences	Drug	Unknown status		Interventional		Other	Randomized	Treatment	No		China	Others
NCT03049202	1000	12/31/2028	12/31/2023	2/1/2017	Chronic Obstructive Pulmonary Disease / Emphysema / Chronic Bronchitis / Airway Obstruction / Smoking, Tobacco / Gender		Recruiting		Observational	Other / Other / Other / Other / Other / Other / Other / Other / Other / Other / Other / Other / Other	Other			No		Sweden	Others
NCT03049215	2	12/31/2019	12/31/2019	11/6/2017	Pancreatic Pseudocyst	Device / Device	Terminated		Interventional		Other	Randomized	Treatment	No		United States	Others
NCT03049228	38	3/2/2020	3/1/2020	3/21/2017	Diabetes Mellitus, Type 2 / Diabetic Cardiomyopathies	Diagnostic Test / Diagnostic Test / Diagnostic Test / Diagnostic Test / Diagnostic Test	Completed		Observational [Patient Registry]	Other	Other			Undecided		Netherlands	Others
NCT03049241	50	11/20/2017	11/20/2017	2/13/2017	Neuromuscular Fatigue	Other	Completed		Observational	Other	Other					France	Others
NCT03049254	6000	12/15/2031	12/15/2027	1/15/2016	Arrhythmogenic Right Ventricular Cardiomyopathy / Cardiomyopathies / Heart Diseases / Cardiovascular Diseases / Sudden Cardiac Arrest / Sudden Cardiac Death / Arrhythmogenic Right Ventricular Dysplasia / Arrhythmogenic Ventricular Cardiomyopathy / Familial Dilated Cardiomyopathy / Cardiovascular Abnormalities / Sarcoidosis / Cardiac Arrhythmia / Cardiac Sarcoidosis / Myocarditis / Inflammatory Ca…		Recruiting		Observational	Other	Other			No		United Kingdom / United States	Others
NCT03049293	30	10/1/2019	10/1/2019	6/20/2017	Midazolam Overdose	Drug	Terminated	Early Phase 1	Interventional		Other	Randomized	Treatment	No		United Arab Emirates	Others
NCT03049319	0	1/17/2019	1/17/2019	2/1/2017	Healthy Participants and/or Patients	Device / Device / Device / Device / Device / Device	Withdrawn		Interventional		Other		Device Feasibility	Undecided		United States	Others
NCT03049345	40	9/30/2022	6/30/2022	7/1/2016	Gastric Cancer / Sentinel Lymph Node / Early Gastric Cancer	Procedure / Drug / Drug	Unknown status		Interventional		Other		Diagnostic	No		Canada	Others
NCT03049358	15	10/15/2018	10/15/2018	12/15/2016	Stage 0 Nasopharyngeal Carcinoma / Stage 0 Paranasal Sinus Cancer / Stage I Nasopharyngeal Carcinoma / Stage I Paranasal Sinus Cancer / Stage II Nasopharyngeal Carcinoma / Stage II Paranasal Sinus Cancer / Stage IIA Nasopharyngeal Carcinoma / Stage IIB Nasopharyngeal Carcinoma / Stage III Nasopharyngeal Carcinoma / Stage III Paranasal Sinus Cancer / Stage IV Nasopharyngeal Carcinoma / Stage IV Pa…	Other / Other / Procedure / Procedure / Other / Other / Other / Other / Other	Terminated		Interventional		Other	Randomized	Supportive Care	No		United States	Others
NCT03049371	100	11/15/2024	5/15/2023	1/15/2013	HIV Infections / Transgender Women	Other	Active, not recruiting		Interventional	Other	Other		Treatment	No		Thailand	Others
NCT03049384	43	3/31/2021	3/31/2020	3/9/2017	Cancer-related Fatigue	Other / Other	Completed		Interventional	Other	Other	Randomized	Treatment	No		Canada	Others
NCT03049410	339	12/31/2021	9/30/2021	3/1/2017	Bladder Cancer	Procedure / Procedure	Active, not recruiting		Interventional		Other	Randomized	Treatment	No		United Kingdom	Others
NCT03049423	60	5/15/2017	8/15/2016	5/15/2015	Ankle Injuries	Device / Diagnostic Test	Unknown status		Observational		Other			Undecided			Others
NCT03049436	250	2/1/2018	2/1/2018	2/1/2017	Adapted Physical Activity and Cancer	Other	Unknown status		Observational		Other					France	Others
NCT03049514	80	4/2/2022	4/2/2022	12/23/2016	Central Retinal Artery Occlusion		Completed		Observational		Other					France	Others
NCT03049527	531	4/27/2017	4/27/2017	2/1/2017	Chronic Kidney Disease	Behavioral	Completed		Interventional	Other	Other		Screening	No		Guatemala / United States	Others
NCT03049540	100	10/28/2021	10/28/2021	10/25/2017	Heart Defects, Congenital / Transposition of Great Vessels With Ventricular Inversion	Drug / Drug	Completed	Phase 3	Interventional	Other	Other	Randomized	Supportive Care	Undecided		Austria / Switzerland	Others
NCT03049553	7000	12/15/2025	12/15/2025	2/1/2017	Cervical Intraepithelial Neoplasia (CIN)	Device	Active, not recruiting		Interventional	Other / Other / Other / Other / Other	Other	Randomized	Screening	No		Denmark	Others
NCT03049566	805	12/30/2014	12/30/2014	2/10/2014	Surgery / Platelet Dysfunction	Other	Completed		Observational		Other			No		Germany	Others
NCT03049592	30	10/15/2017	10/15/2017	7/15/2016	Diabetes / Contraception	Other	Completed		Interventional		Other	Randomized	Treatment	No		United States	Others
NCT03049605	65	1/1/2017	1/1/2015	1/25/2014	Diabetes	Device / Device / Drug	Completed	Phase 2	Interventional		Other	Randomized	Treatment	No			Others
NCT03049670	50	3/1/2018	3/1/2018	3/1/2017	Non-healing Wound / Infected Wound	Device	Unknown status		Observational		Other			Undecided			Others
NCT03049683	60	3/15/2017	3/1/2017	10/15/2016	Vestibular Function Disorder	Other	Unknown status		Observational		Other			No			Others
NCT03049696	48	12/31/2019	9/30/2019	10/1/2017	Obesity / Bariatric Surgery / Roux-En-Y Gastric Bypass / Exercise / Quality of Life	Behavioral	Unknown status		Interventional	Other	Other	Non-Randomized	Treatment	No		Canada	Others
NCT03049709	119	10/30/2017	5/31/2017	5/1/2015	Arterial Hypertension / Healthy Control / Coronary Heart Disease / Diabetes Mellitus		Completed		Observational		Other			No		Germany	Others
NCT03049787	72	4/15/2024	4/15/2024	6/15/2023	Adhesive Capsulitis	Other / Other	Not yet recruiting		Interventional	Other	Other	Randomized	Treatment	No			Others
NCT03049826	100	12/31/2021	12/31/2021	2/1/2017	Body Composition / Children	Other	Completed		Interventional	Other	Other	Non-Randomized	Health Services Research	No		Norway	Others
NCT03049839	650	12/30/2019	10/30/2019	8/1/2017	Prediabetic State	Behavioral / Behavioral / Behavioral	Unknown status		Interventional		Other	Non-Randomized	Prevention	No		Colombia	Others
NCT03049865	1000	12/31/2027	12/31/2017	2/9/2017	All Disease That May Require Acute Hospitalization Except for Phsychiatric Disease		Not yet recruiting		Observational		Other			Undecided			Others
NCT03049878	32	9/10/2016	9/20/2015	2/21/2013	To Control Pain After Third Molar Surgery	Drug / Drug	Completed	Phase 4	Interventional		Other	Randomized	Treatment	No			Others
NCT03049891	1583	3/15/2016	3/15/2016	11/15/2015	HIV/AIDS	Other / Other / Other	Completed		Observational		Other					South Africa	Others
NCT03049917	452	10/1/2018	10/1/2018	2/6/2017	HIV	Behavioral	Completed		Interventional	Other / Other	Other	Randomized	Diagnostic	Yes	Contact PIs for more info	Kenya	Others
NCT03049930	46	8/15/2020	8/15/2020	2/27/2018	Burns	Drug / Drug	Unknown status	Phase 4	Interventional		Other	Randomized	Treatment	No		United States	Others
NCT03049943	30	9/16/2014	9/16/2014	5/5/2014	Hyposalivation	Device	Completed		Interventional		Other	Randomized	Treatment	No		Croatia	Others
NCT03049956	96		12/31/2020	11/1/2016	Myasthenia Gravis, Ocular	Diagnostic Test	Completed		Interventional		Other		Diagnostic	No		Switzerland	Others
NCT03049969	15	3/26/2023	3/26/2023	2/7/2017	Multiple Sclerosis / Neurological Disorder	Device	Completed		Interventional		Other		Treatment			United States	Others
NCT03049995	300	12/15/2021	12/15/2020	11/15/2016	Coronary Artery Disease / Heart Failure / Hypertrophic Cardiomyopathy / Aortic Valve Disease / Athletes Heart / Tetralogy of Fallot / Pulmonary Arterial Hypertension	Procedure / Procedure / Procedure / Procedure / Procedure / Procedure / Procedure	Recruiting		Observational [Patient Registry]	Other / Other / Other / Other / Other / Other / Other / Other / Other / Other / Other / Other / Other / Other / Other / Other / Other / Other / Other / Other / Other / Other / Other / Other / Other / Other / Other / Other	Other			No		Italy	Others
NCT03050008	71	11/15/2016	11/15/2016	1/15/2016	Senile Cataract / Cataract	Other / Other	Completed		Interventional		Other	Randomized	Treatment	Undecided			Others
NCT03050021	251	8/30/2015	8/30/2013	4/1/2013	Delirium / Intensive Care Unit Syndrome		Completed		Observational		Other			No		Korea, Republic of	Others
NCT03050034	296	2/27/2018	10/27/2017	2/27/2017	Wireless Vital Signs Monitoring System / Acutely Ill Complex and Poly-pathological Patients / Internal Medicine Unit Mission	Device / Other	Unknown status		Interventional	Other / Other / Other	Other	Randomized	Treatment	No		Italy	Others
NCT03050073	42	12/31/2016	6/30/2016	4/18/2016	Choroidal Thickness		Completed		Observational [Patient Registry]		Other			Undecided		France	Others
NCT03050112	250	6/1/2017	6/1/2017	2/14/2017	Congenital Heart Disease	Other	Completed		Interventional		Other		Other	No		Belgium	Others
NCT03050138	351	1/31/2019	1/31/2019	4/15/2016	Postthrombotic Syndrome		Completed		Observational	Other / Other / Other / Other / Other / Other / Other	Other			No		Canada / Norway / Sweden	Others
NCT03050190	200	12/15/2020	7/15/2019	7/15/2013	B-cell Malignancies	Genetic	Unknown status	Phase 1/Phase 2	Interventional		Other		Treatment	Undecided		China	Others
NCT03050203	37	7/30/2016	6/16/2016	9/2/2015	Bone Diseases / Spine Cancer / Spine Osteoarthritis	Other / Other	Completed		Interventional		Other	Randomized	Treatment	No		Italy	Others
NCT03050216	8	12/15/2019	12/15/2019	5/16/2017	Acute Myeloid Leukemia	Biological	Completed	Phase 2	Interventional		Other		Treatment			United States	Others
NCT03050242	78	5/19/2017	5/18/2017	3/13/2017	Cholecystitis, Acute	Drug	Completed		Interventional		Other	Randomized	Supportive Care	Undecided		Korea, Republic of	Others
NCT03050268	3000	3/31/2037	3/31/2037	4/6/2017	Acute Leukemia / Adenomatous Polyposis / Adrenocortical Carcinoma / AML / BAP1 Tumor Predisposition Syndrome / Carney Complex / Choroid Plexus Carcinoma / Constitutional Mismatch Repair Deficiency Syndrome / Diamond-Blackfan Anemia / DICER1 Syndrome / Dyskeratosis Congenita / Emberger Syndrome / Familial Acute Myeloid Leukemia / Familial Adenomatous Polyposis / Fanconi Anemia / Familial Cancer / …		Recruiting		Observational		Other					United States	Others
NCT03050281	60	7/31/2019	7/31/2019	4/15/2016	Educational Problems	Other / Other	Completed		Interventional		Other	Randomized	Treatment	No		United States	Others
NCT03050294	24	6/1/2017	6/1/2017	2/1/2017	Atopic Dermatitis / Psoriasis	Behavioral / Drug	Completed	Phase 4	Interventional		Other	Randomized	Treatment	No		United States	Others
NCT03050320	43	6/30/2017	6/30/2017	2/8/2017	Osteoarthritis, Knee / Osteoarthritis, Hip	Other / Other	Completed		Interventional		Other	Randomized	Supportive Care	No		Canada	Others
NCT03050333	3000	12/31/2023	12/31/2022	4/25/2013	Endoscopic Resection / Gastrointestinal Neoplasms		Recruiting		Observational	Other	Other			Undecided		Spain	Others
NCT03050346	113	3/24/2022	6/15/2019	1/15/2016	Coronary Artery Disease		Completed		Observational	Other / Other / Other / Other / Other	Other			Undecided		Canada / Germany / South Africa / United Kingdom / United States	Others
NCT03050385	20	8/18/2017	7/28/2017	10/15/2016	Transcranial Direct Current Stimulation / Neurocognitive Disorders	Device	Completed		Interventional		Other	Randomized	Treatment	No		Japan	Others
NCT03050411	30	10/15/2019	6/15/2019	5/15/2016	Nonsmall Cell Lung Cancer	Drug / Drug	Unknown status	Phase 1	Interventional		Other		Treatment			China	Others
NCT03050424	40	1/1/2019	10/1/2018	4/1/2017	Chronic Obstructive Pulmonary Disease	Drug / Drug	Unknown status	Phase 2	Interventional		Other	Randomized	Treatment	No		United Kingdom	Others
NCT03050437	96	3/15/2017	2/15/2017	3/15/2013	Carcinoma, Non-Small-Cell Lung	Drug / Drug	Unknown status	Phase 2	Interventional		Other	Randomized	Treatment			Korea, Republic of	Others
NCT03050450	8	12/19/2018	12/19/2018	8/10/2016	Central Nervous System Tumors	Drug / Drug / Drug / Drug / Drug	Terminated	Phase 1	Interventional		Other	Non-Randomized	Treatment	Yes		United States	Others
NCT03050489	336	5/31/2019	5/31/2019	9/15/2015	Ischemic Heart Disease / Coronary Artery Disease / Ischemic Reperfusion Injury / CABG	Procedure / Procedure / Procedure	Completed		Observational		Other			No		Russian Federation	Others
NCT03050502	200	12/15/2025	3/15/2025	2/1/2018	Hemothorax / Thoracic Injuries	Device / Other	Recruiting		Interventional	Other	Other	Randomized	Treatment	No		Canada	Others
NCT03050515	12	2/23/2020	6/30/2019	2/5/2018	Recurrent Urinary Tract Infection	Biological	Completed	Early Phase 1	Interventional		Other		Treatment	No		United States	Others
NCT03050528	175	12/30/2018	12/30/2018	2/6/2017	Chronic Pain	Behavioral / Behavioral	Completed		Interventional	Other / Other / Other	Other	Randomized	Treatment	Undecided		Ireland	Others
NCT03050541	84	9/15/2016	9/15/2016	12/15/2014	Healthy	Drug / Drug	Completed		Interventional		Other	Randomized	Basic Science				Others
NCT03050567	40	8/9/2017	8/1/2017	3/17/2017	Stroke	Diagnostic Test	Completed		Observational		Other					United Kingdom	Others
NCT03050580	122	6/30/2015	11/30/2014	1/1/2013	Abused Women	Behavioral / Behavioral	Completed		Interventional		Other	Randomized	Treatment	Undecided			Others
NCT03050593	280	5/15/2015	5/15/2015	2/15/2013	Patients With Heart Failure and Preserved Ejection Fraction - HFpEF / Patients With Heart Failure With Reduced Ejection Fraction - HFrEF / Healthy Controls Group - Age and Sex-matched	Diagnostic Test	Completed		Observational	Other	Other			No			Others
NCT03050606	98	12/22/2020	12/22/2018	2/15/2017	Fibromyalgia	Other / Other	Unknown status		Interventional		Other	Randomized	Treatment	No		Brazil	Others
NCT03050632	0	12/15/2022	11/15/2022	9/15/2019	Eating Disorders	Behavioral / Behavioral	Withdrawn		Interventional		Other	Randomized	Treatment	No		United States	Others
NCT03050645	210	8/15/2017	8/15/2017	6/15/2011	Type2 Diabetes / Gestational Diabetes / Life Style		Completed		Observational		Other			Undecided		Denmark	Others
NCT03050658	144	1/1/2022	1/1/2018	2/7/2017	Atopic Dermatitis / Allergy		Unknown status		Observational		Other			No		United States	Others
NCT03050671	10	12/1/2024	12/1/2023	1/18/2017	Venous Stasis / Deep Venous Thrombosis / Healing Wound	Device / Device	Enrolling by invitation		Interventional		Other	Randomized	Basic Science			Sweden	Others
NCT03050684	200	12/20/2017	12/10/2017	2/20/2017	Labor Induction / Dinoprostone Vaginal Insert / Vaginal Infection / Effect Increased	Procedure / Procedure	Completed		Interventional		Other	Randomized	Screening			Turkey	Others
NCT03050762	15000	10/15/2027	10/15/2026	10/5/2011	Endocrine Disease	Other / Behavioral	Recruiting		Observational		Other					United States	Others
NCT03050775	70	2/5/2017	2/5/2017	8/28/2015	Hypothermia	Device / Device	Completed		Interventional	Other	Other	Randomized	Prevention	No			Others
NCT03050840	76	1/27/2018	12/4/2017	2/13/2017	Obesity	Behavioral	Completed		Interventional	Other	Other	Randomized	Treatment	No		United States	Others
NCT03050853	240	1/31/2021	8/31/2020	3/1/2017	Tobacco Dependence / Schizophrenia / Bipolar Disorder / Schizoaffective Disorder	Behavioral	Completed		Interventional	Other / Other	Other	Randomized	Other	No		United States	Others
NCT03050879	266	7/13/2019	7/13/2019	10/15/2017	Stomach Neoplasms / Indocyanine Green	Drug	Completed	Phase 2	Interventional		Other	Randomized	Treatment	No		China	Others
NCT03050892	50	5/1/2018	3/1/2017	2/29/2016	Heart Transplant Failure and Rejection		Unknown status		Observational		Other			No		France	Others
NCT03050918	3054	4/15/2018	9/28/2017	2/20/2017	Discharge Follow-up Phone Calls	Behavioral	Completed		Interventional		Other	Randomized	Health Services Research	Yes	All requests should be directed to the corresponding author (maya.yiadomvumc.org).	United States	Others
NCT03050931	50	1/15/2019	1/15/2019	5/30/2017	Epilepsy	Device	Unknown status		Observational	Other	Other					United Kingdom	Others
NCT03050944	250	12/15/2016	9/15/2016	6/15/2013	Infertility	Other	Completed		Observational	Other	Other			No		Greece	Others
NCT03050957	38	1/15/2015	12/15/2014	5/15/2013	Deglutition Disorders	Dietary Supplement	Completed	Phase 2	Interventional		Other	Randomized	Treatment	No			Others
NCT03050970	8802	9/17/2019	9/17/2019	2/11/2017	Head Trauma		Completed		Observational	Other	Other			No		France	Others
NCT03050996	50	6/30/2017	5/30/2017	6/1/2016	Prostate Cancer / Urinary Incontinence	Procedure	Unknown status		Observational		Other			No		Italy	Others
NCT03051022	64	3/31/2017	11/30/2016	5/1/2016	Lower Extremities Fracture	Drug / Drug	Completed		Interventional		Other	Randomized	Supportive Care	Undecided		Indonesia	Others
NCT03051048	8000	9/30/2017	6/30/2017	1/1/1999	Coronary Heart Disease	Procedure	Completed		Observational		Other			No		China	Others
NCT03051061	1000	12/1/2019	12/1/2019	2/1/2017	Atrial Fibrillation / Coronary Heart Disease		Unknown status		Observational [Patient Registry]		Other			No		China	Others
NCT03051074	60	12/31/2019	12/1/2019	12/1/2016	Generalized Anxiety Disorder / Agoraphobia / Panic Disorder / PostTraumatic Stress Disorder / Social Anxiety Disorder / Major Depressive Disorder	Behavioral / Behavioral	Completed		Interventional		Other	Randomized	Basic Science	No		United States	Others
NCT03051113	67	12/15/2018	12/15/2018	8/15/2016	Neuropathic Pain / Neuroma		Completed		Observational		Other			No		Denmark	Others
NCT03051126	10000	7/1/2025	7/1/2025	7/9/2009	Parathyroid Disease	Other	Recruiting		Observational		Other					United States	Others
NCT03051152	500	12/31/2025	12/31/2020	3/1/2017	Gastric Cancer / Locally Advanced Malignant Neoplasm / Perioperative/Postoperative Complications	Procedure / Procedure	Not yet recruiting		Interventional		Other	Randomized	Treatment	Yes		Italy	Others
NCT03051165	13	12/14/2017	12/14/2017	11/21/2016	Obstructive Sleep Apnea	Device	Terminated		Interventional		Other		Treatment	No		United States	Others
NCT03051191	66	12/1/2019	12/1/2019	1/1/2017	Pathogenesis / Cardiovascular Diseases / Cancer	Diagnostic Test	Completed		Observational	Other	Other			No		Japan	Others
NCT03051230	50	2/1/2017	1/2/2015	4/1/2012	Infertility / Hyperstimulation Syndrome, Ovaian / Thrombosis		Completed		Observational	Other	Other			Undecided			Others
NCT03051243	60	11/1/2019	11/1/2018	10/1/2017	DM2	Drug / Drug	Unknown status	Phase 3	Interventional		Other	Randomized	Treatment	Undecided			Others
NCT03051269	6	2/15/2019	12/15/2018	5/15/2016	Head Neck Cancer	Drug / Device	Unknown status	Phase 1	Interventional	Other	Other		Treatment	No		Denmark	Others
NCT03051282	21	1/1/2025	1/1/2025	4/1/2017	Healthy Volunteers	Drug	Active, not recruiting	Phase 4	Interventional		Other	Non-Randomized	Screening			United States	Others
NCT03051295	101	12/13/2016	12/13/2016	6/8/2016	Health Education	Other	Completed		Interventional		Other	Randomized	Treatment	No			Others
NCT03051308	7	7/1/2017	6/1/2017	3/1/2017	Parathyroid Allotransplantation	Combination Product	Unknown status		Interventional	Other	Other	Randomized	Basic Science	Undecided		Turkey	Others
NCT03051321	40	10/15/2018	6/15/2018	4/1/2017	Incontinence / Dermatitis	Device	Unknown status		Interventional		Other		Treatment	No		United States	Others
NCT03051334	100	12/30/2017	12/30/2017	1/1/2007	Aortic Valve Stenosis	Other	Unknown status		Observational		Other					Korea, Republic of	Others
NCT03051360	140	1/1/2020	12/31/2019	6/1/2017	Aortic Valve Stenosis	Drug / Drug	Unknown status	Phase 2	Interventional		Other	Randomized	Prevention	Undecided		Korea, Republic of	Others
NCT03051373	108	4/30/2020	4/30/2019	4/1/2017	Carcinoma, Transitional Cell	Drug / Drug	Completed	Phase 2	Interventional		Other	Randomized	Treatment			China	Others
NCT03051412	87	8/31/2017	8/31/2017	2/22/2017	Patellofemoral Pain Syndrome / Pain	Other	Completed		Observational	Other	Other			Undecided		Denmark	Others
NCT03051425	200	2/8/2017	1/10/2017	3/28/2016	Immune Deficiency	Dietary Supplement / Dietary Supplement	Completed		Interventional		Other	Randomized	Supportive Care			Korea, Republic of	Others
NCT03051438	86	6/15/2018	6/15/2018	1/15/2016	Lobectomy / Subxiphoid Uniportal Video-assisted Thoracoscopic Surgery	Procedure / Procedure	Unknown status		Interventional		Other	Randomized	Treatment			China	Others
NCT03051464	145	1/15/2027	1/15/2024	4/25/2017	Stage II Rectal Cancer	Procedure / Radiation / Radiation	Recruiting	Phase 2/Phase 3	Interventional		Other	Randomized	Treatment	No		Canada	Others
NCT03051477	21	8/5/2022	1/29/2021	3/1/2017	Solid Tumor	Drug	Completed	Phase 1	Interventional	Other	Other		Treatment	No		United States	Others
NCT03051503	60	4/15/2017	4/15/2017	2/2/2017	Breast Cancer Female	Drug / Device	Unknown status	Phase 4	Interventional		Other	Randomized	Health Services Research	Yes		Egypt	Others
NCT03051529	24	12/15/2012	12/15/2012	1/15/2009	Cardiomyopathies	Other	Completed		Observational		Other			No			Others
NCT03051542	60	12/31/2020	12/31/2019	3/1/2017	Lymphoma, Extranodal NK-T-Cell	Device	Unknown status		Interventional	Other	Other		Diagnostic	No		China	Others
NCT03051555	60	12/31/2020	12/31/2019	3/1/2017	Lymphoma, Extranodal NK-T-Cell	Device	Unknown status		Interventional	Other	Other		Diagnostic	No		China	Others
NCT03051568	80	12/31/2020	12/31/2019	3/1/2017	Lymphoma, T-Cell, Peripheral	Device	Unknown status		Interventional	Other	Other		Diagnostic	No		China	Others
NCT03051581	80	12/31/2020	12/31/2019	3/1/2017	Lymphoma, T-Cell, Peripheral	Device	Unknown status		Interventional	Other	Other		Diagnostic	No		China	Others
NCT03051594	20	3/30/2018	3/1/2018	2/3/2017	Dental Caries	Device / Other / Diagnostic Test	Unknown status		Interventional		Other	Randomized	Device Feasibility	Yes		Egypt	Others
NCT03051620	142	1/31/2019	1/31/2019	2/1/2017	Osteoporosis	Drug	Completed		Observational	Other	Other			Undecided		Denmark	Others
NCT03051633	528	5/16/2018	5/16/2018	4/15/2014	Adolescent Substance Use	Behavioral	Completed		Interventional		Other	Randomized	Prevention	No			Others
NCT03051646	12	5/10/2017	5/10/2017	1/13/2017	Fatigue / Overheating	Drug / Drug	Completed	Early Phase 1	Interventional	Other	Other	Randomized	Treatment	No		United States	Others
NCT03051724	30	1/30/2018	12/20/2017	2/6/2017	OSA	Other	Completed		Interventional		Other	Non-Randomized	Supportive Care	No		Spain	Others
NCT03051737	18000000	12/15/2023	12/15/2023	6/1/2021	Emergency Department / Hospitalization		Recruiting		Observational		Other			No		France	Others
NCT03051750	43	12/21/2016	12/21/2016	2/1/2016	Breast Cancer Lymphedema	Other / Other	Completed		Interventional	Other / Other	Other	Randomized	Treatment	No		Spain	Others
NCT03051763	1000	5/19/2022	12/19/2021	1/19/2017	Pulmonary Hypertension / Pulmonary Arterial Hypertension		Unknown status		Observational	Other / Other / Other / Other	Other			No		Germany / Switzerland	Others
NCT03051776	30	3/30/2016	3/30/2016	1/3/2016	Breast Cancer Lymphedema	Other / Other	Completed		Interventional	Other / Other	Other	Randomized	Treatment	No		Spain	Others
NCT03051802	1	4/24/2018	4/24/2018	1/27/2017	Esophagus Cancer / Lung Cancer	Device	Terminated		Interventional		Other		Device Feasibility	No		Canada	Others
NCT03051815	20	9/1/2018	9/1/2018	9/1/2017	Observation		Completed		Observational		Other			No		China	Others
NCT03051828	30	8/15/2016	8/15/2016	8/15/2015	Breast Cancer	Procedure	Completed		Observational		Other			No			Others
NCT03051854	720	9/30/2019	9/30/2019	4/1/2018	Violence Against Children	Behavioral	Completed		Interventional	Other / Other	Other	Randomized	Prevention	Undecided		Uganda	Others
NCT03051867	47	12/18/2011	12/18/2010	1/15/2009	Pregnancy		Completed		Observational		Other			No		United States	Others
NCT03051880	40	12/15/2018	12/15/2017	11/15/2016	Drug-Related Side Effects and Adverse Reactions / Epidermal Growth Factor	Drug / Drug	Unknown status		Interventional		Other	Randomized	Prevention	Undecided		Korea, Republic of	Others
NCT03051906	69	1/15/2025	1/15/2022	1/15/2018	Head and Neck Neoplasms	Biological / Biological / Radiation	Not yet recruiting	Phase 1/Phase 2	Interventional		Other		Treatment	Yes			Others
NCT03051919	118	10/15/2014	9/15/2014	3/15/2014	Laparoscopic Sleeve Gastrectomy	Other	Completed		Observational		Other			Undecided			Others
NCT03051945	0	8/1/2019	8/1/2019	8/15/2019	Major Depressive Disorder	Drug / Other	Withdrawn	Phase 3	Interventional		Other	Randomized	Basic Science	No		United States	Others
NCT03051958	102	6/28/2019	6/28/2019	3/29/2017	Atopic Dermatitis	Behavioral / Other	Completed		Interventional		Other	Randomized	Treatment	No		Sweden	Others
NCT03051971	0	4/15/2018	3/15/2018	3/15/2017	Chronic Obstructive Pulmonary Disease	Device / Device	Withdrawn		Interventional		Other	Randomized	Treatment	No		United States	Others
NCT03051984	48	6/30/2023	6/30/2023	1/1/2017	Knee Osteoarthritis	Device	Recruiting		Interventional		Other	Randomized	Other	No		United States	Others
NCT03052023	60	4/15/2019	4/15/2019	11/15/2016	Inguinal Hernioplasty	Procedure / Procedure / Procedure	Completed		Interventional		Other	Randomized	Treatment	No		Egypt	Others
NCT03052036	1668	3/15/2024	3/15/2023	11/15/2016	NSTEMI - Non-ST Segment Elevation MI	Procedure / Procedure / Other	Recruiting		Interventional	Other / Other	Other	Randomized	Treatment	Undecided		United Kingdom	Others
NCT03052049	28	9/26/2022	9/26/2022	9/6/2017	Benign Prostatic Hyperplasia (BPH)	Device	Completed		Interventional	Other	Other		Treatment	No		United States	Others
NCT03052075	250	9/30/2020	9/30/2020	9/3/2014	Primary Hyperparathyroidism	Other	Unknown status		Observational		Other					United States	Others
NCT03052114	150	1/15/2019	1/15/2019	10/15/2015	Stroke / Craniocerebral Injuries	Device	Unknown status		Observational	Other	Other			Undecided		United Kingdom	Others
NCT03052153	100	2/4/2021	2/4/2021	3/17/2017	Lung Transplant Failure	Other	Completed		Observational		Other			No		United States	Others
NCT03052179	30	9/11/2018	9/11/2018	8/24/2017	Oral Lichen Planus	Dietary Supplement	Completed		Interventional		Other	Randomized	Supportive Care	No		United Kingdom	Others
NCT03052192	212	12/15/2019	12/15/2019	11/15/2016	Aging / Polypharmacy / Malnutrition / Inflammation / Emergency Service, Hospital		Unknown status		Observational	Other / Other / Other	Other			No		Denmark	Others
NCT03052218	50	6/30/2022	6/30/2022	3/1/2017	Drug Intolerance / Cytochrome P450 CYP2D6 Enzyme Deficiency / Drug Effect	Device	Terminated		Interventional		Other		Device Feasibility	No		Switzerland	Others
NCT03052244	100	3/15/2020	3/15/2020	3/15/2017	SCI - Spinal Cord Injury	Device / Device	Unknown status		Interventional		Other	Randomized	Treatment	No			Others
NCT03052270	57	12/23/2019	12/23/2019	1/15/2017	Focus: Prevent Preterm Delivery / Incidental Short Cervix at Mid-trimester	Drug	Terminated	Phase 3	Interventional		Other	Randomized	Treatment	No		United States	Others
NCT03052283	2000	12/31/2027	12/31/2026	1/26/2017	Cystic Fibrosis	Diagnostic Test	Recruiting		Observational	Other	Other			No		Germany	Others
NCT03052335	230	12/31/2019	12/31/2019	3/1/2017	Colon Cancer	Device / Procedure	Unknown status		Interventional	Other / Other / Other	Other		Screening	Undecided		Czechia	Others
NCT03052348	78	8/30/2018	7/30/2018	11/1/2017	Severe Atopic Dermatitis	Other / Other	Unknown status		Interventional		Other	Randomized	Treatment			South Africa	Others
NCT03052361	81	10/3/2020	9/3/2020	7/15/2017	Gastroenteritis	Drug / Drug	Terminated	Phase 2/Phase 3	Interventional		Other	Randomized	Treatment	No		Canada	Others
NCT03052374	400	3/31/2024	12/31/2022	5/1/2017	Post Partum Depression	Behavioral	Active, not recruiting		Interventional	Other	Other	Randomized	Treatment	No		Canada	Others
NCT03052387	12	12/15/2017	8/15/2017	3/15/2017	Bone Resorption	Other	Unknown status		Interventional		Other	Randomized	Treatment	No			Others
NCT03052400	8	5/31/2021	3/31/2021	2/3/2017	Type 2 Diabetes Mellitus / Insulin Resistance	Drug / Drug	Terminated	Phase 2	Interventional		Other	Randomized	Treatment	Yes	Contact investigator	United States	Others
NCT03052413	21	11/10/2017	11/10/2017	12/15/2016	Hair Loss	Dietary Supplement / Dietary Supplement	Completed		Interventional		Other	Randomized	Treatment			United States	Others
NCT03052426	18	8/27/2017	8/27/2017	2/27/2017	Musculoskeletal Pain / Musculoskeletal Strain / Sedentary Lifestyle	Device	Completed		Interventional		Other	Randomized	Prevention	No		United States	Others
NCT03052439	20	4/22/2020	4/22/2020	7/5/2017	Irritable Bowel Syndrome	Other	Completed		Interventional		Other	Randomized	Treatment	No		United States	Others
NCT03052465	36	3/7/2017	3/7/2017	11/16/2015	Crohn Disease	Other	Completed		Interventional	Other	Other		Basic Science	No		United Kingdom	Others
NCT03052478	10	9/10/2020	12/31/2019	2/10/2017	Stomach Neoplasms	Drug	Completed	Phase 2	Interventional		Other		Treatment	Undecided		Korea, Republic of	Others
NCT03052504	156	2/15/2018	2/15/2018	9/15/2016	Bladder Cancer / Renal Cell Carcinoma	Other	Completed		Observational		Other			No		Denmark	Others
NCT03052543	60	10/11/2019	10/11/2019	3/7/2018	Anesthesia	Device	Completed		Observational		Other			No		United States	Others
NCT03052556	85	9/18/2019	9/18/2019	3/8/2017	Cystic Fibrosis	Procedure	Completed		Interventional	Other	Other		Screening	No		France	Others
NCT03052582	18	7/15/2016	12/15/2015	10/15/2015	Atherosclerosis	Other	Completed		Interventional		Other	Randomized	Prevention			Denmark	Others
NCT03052595	70	3/31/2023	3/31/2023	2/1/2017	Multiple Sclerosis / Mitochondrial Alteration	Diagnostic Test / Diagnostic Test / Diagnostic Test	Completed		Observational	Other	Other			Undecided		Slovakia	Others
NCT03052621	40	12/15/2016	10/15/2016	1/15/1994	Survival Rate	Procedure	Completed		Observational		Other					Thailand	Others
NCT03052647	32	3/1/2018	11/30/2017	6/1/2016	Wound	Device / Device	Unknown status		Interventional		Other	Randomized	Treatment	No		United States	Others
NCT03052660	782	6/24/2019	6/24/2019	10/12/2017	Preanesthetic Medication	Drug / Drug	Completed	Phase 4	Interventional		Other	Randomized	Treatment	No		Germany	Others
NCT03052673	76	7/30/2018	7/30/2018	2/20/2017	Postoperative Pain	Drug / Drug	Completed	Phase 4	Interventional		Other	Randomized	Treatment	No		India	Others
NCT03052686	110	12/15/2013	12/15/2013	1/15/2000	Anomaly Uterus	Other	Completed		Observational		Other			No			Others
NCT03052699	26	11/15/2015	11/15/2015	9/15/2015	Complications; Cesarean Section	Procedure	Completed		Observational		Other			No			Others
NCT03052712	44	9/8/2019	9/8/2019	9/9/2016	Alzheimer Disease / Parkinson Disease / Frontal Dementia / Huntington Disease / Traumatic Brain Injury / Stroke	Behavioral	Terminated		Interventional		Other	Non-Randomized	Diagnostic			France	Others
NCT03052738	19	6/30/2024	6/30/2020	1/15/2016	Central Nervous System Tumor / Brain Tumor / Spinal Tumor		Active, not recruiting		Observational		Other			No		United States	Others
NCT03052777	51	8/1/2017	8/1/2017	2/21/2017	Leukemia / Lymphoma / Lymphoma, Non-Hodgkin / Behavior, Health	Behavioral	Completed		Interventional		Other	Randomized	Supportive Care	No		Canada	Others
NCT03052790	0	12/1/2019	7/1/2019	7/1/2018	Knee Arthritis	Procedure / Device	Withdrawn		Interventional		Other	Randomized	Treatment			United States	Others
NCT03052816	66	6/30/2018	6/1/2018	4/1/2017	Pain, Postoperative / Pelvic Organ Prolapse	Drug / Drug	Completed	Phase 4	Interventional		Other	Randomized	Treatment	No		United States	Others
NCT03052855	69	11/29/2017	11/29/2017	2/1/2017	Depression	Other	Completed		Interventional		Other		Other	No		France	Others
NCT03052868	75	5/15/2014	5/15/2014	7/15/2011	Cancer Nos	Other	Completed		Interventional		Other		Supportive Care	No			Others
NCT03052881	24	8/31/2019	7/23/2019	5/1/2016	Epiretinal Membrane / Retinal Hemorrhage	Device	Completed		Interventional		Other	Randomized	Treatment	No		United Kingdom	Others
NCT03052894	1	12/1/2019	12/1/2019	12/31/2018	Neuromuscular Blockade	Device / Device	Terminated		Interventional	Other / Other	Other	Non-Randomized	Device Feasibility	No		United States	Others
NCT03052907	18540	11/15/2017	11/15/2017	11/15/2012	Breast Cancer in Situ	Behavioral	Completed		Interventional		Other		Health Services Research	No			Others
NCT03052946	60	3/30/2020	11/30/2019	2/28/2018	Fecal Incontinence	Procedure / Procedure	Unknown status	Phase 2/Phase 3	Interventional		Other	Randomized	Treatment	No			Others
NCT03052959	126	1/28/2020	1/28/2020	10/2/2017	Cancer and Chronic Disease Prevention	Behavioral / Other	Completed		Interventional	Other / Other / Other	Other	Randomized	Prevention	No		Canada	Others
NCT03052985	10000	2/14/2034	2/14/2024	2/14/2017	Pelvic Organ Prolapse / Rectal Prolapse / Urinary Stress Incontinence	Procedure	Recruiting		Observational [Patient Registry]	Other	Other			No		France	Others
NCT03052998	91	8/1/2018	12/31/2017	10/1/2017	Ivermectin / Onchocerciasis / Epilepsy	Drug	Completed	Phase 4	Interventional		Other	Randomized	Treatment	Yes		Congo, The Democratic Republic of the	Others
NCT03053011	37	6/14/2019	6/26/2018	2/13/2017	Congenital Central Hypoventilation Syndrome / Patients With Nocturnal Ventilatory Assistance / Healthy Volunteers	Other	Completed		Interventional		Other		Basic Science			France	Others
NCT03053037	35	2/7/2022	1/30/2022	8/5/2016	Root Canal Therapy	Procedure	Completed		Interventional	Other	Other	Randomized	Treatment	No		United States	Others
NCT03053076	200	5/15/2017	5/15/2017	2/10/2017	Safety Issues / Effect of Drugs / Neonatal Death	Other / Drug	Unknown status	Phase 1	Interventional		Other	Randomized	Prevention	Undecided		China	Others
NCT03053115	160	6/30/2022	9/5/2021	3/14/2017	Hypothyroidism	Drug / Drug / Drug	Completed	Phase 2/Phase 3	Interventional		Other	Randomized	Treatment			Italy	Others
NCT03053128	30	11/20/2019	11/20/2019	1/20/2017	Cardiac Ischemia	Device / Other	Completed		Interventional		Other	Randomized	Treatment	No		China	Others
NCT03053154	45	3/15/2017	1/15/2017	9/15/2016	Stroke	Other	Completed		Observational		Other					Egypt	Others
NCT03053167	100	12/15/2020	12/15/2019	12/15/2016	ColoRectal Cancer	Drug / Drug	Unknown status	Phase 2	Interventional	Other / Other / Other / Other / Other	Other		Treatment			China	Others
NCT03053206	84	12/31/2019	12/31/2019	2/15/2017	Acute Myeloid Leukemia, in Relapse	Drug	Unknown status	Phase 2	Interventional		Other		Treatment	No			Others
NCT03053232	100	1/15/2018	10/15/2017	2/1/2017	Intervention / Gastrointestinal Perforation	Device / Device	Unknown status		Interventional		Other	Randomized	Treatment	No		China	Others
NCT03053245	503	10/31/2022	10/31/2022	3/1/2017	Acute Respiratory Failure / Post-Intensive Care Syndrome	Behavioral / Behavioral	Completed		Interventional		Other	Randomized	Treatment	No		United States	Others
NCT03053258	10	2/15/2019	10/15/2018	10/15/2016	Bacterial Infections	Device	Completed		Observational		Other			No		United States	Others
NCT03053310	94	2/28/2025	2/28/2024	1/25/2017	Head and Neck		Recruiting		Observational		Other			No		Belgium	Others
NCT03053323	24	12/15/2022	12/15/2021	2/17/2017	Depression	Behavioral	Unknown status		Interventional		Other		Treatment	No		United States	Others
NCT03053336	181	6/30/2019	6/30/2019	2/21/2017	Type 2 Diabetes Mellitus / Exercise	Behavioral	Completed		Interventional	Other	Other	Randomized	Supportive Care	No		Sweden	Others
NCT03053349	10	12/6/2020	12/6/2020	4/12/2017	Ex Vivo Lung Perfusion / Lung Transplantation		Completed		Observational [Patient Registry]		Other			No		Italy	Others
NCT03053362	158	8/8/2018	8/8/2018	5/24/2017	Major Depressive Disorder / Cognitive Change	Drug / Other	Completed	Phase 2/Phase 3	Interventional		Other	Non-Randomized	Other	No		Canada	Others
NCT03053375	80	6/30/2018	8/30/2017	2/8/2017	Low Back Pain	Device	Unknown status		Interventional		Other	Randomized	Treatment	Yes		United States	Others
NCT03053401	52	10/25/2019	10/25/2019	2/9/2017	Post-operative Pain / Quadriceps Muscle Strength	Procedure / Procedure / Device / Device / Drug / Drug	Completed		Interventional		Other	Randomized	Other	No		United States	Others
NCT03053414	0	12/1/2018	12/1/2018	2/20/2017	Inflammatory Bowel Diseases / Vitamin D Deficiency	Dietary Supplement	Withdrawn		Interventional		Other	Randomized	Treatment	No		United States	Others
NCT03053453	92	7/13/2022	7/13/2022	12/6/2016	Knee Injuries	Procedure / Device	Completed		Interventional		Other	Randomized	Treatment			United States	Others
NCT03053479	462	3/15/2028	3/15/2025	9/1/2016	Pelvic Organ Prolapse	Procedure / Procedure / Procedure	Active, not recruiting		Interventional		Other	Randomized	Treatment	No		Czechia / Slovakia	Others
NCT03053518	22	1/31/2018	1/31/2018	6/30/2017	Type2 Diabetes	Device / Behavioral	Terminated		Interventional		Other	Non-Randomized	Treatment			United States	Others
NCT03053531	0	1/3/2018	11/30/2017	2/3/2017	Hearing Loss	Device	Withdrawn		Interventional		Other		Treatment			United States	Others
NCT03053544	15	6/26/2019	6/26/2019	12/8/2016	Rectal Neoplasm Carcinoma in Situ Adenocarcinoma	Drug	Completed	Phase 2	Interventional	Other / Other	Other		Treatment	Yes		Canada	Others
NCT03053570	200	12/31/2018	12/31/2018	3/1/2017	Persistent Atrial Fibrillation	Device / Device	Unknown status		Interventional		Other	Randomized	Treatment			China	Others
NCT03053583	99	1/31/2017	9/1/2016	4/1/2016	Percent of Glottic Opening	Device	Completed		Interventional		Other	Randomized	Other	No			Others
NCT03053609	72	12/15/2016	12/15/2016	1/15/2006	Gastroesophageal Reflux Disease / Apnea Infants / Desaturation of Blood / Bradycardia		Completed		Observational		Other			No		Italy	Others
NCT03053648	30	3/31/2017	3/3/2017	12/1/2016	Insomnia / Acupressure	Other / Other	Unknown status		Interventional		Other	Randomized	Treatment			Hong Kong	Others
NCT03053661	22	8/15/2020	8/15/2020	8/15/2013	Head and Neck Squamous Cell Carcinoma		Unknown status		Observational		Other			No			Others
NCT03053674	208	7/1/2017	4/1/2017	2/20/2017	Newborn Morbidity	Other / Other	Unknown status		Interventional		Other	Randomized	Prevention	No		Israel	Others
NCT03053687	64	10/15/2024	10/15/2024	11/1/2017	IGHD - Isolated Growth Hormone Deficiency / Growth Retardation	Dietary Supplement / Dietary Supplement	Recruiting		Interventional		Other	Randomized	Treatment	No		Israel	Others
NCT03053700	0	1/2/2019	1/2/2019	12/1/2018	Rosacea	Drug / Device	Withdrawn	Phase 4	Interventional		Other	Non-Randomized	Treatment	No		Israel	Others
NCT03053713	28	8/30/2021	8/30/2021	4/4/2017	Ulcerative Colitis	Behavioral / Behavioral	Completed		Interventional	Other	Other	Randomized	Treatment	No		Canada	Others
NCT03053739	50	12/15/2017	12/15/2017	12/15/2016	Associated Pulmonary Arterial Hypertension	Drug / Drug	Unknown status	Phase 4	Interventional		Other	Randomized	Treatment			India	Others
NCT03053752	14	8/15/2014	8/15/2014	5/15/2013	Parkinson Disease	Procedure	Completed		Interventional		Other		Treatment				Others
NCT03053765	115	1/31/2020	1/31/2020	8/3/2012	Depression	Other	Terminated		Interventional		Other	Randomized	Other			United States	Others
NCT03053778	1414	6/2/2018	6/2/2018	11/1/2016	Heart Valve Diseases / Surgery / Readmission	Other	Completed		Interventional		Other		Prevention	Undecided		Denmark	Others
NCT03053791	5	12/15/2025	12/15/2024	3/15/2018	Spinal Cord Injury	Procedure / Device	Recruiting		Interventional	Other / Other	Other		Treatment	No		Switzerland	Others
NCT03053804	75	12/15/2018	12/15/2018	3/15/2015	Non-small Cell Lung Cancer	Radiation	Unknown status		Interventional	Other	Other		Diagnostic	No		Taiwan	Others
NCT03053817	30	12/15/2018	1/15/2018	12/15/2015	HIV	Other	Unknown status		Interventional	Other / Other	Other	Non-Randomized	Treatment	Undecided		Canada	Others
NCT03053843	720	1/31/2022	1/31/2020	3/22/2017	Atrial Fibrillation / Atrial Arrhythmia	Dietary Supplement	Unknown status		Interventional	Other / Other / Other	Other	Randomized	Treatment	Undecided		Spain	Others
NCT03053856	37	8/13/2021	5/13/2021	2/14/2017	Stage IIIA Non-small Cell Lung Cancer	Drug / Procedure / Procedure / Drug / Drug	Unknown status	Phase 2	Interventional		Other		Treatment	No		Korea, Republic of	Others
NCT03053869	480	9/30/2018	9/30/2018	4/1/2017	Post-operative Delirium	Drug / Drug	Completed	Phase 1	Interventional	Other	Other	Randomized	Prevention	Undecided		Canada	Others
NCT03053882	88	6/15/2016	1/15/2016	1/15/2015	Bad Breath	Other	Completed		Interventional		Other	Randomized	Supportive Care				Others
NCT03053895	486	2/28/2020	9/30/2019	4/1/2017	Chronic Subdural Hematoma	Procedure / Procedure	Unknown status		Interventional		Other	Randomized	Treatment	No			Others
NCT03053921	15	6/15/2016	3/23/2016	8/19/2015	Gingival Recession	Procedure / Procedure	Completed		Interventional		Other	Randomized	Treatment	No			Others
NCT03053947	42	11/27/2019	11/27/2019	2/16/2017	Laceration	Drug	Completed	Phase 2	Interventional		Other		Treatment	No		Canada	Others
NCT03053960	8	11/1/2018	11/1/2018	11/24/2015	Oral Cavity Squamous Cell Carcinoma	Device / Device / Device / Device / Procedure / Procedure	Terminated		Observational		Other						Others
NCT03053973	116	12/1/2023	12/1/2023	11/13/2017	Noninvasive Ventilation	Device / Other	Recruiting		Interventional		Other	Randomized	Treatment	Undecided		Netherlands	Others
NCT03053986	62	4/1/2017	3/1/2017	9/1/2016	Endothelial Dysfunction	Dietary Supplement / Other	Unknown status		Interventional		Other	Randomized	Treatment	Undecided		Italy	Others
NCT03053999	53	10/15/2023	10/15/2022	10/9/2012	Multiple Endocrine Neoplasia / Pancreatic Neuroendocrine Tumors / Hyperparathyroidism	Other / Other	Recruiting		Observational		Other					United States	Others
NCT03054012	30	2/15/2017	2/15/2017	10/15/2016	Mandibular Injuries		Completed		Observational		Other			No			Others
NCT03054025	22	5/17/2018	8/31/2016	9/2/2015	Breast Cancer	Device	Terminated		Interventional		Other		Supportive Care			United States	Others
NCT03054077	24	5/19/2017	5/19/2017	3/10/2017	Ambulatory Surgery	Other	Completed		Interventional		Other	Randomized	Supportive Care	No		United States	Others
NCT03054103	105	11/11/2016	11/5/2016	5/3/2016	Phacoemulsification / Cataract	Drug / Drug / Drug	Completed	Phase 4	Interventional		Other	Randomized	Treatment	No			Others
NCT03054129	42	9/21/2019	8/6/2019	6/7/2017	Rotator Cuff Injury	Other / Other	Completed		Interventional		Other	Randomized	Treatment			Turkey	Others
NCT03054142	1000000	12/31/2027	12/31/2027	1/15/2017	Acute Kidney Injury	Other	Recruiting		Observational		Other			No		China	Others
NCT03054155	30	10/31/2022	9/1/2022	5/11/2017	Hidradenitis Suppurativa	Device	Completed		Interventional		Other	Randomized	Treatment	No		United States	Others
NCT03054168	34	2/15/2019	11/15/2018	12/15/2016	Sarcopenia / Muscle Hypotrophy / Muscle Atrophy	Drug / Drug / Other	Unknown status	Phase 3	Interventional		Other	Randomized	Basic Science	Undecided		United Kingdom	Others
NCT03054181	156	11/30/2021	11/30/2021	12/22/2016	Primary Immunodeficiency / Secondary Immune Deficiency	Biological	Completed		Observational		Other			No		France / Germany / Italy	Others
NCT03054207	21	4/15/2017	4/15/2017	6/15/2015	Hiv	Drug / Drug	Terminated	Phase 1	Interventional		Other	Randomized	Prevention	No		Switzerland	Others
NCT03054220	34	12/15/2018	12/15/2018	7/15/2016	Healthy	Drug / Drug / Drug / Drug	Completed		Interventional		Other	Non-Randomized	Basic Science				Others
NCT03054233	136	12/15/2016	8/15/2016	7/15/2016	Caesarian Section	Procedure	Completed		Interventional		Other	Randomized	Supportive Care	Undecided		Indonesia	Others
NCT03054246	75	2/23/2017	2/23/2017	2/1/2017	Mastication	Other	Completed		Interventional		Other		Other	No		Turkey	Others
NCT03054259	30	2/15/2020	2/15/2020	9/21/2017	Systemic Lupus Erythematosus Arthritis	Drug / Drug / Drug	Unknown status	Phase 2	Interventional		Other	Randomized	Treatment			United Kingdom	Others
NCT03054272	14	4/1/2017	2/1/2017	7/1/2016	Patient Simulation / Perception / Intubation; Difficult or Failed	Behavioral	Completed		Observational		Other			No			Others
NCT03054285	2300	4/1/2021	4/1/2020	7/1/2017	Seizures / Traumatic Brain Injury	Drug	Unknown status	Phase 4	Interventional		Other	Randomized	Treatment	No		United States	Others
NCT03054311	28	7/15/2006	7/15/2006	1/15/2004	Mental Health Wellness 1	Behavioral	Completed		Interventional		Other		Prevention	No		United Kingdom	Others
NCT03054324	132	12/31/2018	12/31/2018	9/2/2016	Coronary Stenosis	Diagnostic Test	Unknown status		Observational		Other			No		Singapore	Others
NCT03054376	12	10/20/2022	10/20/2022	3/15/2017	Immobilization, Tonic / Physical Activity	Other / Other / Other	Completed		Interventional	Other / Other / Other / Other	Other	Randomized	Basic Science	No		Denmark	Others
NCT03054415	16	2/5/2020	9/14/2017	5/5/2017	Healthy	Procedure	Unknown status		Interventional		Other		Other			France	Others
NCT03054441	106	9/15/2018	7/15/2018	1/15/2017	Hemiplegia / Hemiplegic Cerebral Palsy	Other	Completed		Observational [Patient Registry]	Other / Other / Other	Other			No		Italy	Others
NCT03054467	150	4/28/2019	4/28/2019	12/1/2018	Quality of Life	Drug / Drug	Unknown status	Phase 4	Interventional		Other	Randomized	Treatment	No			Others
NCT03054480	40	1/31/2017	12/31/2016	8/1/2016	Primary Axillary Hyperhidrosis	Device / Drug	Completed		Interventional		Other	Randomized	Treatment	No			Others
NCT03054493	1023	3/15/2018	6/15/2017	2/10/2017	Child Behavior	Behavioral	Unknown status		Observational		Other			No		Egypt	Others
NCT03054519	212	12/31/2024	6/30/2024	5/1/2017	Peripheral Artery Disease	Drug / Drug	Recruiting	Phase 3	Interventional		Other	Randomized	Treatment	No		United States	Others
NCT03054545	30	4/30/2019	5/8/2018	5/8/2017	Lupus Nephritis	Drug	Unknown status		Interventional		Other		Treatment			China	Others
NCT03054558	100	4/15/2019	12/15/2018	12/15/2015	Patients With Recurrent Unexplained Pregnancy Loss	Other	Unknown status		Observational		Other					Egypt	Others
NCT03054571	91	4/15/2017	4/15/2017	2/15/2017	Eruption		Unknown status		Observational		Other			Undecided			Others
NCT03054584	50	1/15/2025	1/15/2025	6/26/2017	Melanocytic Nevi	Other	Recruiting		Observational		Other			No		United States	Others
NCT03054597	19	4/15/2012	4/15/2012	2/15/2012	Eye Strain	Device / Device / Device / Procedure	Completed		Interventional		Other	Non-Randomized	Supportive Care	No		United States	Others
NCT03054610	60	4/15/2020	3/15/2020	1/15/2015	Plantar Fascitis / Botulinum Toxins, Type A	Drug / Drug / Drug	Completed	Phase 1	Interventional		Other	Randomized	Treatment	No		Mexico	Others
NCT03054623	10	12/31/2018	9/20/2018	9/20/2016	Steal Syndrome / Chronic Kidney Diseases / Arterio-Venous Fistula	Procedure	Unknown status		Observational		Other			No		United States	Others
NCT03054662	142	9/17/2019	12/31/2018	1/16/2017	Haemophilia / Developing Countries	Other / Diagnostic Test / Drug / Other	Completed		Interventional	Other	Other	Non-Randomized	Other	No		Côte D'Ivoire	Others
NCT03054675	328	6/30/2016	6/30/2016	6/1/2013	Lung Function Decreased / Lung Diseases / Surgery	Diagnostic Test	Completed		Observational		Other			No		Switzerland	Others
NCT03054688	83	4/1/2018	3/1/2018	4/25/2017	Blood Pressure	Device	Completed		Interventional		Other		Diagnostic	No		Switzerland	Others
NCT03054701	30	6/1/2017	5/17/2017	3/7/2017	Patellofemoral Pain Syndrome	Other / Other	Completed		Interventional		Other	Randomized	Basic Science	No		Denmark	Others
NCT03054714	798	11/30/2016	11/30/2016	11/1/2011	Catheter Related Blood Stream Infection	Device	Completed		Interventional		Other	Randomized	Treatment				Others
NCT03054740	30	4/28/2017	4/28/2017	2/27/2017	Pain	Drug / Drug	Completed	Phase 4	Interventional		Other	Randomized	Treatment	No		United States	Others
NCT03054753	46	7/1/2021	12/1/2020	3/31/2017	Rotator Cuff Tear	Behavioral	Completed		Interventional		Other		Treatment	No		Switzerland	Others
NCT03054766	80	1/28/2019	2/1/2018	2/14/2017	Branch Retinal Vein Occlusion / Ranibizumab / Laser Photocoagulation	Procedure / Drug	Completed		Interventional		Other	Randomized	Treatment	Yes		China	Others
NCT03054779	28	11/15/2016	11/15/2016	9/15/2014	Cardiovascular Disease / Metabolic Syndrome	Other / Other / Other	Completed		Interventional	Other / Other / Other / Other / Other	Other	Randomized	Prevention			United States	Others
NCT03054792	18	12/15/2024	12/15/2023	5/1/2017	Rhabdomyosarcoma / Non-Rhabdo. Soft Tissue Sarcoma	Drug / Diagnostic Test / Diagnostic Test / Diagnostic Test	Enrolling by invitation	Phase 1	Interventional		Other		Diagnostic	No		Canada	Others
NCT03054805	153	6/15/2016	12/15/2014	9/15/2014	Functional Constipation	Drug / Drug	Completed	Phase 4	Interventional		Other	Randomized	Treatment	No			Others
NCT03054831	40	12/15/2023	6/15/2023	7/8/2019	Liquid Oxycodone	Drug	Recruiting	Phase 4	Interventional		Other	Randomized	Treatment	Yes		United States	Others
NCT03054844	55	10/10/2017	10/10/2017	4/3/2017	Pain	Drug / Drug / Drug	Completed	Phase 2	Interventional		Other	Randomized	Treatment	No		United States	Others
NCT03054857	100	12/15/2016	12/15/2016	6/15/2015	Oxidative Stress / Cognition Disorders	Drug / Drug	Completed	Phase 4	Interventional		Other	Randomized	Prevention	Undecided			Others
NCT03054883	73	12/31/2016	12/31/2015	4/1/2012	Mantle Cell Lymphoma		Completed		Observational	Other	Other			No			Others
NCT03054909	7	2/16/2022	2/16/2022	9/19/2017	FIGO Stage III and IV Ovarian Cancer / FIGO Stage III and IV Fallopian Tube Cancer / FIGO Stage III Primary Peritoneal Cancer	Biological / Biological	Completed	Phase 2	Interventional		Other	Randomized	Treatment			United States	Others
NCT03054922	59	9/30/2018	9/30/2018	2/23/2017	Anesthesia	Drug / Drug / Drug	Completed	Phase 3	Interventional		Other	Randomized	Treatment	No		United States	Others
NCT03054935	150	6/30/2018	12/31/2017	7/1/2016	Crohn Disease	Other	Unknown status		Observational	Other	Other					Italy	Others
NCT03054948	0	3/20/2018	3/20/2018	2/1/2017	Home Parenteral Nutrition / Short Bowel Syndrome	Drug / Drug	Withdrawn	Phase 4	Interventional		Other	Randomized	Treatment			United States	Others
NCT03054961	40	2/9/2025	12/31/2023	2/10/2017	Epilepsies, Partial	Device	Suspended		Observational	Other	Other			No		United States	Others
NCT03054974	1208	12/15/2018	12/15/2017	1/15/2013	Stroke	Other / Other / Other / Other	Unknown status		Interventional		Other	Randomized	Treatment	No		China	Others
NCT03054987	67	10/15/2018	9/15/2018	9/15/2016	Pancreatic Cancer / Pancreatic Neoplasms / Pancreatic Adenocarcinoma	Procedure / Procedure	Completed		Interventional		Other	Randomized	Treatment	Yes		United States	Others
NCT03055026	582	9/6/2021	7/9/2021	5/3/2017	Prevention of Venous Thromboembolism	Drug / Drug	Completed	Phase 3	Interventional	Other	Other	Randomized	Prevention	Undecided		Italy	Others
NCT03055039	63	5/31/2016	3/2/2016	2/19/2016	New Born Child Pain		Completed		Observational		Other			No		France	Others
NCT03055078	10	12/15/2019	12/15/2018	1/15/2017	Aplastic Anemia	Biological	Unknown status	Phase 1	Interventional		Other		Treatment	No		China	Others
NCT03055091	472	12/31/2021	6/30/2021	3/31/2017	Acute Otitis Media / URTI / Dental Caries in Children	Other / Other	Unknown status		Interventional	Other	Other	Randomized	Prevention	No		Canada	Others
NCT03055104	80	7/31/2021	7/31/2021	10/15/2016	Severe Malnutrition	Other	Unknown status		Observational [Patient Registry]		Other			No		China	Others
NCT03055117	180	8/27/2018	8/27/2018	2/16/2017	Shoulder Pain	Behavioral / Behavioral / Behavioral	Completed		Interventional	Other / Other	Other	Randomized	Treatment	No		Denmark	Others
NCT03055130	160	7/15/2017	5/15/2017	7/15/2015	HPV-Related Cervical Carcinoma / Inflammatory Bowel Diseases / Cervical Neoplasm	Other	Unknown status		Observational [Patient Registry]		Other					China	Others
NCT03055156	558	10/19/2019	10/19/2019	10/15/2015	Sleep Disorders	Device / Device	Completed		Interventional	Other	Other	Randomized	Basic Science			United States	Others
NCT03055169	994	8/15/2017	8/15/2016	4/15/2012	Genetic Predisposition to Disease / Hyperglycemia / Intensive Care Unit Syndrome / Multiple Organ Failure	Genetic / Biological	Completed		Observational		Other			No		France	Others
NCT03055182	36	12/15/2019	12/15/2019	1/15/2017	Low Back Pain / Rehabilitation Program / Muscular Weakness	Other	Unknown status		Interventional		Other	Non-Randomized	Basic Science	No		France	Others
NCT03055208	50	5/9/2023	3/30/2020	2/8/2017	Glioblastoma	Radiation	Suspended		Interventional		Other		Treatment	No		Germany	Others
NCT03055247	3	7/18/2023	7/13/2023	11/6/2015	Chronic Granulomatous Disease X-linked (X-CGD)	Drug / Drug / Drug	Recruiting	Phase 2	Interventional	Other	Other		Basic Science			Italy	Others
NCT03055260	8	12/31/2018	12/31/2018	5/23/2017	Muscle Mass	Device / Device	Completed		Interventional	Other	Other	Randomized	Basic Science	Yes		United States	Others
NCT03055299	40	4/30/2018	3/10/2018	2/20/2017	ESRD	Other	Completed		Interventional		Other		Treatment			United States	Others
NCT03055312	36	11/15/2020	11/15/2020	12/20/2016	Metastatic Triple Negative Breast Cancer	Drug / Drug	Terminated	Phase 3	Interventional		Other	Randomized	Prevention	No		China	Others
NCT03055325	25	12/15/2023	12/15/2022	1/15/2017	Inflammation / Surgery	Other	Enrolling by invitation		Observational	Other	Other			Undecided			Others
NCT03055351	100	11/30/2018	11/30/2018	2/17/2017	Substance Use Disorder / Motivation	Behavioral	Completed		Interventional		Other	Non-Randomized	Supportive Care	No		Spain	Others
NCT03055364	215	1/15/2024	1/15/2024	5/24/2017	CNS Malignancy		Recruiting		Observational		Other			No		United States	Others
NCT03055377	192	2/28/2024	1/31/2024	8/3/2017	Cannabis Use Disorder	Drug / Drug	Recruiting	Phase 2/Phase 3	Interventional		Other	Randomized	Treatment	No		United States	Others
NCT03055390	300	2/3/2022	1/10/2022	2/11/2017	Vaginal Delivery	Drug / Drug	Completed	Phase 4	Interventional		Other	Randomized	Supportive Care	Undecided		Egypt	Others
NCT03055455	8	9/27/2019	9/27/2019	2/1/2017	Septic Shock	Diagnostic Test	Completed		Observational		Other			No		United States	Others
NCT03055468	130	3/30/2018	3/30/2018	4/1/2017	Diabetes Mellitus / Depression	Behavioral	Unknown status		Interventional		Other	Randomized	Treatment	Undecided			Others
NCT03055481	300	3/31/2023	3/31/2022	7/1/2017	Neonatal Jaundice	Other / Other	Recruiting		Interventional		Other	Randomized	Treatment	No		Japan	Others
NCT03055507	42	12/31/2017	12/31/2017	4/1/2017	Chronic Rhinosinusitis (Diagnosis)	Drug / Drug / Drug	Completed	Phase 2/Phase 3	Interventional		Other	Non-Randomized	Treatment	No		United States	Others
NCT03055520	51	6/15/2011	6/15/2010	6/15/2009	Schizophrenia	Other / Other	Completed		Interventional		Other	Randomized	Treatment	Undecided			Others
NCT03055533	16	6/24/2022	3/3/2022	10/1/2018	Autism Spectrum Disorder	Behavioral	Completed		Interventional		Other	Randomized	Supportive Care	No		United States	Others
NCT03055546	80	3/15/2019	12/15/2018	2/15/2016	Healthy	Drug / Drug	Unknown status	Early Phase 1	Interventional		Other	Randomized	Basic Science	No		China	Others
NCT03055559	60	5/4/2017	5/4/2017	6/15/2016	Iron Deficiency	Dietary Supplement	Completed		Observational		Other			No		Slovakia	Others
NCT03055572	0	12/15/2019	12/15/2019	3/1/2019	Olfactory Dysfunction	Other / Other	Withdrawn		Interventional		Other	Randomized	Treatment	No			Others
NCT03055585	8173	4/8/2020	3/18/2020	11/8/2017	Dengue / Zika Virus Infection / Chikungunya Fever	Biological / Other	Terminated		Interventional	Other / Other	Other	Randomized	Prevention	Undecided		Indonesia	Others
NCT03055624	9	2/18/2019	2/18/2019	3/1/2017	Prostatic Hyperplasia, Benign / Enlarged Prostate With Lower Urinary Tract Symptoms	Device	Completed		Interventional		Other		Treatment	No		United States	Others
NCT03055637	32	5/19/2017	5/19/2017	2/19/2017	Fistula of Soft Palate (Disorder)	Procedure / Procedure	Unknown status		Interventional		Other	Randomized	Prevention				Others
NCT03055663	37	10/31/2017	10/31/2017	2/20/2017	Sedation / Spinal Anesthesia	Other / Procedure / Drug	Completed		Interventional		Other	Randomized	Treatment	No		Korea, Republic of	Others
NCT03055676	319	4/15/2020	3/15/2020	1/15/2017	Pancreaticoduodenectomy / Drainage	Other / Other	Completed		Interventional	Other / Other / Other / Other / Other / Other	Other	Randomized	Treatment	Yes		China	Others
NCT03055689	657	12/25/2018	6/30/2018	1/30/2017	Bowel Preparation for Colonoscopy	Behavioral / Behavioral	Completed		Interventional	Other	Other	Randomized	Supportive Care	No		Spain	Others
NCT03055702	270	3/30/2018	6/30/2017	11/1/2016	Appointments and Schedules / Diabetes Mellitus, Type 2	Other	Unknown status		Interventional	Other	Other	Randomized	Health Services Research	Undecided		Hong Kong	Others
NCT03055715	346	4/1/2018	4/1/2018	4/1/2017	Non Small Cell Lung Cancer Stage III		Completed		Observational	Other	Other			Undecided		Austria / Belgium / Germany / Spain / Switzerland	Others
NCT03055728	600	1/16/2018	1/16/2018	5/9/2013	Streptococcal Infections	Diagnostic Test / Diagnostic Test	Completed		Observational		Other			No		United States	Others
NCT03055754	42	4/1/2019	2/15/2017	5/15/2016	Obesity / Weight Gain	Procedure / Procedure	Completed		Interventional		Other	Randomized	Treatment	Yes		Brazil	Others
NCT03055767	17	1/15/2022	1/15/2022	3/1/2017	Migraine Disorders / Headache, Migraine / Pediatrics	Drug / Other	Unknown status	Phase 2	Interventional	Other	Other	Randomized	Treatment	No		United States	Others
NCT03055871	240	8/15/2023	6/15/2023	3/1/2017	Physical Activity	Behavioral / Behavioral	Recruiting		Interventional	Other / Other	Other	Randomized	Prevention	Undecided		Canada	Others
NCT03055884	0	12/22/2021	4/22/2020	2/13/2017	Healthy Adults	Device / Behavioral	Withdrawn		Interventional		Other	Randomized	Basic Science	Undecided		United States	Others
NCT03055923	149	4/10/2018	4/10/2018	11/14/2016	Asthma / Chronic Obstructive Pulmonary Disease	Device	Completed		Observational	Other	Other					United Kingdom	Others
NCT03055949	131	3/15/2016	3/15/2016	5/15/2014	ICU-acquired Weakness	Behavioral	Completed		Interventional		Other	Non-Randomized	Supportive Care	No			Others
NCT03055975	200	10/30/2018	5/30/2017	1/30/2013	Root Canal Infection	Diagnostic Test	Unknown status		Observational	Other	Other			Undecided		United Kingdom	Others
NCT03056014	8	3/12/2020	3/12/2020	11/1/2018	Ameliorating Oxidative Stress in Type 1 Diabetes	Drug / Dietary Supplement / Dietary Supplement	Terminated	Early Phase 1	Interventional		Other	Randomized	Treatment	No		United States	Others
NCT03056027	40	2/28/2018	10/30/2017	2/15/2017	Inguinal Hernia / Testicular Diseases	Diagnostic Test	Unknown status		Observational		Other			No		Italy	Others
NCT03056079	168	2/28/2024	2/28/2024	2/28/2017	Age Related Macular Degeneration / Diabetic Macular Edema / Retinal Vein Occlusion / Macular Edema	Drug	Recruiting	Phase 4	Interventional		Other		Treatment	No		Canada	Others
NCT03056092	168	2/28/2024	2/28/2024	2/28/2017	Age Related Macular Degeneration / Diabetic Macular Edema / Macular Edema / Retinal Vein Occlusion	Drug	Recruiting	Phase 4	Interventional		Other		Treatment	No		Canada	Others
NCT03056105	66	2/4/2014	2/4/2014	2/3/2013	Aging	Other	Completed		Observational	Other / Other	Other			Undecided		United States	Others
NCT03056118	1368	9/7/2015	6/1/2015	5/2/2011	Ischemic Heart Disease	Drug / Drug / Device / Device	Completed	Phase 4	Interventional		Other	Randomized	Treatment	Yes			Others
NCT03056131	82	5/15/2018	12/15/2017	10/15/2015	Tension-Type Headache	Device	Completed		Interventional		Other	Randomized	Treatment	No			Others
NCT03056144	1	7/12/2018	7/12/2018	8/1/2017	Spinal Muscular Atrophy Type 3	Device	Terminated		Interventional	Other / Other	Other		Treatment	No		Hong Kong	Others
NCT03056170	37	6/20/2017	4/19/2017	11/13/2015	Healthy	Device	Completed		Interventional		Other	Randomized	Basic Science			France	Others
NCT03056183	0	12/31/2021	12/31/2019	1/1/2019	Depression	Behavioral	Withdrawn		Interventional		Other	Randomized	Treatment	No			Others
NCT03056196	500	3/1/2018	2/28/2018	3/1/2017	Deep Vein Thrombosis / Point of Care Ultrasound	Diagnostic Test	Unknown status		Observational		Other			No			Others
NCT03056222	360	11/15/2021	8/16/2021	4/10/2017	Paroxysmal Atrial Fibrillation	Device	Completed		Interventional		Other	Randomized	Treatment	No		Belgium / Czechia / Germany / United Kingdom	Others
NCT03056248	50	1/1/2018	12/30/2017	4/1/2017	Acute Kidney Injury	Drug / Drug	Unknown status	Phase 4	Interventional		Other	Randomized	Prevention	Undecided			Others
NCT03056261	60	7/15/2017	6/15/2017	4/15/2017	Epidural Anesthesia / Infection / Infant, Newborn, Diseases	Procedure / Procedure	Unknown status		Interventional		Other	Randomized	Treatment	No			Others
NCT03056274	40	9/15/2019	6/15/2019	1/15/2019	Intrahepatic Cholestases / Pregnancy Complications	Drug / Drug	Unknown status	Phase 2/Phase 3	Interventional	Other / Other	Other	Randomized	Treatment	No			Others
NCT03056287	23	12/31/2019	12/31/2019	1/1/2016	Stroke	Behavioral / Other	Completed		Interventional		Other	Randomized	Treatment	No		United States	Others
NCT03056313	347	5/31/2021	5/31/2021	2/15/2017	Obstetric Labor Complications	Behavioral / Behavioral	Completed		Interventional	Other	Other	Randomized	Supportive Care			Norway	Others
NCT03056339	44	3/6/2023	3/6/2023	6/21/2017	B-Lymphoid Malignancies / Acute Lymphocytic Leukemia / Chronic Lymphocytic Leukemia / Non-hodgkin Lymphoma	Drug / Drug / Drug / Biological / Drug	Completed	Phase 1/Phase 2	Interventional		Other		Treatment			United States	Others
NCT03056352	21	8/15/2017	7/20/2017	3/1/2017	Post-Traumatic Headache	Drug / Drug	Completed	Phase 1/Phase 2	Interventional		Other		Treatment	No		United States	Others
NCT03056365	73	2/1/2021	2/1/2021	1/1/2017	Alcohol Dependence	Procedure / Procedure	Terminated		Interventional	Other	Other	Randomized	Health Services Research	Undecided		France	Others
NCT03056378	0	6/15/2021	12/15/2020	10/15/2019	Transfusion Reaction / Anemia	Biological	Withdrawn	Phase 1	Interventional	Other	Other	Randomized	Prevention			United States	Others
NCT03056391	360	2/1/2018	2/1/2018	10/15/2016	Malaria	Drug	Completed	Phase 3	Interventional		Other	Randomized	Treatment	No		Malaysia	Others
NCT03056404	15	9/28/2016	9/28/2016	6/20/2016	Avian Hypersensitivity Pneumonitis	Other / Other	Completed		Interventional		Other		Other	No		France	Others
NCT03056417	67	5/15/2019	5/15/2019	1/10/2017	Chronic Pain	Behavioral	Completed		Interventional		Other	Non-Randomized	Basic Science	No		United States	Others
NCT03056430	60	12/31/2019	12/31/2019	1/1/2016	Spatial Orientation / Balance	Behavioral	Completed		Interventional		Other	Randomized	Prevention	No		Germany	Others
NCT03056443	13	12/31/2017	12/31/2017	2/8/2016	Sleep Apnea, Obstructive / Heart Failure	Device	Completed		Interventional		Other	Randomized	Treatment	No		United States	Others
NCT03056469	225	12/15/2021	3/15/2020	9/15/2016	Hematological Cancer	Other	Unknown status		Interventional		Other	Randomized	Supportive Care	No		Denmark	Others
NCT03056482	33	7/7/2019	6/30/2019	5/21/2017	Cannabis Use Disorder	Drug / Drug / Drug	Completed	Phase 4	Interventional		Other	Randomized	Treatment	No		Canada	Others
NCT03056495	44	3/15/2022	1/15/2022	9/28/2017	Alzheimer Disease	Drug	Unknown status	Phase 1	Interventional	Other / Other	Other		Basic Science	No		Germany	Others
NCT03056508	14	10/8/2020	10/8/2020	7/1/2018	Subjective Cognitive Decline / Age-Related Cognitive Decline	Behavioral / Behavioral	Terminated		Interventional	Other / Other / Other / Other	Other	Randomized	Prevention	Yes		Canada	Others
NCT03056521	340	3/15/2017	2/15/2017	6/15/2016	Post Operative Pain	Other	Unknown status		Interventional		Other	Randomized	Treatment	Undecided		Uganda	Others
NCT03056547	34	1/8/2019	1/8/2019	11/23/2017	Healthy Volunteers	Other	Completed		Interventional		Other		Basic Science			France	Others
NCT03056560	1000	3/15/2019	7/15/2018	8/15/2016	Bystander Behavior	Behavioral	Unknown status		Interventional		Other	Randomized	Prevention	No		United States	Others
NCT03056586	100	12/20/2019	12/20/2018	3/20/2017	Use of Pessary Reduce the Number of Prolapse Recurrence / Uterine Prolapse / Cystocele / Rectocele	Device	Unknown status		Interventional		Other	Non-Randomized	Prevention				Others
NCT03056612	1314	10/31/2018	7/31/2018	3/31/2017	Liver Cirrhosis With Acute Decompensation	Other	Completed		Observational		Other			No		Austria / Belgium / Denmark / France / Germany / Hungary / Italy / Netherlands / Portugal / Slovakia / Spain / Switzerland / Turkey / United Kingdom	Others
NCT03056625	70	12/24/2017	8/31/2017	3/15/2017	Vitamin A Status	Other / Other	Unknown status		Interventional		Other	Randomized	Prevention	No		Thailand	Others
NCT03056651	200	12/15/2022	12/15/2020	4/15/2016	Heart Failure / Heart Diseases / Cardiovascular Diseases	Other	Unknown status		Interventional		Other		Treatment			Poland	Others
NCT03056664	3	12/15/2019	12/15/2019	1/15/2017	Crohn's Disease / Fistula	Procedure / Biological / Biological / Other	Unknown status	Phase 2/Phase 3	Interventional		Other	Randomized	Treatment				Others
NCT03056677	30	12/15/2017	6/15/2017	8/15/2016	Metabolism Disorder, Glucose	Dietary Supplement / Dietary Supplement / Dietary Supplement	Completed		Interventional		Other	Randomized	Prevention	No		United Kingdom	Others
NCT03056716	118	12/15/2012	6/15/2012	6/15/2009	Air Leak From Lung / Post Procedural Persistent Drain Fluid	Procedure	Completed		Interventional	Other	Other	Randomized	Treatment	Yes		Turkey	Others
NCT03056768	1080	7/24/2016	10/5/2015	8/30/2014	Frail Elderly Syndrome / Cognitive Impairment / Cognitive Decline	Behavioral / Behavioral	Completed		Interventional		Other	Randomized	Prevention	No			Others
NCT03056781	46	8/1/2018	8/1/2018	2/15/2017	Schizophrenia / Emotions	Behavioral / Behavioral	Completed		Interventional		Other	Non-Randomized	Basic Science			United States	Others
NCT03056807	65	8/15/2011	8/15/2011	10/15/2008	General Surgery	Other / Other	Completed		Interventional		Other	Randomized	Health Services Research			United States	Others
NCT03056820	74	3/15/2011	3/15/2011	5/15/2010	General Surgery	Other / Other	Completed		Interventional		Other	Randomized	Health Services Research			United States	Others
NCT03056833	35	8/1/2022	6/1/2020	6/10/2017	Ovarian Cancer / Fallopian Tube Cancer / Peritoneal Carcinoma	Drug / Drug / Drug	Completed	Phase 1	Interventional		Other		Treatment	No		United States	Others
NCT03056859	20	2/10/2020	2/10/2020	2/17/2017	Blood Pressure	Device	Completed		Observational	Other	Other			Undecided		United States	Others
NCT03056885	28	1/15/2016	11/25/2015	11/2/2015	Ventilator-Induced Lung Injury / Inflammatory Response / Respiratory Complication	Other / Other	Completed		Interventional		Other	Randomized	Prevention	No			Others
NCT03056911	43	1/1/2019	1/1/2018	3/1/2017	Pain, Neck	Drug	Unknown status		Observational		Other			Undecided		Turkey	Others
NCT03056924	173	1/15/2019	1/15/2019	7/5/2017	Inflammatory Bowel Diseases	Biological / Biological / Biological	Completed		Observational		Other			Undecided		United States	Others
NCT03056937	45	12/1/2018	12/1/2017	2/1/2016	Obesity / Metabolic Syndrome	Other / Other	Unknown status		Observational		Other			No		Brazil	Others
NCT03056963	86	6/19/2017	6/19/2017	3/17/2017	Depression / Negative Thoughts	Behavioral / Behavioral	Completed		Interventional		Other	Randomized	Treatment	No		United States	Others
NCT03056976	37	6/15/2019	6/15/2019	7/15/2016	Edentulous Mouth	Device / Device / Device	Completed		Interventional		Other	Randomized	Treatment	No			Others
NCT03057002	10	12/30/2023	12/30/2023	5/1/2018	Cardiomyopathy, Hypertrophic	Drug	Recruiting		Observational		Other			No		United States	Others
NCT03057015	80	2/28/2019	2/28/2019	5/22/2017	Postoperative Pain	Drug / Drug / Drug / Drug / Drug	Unknown status	Phase 4	Interventional		Other	Randomized	Prevention	Undecided		United States	Others
NCT03057028	7	6/7/2018	6/7/2018	4/15/2016	Pulmonary Arterial Hypertension	Drug	Completed	Phase 1	Interventional		Other		Treatment	Undecided		United States	Others
NCT03057041	107	5/30/2018	5/30/2018	3/23/2017	Pain Uterus	Drug / Drug	Completed		Interventional	Other	Other	Randomized	Treatment	No		United States	Others
NCT03057067	3	2/7/2019	2/7/2019	5/19/2017	Pelvic Pain / Varicose Veins	Procedure	Terminated		Interventional		Other		Treatment	Undecided		Norway	Others
NCT03057080	161	12/1/2016	6/1/2015	6/1/2009	Ischemic Foot Ulcers	Procedure	Completed		Interventional		Other		Treatment	No			Others
NCT03057093	903	1/15/2017	9/30/2013	1/1/2011	NSTEMI - Non-ST Segment Elevation MI	Other	Completed		Observational		Other			No			Others
NCT03057158	257	3/11/2020	3/9/2020	5/1/2017	Overactive Bladder / Insulin Resistance		Completed		Observational		Other			No		United States	Others
NCT03057171	50	4/15/2020	4/15/2020	5/15/2015	Helicobacter Pylori Infection / Gastric Ulcer / Duodenal Ulcer / Stomach Cancer		Unknown status		Observational		Other			No		Korea, Republic of	Others
NCT03057184	120	12/31/2018	12/12/2017	2/12/2017	Family Members / Dependence	Behavioral	Completed		Interventional	Other	Other	Randomized	Treatment	Undecided		Spain	Others
NCT03057197	130	4/23/2018	4/23/2018	3/2/2017	Lumbosacral Radicular Pain	Procedure	Terminated		Interventional		Other	Randomized	Other	No		Korea, Republic of	Others
NCT03057210	24	8/18/2017	8/18/2017	4/3/2017	Healthy Volunteers	Other / Other	Completed		Interventional		Other	Randomized	Supportive Care	No		Brazil	Others
NCT03057223	96	4/6/2021	3/31/2021	9/1/2016	Mandibular Neoplasms / Maxillary Neoplasms / Dentofacial Deformities / Maxillofacial Injuries	Device	Completed		Interventional	Other	Other		Device Feasibility	Undecided		Hong Kong	Others
NCT03057249	60	1/1/2019	11/16/2018	1/1/2013	Surgical Wound Infection	Other	Completed		Observational		Other			No		Norway	Others
NCT03057262	112	12/15/2016	2/15/2014	2/15/2014	Temporomandibular Joint Disc Displacement	Device	Completed		Observational		Other			No			Others
NCT03057301	100	3/1/2017	3/1/2017	4/1/2016	Glaucoma / Intraocular Pressure	Device	Unknown status		Observational		Other			No		United Kingdom	Others
NCT03057327	560	7/27/2017	7/27/2017	3/1/2017	Melanoma (Skin Cancer)	Behavioral / Other	Completed		Interventional		Other	Non-Randomized	Screening	No		United States	Others
NCT03057340	30	12/1/2020	12/1/2019	6/1/2017	Carcinoma, Non-Small-Cell Lung	Biological	Unknown status	Phase 1	Interventional		Other		Treatment	No			Others
NCT03057353	104	5/15/2017	5/15/2016	5/15/2012	Lumbar Spinal Stenosis	Device	Unknown status		Observational		Other			Undecided			Others
NCT03057392	10	3/15/2015	12/15/2014	5/15/2013	Intradialytic Hypotension / Immersion	Other / Other	Completed		Interventional		Other	Randomized	Treatment			Israel	Others
NCT03057405	22	1/10/2019	12/31/2018	10/15/2016	Orbital Fractures		Completed		Observational		Other			No			Others
NCT03057431	416	4/30/2022	12/3/2021	3/9/2017	Nephrolithiasis	Drug / Drug / Drug / Drug	Completed	Phase 3	Interventional		Other	Randomized	Prevention	No		Switzerland	Others
NCT03057444	13	5/31/2018	5/31/2018	2/10/2017	Diabetes Mellitus, Type 2 / Pre Diabetes	Dietary Supplement	Completed		Interventional	Other	Other		Treatment	No		Germany	Others
NCT03057483	533	12/6/2017	9/6/2017	4/6/2017	Influenza Vaccines	Biological	Completed		Observational		Other			No		Brazil	Others
NCT03057496	49	12/5/2019	11/8/2019	1/22/2018	Hemianopia / Hemianopsia / Peripheral Visual Field Defect / Blindness / Retinitis Pigmentosa / Glaucoma	Device	Completed		Interventional		Other		Other	No		United States	Others
NCT03057509	0	9/30/2021	10/31/2019	11/15/2018	Small Bowel Carcinoid Tumor	Drug / Device / Other / Drug	Withdrawn	Phase 1	Interventional		Other		Treatment	No		United States	Others
NCT03057522	38	6/1/2018	6/1/2018	2/1/2017	Gait Disorder, Sensorimotor	Behavioral	Completed		Interventional		Other	Randomized	Other	No		United States	Others
NCT03057535	20	9/15/2016	4/15/2016	5/15/2015	Pulmonary Ventilation	Drug / Drug	Completed	Early Phase 1	Interventional		Other	Randomized	Treatment	No		Canada	Others
NCT03057548	86	5/31/2020	5/13/2020	2/24/2017	Atrial Fibrillation Chronic / Persistent Atrial Fibrillation	Procedure / Procedure	Completed		Interventional		Other	Randomized	Treatment	No		Japan / United States	Others
NCT03057587	0	4/27/2018	4/27/2018	5/12/2017	Blood Pressure	Device	Withdrawn		Observational		Other			No		United States	Others
NCT03057613	18	9/9/2020	6/26/2020	5/10/2017	Squamous Cell Carcinoma of the Head and Neck	Drug / Radiation	Completed	Phase 2	Interventional		Other		Treatment			United States	Others
NCT03057652	75	12/15/2023	12/15/2023	3/15/2016	Complete Spinal Cord Injury / Incomplete Spinal Cord Injury / Acquired Brain Injury / Multiple Sclerosis	Device / Device / Device	Recruiting		Interventional		Other	Randomized	Treatment			United States	Others
NCT03057665	43	4/1/2019	4/1/2019	10/15/2010	Fetal Heart Disorder	Device	Completed		Observational		Other			No		United States	Others
NCT03057691	5000	1/15/2020	12/15/2019	3/11/2017	Acute Coronary Syndrome / Depression / Anxiety	Other	Unknown status		Observational	Other / Other / Other / Other / Other / Other / Other / Other / Other / Other	Other					China	Others
NCT03057704	50	1/20/2017	1/20/2017	12/5/2016	Injections, Intravenous	Drug / Drug	Completed	Phase 4	Interventional		Other	Randomized	Treatment	No		United States	Others
NCT03057717	86	9/1/2016	9/1/2016	8/20/2010	Preterm Labor / Fetal Glucocorticoid Exposure	Other	Completed		Interventional		Other		Other	No			Others
NCT03057730	34	9/15/2021	9/15/2021	8/15/2015	Gingival Recession	Biological	Active, not recruiting	Phase 4	Interventional		Other	Non-Randomized	Treatment	No		United States	Others
NCT03057743	4	11/1/2021	11/1/2021	4/5/2016	METASTATIC BREAST CANCER	Device / Device	Terminated		Observational		Other					United States	Others
NCT03057756	23	7/1/2023	4/4/2023	9/11/2015	Multi-drug Resistant Tuberculosis	Combination Product	Recruiting		Observational [Patient Registry]	Other / Other	Other			No		Gabon	Others
NCT03057769	3300	10/26/2017	10/26/2017	2/1/2017	Pancreatitis / Endoscopic Retrograde Cholangiopancreatography	Drug / Drug / Drug	Terminated		Interventional		Other	Randomized	Prevention	No		China	Others
NCT03057782	50	9/15/2022	9/15/2022	10/15/2016	Pain, Postoperative	Device / Device / Device / Device / Device	Completed		Observational		Other			No		United States	Others
NCT03057821	62	3/15/2019	3/15/2019	1/15/2017	Propionibacterium Acnes	Other	Completed		Interventional		Other	Non-Randomized	Other	No		United States	Others
NCT03057847	32	2/24/2022	2/24/2022	1/30/2018	Hepatitis C, Chronic / Opioid-use Disorder	Drug	Completed	Phase 4	Interventional		Other		Health Services Research	No		United States	Others
NCT03057860	2800	12/31/2026	12/31/2026	2/1/2016	Moderate-to-severe Atopic Dermatitis	Other	Recruiting		Observational [Patient Registry]		Other			No		Germany	Others
NCT03057886	210	5/15/2019	12/15/2018	7/25/2018	Temperature Change, Body	Device	Unknown status		Observational [Patient Registry]	Other	Other			No		Brazil	Others
NCT03057899	88	12/15/2015	11/15/2015	6/15/2015	Hypogonadism	Drug / Drug	Completed	Phase 4	Interventional		Other	Randomized	Treatment	Undecided		Korea, Republic of	Others
NCT03057912	60	1/15/2019	11/15/2018	1/15/2018	Human Papillomavirus-Related Malignant Neoplasm	Biological / Biological	Unknown status	Phase 1	Interventional	Other	Other	Non-Randomized	Treatment	Undecided		China	Others
NCT03057925	60	12/31/2018	12/31/2017	7/1/2017	Thyroid Nodule	Device	Unknown status		Interventional	Other	Other	Non-Randomized	Treatment	No		China	Others
NCT03057938	30	3/15/2019	3/15/2019	8/15/2018	Subjective Cognitive Decline	Drug	Unknown status	Phase 2	Interventional		Other		Prevention				Others
NCT03057964	150	12/15/2023	12/15/2023	3/1/2017	Scar	Device / Device	Enrolling by invitation		Interventional		Other	Randomized	Treatment	No		United States	Others
NCT03057990	0	6/29/2021	6/29/2021	9/11/2019	Myelodysplastic Syndromes	Drug	Withdrawn	Phase 1	Interventional	Other	Other		Treatment	No		United States	Others
NCT03058003	180	4/15/2021	1/15/2018	5/15/2016	Central Nervous System Sensitization	Diagnostic Test / Other	Completed		Observational		Other			No		Australia / United States	Others
NCT03058042	48	12/30/2017	12/30/2017	7/1/2017	Urinary Incontinence, Stress	Other / Other	Completed		Interventional		Other	Randomized	Treatment	Undecided		Brazil	Others
NCT03058055	45	12/15/2017	12/15/2017	7/15/2016	Cognitive Change	Behavioral / Behavioral / Behavioral	Completed		Interventional		Other	Randomized	Treatment	No		United States	Others
NCT03058068	0	9/15/2028	9/15/2027	12/15/2020	Cystic Fibrosis	Biological / Biological	Withdrawn	Phase 1	Interventional		Other	Randomized	Treatment	No			Others
NCT03058081	19	6/18/2018	6/18/2018	8/1/2017	COPD Exacerbation	Device	Completed		Interventional		Other	Randomized	Treatment	No		France	Others
NCT03058120	105	5/8/2015	5/8/2015	2/19/2014	Chest Pain / Heart Attack / Coronary Artery Disease	Other	Completed		Interventional		Other	Randomized	Other	No			Others
NCT03058133	38	5/28/2018	5/28/2018	5/20/2016	Healthy	Other	Completed		Interventional		Other		Basic Science			France	Others
NCT03058159	55	7/3/2017	5/24/2017	3/5/2015	Healthy	Other	Completed		Interventional		Other	Non-Randomized	Basic Science			France	Others
NCT03058172	120	4/15/2022	3/15/2022	4/15/2016	Healthy	Other / Other	Recruiting		Interventional		Other	Non-Randomized	Basic Science			France	Others
NCT03058185	800	7/11/2023	7/11/2023	7/11/2013	Laminopathies / Emerinopathies		Recruiting		Observational [Patient Registry]		Other			No		France	Others
NCT03058198	40	12/15/2020	12/15/2018	1/15/2017	Glioma	Diagnostic Test	Unknown status		Interventional		Other		Diagnostic	Undecided		China	Others
NCT03058211	23	12/31/2019	5/31/2019	3/1/2018	Pneumonia, Pneumococcal / Myocardial Ischemia	Diagnostic Test / Diagnostic Test	Terminated		Observational [Patient Registry]		Other			No		Spain	Others
NCT03058250	80	5/15/2016	3/15/2014	12/15/2012	Cardiac and Pulmonary Complications. Central Venous Line Insertion. Gastrointestinal Recovery	Other	Completed		Interventional		Other	Randomized	Prevention	No			Others
NCT03058263	66	2/28/2017	2/1/2017	10/15/2016	Muscle Relaxant / General Anesthesia	Drug	Completed	Phase 1/Phase 2	Interventional		Other	Randomized	Supportive Care	Undecided		Indonesia	Others
NCT03058276	105	12/15/2020	9/15/2020	1/1/2016	Alcoholism	Behavioral / Other / Other	Completed		Interventional	Other	Other	Randomized	Treatment	No		Spain	Others
NCT03058315	828	4/1/2019	4/1/2019	4/1/2017	Low Back Pain		Completed		Observational	Other	Other			Undecided		Denmark	Others
NCT03058328	40	12/15/2023	12/15/2022	1/15/2017	Neuroinflammation	Other	Enrolling by invitation		Observational	Other	Other						Others
NCT03058341	96	3/30/2018	3/30/2018	12/23/2016	Postoperative Pain	Drug / Drug	Completed	Phase 4	Interventional		Other	Randomized	Treatment	Undecided		Hong Kong	Others
NCT03058354	0	12/31/2020	12/31/2019	1/1/2017	Postoperative Pain	Drug / Procedure	Withdrawn		Observational		Other			No		Hong Kong	Others
NCT03058393	7	11/7/2018	11/7/2018	4/17/2017	Teach-Back Communication / Arthritis / Knee Osteoarthritis / Knee Arthropathy	Other	Terminated		Interventional		Other		Health Services Research	No		United States	Others
NCT03058432	122	12/15/2019	12/15/2019	1/15/2017	Nasopharyngeal Carcinoma	Radiation / Radiation	Unknown status	Phase 2	Interventional		Other	Randomized	Treatment			China	Others
NCT03058445	25	12/15/2017	6/15/2017	1/15/2017	Central Venous Cather Position	Device / Device	Unknown status		Interventional		Other		Diagnostic	No		United Kingdom	Others
NCT03058471	60	5/15/2018	10/15/2017	12/15/2016	Early Chikungunya Arthritis	Drug / Drug / Drug	Completed		Interventional		Other	Randomized	Treatment	Yes		India	Others
NCT03058484	1830	3/30/2016	3/30/2016	5/1/2015	Vertical Transmission of Infectious Disease / HIV Infections	Behavioral	Completed		Interventional	Other / Other / Other / Other	Other	Randomized	Prevention	Undecided			Others
NCT03058497	240	1/15/2017	1/15/2017	5/15/2014	Asthma	Device	Completed		Interventional	Other	Other	Randomized	Treatment	No		United Kingdom	Others
NCT03058523	59	6/1/2018	5/1/2018	3/21/2017	Child Development		Completed		Observational		Other			No		United Kingdom	Others
NCT03058536	312	3/15/2019	3/15/2019	2/21/2017	Preterm Birth / Twin Pregnancy With Antenatal Problem	Device / Drug / Other	Unknown status	Phase 2/Phase 3	Interventional		Other	Randomized	Prevention	No		Brazil	Others
NCT03058549	2640	6/30/2020	6/30/2020	6/1/2017	Committed Couple Expecting a Child / Parenting / Family Relations	Behavioral	Completed		Interventional	Other / Other	Other	Randomized	Treatment	Undecided		United States	Others
NCT03058588	20	12/31/2022	12/31/2022	2/9/2017	Leukemia	Genetic	Recruiting		Observational		Other			No		Italy	Others
NCT03058627	454	11/15/2027	11/15/2023	9/15/2017	Coronary Artery Disease / Aortic Valve Stenosis / TAVI / PCI	Procedure	Active, not recruiting		Interventional	Other / Other / Other / Other / Other / Other / Other / Other / Other / Other / Other / Other / Other	Other	Randomized	Treatment	No		Denmark / Finland / Latvia / Sweden	Others
NCT03058640	16	3/31/2019	3/31/2019	7/15/2017	Down Syndrome	Other	Completed		Interventional	Other	Other	Randomized	Supportive Care	No		United States	Others
NCT03058653	0	10/15/2022	10/15/2022	10/15/2021	Cardiac Output, Low / Cardiac Output, High	Procedure / Device	Withdrawn		Interventional		Other		Diagnostic	No			Others
NCT03058679	197	3/1/2020	3/1/2020	9/29/2017	Crohn Disease	Other	Completed		Interventional	Other / Other / Other	Other	Randomized	Treatment	No		United States	Others
NCT03058705	10	7/25/2018	7/25/2018	11/28/2017	Bladder Cancer	Drug / Device	Completed		Interventional	Other	Other		Device Feasibility	Undecided		United States	Others
NCT03058718	210	2/1/2017	7/1/2016	1/1/2014	Procalcitonin / Bronchiectasis / Antibiotic Therapy	Other / Other	Completed		Interventional		Other	Randomized	Treatment				Others
NCT03058757	71	12/31/2022	2/18/2021	2/1/2017	Bladder Cancer	Drug	Completed	Phase 2	Interventional		Other	Randomized	Prevention	No		Korea, Republic of	Others
NCT03058770	32	3/31/2018	3/31/2018	2/16/2017	Stroke	Other / Other	Completed		Interventional		Other	Randomized	Treatment			Spain	Others
NCT03058835	125	12/15/2023	12/15/2022	9/15/2016	PrEP Adherence Monitoring	Drug	Active, not recruiting	Phase 4	Interventional		Other		Prevention	No		United States	Others
NCT03058861	576	1/3/2018	1/3/2018	1/18/2017	Violence / Parenting	Behavioral	Completed		Interventional		Other	Randomized	Prevention	No		United States	Others
NCT03058874	71	2/15/2019	7/30/2018	9/1/2016	Chronic Kidney Disease / Hemodialysis / Hypertension	Device / Other	Completed		Interventional	Other / Other / Other	Other	Randomized	Treatment	No		Greece / Slovenia	Others
NCT03058887	36	9/15/2018	9/15/2018	6/15/2016	Systemic Sclerosis / Raynaud's Phenomenon / Quality of Life	Other / Other	Completed		Interventional	Other	Other	Randomized	Other			United Kingdom	Others
NCT03058900	31	6/2/2020	6/2/2020	5/16/2017	Psoriatic Arthritis	Drug / Other / Drug	Completed		Interventional	Other / Other / Other / Other / Other / Other / Other	Other	Randomized	Treatment	No		Denmark	Others
NCT03058913	600000	12/15/2025	12/15/2025	2/1/2017	Peripheral Arterial Disease		Recruiting		Observational [Patient Registry]	Other	Other			No		United States	Others
NCT03058939	0	6/15/2019	4/15/2019	11/15/2018	Breast Cancer / Breast Cancer Stage II / Breast Cancer Stage III	Drug / Drug / Drug / Drug / Drug / Drug / Drug / Drug	Withdrawn	Phase 2	Interventional		Other	Non-Randomized	Treatment			Nigeria	Others
NCT03058965	12	5/11/2018	5/11/2018	11/29/2016	Alzheimer Disease / Healthy Volunteers / Progressive Supranuclear Palsy	Drug / Drug / Drug	Completed	Early Phase 1	Interventional		Other		Other			United States	Others
NCT03059017	20	2/5/2017	2/5/2017	2/5/2017	Drug Effect / Pulmonary Disease	Drug / Drug	Completed	Phase 1	Interventional		Other	Randomized	Treatment	Yes			Others
NCT03059030	20	4/1/2025	4/1/2025	3/16/2017	Thrombocytopenia / Cirrhosis	Device	Recruiting		Interventional	Other	Other		Treatment	Undecided		United States	Others
NCT03059043	60	6/22/2024	6/22/2024	11/16/2018	Myopia	Device / Device	Recruiting		Interventional		Other	Randomized	Treatment	No		China	Others
NCT03059056	6	2/2/2017	2/2/2017	2/2/2017	Diabetes Mellitus	Drug	Completed	Phase 1	Interventional		Other		Basic Science	Yes			Others
NCT03059069	60	6/30/2019	6/30/2019	6/1/2016	Type2 Diabetes With Depressive Mood	Drug / Drug	Unknown status	Phase 4	Interventional		Other	Randomized	Treatment	Undecided		Korea, Republic of	Others
NCT03059082	47	8/31/2018	8/31/2018	12/15/2016	Alcohol Use Disorder (AUD)	Behavioral / Behavioral / Other	Terminated		Interventional		Other	Randomized	Health Services Research			United States	Others
NCT03059095	335	9/1/2018	9/1/2017	9/1/2016	Psychological Trauma / PTSD	Behavioral	Completed		Interventional		Other		Treatment	No			Others
NCT03059108	34	4/14/2020	4/14/2020	2/20/2017	Jaw, Edentulous, Partially	Procedure / Procedure	Completed		Interventional		Other	Randomized	Treatment			Spain	Others
NCT03059121	60	8/15/2023	8/15/2023	9/15/2016	HIV / Lipodystrophy	Diagnostic Test	Recruiting		Observational		Other			No		United States	Others
NCT03059134	168	4/27/2016	4/27/2016	4/28/2015	Urinary Incontinence / Overactive Bladder Syndrome	Drug	Completed	Phase 3	Interventional		Other	Randomized	Treatment	No			Others
NCT03059186	129	6/1/2018	6/1/2018	6/6/2017	Inflammatory Bowel Diseases	Behavioral	Completed		Interventional		Other	Randomized	Treatment			United Kingdom	Others
NCT03059199	61	6/22/2018	6/22/2018	10/20/2016	Cancer Prevention	Behavioral	Completed		Interventional	Other	Other		Prevention	No		Canada	Others
NCT03059212	60	12/15/2021	12/15/2021	10/30/2017	Parkinson Disease	Device / Behavioral	Unknown status		Interventional		Other	Randomized	Treatment	No		Taiwan	Others
NCT03059225	120	12/23/2021	12/23/2021	2/18/2017	Stroke / Aphasia	Device / Device	Unknown status		Interventional		Other	Randomized	Treatment	No		Taiwan	Others
NCT03059238	213	3/15/2019	3/15/2019	9/15/2016	Liver Cancer / Pain Postoperative	Drug / Drug / Drug	Completed	Phase 3	Interventional		Other	Randomized	Treatment	No		China	Others
NCT03059264	150	7/15/2024	6/30/2024	12/14/2016	Congenital Myotonic Dystrophy	Other	Recruiting		Observational [Patient Registry]	Other / Other	Other			No		Canada / Italy / United States	Others
NCT03059290	50	12/1/2017	11/1/2017	3/1/2017	Necrotic Pulp	Device	Unknown status		Interventional		Other	Randomized	Treatment				Others
NCT03059316	40	4/21/2017	4/10/2017	6/10/2016	Controlled Hypotension for Nasal Surgeries	Combination Product / Drug / Drug	Completed	Early Phase 1	Interventional		Other	Randomized	Supportive Care	No			Others
NCT03059342	34	7/15/2020	12/31/2019	12/3/2012	Cerebral Palsy	Procedure	Completed		Observational		Other			No			Others
NCT03059355	14	2/11/2021	3/23/2020	4/12/2018	Endothelial Dysfunction / Metabolic Syndrome / Chronic Inflammation	Biological / Biological / Other	Terminated	Phase 1/Phase 2	Interventional	Other	Other	Randomized	Treatment	No		United States	Others
NCT03059368	20	12/15/2016	11/15/2015	8/15/2013	Tibial Fractures	Device	Completed		Interventional		Other		Treatment	Undecided			Others
NCT03059394	50	5/15/2016	8/15/2015	3/15/2014	Myositis	Device	Completed		Observational		Other			Undecided		Switzerland	Others
NCT03059407	160	12/15/2024	12/15/2024	5/25/2017	Dog Therapy	Behavioral / Behavioral / Behavioral	Recruiting		Interventional		Other	Randomized	Supportive Care	No		United States	Others
NCT03059433	446	7/6/2022	7/2/2021	4/21/2017	Adolescent Behavior	Other	Completed		Observational	Other	Other			No		United States	Others
NCT03059459	117	12/4/2018	12/4/2018	12/4/2015	Lung Diseases, Obstructive		Unknown status		Observational		Other			No			Others
NCT03059472	182	2/28/2019	2/28/2019	3/31/2017	Heart Disease / Cardiovascular Disease / Sedentary Lifestyle / Overweight / Obesity	Behavioral / Behavioral	Completed		Interventional	Other / Other / Other / Other	Other	Randomized	Prevention			United States	Others
NCT03059498	20	11/15/2017	11/15/2017	6/6/2017	Nerve Blocks	Procedure / Procedure / Drug	Completed	Early Phase 1	Interventional		Other	Non-Randomized	Other	No		United States	Others
NCT03059511	51	1/10/2018	1/10/2018	3/3/2017	Pharmacokinetic	Drug	Terminated	Phase 1	Interventional		Other	Non-Randomized	Treatment	Yes		Switzerland	Others
NCT03059524	200	12/15/2018	12/15/2018	1/15/2017	Multiple Organ Failure		Unknown status		Observational	Other	Other					China	Others
NCT03059537	71	11/27/2017	11/27/2017	3/13/2017	Bile Acid Malabsorption	Drug	Completed	Phase 4	Interventional		Other		Diagnostic	No		Denmark	Others
NCT03059550	350	12/31/2020	5/31/2015	3/1/2013	Diabetes		Unknown status		Observational		Other			Undecided		France	Others
NCT03059563	36	12/15/2023	12/15/2023	1/11/2018	Dopamine D2/3 Receptor Availability / Cognitive Function / Methamphetamine Abuse	Drug / Other	Active, not recruiting	Phase 1	Interventional		Other	Randomized	Basic Science			United States	Others
NCT03059576	106	2/15/2017	3/15/2013	12/15/2012	Healthy	Other	Completed		Observational		Other			No		Spain	Others
NCT03059589	2000	12/31/2020	8/20/2019	4/15/2017	Food Allergy		Completed		Observational [Patient Registry]		Other			Undecided		United States	Others
NCT03059602	150	10/30/2018	10/30/2018	5/12/2016	Pain, Postoperative	Other	Completed		Observational		Other			No		United States	Others
NCT03059628	222	10/28/2018	10/28/2018	9/22/2017	Acute Alcohol Intoxication	Other / Other / Other	Terminated		Interventional		Other	Randomized	Other			France	Others
NCT03059654	60	8/15/2017	6/15/2017	9/15/2015	Tracheostomy Techniques	Procedure	Unknown status		Interventional		Other	Randomized	Device Feasibility			Egypt	Others
NCT03059667	73	12/1/2020	9/10/2018	3/13/2017	Small Cell Lung Cancer / Small Cell Lung Cancer Limited Stage / Small Cell Lung Cancer Extensive Stage	Drug / Drug / Drug / Drug	Completed	Phase 2	Interventional		Other	Randomized	Treatment	No		France	Others
NCT03059680	30	1/15/2017	12/15/2016	1/15/2012	Heart Failure	Other	Completed		Interventional		Other	Randomized	Treatment	No			Others
NCT03059719	36	10/27/2016	9/30/2016	4/8/2015	Type II Diabetes Mellitus	Biological / Biological	Completed	Phase 1	Interventional		Other	Randomized	Treatment	No		China	Others
NCT03059732	700	8/31/2017	2/28/2017	12/1/2016	Risk Factor	Other	Completed		Observational	Other	Other					Thailand	Others
NCT03059745	200	3/3/2017	3/3/2017	6/15/2004	Cholecystitis / Cholelithiasis	Procedure	Completed		Observational		Other			No		United States	Others
NCT03059758	137	12/5/2018	11/19/2018	4/15/2015	Healthy	Other	Completed		Interventional		Other		Basic Science			France	Others
NCT03059771	59	1/16/2018	1/16/2018	2/28/2017	Schizophrenia / Schizo Affective Disorder / Psychosis	Behavioral / Behavioral	Completed		Interventional	Other / Other / Other	Other	Randomized	Treatment			United States	Others
NCT03059784	1100	8/15/2018	7/15/2018	3/15/2017	Percutaneous Coronary Intervention	Other	Unknown status		Interventional		Other	Randomized	Other	Yes			Others
NCT03059836	20	2/28/2018	2/28/2018	2/28/2017	Muscle Atrophy	Dietary Supplement / Dietary Supplement	Completed		Interventional	Other	Other	Randomized	Basic Science	No		Canada	Others
NCT03059849	0	9/1/2019	2/1/2019	2/1/2018	Crohn Disease / Ulcerative Colitis	Drug	Withdrawn	Phase 4	Interventional		Other	Non-Randomized	Treatment	No			Others
NCT03059862	20	6/30/2018	4/30/2018	11/1/2017	Diet Modification	Dietary Supplement / Dietary Supplement	Completed		Interventional	Other / Other	Other	Randomized	Other	No		Canada	Others
NCT03059875	79	7/31/2025	7/31/2021	1/30/2014	Surgery / 75 Years Old and More / Female Breast Cancer	Behavioral	Active, not recruiting		Interventional		Other	Randomized	Prevention			France	Others
NCT03059914	20	6/26/2020	6/26/2020	8/10/2017	Missing Teeth	Device / Device	Completed		Interventional		Other	Randomized	Treatment	No		United States	Others
NCT03059927	216	12/31/2023	12/31/2023	3/1/2017	Gonarthrosis; Primary / Degenerative Joint Disease of Knee	Procedure / Procedure / Procedure	Recruiting		Interventional	Other	Other	Randomized	Treatment	No		Norway	Others
NCT03059966	16	12/15/2016	12/15/2016	3/15/2014	Gingival Recession	Procedure / Biological	Completed	Phase 4	Interventional		Other	Randomized	Treatment	No			Others
NCT03059979	30	7/1/2021	7/1/2021	1/15/2017	Systemic Sclerosis / Raynaud Phenomena	Drug / Other	Unknown status	Early Phase 1	Interventional		Other	Randomized	Treatment	Undecided		Netherlands	Others
NCT03060005	80	9/1/2017	8/1/2017	5/1/2017	Sjögren's Syndrome / Meibomian Gland Dysfunction	Drug / Drug	Unknown status		Interventional		Other	Non-Randomized	Treatment			China	Others
NCT03060018	113	12/31/2018	12/31/2018	8/17/2017	Critical Illness	Device	Completed		Interventional		Other		Diagnostic	No		Switzerland	Others
NCT03060031	51	4/1/2019	3/5/2019	6/21/2017	Pain	Drug / Drug	Completed	Phase 1	Interventional		Other	Randomized	Basic Science	Undecided		United States	Others
NCT03060070	90	7/1/2017	6/25/2017	3/10/2017	Postoperative Analgesia / Lower Abdominal Cancer	Drug / Drug / Drug	Completed	Phase 2/Phase 3	Interventional	Other	Other	Randomized	Treatment			Egypt	Others
NCT03060083	74	1/10/2018	11/16/2017	2/8/2017	Tobacco Use Disorder	Other / Other	Completed	Phase 2/Phase 3	Interventional		Other	Randomized	Basic Science	No		United States	Others
NCT03060135	878	10/23/2017	10/23/2017	2/24/2017	Alcohol Consumption	Behavioral / Behavioral	Completed		Interventional		Other	Randomized	Other	No		Canada	Others
NCT03060148	15	6/15/2019	12/15/2018	6/15/2017	Heart Failure	Device	Unknown status		Interventional		Other	Non-Randomized	Treatment	No			Others
NCT03060161	65	7/28/2022	7/28/2022	5/10/2018	Human	Behavioral	Completed		Interventional		Other		Prevention	No		Brazil	Others
NCT03060174	638	5/15/2021	5/15/2018	5/15/2014	Postoperative Cognitive Dysfunction / Postoperative Delirium	Other	Completed		Interventional		Other	Randomized	Prevention			Germany	Others
NCT03060187	2000	1/15/2011	1/15/2011	2/15/2010	Intubation	Other	Completed		Observational		Other					United States	Others
NCT03060200	158	9/30/2018	9/30/2018	2/17/2017	Moderate Depression	Other / Other	Completed		Interventional	Other / Other	Other	Randomized	Treatment	No		Romania	Others
NCT03060213	19	7/15/2017	7/15/2017	3/6/2017	Health Promotion	Behavioral	Completed		Interventional		Other	Randomized	Treatment	No		United States	Others
NCT03060226	18	12/20/2018	12/20/2018	2/9/2017	Merkel Carcinoma / Radiotherapy Side Effect	Diagnostic Test	Completed		Interventional		Other	Non-Randomized	Diagnostic	No		France	Others
NCT03060239	13	4/12/2019	4/11/2019	4/11/2017	Parkinson Disease	Other	Completed		Interventional	Other	Other		Other			France	Others
NCT03060252	1000	12/31/2017	12/31/2017	3/25/2017	Drug-Induced Liver Injury		Unknown status		Observational [Patient Registry]		Other			Undecided		China	Others
NCT03060265	60	12/15/2017	6/15/2017	3/15/2017	Analgesia	Drug / Drug	Unknown status		Interventional		Other	Randomized	Prevention	No			Others
NCT03060278	20	12/31/2017	5/19/2017	5/15/2017	Smoking Cessation	Behavioral / Drug / Other / Behavioral	Completed	Phase 4	Interventional		Other	Randomized	Treatment	No		United States	Others
NCT03060304	100	6/15/2020	12/15/2019	3/15/2017	Endometrium	Drug / Drug	Unknown status	Phase 4	Interventional		Other	Randomized	Treatment				Others
NCT03060317	60	7/12/2017	7/12/2017	11/1/2016	Consciousness Disorders	Behavioral	Completed		Observational		Other			Yes		Russian Federation	Others
NCT03060330	126	4/15/2026	4/15/2025	4/26/2017	Obstructive Defecation Syndrome / Chronic Constipation / Rectal Prolapse	Procedure / Procedure	Recruiting		Interventional		Other	Randomized	Treatment	No		China	Others
NCT03060343	10	11/28/2019	11/28/2018	11/28/2016	Non-small Cell Lung Cancer	Biological	Unknown status	Early Phase 1	Interventional	Other / Other	Other		Treatment	Undecided		China	Others
NCT03060356	77	3/27/2020	3/27/2020	12/21/2016	Malignant Melanoma / Breast Cancer	Biological	Terminated	Early Phase 1	Interventional		Other	Non-Randomized	Treatment	Undecided		United States	Others
NCT03060369	50	2/15/2017	2/15/2017	6/15/2012	Shock	Device	Unknown status		Observational	Other	Other			Undecided		United States	Others
NCT03060382	150	1/15/2019	1/15/2018	1/15/2017	Osteoarthritis, Knee	Device / Biological	Unknown status	Phase 3	Interventional		Other	Randomized	Treatment	Yes		China	Others
NCT03060395	37	3/31/2019	4/30/2018	4/1/2017	Milk Intolerance	Dietary Supplement / Dietary Supplement / Dietary Supplement / Dietary Supplement / Dietary Supplement / Dietary Supplement / Dietary Supplement / Dietary Supplement	Completed		Interventional		Other	Randomized	Basic Science	No		United Kingdom	Others
NCT03060408	304	2/15/2017	12/15/2016	6/15/2016	Pancreatectomy / Fluid Therapy / Laparoscopy		Completed		Observational		Other						Others
NCT03060421	91	7/1/2017	7/1/2017	2/27/2017	Osteoarthritis, Knee	Device	Completed		Observational		Other			Undecided		Denmark	Others
NCT03060434	67	12/1/2023	12/1/2022	6/1/2018	Lumbar Radiculopathy / Lumbar Disc Herniation / Lumbar Disc Disease	Drug / Drug	Active, not recruiting	Phase 4	Interventional		Other	Randomized	Treatment	No		Lebanon	Others
NCT03060460	80	12/31/2018	12/31/2017	4/26/2017	Radial / Angioplasty / Angiography / Ultrasound / Randomized	Diagnostic Test	Terminated		Interventional		Other	Randomized	Diagnostic	No		Denmark	Others
NCT03060473	324	4/15/2025	3/15/2025	2/23/2017	Preterm Premature Rupture of Membranes (PPROM)	Drug / Drug / Drug / Drug	Recruiting	Phase 3	Interventional		Other	Randomized	Treatment	No		United States	Others
NCT03060486	15	1/17/2017	1/10/2017	12/1/2016	Blood Contamination of Root Canal During Endodontic Therapy	Device	Completed		Interventional		Other		Treatment	No			Others
NCT03060499	0	10/13/2018	10/13/2017	10/13/2016	Thyroid / Thyroidectomy / Myocardial Function		Withdrawn		Observational		Other			No		Greece	Others
NCT03060525	76	8/29/2019	8/29/2019	12/15/2016	Overweight / Obesity	Behavioral	Completed		Interventional		Other	Randomized	Treatment			United States	Others
NCT03060551	20	12/30/2019	12/30/2019	7/1/2018	Systemic Sclerosis	Procedure	Completed	Early Phase 1	Interventional		Other		Treatment	No		Korea, Republic of	Others
NCT03060564	150	9/15/2019	3/15/2019	3/1/2017	Acromioclavicular Joint Dislocation	Procedure / Other	Unknown status		Interventional	Other / Other / Other	Other	Randomized	Other	No		United States	Others
NCT03060590	111	1/31/2020	12/31/2018	4/1/2017	Sarcopenia		Completed		Observational		Other			No		Taiwan	Others
NCT03060603	14	1/15/2018	12/29/2017	2/23/2017	Anemia / Endometrial Diseases	Drug	Completed		Observational	Other	Other			No		Turkey	Others
NCT03060616	130	3/15/2018	3/15/2018	9/1/2016	Hemorrhoid Bleeding		Completed		Observational		Other			No		France	Others
NCT03060642	155	11/30/2022	4/30/2021	2/1/2018	Barrett Esophagus / Esophageal Adenocarcinoma	Device / Device	Active, not recruiting		Observational	Other / Other	Other					United States	Others
NCT03060655	40	3/15/2018	2/15/2018	8/15/2016	Fracture Dislocation	Biological / Biological	Unknown status	Phase 2	Interventional		Other	Randomized	Treatment	Yes		China	Others
NCT03060668	138	12/15/2018	5/15/2018	6/15/2016	Critically Ill	Other / Other	Completed		Interventional		Other	Randomized	Treatment	No		Brazil	Others
NCT03060681	40	2/20/2018	2/20/2018	2/15/2017	Spine Surgeries	Drug	Unknown status		Interventional		Other	Randomized	Prevention	Undecided		Egypt	Others
NCT03060694	58	5/15/2017	2/15/2017	9/15/2016	Non-alcoholic Fatty Liver Disease	Other	Completed		Observational [Patient Registry]		Other			No		China	Others
NCT03060707	70	3/15/2018	11/15/2017	3/23/2017	Muscle Relaxation / Anesthesia	Drug	Unknown status	Phase 4	Interventional		Other	Randomized	Other	Undecided		Korea, Republic of	Others
NCT03060759	35	11/4/2019	6/30/2019	4/1/2017	Multiple Sclerosis, Relapsing-Remitting	Device	Completed		Interventional		Other	Randomized	Treatment	No		United States	Others
NCT03060785	16	5/31/2018	5/31/2018	3/8/2016	HIV Prevention	Drug	Completed	Phase 1	Interventional		Other	Non-Randomized	Basic Science	No		United States	Others
NCT03060798	60	12/31/2017	12/31/2017	8/2/2016	Healthy / Aging	Drug / Device	Completed		Observational		Other			No		Korea, Republic of	Others
NCT03060811	50	2/1/2017	12/22/2016	9/22/2016	Mediterranean Diet / Trimethylamine N-oxide / Cardiovascular Risk Factor		Completed		Observational		Other			No			Others
NCT03060824	30	12/11/2017	12/11/2017	2/21/2017	Cardiopulmonary Bypass	Other	Completed		Observational		Other			Undecided		Sweden	Others
NCT03060837	80	3/1/2020	2/20/2020	3/1/2017	Perioperative/Postoperative Complications / Kidney Stone	Diagnostic Test / Other / Other / Other / Procedure / Procedure	Unknown status		Interventional		Other	Randomized	Health Services Research	No		Turkey	Others
NCT03060876	1000	6/15/2025	6/15/2021	6/15/2016	Proximal Humerus Fracture		Recruiting		Observational [Patient Registry]	Other	Other					Germany	Others
NCT03060889	86	12/15/2016	11/15/2016	2/15/2016	Placenta Previa	Drug	Completed	Phase 3	Interventional		Other	Randomized	Prevention	Undecided			Others
NCT03060902	200	5/4/2022	5/4/2022	10/23/2017	Borderline Personality Disorder / Emotional Problem	Behavioral	Completed		Interventional	Other	Other	Randomized	Treatment	Yes	See NIMH NDA	United States	Others
NCT03060915	106	3/15/2019	3/15/2018	9/15/2016	Obstructive Sleep Apnea	Device / Device	Completed		Interventional		Other		Other	No		Spain	Others
NCT03060928	240	12/31/2020	12/31/2019	3/1/2017	Rotator Cuff Tear	Procedure / Procedure / Procedure	Unknown status		Interventional		Other	Randomized	Treatment	Undecided		Italy	Others
NCT03060941	355	2/28/2020	2/28/2020	12/4/2017	Physical Activity / Breast Cancer	Behavioral / Behavioral / Behavioral / Behavioral / Behavioral	Completed		Interventional	Other	Other	Randomized	Prevention	No		United States	Others
NCT03060967	72	9/15/2020	9/15/2020	6/15/2017	Major Depression	Behavioral	Unknown status		Interventional		Other	Non-Randomized	Screening	No			Others
NCT03060993	16	4/30/2018	1/1/2018	3/1/2017	Chronic Obstructive Pulmonary Disease (COPD) / Breathlessness / Exercise Intolerance	Drug / Drug	Unknown status	Phase 2	Interventional		Other	Randomized	Treatment	No		Canada	Others
NCT03061019	60	12/31/2019	8/7/2019	3/1/2017	Obstructive Sleep Apnea	Procedure / Procedure	Unknown status		Interventional	Other	Other	Randomized	Treatment	Undecided		Canada	Others
NCT03061032	200	7/15/2019	12/15/2018	3/15/2017	Hepatitis C	Drug / Drug / Drug / Drug	Unknown status	Phase 3	Interventional	Other	Other	Non-Randomized	Treatment	Undecided			Others
NCT03061045	0	1/22/2018	1/22/2018	4/1/2017	Neonatal Post-Hemorrhagic Hydrocephalus	Drug	Withdrawn	Phase 4	Interventional		Other		Diagnostic	No			Others
NCT03061058	240	12/15/2019	12/15/2018	4/1/2013	Stomach Neoplasms / Chemotherapy Effect / Chemotherapeutic Toxicity	Drug / Drug / Drug / Drug / Drug / Drug	Unknown status	Phase 3	Interventional		Other	Randomized	Treatment	No		China	Others
NCT03061084	200	12/31/2024	12/31/2024	8/27/2015	Spina Bifida / Myelomeningocele / Meningocele / Bladder Exstrophy / Genitourinary Congenital Anomalies / Cloacal Exstrophy		Recruiting		Observational		Other			No		United States	Others
NCT03061097	7	6/18/2019	12/19/2018	7/10/2017	Antibiotic Resistant Strain	Biological / Other	Completed	Phase 1	Interventional	Other	Other	Randomized	Prevention	No		United States	Others
NCT03061110	0	12/31/2020	12/28/2020	11/1/2018	Xerostomia Due to Radiotherapy (Disorder)	Biological / Other	Withdrawn	Phase 1/Phase 2	Interventional		Other	Randomized	Treatment	Undecided		United States	Others
NCT03061123	91	10/15/2017	10/15/2017	9/15/2015	Atrial Fibrillation / Health Literacy	Other	Completed		Observational		Other					Austria	Others
NCT03061136	0	10/15/2017	10/15/2017	10/15/2016	Schizophrenia / Schizoaffective Disorder / Schizophreniform Disorder	Drug / Drug	Withdrawn	Phase 4	Interventional	Other / Other	Other	Randomized	Treatment	No		United States	Others
NCT03061149	70	11/12/2016	2/15/2014	3/30/2009	Carpal Tunnel Syndrome	Other / Other	Completed		Interventional		Other	Non-Randomized	Treatment	No		Poland	Others
NCT03061162	40	3/1/2022	3/1/2020	3/1/2017	Radiotherapy / Radiotherapy Side Effect / Stomach Neoplasms	Radiation	Unknown status		Interventional		Other		Treatment	No		China	Others
NCT03061227	32	4/30/2020	1/17/2019	2/10/2017	Metabolic Syndrome / Diabetes	Drug / Drug	Completed		Interventional		Other	Randomized	Basic Science	No		Germany	Others
NCT03061240	58	6/11/2018	6/11/2018	11/20/2017	Pain	Device	Completed		Interventional	Other / Other	Other		Diagnostic	Undecided		Finland	Others
NCT03061253	248	12/23/2020	4/21/2020	4/24/2017	Smoking Cessation / Cardiovascular Diseases / Microcirculation / Macrocirculation	Other / Other / Other	Completed		Interventional	Other / Other / Other	Other	Randomized	Other			United Kingdom	Others
NCT03061266	110	3/8/2017	3/8/2017	3/9/2016	Type 2 Diabetes Mellitus	Behavioral / Other	Unknown status		Interventional		Other	Randomized	Health Services Research	No		Taiwan	Others
NCT03061279	1	10/26/2017	10/26/2017	4/1/2017	Medial Malleolus Fractures	Device / Device	Terminated		Interventional		Other	Randomized	Treatment	No		United States	Others
NCT03061292	120	11/15/2020	11/15/2020	7/25/2016	Cardiac IED Implantation	Procedure / Procedure	Unknown status		Interventional		Other	Randomized	Other	Undecided		Singapore	Others
NCT03061318	3100	8/30/2017	8/30/2017	8/8/2015	Indeterminate Thyroid Cytology		Completed		Observational		Other			No		Chile	Others
NCT03061344	10	10/15/2021	10/15/2019	2/15/2017	Urethral Stricture	Biological	Unknown status	Phase 1	Interventional		Other		Treatment	No		United States	Others
NCT03061357	187	12/31/2016	7/31/2016	8/6/2015	Physical Activity	Behavioral	Completed		Interventional		Other	Randomized	Treatment	No			Others
NCT03061370	317	1/1/2019	1/1/2017	1/1/2010	Esophageal Cancer / Gastric Cancer / Sarcopenia / Sarcopenic Obesity / Obesity / Visceral Obesity / Quality of Life / Surgery / Complication of Treatment / Chemotherapeutic Toxicity / Physical Activity / Oncology	Procedure	Completed		Observational		Other			No		Ireland	Others
NCT03061383	51	11/30/2018	10/3/2018	3/3/2017	Dentin Hypersensitivity	Other / Other / Other	Unknown status		Interventional		Other	Randomized	Treatment	Yes		Egypt	Others
NCT03061396	208	5/28/2018	4/28/2018	2/17/2017	Electro-acupuncture / Chemotherapy-induced Nausea and Vomiting	Other / Other	Unknown status		Interventional	Other / Other / Other / Other / Other	Other	Randomized	Treatment			China	Others
NCT03061409	54	3/15/2019	3/15/2019	5/1/2016	Nutrient Deficiency	Dietary Supplement / Dietary Supplement	Completed		Interventional	Other	Other	Randomized	Prevention	No		United States	Others
NCT03061422	36	11/30/2018	10/1/2017	3/3/2017	Dental Caries	Other / Other / Other	Unknown status		Interventional		Other	Randomized	Prevention	Undecided		Egypt	Others
NCT03061435	110	2/1/2023	2/1/2022	2/1/2021	Vulvar Cancer / Cervical Cancer / Vulvar Dysplasia / Cervical Dysplasia / Anal Cancer / Anal Dysplasia / HPV-Related Anal Squamous Cell Carcinoma	Procedure / Procedure	Unknown status		Interventional		Other	Non-Randomized	Screening			Canada	Others
NCT03061448	61	6/1/2017	6/1/2017	2/1/2017	Panic Disorder With Agoraphobia	Behavioral	Completed		Interventional		Other	Randomized	Treatment			Sweden	Others
NCT03061461	50	12/15/2017	12/15/2017	2/23/2017	Wound of Skin	Device / Device	Unknown status		Interventional		Other	Randomized	Treatment	No		Malaysia	Others
NCT03061474	47	8/30/2022	8/30/2022	7/12/2017	Alzheimer's Disease / Mild Cognitive Impairment	Drug / Drug	Completed	Phase 2	Interventional		Other	Randomized	Treatment	Yes		United States	Others
NCT03061487	20	4/27/2018	2/26/2018	2/15/2017	Statin / Aneurysm / Extracellular Matrix Alteration	Procedure	Unknown status		Observational		Other			No		Italy	Others
NCT03061500	100	10/15/2017	10/15/2017	10/15/2016	Intraabdominal Infections		Unknown status		Observational		Other			No		Spain	Others
NCT03061513	11	12/31/2016	12/31/2016	2/28/2012	Parkinson Disease	Drug / Dietary Supplement	Completed	Phase 2	Interventional		Other	Randomized	Treatment	No			Others
NCT03061526	100	12/15/2023	12/15/2023	5/1/2017	Retinal Ischemia	Other	Recruiting		Observational		Other			No		Germany	Others
NCT03061552	20	3/31/2022	5/31/2021	9/1/2019	Hemodialysis Complication / End Stage Renal Disease	Diagnostic Test	Completed		Interventional		Other	Non-Randomized	Treatment	No		Israel	Others
NCT03061565	603	12/31/2022	7/1/2022	8/1/2017	Traumatic Brain Injury	Drug / Drug	Recruiting		Observational	Other	Other			No		Australia	Others
NCT03061591	40	4/15/2020	4/15/2018	4/15/2017	Familial Adenomatous Polyposis / FAP / FAP Gene Mutation	Dietary Supplement / Other	Unknown status	Phase 2	Interventional		Other	Randomized	Treatment	No			Others
NCT03061604	105	11/15/2017	11/15/2017	11/15/2014	Variceal Hemorrhage	Device / Drug / Biological / Drug	Completed		Interventional	Other	Other	Randomized	Treatment	Undecided		Belgium / Egypt	Others
NCT03061617	64	12/15/2016	9/15/2016	7/15/2016	Thoracic Surgery / One Lung Ventilation / Ventilator-Induced Lung Injury	Other / Other	Completed		Interventional		Other	Randomized	Supportive Care			China	Others
NCT03061630	49	6/15/2022	3/15/2022	2/15/2017	Urinary Bladder	Drug / Drug	Active, not recruiting	Phase 2	Interventional		Other		Treatment			Korea, Republic of	Others
NCT03061643	42	6/15/2022	3/15/2022	2/8/2017	Prostatic Neoplasm	Drug / Other	Active, not recruiting	Phase 2	Interventional		Other		Treatment			Korea, Republic of	Others
NCT03061656	40	12/31/2018	12/31/2013	1/1/2009	High Risk Neuroblastoma	Drug / Drug / Drug / Radiation / Drug / Drug	Unknown status	Phase 2	Interventional	Other	Other		Treatment				Others
NCT03061669	200	2/15/2020	2/15/2020	2/26/2017	Pulmonary Hypertension / Heart Failure		Unknown status		Observational	Other	Other			No		Israel	Others
NCT03061682	20	1/15/2019	1/15/2019	3/1/2017	Inclusion Criteria	Device	Unknown status		Interventional		Other		Other				Others
NCT03061695	30	12/31/2017	12/31/2017	2/28/2017	Respiratory Sounds		Unknown status		Observational		Other			Undecided			Others
NCT03061708	1	11/16/2018	11/16/2018	2/1/2017	Stomach Neoplasms	Drug	Terminated	Phase 2	Interventional		Other		Treatment			Korea, Republic of	Others
NCT03061747	1000	4/30/2017	4/15/2017	6/1/2016	Defibrillators, Implantable / Heart Failure With Reduced Ejection Fraction / Arrythmia / Pacemaker	Device	Unknown status		Observational		Other					Italy	Others
NCT03061760	250	12/31/2019	12/31/2018	3/1/2017	Prostate Cancer / Urinary Incontinence, Urge / Incontinence / Prostatectomy / Overactive Bladder	Procedure / Diagnostic Test / Diagnostic Test	Unknown status		Observational		Other			No			Others
NCT03061773	2	9/30/2015	9/1/2015	3/1/2014	Breast Cancer Female	Other / Behavioral	Completed		Interventional		Other	Randomized	Treatment	No			Others
NCT03061786	1000000	12/15/2027	12/15/2027	1/15/2017	Acute Kidney Injury		Recruiting		Observational		Other					China	Others
NCT03061799	150	12/15/2017	5/15/2017	1/15/2017	Postmenopausal Period	Dietary Supplement / Dietary Supplement	Unknown status		Interventional	Other / Other	Other	Randomized	Treatment	No		Korea, Republic of	Others
NCT03061864	54	8/15/2019	8/15/2019	8/15/2016	Pregnancy, High Risk / Parturition Complication as Antepartum Condition / Anxiety / PTSD / PreTerm Birth	Behavioral	Unknown status		Interventional		Other	Randomized	Treatment	No		United States	Others
NCT03061877	134	12/15/2021	9/15/2020	9/15/2019	Rheumatoid Arthritis	Other	Unknown status		Observational		Other						Others
NCT03061916	21	11/1/2017	5/1/2017	3/15/2017	Dental Caries	Dietary Supplement / Dietary Supplement / Drug	Unknown status	Phase 3	Interventional		Other	Randomized	Prevention	Undecided		Egypt	Others
NCT03061942	60	10/26/2018	10/26/2018	3/8/2017	Rotator Cuff Tears	Other / Other	Completed		Interventional		Other	Randomized	Treatment	No		Korea, Republic of	Others
NCT03061955	28	4/26/2019	3/31/2017	10/1/2016	Influenza Virus Vaccine Adverse Reaction (Disorder) / Influenza / Malignancy	Biological	Completed		Observational		Other			Undecided			Others
NCT03061968	60	2/15/2017	12/15/2011	5/15/2010	Premature	Behavioral	Unknown status		Interventional	Other	Other	Non-Randomized	Supportive Care	No			Others
NCT03061994	1000	10/15/2020	10/15/2019	10/15/2016	Dilated Cardiomyopathy / Hypertrophic Cardiomyopathy / Arrhythmogenic Right Ventricular Cardiomyopathy / Left Ventricular Non-compaction / Restrictive Cardiomyopathy		Unknown status		Observational		Other			No		China	Others
NCT03062020	258	6/15/2021	11/15/2020	11/16/2016	PreTerm Birth	Device	Unknown status		Interventional		Other	Randomized	Diagnostic	No		Spain	Others
NCT03062072	300	12/15/2022	12/15/2017	4/15/2015	Cancer / Colon Cancer / Breast Cancer / Malignant Lymphoma	Drug	Unknown status		Observational	Other	Other					Korea, Republic of	Others
NCT03062085	60000	12/31/2040	12/31/2030	1/1/2015	High Myopia / Cataract / Visual Outcome / Genetic Anticipation	Other	Recruiting		Observational [Patient Registry]	Other	Other			Undecided		China	Others
NCT03062098	0	9/1/2017	7/1/2017	5/15/2017	Fertilization in Vitro	Device	Withdrawn		Interventional		Other		Device Feasibility	No		Israel	Others
NCT03062111	3	1/15/2021	1/15/2021	10/23/2017	Benign Prostatic Hyperplasia	Procedure / Procedure	Terminated		Interventional		Other	Randomized	Other	No		United States	Others
NCT03062124	101	12/31/2020	12/31/2020	11/18/2017	Intraductal Papillary Mucinous Neoplasm	Procedure	Completed		Observational		Other			No		Finland / Sweden	Others
NCT03062137	116	3/30/2017	3/30/2017	1/1/2017	Lung Diseases / Desaturation of Blood	Diagnostic Test	Completed		Observational		Other			No		Israel	Others
NCT03062150	232	2/11/2019	2/11/2019	9/27/2016	Major Depression	Drug / Drug / Drug	Completed		Interventional	Other	Other	Randomized	Basic Science	No		Germany	Others
NCT03062163	66	2/6/2017	2/6/2017	1/23/2017	Lipolysis	Other / Other	Completed		Interventional		Other	Randomized	Treatment	No		Thailand	Others
NCT03062176	0	5/15/2019	5/15/2019	4/3/2017	Heart Failure, Systolic / Renal Disease, End Stage / Chronic Kidney Diseases	Drug	Withdrawn	Phase 2	Interventional		Other		Treatment				Others
NCT03062189	2704	6/15/2015	6/15/2015	1/15/2015	Binge Drinking		Completed		Observational		Other			No			Others
NCT03062202	126	9/25/2017	9/25/2017	12/12/2016	Depression / Anxiety	Behavioral	Completed		Interventional	Other / Other	Other	Non-Randomized	Treatment	No		United Kingdom	Others
NCT03062215	127	6/1/2018	3/1/2018	8/2/2016	Depression	Behavioral	Completed		Interventional	Other	Other	Randomized	Treatment	No		Colombia	Others
NCT03062228	162	3/1/2017	2/22/2017	4/28/2016	Infant, Small for Gestational Age / Infant, Low Birth Weight / Pregnancy / Sleep / Infant, Very Low Birth Weight / Fetal Growth Retardation		Completed		Observational	Other / Other / Other / Other / Other / Other	Other			No		Ghana	Others
NCT03062241	330	7/31/2019	7/31/2018	1/23/2017	Atrial Fibrillation / Severe Heart Failure	Procedure	Unknown status		Interventional	Other / Other / Other	Other	Randomized	Treatment	No		Poland	Others
NCT03062254	14	7/15/2021	7/15/2020	3/22/2018	Prostate Cancer	Drug	Completed	Phase 2	Interventional		Other		Basic Science	Undecided		Canada	Others
NCT03062267	49	5/31/2020	5/31/2020	10/1/2017	Schizoaffective Disorder / Schizophrenia / Bipolar Disorder / Major Depressive Disorder	Other	Completed		Interventional		Other	Randomized	Treatment	No		United States	Others
NCT03062293	14	3/15/2017	3/15/2017	9/15/2016	Low Back Pain, Mechanical	Device	Unknown status		Interventional	Other / Other / Other / Other	Other		Treatment	No			Others
NCT03062306	20	8/31/2018	8/31/2017	5/31/2017	Providing Sufficient Cerebral Oxygenation During CPR		Completed		Observational		Other					Turkey	Others
NCT03062319	400	4/30/2026	4/30/2022	4/6/2017	Ischemic Stroke / Atrial Fibrillation / Atherothrombosis	Drug / Drug	Recruiting	Phase 4	Interventional	Other / Other	Other	Randomized	Prevention	Undecided		Japan	Others
NCT03062332	240	11/15/2022	11/15/2022	1/16/2020	Bipolar Disorder / Major Depressive Disorder	Genetic	Recruiting		Observational		Other			No		China	Others
NCT03062345	20	5/30/2020	5/31/2018	1/26/2017	Stroke	Other / Other	Completed		Interventional		Other	Randomized	Device Feasibility	Undecided		United States	Others
NCT03062371	75	12/15/2022	8/15/2022	8/15/2015	Developmental Delay	Behavioral	Recruiting		Interventional		Other		Treatment			United States	Others
NCT03062410	56	2/4/2020	11/4/2019	5/4/2017	Renal Carcinoma Metastatic / Kidney Neoplasms / Renal Cancer	Other	Unknown status		Interventional		Other		Other	No		France	Others
NCT03062436	27	12/15/2020	12/31/2019	8/1/2017	Chronic Myeloid Leukemia / Treatment Free Remission	Other / Diagnostic Test	Unknown status		Interventional		Other		Treatment	No		India	Others
NCT03062449	40	12/31/2022	12/31/2022	3/1/2017	Alzheimer Disease	Drug / Other	Active, not recruiting	Phase 2	Interventional	Other	Other	Randomized	Treatment	No		United States	Others
NCT03062462	80	12/31/2019	7/31/2019	2/10/2017	Coronary Artery Disease / Clopidogrel, Poor Metabolism of	Drug / Drug	Unknown status	Phase 2/Phase 3	Interventional		Other	Randomized	Treatment			United States	Others
NCT03062475	660	12/31/2021	8/31/2020	5/1/2019	Gestational Diabetes Mellitus (GDM)	Behavioral	Unknown status		Interventional		Other	Randomized	Prevention	Undecided		China	Others
NCT03062488	143	7/11/2018	7/11/2018	10/3/2017	Emergence Agitation / Pain	Drug / Drug / Drug	Completed	Early Phase 1	Interventional	Other	Other	Randomized	Treatment	No		United States	Others
NCT03062501	30	7/15/2017	4/15/2017	11/15/2016	Anemia, Sickle Cell / Anemia; Sickle-Cell, With Crisis	Drug	Unknown status	Phase 2	Interventional		Other	Randomized	Treatment	No		Brazil	Others
NCT03062527	36	5/1/2015	2/6/2015	1/15/2015	Nutrition / Sport / Glycemic Index / Physical Capacity	Other	Completed		Interventional		Other	Randomized	Treatment	Undecided		Poland	Others
NCT03062553	0	12/15/2020	12/15/2020	2/1/2019	Schizophrenia / Psychosis / Delusions	Behavioral / Behavioral / Device	Withdrawn		Interventional	Other / Other	Other	Randomized	Treatment	No		Canada	Others
NCT03062566	6	2/1/2019	2/1/2019	2/15/2017	Traumatic Brain INjury	Other	Completed		Observational	Other / Other	Other			No		Denmark	Others
NCT03062579	10	5/15/2018	2/15/2018	2/1/2017	Neuromyelitis Optica Spectrum Disorders / Neuromyelitis Optica / Devic's Disease	Drug	Completed	Phase 1/Phase 2	Interventional		Other		Treatment	No		China	Others
NCT03062592	8	4/15/2016	4/15/2016	2/15/2016	Type2 Diabetes Mellitus / Obesity	Dietary Supplement	Completed		Interventional		Other	Randomized	Treatment	No			Others
NCT03062605	48	2/17/2012	2/11/2012	5/21/2011	Caries, Dental / Cariostatic Agents	Drug / Biological	Completed	Phase 3	Interventional		Other	Randomized	Prevention	No			Others
NCT03062618	50	2/8/2018	2/8/2018	2/20/2017	Psoriasis	Drug / Drug	Completed	Phase 1	Interventional		Other	Randomized	Treatment	No		Canada	Others
NCT03062670	29	9/30/2017	9/30/2017	1/31/2017	Chronic Disease	Other	Completed		Interventional		Other	Randomized	Health Services Research	No		United States	Others
NCT03062683	100	12/31/2017	12/31/2017	1/1/2017	Syncope / Lactate Blood Increase	Other	Unknown status		Observational		Other			No		Germany	Others
NCT03062696	10	2/1/2019	2/1/2019	5/19/2017	Rumination Disorder	Behavioral	Completed		Interventional	Other	Other		Treatment	No		United States	Others
NCT03062709	3	4/30/2017	3/30/2017	3/12/2017	Bronchiolitis / Pneumonia / Reactive Airway Disease / Asthma / Tobacco Smoking / Tobacco Cessation / Bronchopulmonary Dysplasia	Behavioral / Behavioral / Diagnostic Test	Completed		Interventional		Other		Prevention	No		United States	Others
NCT03062722	55	7/1/2016	12/1/2015	1/1/2015	Carpal Tunnel Syndrome / Entrapment Neuropathy	Procedure	Completed		Interventional		Other		Treatment	No			Others
NCT03062735	40	5/15/2017	4/15/2017	2/6/2017	Reactive Airways Dysfunction Syndrome (Disorder) / Muscle Weakness / Dyspnea	Other / Other	Unknown status		Interventional		Other	Randomized	Other	No		Portugal	Others
NCT03062748	196	12/15/2024	12/15/2024	3/1/2017	Obstructive Sleep Apnea		Enrolling by invitation		Observational		Other			No		United States	Others
NCT03062774	36	10/8/2016	9/13/2016	11/15/2014	Type2 Diabetes Mellitus	Biological	Completed	Phase 1	Interventional		Other		Treatment	No		China	Others
NCT03062800	232	11/15/2021	12/15/2020	12/15/2016	Advanced Nsclc	Drug / Drug / Drug / Drug	Unknown status	Phase 2	Interventional		Other	Randomized	Treatment	No		China	Others
NCT03062813	112	3/31/2020	2/1/2020	2/1/2017	Hepatitis B Virus Associated Nephrotic Syndrome	Drug / Drug	Unknown status	Phase 4	Interventional		Other	Randomized	Treatment	Undecided		China	Others
NCT03062839	120	6/30/2019	2/28/2019	9/1/2017	Attention Deficit Hyperactivity Disorder	Drug	Unknown status	Phase 3	Interventional	Other / Other	Other	Randomized	Treatment	No		Brazil	Others
NCT03062852	15000	4/17/2018	4/17/2018	3/15/2017	Medication Administered in Error	Device	Completed		Interventional	Other	Other	Randomized	Health Services Research	No		France	Others
NCT03062865	1500	2/15/2025	11/15/2024	11/15/2016	RheumatoId Arthritis	Other	Recruiting		Observational [Patient Registry]	Other	Other			No		France	Others
NCT03062878	60	8/1/2018	8/1/2018	2/1/2017	Breast Cancer / Lymphoma / Chemotherapy Effect	Other / Other / Other / Other	Completed		Observational		Other			No		United States	Others
NCT03062891	240	9/15/2017	9/15/2017	11/15/2016	Sleep Problem	Procedure	Completed		Interventional	Other / Other / Other	Other	Randomized	Treatment	No		United Kingdom	Others
NCT03062904	65	12/15/2019	12/15/2019	2/15/2014	Paradoxical Fall in Maximum Expiratory Flows	Drug	Unknown status		Interventional		Other		Diagnostic	No		France	Others
NCT03062930	15	12/1/2018	12/1/2018	8/20/2016	Stroke	Behavioral / Behavioral	Completed		Interventional		Other	Randomized	Treatment	Yes		United States	Others
NCT03062943	30	12/15/2021	12/15/2021	12/6/2016	Lymphangioleiomyomatosis	Drug	Completed	Phase 2	Interventional		Other		Treatment	No		Italy	Others
NCT03062969	383	1/15/2017	2/28/2016	1/1/2014	Infertility / Preimplantation Genetic Screening	Procedure / Procedure	Completed		Observational		Other			No			Others
NCT03063008	40	12/1/2013	9/1/2013	1/16/2012	Vertebral Fusion	Device / Device	Completed		Interventional		Other	Randomized	Treatment	No			Others
NCT03063021	30	2/11/2019	2/11/2019	2/15/2017	Retinitis Pigmentosa	Drug	Completed	Phase 1	Interventional		Other	Non-Randomized	Treatment	Undecided		United States	Others
NCT03063060	60	3/1/2018	3/1/2018	3/1/2017	Hypocalcemia / Vitamin D Deficiency	Other	Unknown status		Observational		Other			Undecided			Others
NCT03063073	60	6/15/2017	5/30/2017	2/25/2017	Breast Cancer Female	Drug / Drug	Unknown status	Phase 3	Interventional		Other	Randomized	Prevention	Yes		Egypt	Others
NCT03063112	79	5/1/2017	4/10/2017	10/1/2016	Abdominal Cancer	Device / Drug / Device / Drug	Unknown status		Interventional		Other	Randomized	Supportive Care	Undecided		Egypt	Others
NCT03063125	25	4/20/2018	4/20/2018	3/31/2017	Bladder Cancer / Low Testosterone Levels		Completed		Observational		Other					United States	Others
NCT03063138	48	3/1/2017	3/1/2017	8/1/2015	Diabetes Mellitus / Diabetic Foot Ulcer / Wound / Chronic Disease		Completed		Observational		Other			No		Denmark	Others
NCT03063151	32	2/15/2018	2/15/2018	2/14/2016	Stroke / Motor Disorders	Diagnostic Test	Unknown status		Interventional		Other	Non-Randomized	Diagnostic	No		Israel	Others
NCT03063164	7	11/13/2018	11/13/2018	2/14/2017	Myopia / Astigmatism	Device / Device	Completed		Interventional		Other	Randomized	Treatment	No		United States	Others
NCT03063177	81	12/22/2017	12/22/2017	5/1/2017	Back Pain	Procedure	Completed		Interventional		Other	Randomized	Treatment	No		Canada	Others
NCT03063190	0	3/15/2023	3/31/2022	3/31/2022	Restless Leg Disorder / Renal Disease Bone / Renal Disease, End Stage / Hyperparathyroidism, Secondary / Adynamic Bone Disease / Vitamin D Deficiency	Drug / Drug	Withdrawn	Phase 4	Interventional		Other	Randomized	Treatment	No		Brazil	Others
NCT03063216	10000	12/31/2035	12/31/2025	1/1/2009	Pediatric Cataract / Congenital Cataract / Traumatic Cataract / Visual Outcome / Genetic Anticipation		Recruiting		Observational [Patient Registry]	Other	Other			Undecided		China	Others
NCT03063229	2	10/23/2019	10/23/2019	6/15/2016	Type 1 Diabetes	Device / Other / Procedure / Device / Procedure / Other / Device / Other / Procedure / Procedure / Drug / Drug	Terminated		Interventional	Other	Other	Non-Randomized	Other	No		United Kingdom	Others
NCT03063242	4	9/17/2018	9/17/2018	2/23/2017	Kidney Diseases / Kidney Transplant	Drug / Biological	Terminated	Phase 2	Interventional		Other	Non-Randomized	Treatment	No		United States	Others
NCT03063281	213	5/15/2015	5/15/2013	11/15/2012	Lupus Erythematosus, Systemic	Other	Completed		Observational	Other	Other			Undecided			Others
NCT03063307	119	12/31/2020	12/31/2018	9/20/2016	Dental Caries in Children	Procedure / Other	Completed		Interventional	Other	Other	Randomized	Treatment	No		Brazil	Others
NCT03063320	13	12/31/2018	12/31/2018	1/25/2017	Cardiovascular Risk Factor	Other	Completed		Interventional		Other	Randomized	Prevention	No		United States	Others
NCT03063333	7	11/1/2019	11/1/2019	5/17/2017	Spinal Cord Injuries	Other / Other	Terminated		Interventional		Other	Randomized	Treatment	No		Denmark	Others
NCT03063359	22	3/12/2019	7/18/2018	5/30/2017	Pain, Acute	Drug / Drug	Terminated	Phase 3	Interventional		Other	Randomized	Treatment	Undecided		France	Others
NCT03063372	50	2/1/2025	2/1/2025	2/28/2017	Antioxidant / Burnout, Professional / Psychological Distress	Dietary Supplement / Other	Active, not recruiting		Interventional	Other	Other	Randomized	Other	No		United States	Others
NCT03063411	175	7/31/2018	7/14/2017	2/1/2017	Cognitive Development	Other / Other	Completed		Interventional	Other	Other	Randomized	Basic Science	Undecided		United Kingdom	Others
NCT03063424	40	11/15/2019	10/15/2019	6/15/2011	Exercise Induced Bronchospasm	Diagnostic Test / Diagnostic Test	Unknown status		Interventional		Other	Randomized	Diagnostic	Undecided		Canada	Others
NCT03063437	9	2/26/2019	9/19/2018	8/17/2017	Antibiotic Resistant Strain	Biological / Biological	Completed	Phase 2	Interventional	Other / Other	Other	Randomized	Treatment	No		United States	Others
NCT03063463	50	6/15/2024	6/15/2024	2/15/2017	Achalasia	Procedure / Procedure	Enrolling by invitation		Observational		Other			No		United States	Others
NCT03063476	2	5/18/2017	5/18/2017	3/1/2017	Healthy	Drug / Drug	Completed	Phase 1	Interventional		Other		Basic Science	Yes		United States	Others
NCT03063515	12	12/14/2018	12/14/2018	4/19/2017	Diabetes Mellitus	Drug	Completed	Phase 1	Interventional	Other	Other	Non-Randomized	Basic Science	No		United States	Others
NCT03063528	142	3/1/2018	3/1/2018	1/5/2017	Weight Gain / Pregnancy / Stress, Emotional / Exercise / Nutrition	Behavioral / Behavioral	Completed		Interventional		Other	Randomized	Prevention	No		United States	Others
NCT03063541	776	10/15/2022	10/15/2022	9/21/2017	Unruptured Intracranial Aneurysms	Drug / Other	Unknown status	Phase 3	Interventional	Other / Other / Other / Other	Other	Randomized	Prevention	Undecided		Germany / Netherlands	Others
NCT03063554	120	10/1/2018	9/1/2018	10/18/2016	Pancreatic Cancer / Pancreatic Adenocarcinoma / Biliary Tract Neoplasms / Biliary Duct Obstruction / Unresectable Pancreatic Cancer / Periampullary Cancer / Periampullary Carcinoma Non-Resectable	Procedure / Procedure	Unknown status		Interventional		Other	Randomized	Treatment	No		United States	Others
NCT03063567	100	3/30/2017	1/31/2017	8/15/2014	Obstructive Sleep Apnea of Adult	Device	Completed		Interventional		Other	Randomized	Treatment	Undecided			Others
NCT03063658	108	5/31/2021	10/31/2020	2/1/2017	Acute Pain / Postoperative Pain	Drug / Drug	Unknown status	Phase 4	Interventional		Other	Randomized	Prevention	No		Turkey	Others
NCT03063671	20	4/15/2018	7/15/2017	1/15/2017	Acute Pain	Drug	Completed	Phase 2/Phase 3	Interventional		Other	Randomized	Prevention			Egypt	Others
NCT03063684	16	4/28/2019	12/30/2018	9/1/2017	Vaginal Atrophy / Lichen Sclerosus	Device	Completed		Interventional		Other	Non-Randomized	Basic Science	No		Israel	Others
NCT03063723	25	12/1/2016	12/1/2016	1/1/2016	Chronic Hepatitis C (Disorder)	Drug / Drug	Completed		Observational		Other			No			Others
NCT03063736	40	12/31/2019	3/9/2018	12/8/2017	Substance Use Disorders	Drug / Biological	Completed	Early Phase 1	Interventional		Other	Randomized	Treatment	No		United States	Others
NCT03063775	1	11/8/2018	11/8/2018	1/9/2017	Tissue Preservation	Device / Other / Other / Device	Terminated		Interventional		Other	Randomized	Treatment	No		Austria	Others
NCT03063788	17	4/1/2020	2/1/2020	9/18/2018	HIV	Drug	Completed	Phase 1	Interventional	Other / Other / Other / Other / Other	Other	Non-Randomized	Diagnostic	No		Australia	Others
NCT03063801	300	6/1/2017	6/1/2017	4/1/2017	Congenital Heart Defect	Other	Completed		Observational		Other			No		Belgium	Others
NCT03063814	47	1/1/2016	1/1/2016	9/1/2015	Musculoskeletal Injury / Injury, Knee	Behavioral / Behavioral	Completed		Interventional	Other	Other	Randomized	Prevention	Undecided		Denmark	Others
NCT03063827	36	12/15/2012	12/15/2012	1/15/2010	Neurogenic Bladder	Drug / Diagnostic Test	Completed		Observational		Other			No			Others
NCT03063840	0	7/27/2018	5/15/2018	7/15/2016	Liver Cancer	Device	Withdrawn		Interventional		Other		Treatment	No			Others
NCT03063853	104	10/30/2017	10/30/2017	2/1/2017	Cesarean Section; Wound, Infection (Following Delivery)	Other / Procedure	Completed		Interventional		Other	Randomized	Other	No		Israel	Others
NCT03063866	100	4/15/2018	3/15/2018	2/21/2017	Liver Diseases	Drug / Drug / Drug	Unknown status	Phase 4	Interventional	Other	Other	Randomized	Diagnostic	Undecided		Egypt	Others
NCT03063879	95	2/1/2019	9/1/2018	4/1/2017	Hepatitis C, Chronic / Chronic Renal Failure	Drug	Completed	Phase 4	Interventional	Other / Other / Other	Other		Treatment	No		Iran, Islamic Republic of	Others
NCT03063892	200	9/1/2023	6/1/2023	8/30/2017	Hip Fractures	Drug / Drug	Recruiting	Phase 4	Interventional		Other	Randomized	Treatment	No		United States	Others
NCT03063931	100	4/15/2019	3/15/2019	3/15/2017	Neuropathic Pain Induced by Mastectomy	Drug / Drug	Unknown status	Phase 2	Interventional		Other	Randomized	Prevention			France	Others
NCT03063970	43	3/31/2018	12/30/2017	2/28/2017	Stroke / Cerebrovascular Accident	Device / Other	Completed		Interventional	Other / Other	Other	Randomized	Treatment	No		United Kingdom	Others
NCT03063983	158	1/31/2022	1/2/2019	1/2/2017	Osteosarcoma	Drug / Drug	Unknown status	Phase 2	Interventional		Other	Randomized	Treatment	Undecided		Brazil	Others
NCT03063996	29	6/12/2018	6/5/2018	2/7/2017	Difficult IV Access	Procedure / Procedure	Completed		Interventional		Other	Randomized	Supportive Care	No		United States	Others
NCT03064009	300	5/29/2018	5/29/2018	2/1/2017	Infection	Other	Terminated		Observational		Other			No		United States	Others
NCT03064022	1275	6/15/2019	12/15/2018	2/15/2009	Preterm Infant	Other	Completed		Observational	Other / Other / Other	Other			No		Canada	Others
NCT03064035	79	4/24/2019	4/17/2019	4/5/2017	Acute Bleeding on Long-Term Anticoagulation Therapy / Hemorrhage / Significant Bleeding in Patients With a Coagulopathy (Prolonged Thrombin Time) / Urgent Reversal of Vitamin K Antagonist (VKA) Anticoagulation	Drug	Completed	Phase 4	Interventional		Other	Randomized	Treatment	No		United States	Others
NCT03064048	16	1/31/2023	1/31/2023	9/15/2017	Argininosuccinate Lyase Deficiency / Urea Cycle Disorder / Urea Cycle Disorders, Inborn / Argininosuccinic Aciduria	Dietary Supplement / Dietary Supplement	Completed		Interventional	Other / Other	Other	Randomized	Treatment	Yes		United States	Others
NCT03064061	600	6/30/2019	3/15/2019	2/17/2017	Anxiety / in Vitro Fertilization / Virtual Reality	Device	Unknown status		Interventional		Other	Randomized	Supportive Care			Belgium	Others
NCT03064087	500	11/17/2027	12/31/2024	12/29/2017	Cervical Intraepithelial Neoplasia Grade 2/3	Device / Device / Device / Device / Diagnostic Test	Active, not recruiting		Observational	Other / Other / Other / Other / Other / Other	Other			No		Belgium	Others
NCT03064139	62	12/15/2022	4/15/2022	3/7/2019	Knee Osteoarthritis	Behavioral / Behavioral	Suspended		Interventional	Other / Other	Other	Randomized	Treatment	Undecided		United States	Others
NCT03064152	49	4/1/2020	2/7/2020	9/1/2017	Postpartum Hemorrhage	Device	Terminated		Interventional		Other	Randomized	Treatment	No		United States	Others
NCT03064165	62	6/8/2018	6/8/2018	8/15/2017	Obturator Nerve Block / Total Hip Replacement	Drug / Procedure / Procedure / Drug	Completed	Phase 4	Interventional	Other	Other	Randomized	Treatment	Undecided		Denmark	Others
NCT03064178	213	8/15/2016	3/7/2016	5/10/2014	Periodontal Diseases / Pain		Completed		Observational		Other			No			Others
NCT03064191	24	4/13/2018	3/13/2018	9/15/2017	Postoperative Pain / Pain, Dental	Combination Product / Other	Unknown status		Interventional	Other	Other	Randomized	Treatment	Undecided		Egypt	Others
NCT03064204	34	11/4/2020	11/4/2020	2/9/2017	Obstructive Sleep Apnea / HIV/AIDS		Completed		Observational	Other	Other					United States	Others
NCT03064217	20	12/30/2021	12/30/2021	5/25/2017	Dental Caries of Root Surface / Surgery	Procedure / Procedure	Completed		Interventional		Other	Randomized	Treatment	No		United States	Others
NCT03064230	200	5/30/2016	5/30/2016	1/1/2016	Quality of Life	Other	Completed		Observational	Other	Other			No			Others
NCT03064243	53	9/1/2018	3/1/2018	3/1/2017	Soft Tissue Sarcoma	Drug	Unknown status	Phase 2	Interventional		Other		Treatment				Others
NCT03064256	63	1/16/2017	12/21/2015	11/14/2014	Autonomic Nervous System Diseases	Behavioral / Behavioral	Completed		Interventional	Other	Other	Non-Randomized	Treatment				Others
NCT03064282	40	12/1/2021	9/30/2021	6/30/2021	Prostatic Hyperplasia	Other / Drug	Unknown status	Early Phase 1	Interventional		Other	Non-Randomized	Treatment	No			Others
NCT03064308	11	7/27/2018	7/26/2018	6/26/2017	Impaired Cognition / Quality of Life / Surgery / Delirium / Colorectal Carcinoma / Bladder Carcinoma / Abdominal Hysterectomy (& Wertheim) / Prostatic Neoplasms / Colon Carcinoma / Renal Carcinoma	Other	Completed		Interventional		Other	Randomized	Other	No		United Kingdom	Others
NCT03064321	18	3/30/2020	3/30/2020	11/1/2017	Insomnia / Diabetes Mellitus, Type 2	Behavioral / Other	Completed		Interventional		Other	Randomized	Treatment	No		United States	Others
NCT03064334	8	4/30/2018	4/30/2018	1/1/2018	Total Knee Arthroplasty	Procedure	Completed		Observational	Other	Other			No		United Kingdom	Others
NCT03064347	19	6/20/2018	6/20/2018	2/22/2017	Diabetes Mellitus, Type 2	Dietary Supplement / Dietary Supplement / Dietary Supplement / Dietary Supplement / Dietary Supplement / Dietary Supplement / Dietary Supplement / Dietary Supplement	Completed		Interventional		Other	Randomized	Basic Science	No		United States	Others
NCT03064360	200	1/1/2020	1/31/2018	2/13/2017	Ischemic Heart Disease	Other / Device / Behavioral	Completed		Observational	Other / Other / Other / Other	Other			Undecided		United States	Others
NCT03064373	600	6/17/2023	12/17/2022	12/17/2008	Staphylococcus Aureus		Recruiting		Observational	Other	Other			No		Israel	Others
NCT03064386	50	2/28/2020	2/28/2019	2/28/2017	Postieror Malleolar Fracture / Treatment	Procedure / Procedure	Unknown status		Interventional		Other	Randomized	Treatment				Others
NCT03064399	40	2/28/2020	5/28/2019	2/28/2017	Lateral Ligament Repair / Talar Cartilage Lesion / Microfracture	Procedure / Procedure	Unknown status		Interventional		Other	Randomized	Treatment				Others
NCT03064412	70	1/15/2017	1/15/2017	9/15/2014	Sex Steroids	Biological / Biological	Completed		Interventional		Other		Basic Science	No			Others
NCT03064425	98	1/15/2017	1/15/2017	1/15/2015	HIV Infections	Biological	Completed		Observational		Other			No			Others
NCT03064464	5400	6/30/2018	12/31/2017	12/15/2016	Community-Acquired Infections / Methicillin-resistant Staphylococcus Aureus	Other	Unknown status		Observational		Other			Undecided		China	Others
NCT03064477	200	12/30/2021	9/30/2021	9/14/2014	Emotional Disorder / Anxiety Disorders / Depressive Disorder	Behavioral / Behavioral	Unknown status		Interventional	Other	Other	Randomized	Treatment	No		Spain	Others
NCT03064490	38	8/23/2023	2/24/2023	10/17/2017	Locally Advanced Esophageal and Gastric Cancers (EGC)	Drug	Active, not recruiting	Phase 2	Interventional		Other		Treatment	No		United States	Others
NCT03064503	100	12/30/2022	12/30/2022	2/20/2017	Healthy	Biological / Device / Biological	Recruiting		Interventional		Other		Basic Science			France	Others
NCT03064516	40	12/20/2017	12/20/2017	3/20/2017	Ceramic Restorations in Endodontically Treated Teeth	Procedure / Procedure	Completed		Interventional		Other	Randomized	Treatment			Brazil	Others
NCT03064529	175	4/15/2019	12/15/2018	1/1/2016	Surgery / Physical Activity	Device	Unknown status		Interventional		Other		Diagnostic	No		United States	Others
NCT03064542	30	5/19/2023	5/19/2023	10/13/2015	Hyperthyroidism	Drug	Completed		Observational [Patient Registry]	Other	Other			No		Singapore	Others
NCT03064555	40	9/23/2019	1/31/2019	6/13/2017	Renal Disease		Completed		Observational [Patient Registry]		Other			No		United Kingdom	Others
NCT03064568	50	8/15/2024	8/15/2023	10/14/2016	Myomectomy; Surgical Blood Loss	Drug / Drug	Recruiting	Phase 4	Interventional		Other	Randomized	Prevention	No		United States	Others
NCT03064594	40	11/2/2018	10/12/2017	2/9/2017	Cornual Pregnancy	Procedure	Completed		Observational		Other					Taiwan	Others
NCT03064607	25	2/6/2018	2/6/2018	11/5/2010	Neurodegeneration / General Anesthesia	Other	Completed		Observational	Other	Other			No		United States	Others
NCT03064633	54	4/30/2018	4/28/2018	3/8/2017	Postoperative Pain	Drug / Drug / Drug	Completed	Phase 4	Interventional		Other	Randomized	Treatment	No		Egypt	Others
NCT03064646	30	2/15/2027	2/15/2022	3/10/2017	LOCALLY ADVANCED RECTAL CANCER	Other	Recruiting		Interventional	Other	Other		Treatment	No		Spain	Others
NCT03064659	200	5/15/2017	1/15/2017	11/15/2015	Respiratory Failure / Pneumothorax / Atelectasis / Respiratory Infection / Bronchospasm / Pleural Effusion		Completed		Observational [Patient Registry]		Other					Italy	Others
NCT03064672	500	12/15/2021	4/15/2021	12/15/2020	GBS	Device	Unknown status		Interventional		Other	Randomized	Supportive Care	No			Others
NCT03064685	126	3/3/2017	3/2/2017	11/22/2016	Liver Transplant Abscess		Unknown status		Observational		Other			No		Argentina	Others
NCT03064698	32	9/1/2022	9/1/2022	9/1/2017	Uterine Artery Flow	Other	Unknown status		Observational		Other			No		Canada	Others
NCT03064711	24	1/15/2016	1/15/2016	1/15/2013	Post-polio Syndrome	Diagnostic Test	Completed		Interventional		Other		Basic Science			Israel	Others
NCT03064724	47	7/15/2015	7/15/2015	8/15/2012	Smoking Cessation / Tobacco Use	Behavioral	Completed		Interventional	Other	Other		Treatment				Others
NCT03064737	300	1/31/2025	1/31/2024	8/23/2017	Legionella	Other	Recruiting		Interventional		Other		Diagnostic			France	Others
NCT03064750	151	6/26/2019	6/26/2019	1/1/2017	Pelvic Organ Prolapse / Pelvic Floor Disorders	Behavioral / Other	Completed		Interventional	Other	Other	Randomized	Treatment	No		Norway	Others
NCT03064789	43	6/30/2019	3/30/2019	12/29/2016	Vulvovaginal Candidiases		Completed		Observational		Other			No		Spain	Others
NCT03064828	100	12/15/2019	12/15/2018	1/15/2017	Polyps / Colorectal Neoplasm	Radiation / Radiation	Unknown status		Interventional	Other	Other	Randomized	Diagnostic	Undecided		China	Others
NCT03064867	65	8/12/2023	8/12/2022	6/26/2017	Diffuse Large B-cell-lymphoma	Drug / Drug / Drug / Drug / Drug	Active, not recruiting	Phase 1/Phase 2	Interventional		Other		Treatment			United States	Others
NCT03064880	60	12/31/2017	12/31/2017	3/15/2017	Therapy Adverse Effect	Other	Unknown status		Interventional		Other	Randomized	Treatment	Undecided			Others
NCT03064893	60	2/19/2019	10/11/2018	2/6/2017	Breast Reconstruction	Device / Device	Completed		Interventional		Other	Randomized	Other	No		Canada	Others
NCT03064919	64	11/2/2018	11/2/2018	6/25/2015	Pediatric Obesity	Behavioral	Completed		Interventional		Other		Health Services Research	No		United States	Others
NCT03064932	71	2/26/2020	2/26/2020	1/25/2017	Cardiovascular Disease / Inflammation	Other	Completed		Interventional	Other	Other	Randomized	Prevention	No		United States	Others
NCT03064958	13	3/29/2018	3/29/2018	9/13/2016	Oxidative Stress	Other / Other	Completed		Interventional	Other	Other	Randomized	Prevention	No		United States	Others
NCT03064984	60	9/30/2017	6/30/2017	1/30/2017	Keratopathy / Sjogren's Syndrome / GVHD - Graft-Versus-Host Disease	Other / Other	Unknown status		Interventional	Other / Other / Other	Other	Randomized	Treatment	No		Italy	Others
NCT03064997	34	6/1/2016	3/1/2016	1/12/2016	Celiac Disease	Dietary Supplement / Dietary Supplement	Completed		Interventional	Other	Other	Randomized	Treatment	No		Poland	Others
NCT03065075	152	2/28/2019	8/28/2018	2/1/2017	Urinary Retention Postoperative	Drug	Completed	Phase 3	Interventional		Other	Randomized	Treatment	No		United States	Others
NCT03065088	180	8/31/2018	8/31/2018	2/28/2017	Young Older Adults	Behavioral / Behavioral / Behavioral	Completed		Interventional	Other / Other / Other / Other / Other / Other / Other / Other	Other	Randomized	Prevention	No		Germany / Netherlands / Norway	Others
NCT03065114	500	11/30/2015	11/30/2015	12/1/2014	Genetic Disorder / Fertility Disorders / Reproductive Disorder	Other	Completed		Observational		Other			Undecided			Others
NCT03065127	17	8/15/2017	8/15/2017	2/24/2017	Parkinson Disease / Gait Disorders, Neurologic	Behavioral / Behavioral / Behavioral	Unknown status		Interventional		Other	Randomized	Treatment	No		Canada	Others
NCT03065140	50	1/15/2019	1/15/2019	9/15/2016	Diabetes	Other	Completed		Interventional	Other	Other	Non-Randomized	Basic Science	No		United Kingdom	Others
NCT03065153	114	12/1/2017	7/1/2017	4/1/2015	Stroke / Healthy / Gait, Hemiplegic		Completed		Observational	Other	Other			Undecided		Belgium	Others
NCT03065166	20	7/15/2017	4/15/2017	9/15/2016	Healthy, Postmenopausal Women	Other / Other	Completed		Interventional		Other	Randomized	Prevention	No		United States	Others
NCT03065179	29	11/17/2020	2/20/2020	3/1/2017	Kidney Cancer Metastatic / Kidney Cancer / Kidney Cancer, Stage IV	Drug / Radiation	Completed	Phase 2	Interventional		Other		Treatment	No		United States	Others
NCT03065205	65	6/30/2018	6/30/2018	2/16/2017	Asthma	Device	Completed		Interventional		Other		Health Services Research	No		United States	Others
NCT03065218	4	2/15/2021	2/15/2021	10/15/2016	Thyroid Cancer	Drug	Terminated	Phase 4	Interventional		Other		Diagnostic	No		United States	Others
NCT03065231	100	1/1/2025	1/1/2024	1/1/2017	Vasospasm, Intracranial / Subarachnoid Hemorrhage	Device / Device	Recruiting		Interventional		Other	Randomized	Treatment	No		United States	Others
NCT03065244	105	11/2/2020	8/31/2020	2/17/2017	Mucocutaneous Lymph Node Syndrome	Drug / Drug	Completed	Phase 3	Interventional	Other	Other	Randomized	Treatment	No		United States	Others
NCT03065257	200	4/15/2020	3/15/2020	3/15/2017	Gastrointestinal Neoplasms / Gastrointestinal Disease / Gastric Cancer / Gastric Neoplasm / Gastric Polyp / Esophageal Neoplasms / Duodenal Neoplasms / Duodenal Polyp / Stomach Neoplasm / Stomach Polyp / Neoplasms / Colon Polyp / Colon Neoplasm	Procedure	Unknown status		Observational		Other			No		United States	Others
NCT03065270	24	5/15/2015	10/15/2013	9/15/2011	Lumbopelvic Postpartum Pain	Other / Other	Completed		Interventional		Other	Randomized	Treatment	No			Others
NCT03065283	75	3/15/2016	3/15/2016	10/15/2015	Healthy Individuals	Procedure / Procedure	Completed		Interventional		Other	Randomized	Treatment	No			Others
NCT03065296	0	12/31/2017	9/30/2017	3/15/2017	Behavior / Knowledge, Attitudes, Practice	Behavioral / Other	Withdrawn		Interventional		Other		Other	No			Others
NCT03065309	15	3/1/2017	2/28/2017	2/25/2017	Bradycardia / Hypotension	Drug	Completed	Phase 3	Interventional		Other		Supportive Care	Undecided		Brazil	Others
NCT03065322	38	1/11/2020	1/11/2020	2/13/2017	Polycystic Ovary Syndrome / Obstructive Sleep Apnea	Other	Unknown status		Observational	Other	Other					United Kingdom	Others
NCT03065348	4	3/1/2019	3/1/2019	4/6/2017	Frail Elderly Syndrome / Bladder Disease / Nutrition Disorders / Cognitive Symptom	Dietary Supplement / Dietary Supplement / Dietary Supplement / Other / Other	Terminated		Interventional		Other		Other	No		Switzerland	Others
NCT03065361	42	2/15/2016	2/15/2016	8/15/2014	Chronic Kidney Disease		Completed		Observational		Other			Undecided			Others
NCT03065400	10	5/28/2020	5/28/2020	6/14/2017	Chronic Phase Myelofibrosis / Primary Myelofibrosis / Post-essential Thrombocythemia Myelofibrosis / Polycythemia Vera	Drug	Completed	Phase 2	Interventional	Other / Other	Other		Treatment	No		United States	Others
NCT03065413	3000	12/15/2035	12/15/2025	10/15/2014	Cardiovascular Diseases / Risk Factor, Cardiovascular		Recruiting		Observational		Other			Undecided		Greece	Others
NCT03065426	144	9/15/2021	9/15/2021	5/11/2017	Weight Change, Body		Unknown status		Observational	Other / Other	Other			Yes		United States	Others
NCT03065439	65	2/1/2019	2/1/2019	2/4/2017	Low Back Pain, Postural	Diagnostic Test	Completed		Interventional	Other	Other	Non-Randomized	Diagnostic	No		Denmark	Others
NCT03065452	72	5/15/2016	5/15/2016	11/15/2014	Lumbar Stenosis, Familial		Completed		Observational		Other			No		France	Others
NCT03065491	50	2/17/2017	2/15/2017	11/15/2016	Hypercholesterolemia	Dietary Supplement / Other	Completed		Interventional		Other	Randomized	Treatment	No		Italy	Others
NCT03065504	30	8/28/2017	8/28/2017	11/15/2016	Skin Inflammation	Dietary Supplement / Dietary Supplement / Dietary Supplement	Completed		Interventional		Other	Randomized	Basic Science	No		United States	Others
NCT03065530	120	10/5/2017	9/30/2017	2/7/2017	Breast Feeding / Analgesia Obstetrical / Postoperative Pain	Drug / Drug / Drug / Drug	Completed	Phase 4	Interventional		Other	Randomized	Treatment	Undecided		China	Others
NCT03065543	25000	12/31/2025	12/31/2016	1/1/2006	Hyperlipidemias / Secondary Prevention		Recruiting		Observational [Patient Registry]		Other			No		Poland	Others
NCT03065569	150	5/7/2018	5/7/2018	5/7/2017	Labour Analgesia	Drug	Completed		Interventional		Other	Randomized	Treatment	No		Canada	Others
NCT03065595	90	2/14/2017	12/30/2016	10/5/2016	Malnutrition	Dietary Supplement / Other	Completed	Phase 4	Interventional		Other	Randomized	Treatment	Yes			Others
NCT03065608	72	2/15/2017	2/15/2017	1/15/2015	Temporomandibular Joint Disorders		Completed		Observational		Other			No			Others
NCT03065621	100	2/1/2023	3/28/2019	7/5/2017	Breast Cancer Female	Drug	Completed	Phase 2	Interventional		Other		Treatment	No		Belgium	Others
NCT03065634	39	12/31/2018	9/30/2018	1/1/2017	Head and Neck Cancer	Behavioral / Behavioral	Terminated		Interventional	Other / Other / Other / Other / Other	Other	Randomized	Treatment	Undecided		Germany	Others
NCT03065660	711	1/9/2020	1/9/2020	9/20/2017	Missed Miscarriage	Drug / Drug	Completed	Phase 3	Interventional	Other / Other / Other / Other / Other / Other / Other / Other / Other / Other / Other / Other / Other / Other / Other / Other / Other / Other / Other / Other	Other	Randomized	Treatment	No		United Kingdom	Others
NCT03065673	20	3/30/2018	3/30/2018	3/1/2018	Medicaments Substances in Therapeutic Use	Procedure / Procedure	Completed		Interventional		Other	Randomized	Treatment	No		Brazil	Others
NCT03065686	30	11/30/2023	11/30/2023	11/30/2016	Cleft Lip and Palate	Genetic	Recruiting		Interventional		Other		Basic Science			France	Others
NCT03065712	0	2/20/2021	2/22/2020	2/22/2017	Breast Cancer	Drug / Procedure / Procedure / Other	Withdrawn	Phase 2	Interventional		Other		Diagnostic	No		United States	Others
NCT03065725	179	1/1/2022	8/13/2019	2/1/2017	Bladder Cancer	Procedure	Completed		Observational		Other			No		Denmark	Others
NCT03065738	30	2/1/2018	1/1/2018	1/1/2017	Genu Varum / Knee Osteoarthritis	Other	Unknown status		Interventional		Other		Treatment	Undecided		Egypt	Others
NCT03065751	352	7/15/2021	1/15/2021	1/15/2016	Septic Shock	Device	Unknown status		Interventional		Other	Randomized	Treatment	Yes		Germany	Others
NCT03065777	57	12/15/2017	8/15/2017	10/15/2016	Acute Pulpitis	Device / Device / Device	Unknown status		Interventional		Other	Randomized	Treatment	No		Egypt	Others
NCT03065790	1	4/28/2021	4/28/2021	2/6/2017	Non-Hodgkin Lymphoma	Diagnostic Test	Terminated		Observational		Other					United States	Others
NCT03065803	20	5/1/2018	1/15/2018	3/1/2017	Bone Resorption After Tooth Extraction	Procedure / Procedure	Unknown status		Interventional	Other	Other	Randomized	Prevention	Yes			Others
NCT03065842	1207	3/5/2018	2/28/2018	2/5/2017	Social Stigma / Pregnancy / Contraception	Behavioral / Behavioral	Completed		Interventional	Other / Other	Other	Randomized	Prevention	Undecided		Kenya	Others
NCT03065855	220	8/15/2017	7/15/2017	2/15/2017	Rectum Cancer	Procedure / Procedure	Unknown status		Interventional		Other	Randomized	Treatment	Yes		China	Others
NCT03065868	32	4/30/2019	4/30/2019	12/9/2015	Gastric Polyp / Helicobacter Pylori Infection	Drug	Completed	Phase 4	Interventional		Other	Randomized	Treatment	No		Korea, Republic of	Others
NCT03065894	90	8/31/2018	8/31/2018	3/29/2017	Low Back Pain	Other / Other	Terminated		Interventional		Other	Non-Randomized	Treatment	No		United States	Others
NCT03065907	3	12/1/2019	9/1/2018	1/15/2018	Low Vision / Neovascular Age-related Macular Degeneration	Other	Completed		Interventional		Other	Randomized	Treatment			United States	Others
NCT03065920	1676	12/31/2019	12/31/2019	4/15/2016	Severe Asthma		Completed		Observational [Patient Registry]		Other			Yes		Ethiopia / Kenya / Netherlands / Uganda	Others
NCT03065933	5	1/15/2013	1/15/2013	1/15/2012	Bipolar Disorder, Mania	Drug	Terminated	Phase 4	Interventional		Other		Treatment	Yes			Others
NCT03065946	50	2/28/2018	2/28/2018	2/10/2017	Out of Hospital Cardiac Arrest / Brain Injury	Other	Completed		Observational		Other			No		United Kingdom	Others
NCT03065972	270	2/15/2021	2/15/2021	2/15/2016	Kidney Disease / Kidney Failure / Chronic Kidney Disease	Procedure / Device	Unknown status		Interventional	Other	Other	Randomized	Treatment	Undecided		United States	Others
NCT03065998	140	1/15/2019	1/15/2018	3/15/2017	Drug Abuse	Drug / Drug	Unknown status	Early Phase 1	Interventional		Other	Randomized	Treatment	Undecided		Israel	Others
NCT03066024	94	12/15/2015	11/15/2015	4/15/2015	Depth of Anesthesia		Completed		Observational		Other			No		Germany	Others
NCT03066037	83	11/13/2016	6/30/2016	1/1/2009	Chronic Pain / Trigeminal Neuralgia / Cluster Headache / Post-Zoster Neuralgia / Post Zoster Pain / Neuropathic Pain	Procedure	Completed		Observational		Other			No		Germany	Others
NCT03066063							Withheld										Others
NCT03066076	60	6/1/2019	2/1/2019	3/1/2017	Graves Disease / Graves Ophthalmopathy / Graves' Ophthalmopathy Worsened	Drug / Procedure	Unknown status	Phase 3	Interventional		Other	Randomized	Treatment	No		Austria	Others
NCT03066102	30	3/27/2018	8/11/2017	7/1/2017	Muscle; Fatigue	Other	Completed		Interventional		Other		Other	Undecided		Taiwan	Others
NCT03066115	0	12/1/2021	12/1/2021	12/1/2020	Hypoxia / Hypercapnia	Drug / Drug / Drug / Procedure / Procedure	Withdrawn	Phase 1	Interventional		Other	Randomized	Basic Science	No		United States	Others
NCT03066141	255	8/29/2019	8/29/2019	2/14/2017	Coronary Artery Disease		Completed		Observational [Patient Registry]		Other			No		China	Others
NCT03066154	24	1/15/2020	9/15/2019	9/15/2016	Prostatic Neoplasms	Drug / Drug / Radiation	Unknown status	Phase 1	Interventional		Other		Treatment	No		Netherlands	Others
NCT03066167	64	7/23/2020	7/23/2020	11/15/2010	Dysphagia, Esophageal / Esophageal Cancer	Other	Completed		Observational	Other / Other	Other			No		Sweden	Others
NCT03066180	37	11/30/2018	11/30/2018	5/29/2017	Stress Urinary Incontinence	Device	Completed		Interventional		Other	Randomized	Other	No		Canada	Others
NCT03066232	211	7/8/2018	7/8/2018	5/11/2015	Delirium		Completed		Observational	Other / Other / Other	Other			No		Norway	Others
NCT03066245	4	3/15/2020	12/15/2019	5/3/2018	Aneurysmal Bone Cyst	Biological	Unknown status	Phase 1/Phase 2	Interventional		Other		Treatment	Undecided		Jordan	Others
NCT03066271	40	12/31/2023	12/31/2023	4/3/2017	Non-Small Cell Lung Cancer Stage / Chemoradiation	Other / Other	Active, not recruiting		Interventional	Other	Other	Randomized	Supportive Care	No		Denmark	Others
NCT03066284	20	3/13/2019	3/13/2017	3/14/2016	Type 1 Diabetes Mellitus		Unknown status		Observational		Other			No		Kuwait	Others
NCT03066297	1000	2/15/2027	2/15/2027	2/15/2017	Stage IA Non-small Cell Lung Cancer	Procedure	Recruiting		Observational [Patient Registry]		Other			No		Korea, Republic of	Others
NCT03066310	125	1/10/2020	1/5/2020	1/17/2017	Bladder Cancer / Biomarker / Diagnosis / Urine	Diagnostic Test	Completed		Observational	Other / Other / Other / Other / Other	Other			Undecided		China	Others
NCT03066349	149	4/6/2023	4/6/2023	8/1/2017	Infertility, Female / Polycystic Ovary Syndrome / Psychological Stress / Quality of Life	Other	Completed		Observational [Patient Registry]	Other	Other			No		Belgium	Others
NCT03066362	90	2/15/2014	1/15/2014	11/15/2011	Sepsis / Respiratory Physiological Phenomena / Circulatory Failure	Other	Completed		Interventional		Other		Diagnostic	No		France	Others
NCT03066375	55	6/15/2015	5/15/2015	5/15/2012	Sepsis / Circulatory Failure / Respiratory Physiological Phenomena	Device	Completed		Interventional		Other		Diagnostic	No		France	Others
NCT03066388	6	6/15/2013	6/15/2013	4/15/2012	Systemic Inflammatory Response Syndrome / Circulatory Failure / Mechanical Ventilation	Other	Terminated		Interventional		Other		Diagnostic	No		France	Others
NCT03066401	5	6/15/2016	6/15/2016	1/15/2015	Dysmetabolic Syndrome / Hyperferritinemia / Obese	Procedure	Terminated		Observational		Other			No		France	Others
NCT03066414	27	6/15/2016	6/15/2016	2/15/2015	Genetic Hemochromatosis	Procedure	Completed		Observational		Other			No		France	Others
NCT03066440	104	6/30/2024	1/1/2024	9/1/2018	Diabetic Ketoacidosis	Drug / Drug	Suspended	Phase 4	Interventional		Other	Randomized	Treatment	No		United States	Others
NCT03066453	23	1/16/2020	1/16/2020	6/13/2017	Cystic Fibrosis	Drug / Drug	Terminated	Phase 3	Interventional		Other	Randomized	Treatment	No		France	Others
NCT03066466	0	2/28/2021	2/28/2020	12/10/2019	Acute Myeloid Leukemia / Acute Lymphocytic Leukemia / Myelodysplastic Syndrome	Drug / Drug / Drug	Withdrawn	Phase 3	Interventional		Other	Randomized	Prevention	No		United States	Others
NCT03066479	20	2/15/2017	2/15/2017	8/4/2015	Obstructive Sleep Apnea	Device / Other / Diagnostic Test	Completed		Interventional		Other		Diagnostic	No		United States	Others
NCT03066492	654	5/1/2017	5/1/2016	9/2/2015	Patient Readmission	Other / Other	Completed		Interventional	Other	Other	Randomized	Health Services Research	No		United States	Others
NCT03066518	40	1/25/2017	1/25/2017	1/15/2016	Sleep Disorders / Dementia	Drug / Other	Completed	Phase 4	Interventional		Other	Randomized	Treatment	Undecided			Others
NCT03066531	156	1/1/2016	1/1/2016	1/1/2014	Obesity	Behavioral / Behavioral	Completed		Interventional		Other	Randomized	Treatment	Undecided			Others
NCT03066544	50	6/30/2020	12/31/2019	11/30/2016	Migraine	Drug / Drug / Drug / Drug	Unknown status	Phase 1/Phase 2	Interventional		Other	Non-Randomized	Treatment	No		United States	Others
NCT03066570	12	3/18/2019	3/18/2019	6/1/2017	Painful Diabetic Neuropathy / Diabetic Neuropathies, Painful / Neuralgia, Diabetic	Behavioral	Completed		Interventional		Other		Treatment	No		Netherlands	Others
NCT03066583	72	6/15/2020	1/15/2019	1/15/2016	Meniscus Lesion	Biological / Biological	Completed	Phase 2/Phase 3	Interventional		Other	Randomized	Treatment	Undecided		Poland	Others
NCT03066622	122	5/20/2018	5/17/2018	7/15/2016	Headache	Drug / Drug	Completed	Phase 4	Interventional		Other	Randomized	Treatment	No		United States	Others
NCT03066635	10	9/13/2019	9/13/2019	4/18/2017	Cluster Headache	Drug / Drug	Completed	Phase 1/Phase 2	Interventional	Other	Other	Randomized	Treatment			Norway	Others
NCT03066674	38	1/1/2017	1/1/2017	1/1/2016	Low Back Pain	Other / Other	Completed		Interventional		Other	Non-Randomized	Treatment	Undecided			Others
NCT03066700	90	8/31/2017	6/1/2017	3/1/2017	Death	Device	Completed		Observational	Other	Other			No		Thailand	Others
NCT03066726	580	5/7/2020	5/7/2020	5/15/2017	Cerebroplacental Ratio		Terminated		Observational	Other / Other / Other / Other / Other	Other			No		United States	Others
NCT03066739	105	4/15/2022	4/15/2022	8/23/2021	Hyperalgesia	Drug / Drug / Drug	Recruiting	Phase 2	Interventional		Other	Randomized	Treatment	No		United States	Others
NCT03066752	20	11/24/2017	11/24/2017	3/27/2017	Pediatric Multiple Sclerosis		Completed		Observational		Other			No		Canada	Others
NCT03066791	30	8/28/2017	8/28/2017	11/30/2016	Inflammation; Skin	Dietary Supplement / Dietary Supplement / Dietary Supplement	Completed		Interventional		Other	Randomized	Basic Science	No		United States	Others
NCT03066817	60	3/15/2020	3/15/2020	7/1/2017	Vitamin D Deficiency / Polytrauma / Orthopedic Disorder	Drug / Drug	Suspended	Phase 1/Phase 2	Interventional	Other / Other	Other	Randomized	Treatment	No		United States	Others
NCT03066843	60	12/15/2023	12/15/2023	3/1/2017	Actinic Keratoses	Drug / Device	Active, not recruiting		Interventional		Other	Randomized	Treatment	No		United States	Others
NCT03066856	502	12/31/2018	12/31/2018	12/1/2015	Dietary Modification / BRCA1 Mutation / BRCA2 Mutation / Breast Cancer	Other	Completed		Interventional	Other	Other	Randomized	Supportive Care	No		Italy	Others
NCT03066869	40	8/15/2020	2/15/2020	3/22/2017	Uveitis, Posterior / Vasculitis Retinal	Drug	Unknown status	Phase 4	Interventional		Other		Treatment			United States	Others
NCT03066882	37	10/30/2016	9/20/2015	5/10/2012	Obesity / Overweight / Life Style	Dietary Supplement / Dietary Supplement	Completed		Interventional		Other	Randomized	Supportive Care				Others
NCT03066921	52	12/15/2017	10/15/2017	6/15/2016	End Stage Renal Disease	Dietary Supplement / Dietary Supplement	Completed		Interventional		Other	Randomized	Treatment	No		Taiwan	Others
NCT03066934	352	11/15/2018	12/15/2017	11/15/2016	Noninvasive Positive Pressure Ventilation / High Flow Nasal Cannula / Failure, Respiratory	Other	Completed		Observational [Patient Registry]	Other / Other / Other / Other / Other / Other / Other / Other / Other	Other			No		Turkey	Others
NCT03066960	44	12/14/2022	12/14/2022	10/8/2018	Neck Pain	Procedure / Procedure	Unknown status		Interventional	Other	Other	Randomized	Treatment	Yes	To get access the researchers need to provide a methodologically sound proposal in accordance with the institutional guidelines and sign a data access agreement.	Norway	Others
NCT03066973	250	7/30/2016	6/30/2016	5/1/2016	Labor Pain / Breathing Exercise	Behavioral	Completed		Interventional		Other	Randomized	Supportive Care	Yes			Others
NCT03066999	5	10/1/2017	10/1/2017	3/7/2017	Urethral Diseases	Procedure / Device	Terminated		Interventional	Other	Other	Randomized	Diagnostic	No		United States	Others
NCT03067012	20	7/30/2017	7/5/2016	9/1/2015	Oncology / Metabolic Disease / Gastric Cancer	Other	Completed		Interventional		Other		Treatment	No			Others
NCT03067025	50	9/16/2019	9/16/2019	3/7/2018	Pediatric Multiple Sclerosis	Device	Completed		Observational	Other / Other	Other					Canada	Others
NCT03067038	2	10/15/2016	10/15/2016	10/15/2014	Laparoscopic Cholecystectomy	Device / Device	Completed		Interventional		Other	Randomized	Treatment	No			Others
NCT03067064	610	10/15/2017	8/15/2017	2/17/2017	Child Development Disorder	Other	Unknown status		Observational [Patient Registry]		Other			No		Egypt	Others
NCT03067077	44	3/15/2021	3/15/2021	3/12/2017	Myopia	Procedure / Procedure	Completed		Interventional		Other	Randomized	Treatment	No		United States	Others
NCT03067090	50	3/15/2019	9/15/2018	4/21/2017	Osteoarthritis, Knee	Device	Unknown status		Interventional		Other		Treatment	Undecided		Denmark	Others
NCT03067103	108	5/1/2019	7/1/2017	7/1/2017	Sleep Disorder; Breathing-Related / Pain, Postoperative / Child, Only	Drug / Drug / Drug	Unknown status	Phase 4	Interventional		Other	Randomized	Treatment	No		Brazil	Others
NCT03067116	4	4/15/2018	4/15/2017	5/15/2016	Pregnant Women	Diagnostic Test / Diagnostic Test / Diagnostic Test / Other	Completed		Observational		Other			No		United States	Others
NCT03067155	1	12/31/2021	12/31/2021	10/15/2016	Hematological Malignancies / CMV Infection	Genetic / Drug	Completed	Phase 2	Interventional		Other	Non-Randomized	Treatment	No		Belgium	Others
NCT03067168	128	8/1/2019	6/1/2019	5/15/2017	Post Operative Pain	Drug / Drug	Unknown status		Interventional	Other	Other	Randomized	Treatment	No		United States	Others
NCT03067207	18	6/15/2017	6/1/2017	11/4/2016	Chronic Illness / Mental Health Impairment	Behavioral	Completed		Interventional	Other / Other	Other	Randomized	Supportive Care	No			Others
NCT03067220	209	5/1/2017	5/1/2017	5/1/2016	Outpatients General Surgery Virtual Clinic	Other / Other	Completed		Interventional		Other	Randomized	Health Services Research	No		Ireland	Others
NCT03067233	10	4/8/2016	4/8/2016	4/5/2016	Healthy	Other	Completed		Interventional		Other		Basic Science			France	Others
NCT03067246	40	6/5/2019	6/5/2019	1/15/2017	Airway Management	Device / Device	Completed		Interventional		Other	Randomized	Basic Science	No		United Kingdom	Others
NCT03067259	100	3/1/2022	2/5/2018	2/20/2017	Postoperative Complications	Other	Completed		Interventional		Other	Non-Randomized	Health Services Research	No		Argentina	Others
NCT03067285	39	4/23/2019	4/23/2019	9/8/2017	HIV Infections	Drug / Drug	Completed	Phase 4	Interventional		Other	Randomized	Treatment	No		Spain	Others
NCT03067324	40	7/1/2021	12/31/2020	1/11/2017	Pancreatic Islet Quality Control		Unknown status		Observational [Patient Registry]	Other	Other			No		France / Switzerland	Others
NCT03067337	120	12/30/2016	8/30/2016	8/30/2015	Tooth Diseases	Device / Device	Completed		Interventional		Other	Randomized	Treatment	No			Others
NCT03067350	47	1/15/2019	1/15/2019	1/15/2015	Invasive Aspergillosis / Haematological Cancer Patients / Voriconazole		Completed		Observational		Other			No		France	Others
NCT03067402	1100	6/10/2022	6/20/2021	3/20/2017	Coronary Heart Disease / Coronary Artery Disease	Other / Diagnostic Test	Unknown status		Interventional		Other	Randomized	Diagnostic	No			Others
NCT03067428	44	12/20/2019	12/20/2019	1/31/2017	Nonalcoholic Fatty Liver Disease / Glucose Metabolism Disorders / Endothelial Dysfunction	Dietary Supplement / Dietary Supplement	Completed		Interventional		Other	Randomized	Basic Science	No		Netherlands	Others
NCT03067454	42	5/28/2021	5/28/2021	3/1/2017	Fracture	Procedure / Procedure	Completed		Interventional		Other	Randomized	Treatment	No		Sweden	Others
NCT03067467	25	12/31/2023	12/31/2023	6/1/2019	Brain Tumor Adult	Drug / Drug	Recruiting		Observational		Other			No		United States	Others
NCT03067493	98	3/31/2023	3/31/2023	7/25/2017	Primary Liver Cancer / Radiofrequency Ablation / Immunotherapy / Hepatectomy	Biological	Recruiting	Phase 2	Interventional	Other / Other	Other	Randomized	Treatment	No		China	Others
NCT03067519	62	1/31/2016	12/31/2015	10/15/2015	Elective Surgical Procedures	Other / Other	Completed		Interventional		Other	Randomized	Treatment	No		Rwanda	Others
NCT03067532	65	9/1/2017	9/1/2017	1/2/2017	Medical School Student / Healthy Population	Procedure / Procedure	Completed		Interventional		Other	Randomized	Other	No		Korea, Republic of	Others
NCT03067545	12	12/1/2018	12/1/2018	3/22/2017	Patellofemoral Pain Syndrome / Medial Tibial Stress Syndrome / Iliotibial Band Syndrome / Achilles Tendinopathy	Other	Completed		Interventional		Other		Treatment	No		United Kingdom	Others
NCT03067558	150	5/22/2017	5/22/2017	4/5/2017	Pneumonia Childhood	Diagnostic Test / Diagnostic Test	Terminated		Observational	Other / Other / Other	Other			No		Ethiopia	Others
NCT03067584	4	6/23/2017	6/23/2017	5/9/2017	Acute Lymphoblastic Leukemia (ALL)		Completed		Observational		Other					United States	Others
NCT03067610	72	3/9/2021	12/21/2020	1/20/2017	Head and Neck Cancer / Carcinoma, Squamous Cell / Neoplasms, Oral / Neoplasms, Pharyngeal	Radiation / Drug	Completed	Phase 2	Interventional		Other		Treatment	No		United States	Others
NCT03067623	200	2/27/2020	12/31/2019	2/27/2017	Thin Endometrium / Endometrial Disorder / Endometrial Thickness Not Growing Under Estrogen Stimulation	Drug / Device	Unknown status	Phase 2	Interventional		Other		Treatment	No		Italy	Others
NCT03067636	69	12/20/2021	12/1/2021	6/1/2017	Compulsive Behavior	Behavioral / Behavioral / Behavioral	Completed		Interventional		Other	Randomized	Treatment	No		Australia	Others
NCT03067662	48	12/30/2022	6/30/2022	9/27/2012	Gestational Diabetes Mellitus in Pregnancy	Other	Unknown status		Interventional		Other	Randomized	Treatment	No		Italy	Others
NCT03067701	9	3/1/2019	12/1/2018	6/23/2017	Endothelial Dysfunction	Drug	Completed	Phase 1	Interventional		Other		Other	No		United States	Others
NCT03067740	56	4/15/2017	3/15/2017	6/15/2016	Pain, Postoperative	Drug / Drug	Unknown status	Phase 4	Interventional		Other	Randomized	Treatment	No		Saudi Arabia	Others
NCT03067753	28	9/15/2019	9/15/2019	12/15/2016	Cerebral Radiation Necrosis	Drug / Drug / Drug	Unknown status	Phase 2	Interventional		Other	Randomized	Treatment	No		China	Others
NCT03067779	580	7/30/2018	7/30/2018	6/26/2017	Chronic Kidney Disease	Other	Completed		Interventional	Other / Other / Other / Other	Other		Prevention	No		United States	Others
NCT03067792	52	10/17/2016	10/17/2016	12/15/2014	Inoperable Gastric Cancer	Drug / Drug	Completed	Phase 3	Interventional		Other	Randomized	Treatment	No			Others
NCT03067805	140	5/15/2019	3/15/2019	2/15/2016	Sexual Infidelity / Emotional Infidelity / Jealousy	Behavioral / Behavioral / Behavioral / Behavioral / Behavioral	Completed		Interventional		Other	Randomized	Basic Science			China	Others
NCT03067818	10	8/28/2019	8/15/2019	6/20/2017	Stroke / Hemiparesis / Cerebral Vascular Accident / Stroke, Ischemic	Procedure / Procedure / Procedure	Completed		Interventional	Other	Other	Randomized	Treatment	No		United States	Others
NCT03067831	20	12/15/2021	11/15/2021	9/15/2015	Duchenne Muscular Dystrophy	Biological	Unknown status	Phase 1/Phase 2	Interventional		Other		Treatment	Undecided		Jordan	Others
NCT03067857	40	8/15/2019	1/15/2019	9/15/2016	Motor Neuron Disease / Amyotrophic Lateral Sclerosis / Primary Lateral Sclerosis / Progressive Muscular Atrophy / Progressive Bulbar Palsies	Biological	Unknown status	Phase 1/Phase 2	Interventional		Other		Treatment	Undecided			Others
NCT03067870	100	2/15/2022	12/15/2021	11/15/2016	RheumatoId Arthritis / Osteoarthritis, Knee / Osteoarthritis, Hip	Biological	Unknown status	Phase 1	Interventional		Other		Treatment	Undecided			Others
NCT03067883	40	7/15/2018	1/15/2018	11/9/2016	Chronic Hepatitis c	Drug	Unknown status	Phase 2	Interventional		Other		Treatment	Undecided		Egypt	Others
NCT03067896	78	3/15/2017	3/15/2017	6/15/2015	Cesarean Section	Drug / Drug / Drug	Unknown status	Phase 3	Interventional		Other	Randomized	Treatment	Undecided		Egypt	Others
NCT03067909	1450	12/15/2018	9/15/2017	5/15/2016	Device Related Infection / Antithrombotic Drugs / Cardiac Arrhythmia / Surgery--Complications / Hematoma	Other	Completed		Observational [Patient Registry]		Other			Yes		Italy	Others
NCT03067922	120	9/6/2018	3/6/2018	3/6/2017	Pain Syndrome / Mastectomy / Quality of Life	Other	Completed		Observational [Patient Registry]		Other			No		India	Others
NCT03067961	40	9/30/2022	8/15/2018	2/27/2017	Salmonella Typhi Infection	Other	Unknown status		Interventional	Other / Other	Other	Randomized	Basic Science	No		United Kingdom	Others
NCT03067974	10	1/22/2019	1/22/2019	9/21/2017	Failed Moderate Sedation During Procedure / Ketamine Adverse Reaction	Drug	Terminated	Early Phase 1	Interventional		Other		Treatment	No		United States	Others
NCT03067987	103	5/28/2019	5/22/2019	2/22/2017	Vasculogenic Erectile Dysfunction	Device	Completed		Interventional	Other	Other	Randomized	Treatment	No		United States	Others
NCT03068000	66	12/31/2023	12/9/2023	3/3/2017	Child Behavior / Adolescent Behavior	Behavioral / Behavioral	Recruiting		Interventional		Other	Randomized	Other	Undecided		Brazil	Others
NCT03068013	126	1/15/2022	9/15/2021	10/11/2018	Depression / Anxiety / Quality of Life	Behavioral / Behavioral	Unknown status		Interventional	Other / Other	Other	Randomized	Treatment	No		Italy	Others
NCT03068026	24	9/30/2018	6/18/2018	6/6/2017	Chronic Obstructive Pulmonary Disease	Device / Other	Completed		Interventional	Other	Other	Randomized	Treatment	No		United Kingdom	Others
NCT03068039	26	5/1/2017	5/1/2017	10/25/2016	Healthy	Other / Other	Completed		Interventional		Other	Randomized	Basic Science	No		United Kingdom	Others
NCT03068065	87	10/15/2015	11/15/2014	5/15/2014	Non-Alcoholic Fatty Liver Disease / Type2 Diabetes	Drug / Drug / Drug	Completed	Phase 4	Interventional		Other	Randomized	Treatment	Undecided		China	Others
NCT03068091	25	10/31/2018	9/30/2018	7/1/2017	Interstitial Lung Disease	Device / Diagnostic Test	Completed		Interventional	Other	Other		Basic Science	Yes		United States	Others
NCT03068104	16047	12/31/2018	12/31/2018	1/15/2017	Trauma	Other	Completed		Observational	Other	Other			No			Others
NCT03068117	319	4/10/2017	1/15/2017	4/3/2014	Mesothelioma, Malignant	Other	Completed		Interventional	Other / Other	Other	Randomized	Supportive Care	No		Australia / United Kingdom	Others
NCT03068143	150	2/15/2018	12/15/2017	3/15/2017	Brain Injuries, Traumatic / Body Temperature Changes		Unknown status		Observational		Other					China	Others
NCT03068156	15	3/2/2018	1/30/2018	1/31/2017	Lichen Amyloidosis	Radiation	Unknown status		Interventional	Other	Other	Non-Randomized	Treatment	Undecided		Thailand	Others
NCT03068169	220	12/31/2018	9/1/2018	6/15/2017	ECG Monitoring		Unknown status		Observational		Other			Yes		Poland	Others
NCT03068182	130	1/25/2017	9/25/2016	9/1/2015	Heart Rate Variability	Device / Device / Other	Completed		Interventional		Other	Randomized	Prevention	No		Saudi Arabia	Others
NCT03068195	300	11/15/2020	11/15/2018	11/15/2016	Kidney Diseases,Cystic	Procedure / Procedure	Unknown status		Interventional		Other	Randomized	Treatment	No		China	Others
NCT03068208	15	6/30/2018	4/30/2018	5/1/2017	Lichen Amyloidosis	Procedure	Unknown status		Interventional		Other	Non-Randomized	Treatment	Undecided		Thailand	Others
NCT03068221	20	10/30/2019	9/30/2019	3/15/2017	Polycystic Ovary Syndrome / Overweight	Other	Completed		Interventional		Other	Non-Randomized	Diagnostic	No		Israel	Others
NCT03068234	72	12/15/2019	4/15/2019	5/15/2017	Systemic Sclerosis	Drug / Drug / Drug	Unknown status	Phase 2/Phase 3	Interventional		Other	Randomized	Treatment	Undecided		China	Others
NCT03068247	0	5/15/2023	5/15/2023	11/15/2021	Major Depressive Disorder	Drug / Drug	Withdrawn	Phase 3	Interventional		Other	Randomized	Other	No		United States	Others
NCT03068260	72	12/1/2017	12/1/2017	3/15/2017	Postoperative Pain	Drug / Drug / Drug / Drug / Device / Drug / Device	Completed	Phase 4	Interventional		Other	Randomized	Treatment	No		Denmark	Others
NCT03068273	310	3/17/2020	3/17/2020	5/15/2015	Diabetes Mellitus, Type 1 / Diabetes Mellitus, Type 2	Device	Completed		Interventional		Other	Randomized	Other	No		United States	Others
NCT03068286	20	7/1/2018	7/1/2018	1/1/2017	Diabetes / Chronic Pain / COPD / CHD - Coronary Heart Disease / Depression / Anxiety	Behavioral / Behavioral / Behavioral	Terminated		Interventional		Other	Non-Randomized	Treatment	No		United Kingdom	Others
NCT03068299	58	10/1/2018	10/1/2018	10/1/2017	Cognitive Decline / Memory Loss / Frail Elderly Syndrome / Burden, Dependency	Other / Other	Unknown status		Interventional		Other	Randomized	Prevention	No		Brazil	Others
NCT03068325	71	5/15/2020	7/15/2019	4/15/2016	Posttraumatic Stress Disorder	Other	Unknown status		Interventional	Other	Other		Treatment			United States	Others
NCT03068338	17	12/6/2017	12/6/2017	2/16/2017	Deep Vein Thrombosis / Ankle Joint Contracture	Device / Device	Completed		Interventional		Other	Randomized	Device Feasibility			Singapore	Others
NCT03068364	1600	2/17/2017	2/17/2017	11/3/2016	Hypertension		Completed		Observational		Other					France	Others
NCT03068403	2	1/8/2019	11/8/2018	6/18/2018	Rectal Cancer	Procedure	Completed		Interventional		Other	Non-Randomized	Other	No		France	Others
NCT03068429	69	7/31/2020	12/20/2019	12/1/2016	Obsessive-Compulsive Disorder	Drug	Completed	Phase 4	Interventional		Other		Other	Yes	There will be no restrictions to acess of unindentified data results.	Brazil	Others
NCT03068442	45	9/10/2021	9/10/2021	2/17/2017	Cognitive Impairment / Carotid Artery Plaque / Inflammation	Drug	Unknown status	Phase 2	Interventional	Other	Other		Diagnostic	Yes		United States	Others
NCT03068494	2648	12/29/2018	12/29/2018	2/28/2017	Coronary Bifurcation Lesion		Completed		Observational [Patient Registry]		Other					Korea, Republic of	Others
NCT03068507	100	12/1/2017	12/1/2017	4/1/2017	Perioperative / Recovery / Prehabilitation / Thoracoschisis / Lung Cancer / Lobectomy	Behavioral	Completed		Interventional		Other	Randomized	Prevention	Yes		China	Others
NCT03068520	140	12/31/2018	12/31/2017	3/1/2017	Brain Tumor	Diagnostic Test	Unknown status		Interventional	Other	Other	Non-Randomized	Diagnostic	No		Israel	Others
NCT03068533	46	4/1/2018	3/3/2018	1/1/2018	Dentin Hypersensitivity	Other / Other	Unknown status		Interventional		Other	Randomized	Treatment	Undecided		Egypt	Others
NCT03068559	240	9/15/2016	12/15/2014	12/20/2012	Dysphagia		Completed		Observational		Other			No			Others
NCT03068572	90	12/30/2017	10/30/2017	1/15/2017	Gastroesophageal Reflux Disease / Minimal Change Disease / Non-Reflux Esophagitis		Unknown status		Observational		Other			Undecided		China	Others
NCT03068585	100	7/1/2011	6/1/2011	2/15/2010	Peripheral Arterial Disease	Drug	Completed	Phase 2/Phase 3	Interventional		Other	Randomized	Treatment	No		Russian Federation	Others
NCT03068598	20	7/13/2018	6/13/2018	3/8/2017	Suicide, Attempted	Device	Unknown status		Interventional		Other		Device Feasibility	No		France	Others
NCT03068611	119	4/30/2018	4/1/2018	5/11/2017	Smoking Cessation / Alcohol Drinking	Behavioral / Behavioral	Completed		Interventional	Other	Other	Randomized	Treatment	No		United States	Others
NCT03068663	40	10/30/2029	10/30/2024	5/23/2017	Non Small Cell Lung Cancer	Other	Recruiting		Interventional	Other / Other / Other	Other	Non-Randomized	Other	No		France	Others
NCT03068676	12	2/9/2018	2/8/2018	2/8/2017	Depressive Disorder / Anxiety Disorders / Depression	Behavioral / Behavioral	Terminated		Interventional	Other	Other	Non-Randomized	Treatment	No		United States	Others
NCT03068689	40	8/15/2023	8/15/2023	12/1/2017	Reperfusion Injury	Procedure / Other	Recruiting		Interventional		Other	Randomized	Prevention	No		Switzerland	Others
NCT03068702	2	2/21/2017	1/12/2017	8/21/2016	Sickle Cell Retinopathy	Device	Completed		Observational		Other			No			Others
NCT03068715	30	1/9/2021	1/25/2020	3/20/2017	Treatment Resistant Depression	Device / Device / Device	Completed		Interventional		Other	Randomized	Treatment	No		United States	Others
NCT03068728	62	4/10/2017	4/10/2017	5/13/2014	Rhino Sinusitis	Device / Device / Device	Completed		Interventional	Other	Other	Randomized	Treatment	Undecided			Others
NCT03068741	2040	12/15/2025	3/15/2025	3/23/2020	Severe Sepsis or Septic Shock	Drug / Drug / Drug / Drug	Recruiting	Phase 4	Interventional	Other / Other	Other	Randomized	Treatment	No		Canada	Others
NCT03068767	149	1/15/2019	1/1/2019	9/15/2016	Vitamin D and Hepatitis B Virus	Dietary Supplement	Completed		Interventional		Other	Randomized	Health Services Research	No		Taiwan	Others
NCT03068819	110	10/20/2026	10/20/2026	10/23/2017	Acute Myeloid Leukemia in Children	Drug / Procedure	Recruiting	Phase 1/Phase 2	Interventional		Other	Non-Randomized	Treatment	No		United States	Others
NCT03068832	0	2/28/2026	3/31/2023	9/30/2021	Pediatric Brain Tumor	Biological / Drug / Procedure	Withdrawn	Phase 1	Interventional		Other		Treatment	No			Others
NCT03068845	124	3/15/2020	6/15/2019	6/15/2017	Stenosis of Arteriovenous Dialysis Fistula	Device / Device	Unknown status	Phase 3	Interventional	Other	Other	Randomized	Treatment	No			Others
NCT03068858	3245	3/15/2018	9/15/2017	9/15/2016	Syntax Score / Appropriateness / Coronary Revascularization	Diagnostic Test	Completed		Interventional		Other	Non-Randomized	Treatment	No		China	Others
NCT03068871	45	7/23/2017	7/23/2017	2/28/2017	Tinnitus	Other / Other	Completed		Interventional		Other	Randomized	Treatment	Undecided		Israel	Others
NCT03068884	24	1/31/2018	12/31/2017	3/1/2017	Cognitive Change	Device / Dietary Supplement / Device / Dietary Supplement	Completed		Interventional		Other	Randomized	Basic Science	No		United Kingdom	Others
NCT03068897	320	10/11/2018	7/11/2018	5/3/2017	Low Back Pain	Drug / Drug / Drug / Drug / Behavioral	Completed	Phase 4	Interventional		Other	Randomized	Treatment	No		United States	Others
NCT03068936	716	9/15/2021	9/15/2019	3/15/2017	Nasopharyngeal Carcinoma	Radiation / Drug	Unknown status	Phase 3	Interventional		Other	Randomized	Treatment	No			Others
NCT03068962	20	3/15/2018	9/15/2017	3/15/2017	No Dental Disease / Non-smoking	Other / Other / Other	Unknown status		Interventional		Other	Randomized	Treatment			United Kingdom	Others
NCT03068988	50	12/31/2021	12/31/2014	1/1/2012	Rotator Cuff Tear	Biological / Procedure	Unknown status	Phase 1	Interventional		Other	Randomized	Treatment	No		Czechia	Others
NCT03069001	90	3/15/2016	3/15/2016	6/15/2015	HCV	Drug / Drug	Completed	Phase 4	Interventional		Other	Randomized	Treatment				Others
NCT03069027	100	7/1/2017	4/15/2017	8/15/2016	Agitation States as Acute Reaction to Gross Stress	Procedure / Drug / Drug	Completed		Interventional		Other	Randomized	Prevention	Undecided		Saudi Arabia	Others
NCT03069040	50	12/31/2017	12/31/2017	11/1/2011	Cervical Cancer	Procedure / Procedure	Unknown status		Interventional		Other	Non-Randomized	Treatment	No		China	Others
NCT03069053	57	2/20/2017	12/15/2016	7/1/2016	Interstitial Cystitis, Chronic / Painful Bladder Syndrome		Completed		Observational [Patient Registry]		Other			No		Italy	Others
NCT03069079	50	12/15/2019	12/15/2018	12/15/2016	Primary Immune Deficiency Disorder / Periodontitis	Procedure	Completed		Interventional	Other	Other		Treatment	No		United Kingdom	Others
NCT03069092	406	4/30/2021	4/30/2021	7/1/2017	Cardiovascular Diseases	Behavioral / Behavioral / Behavioral	Completed		Interventional		Other	Randomized	Prevention	Yes		United States	Others
NCT03069105	49	4/28/2020	4/28/2020	2/23/2017	Caregivers / Cancer	Other	Completed		Observational		Other			No		United States	Others
NCT03069157	40	11/15/2017	11/15/2017	3/8/2017	Anesthesia Induced Atelectasis	Procedure	Completed		Interventional	Other	Other	Randomized	Prevention	No		Egypt	Others
NCT03069170	50	1/15/2021	9/15/2020	7/15/2016	Multiple Sclerosis	Biological	Unknown status	Phase 1	Interventional		Other	Non-Randomized	Treatment	Undecided		Jordan	Others
NCT03069183	132	12/15/2020	8/15/2020	8/30/2018	Arthritis of Hip	Drug / Drug	Unknown status	Phase 2/Phase 3	Interventional		Other	Randomized	Treatment	Undecided		Canada	Others
NCT03069196	323	6/30/2021	8/31/2019	6/10/2016	Type 1 Diabetes Mellitus		Unknown status		Observational		Other			Undecided		India	Others
NCT03069209	50	1/15/2022	6/15/2021	1/15/2015	Premature Ovarian Failure	Biological	Unknown status	Phase 1/Phase 2	Interventional		Other		Treatment	Undecided		Jordan	Others
NCT03069222	19	3/31/2020	3/31/2020	4/1/2016	Spinal Cord Injuries	Other	Completed		Observational		Other			No		United States	Others
NCT03069235	218	11/30/2013	11/30/2013	2/8/2012	HIV-infection/Aids / Breast Feeding	Behavioral / Behavioral / Behavioral	Completed		Interventional	Other	Other	Randomized	Health Services Research	No			Others
NCT03069248	36	9/17/2009	9/17/2009	6/1/2000	Follicular Lymphoma	Drug / Drug	Completed	Phase 2	Interventional		Other		Treatment	No		Canada	Others
NCT03069261	171	9/30/2017	8/31/2017	8/1/2016	Breast Cancer	Device	Completed		Observational		Other						Others
NCT03069274	314	11/8/2016	6/15/2016	10/5/2015	Obesity, Childhood	Behavioral / Behavioral	Completed		Interventional		Other	Randomized	Prevention	No			Others
NCT03069287	0	2/14/2023	2/14/2023	7/10/2018	Cancer / Clinical Trials / Caregivers	Behavioral	Withdrawn		Interventional		Other		Supportive Care	No		United States	Others
NCT03069300	42	6/1/2025	4/1/2022	10/1/2015	Alcoholic Hepatitis / Infection	Drug	Recruiting	Phase 3	Interventional		Other	Randomized	Treatment	Yes		United Kingdom	Others
NCT03069313	41	10/27/2016	10/27/2016	10/19/2015	Relief of Joint Pain	Dietary Supplement	Completed		Interventional		Other		Treatment	Undecided			Others
NCT03069339	330	11/30/2020	11/30/2020	3/15/2017	Cirrhosis	Drug / Procedure	Unknown status		Interventional		Other	Randomized	Treatment	No		India	Others
NCT03069404	12	4/30/2020	4/30/2020	8/1/2017	Spinal Cord Injuries		Completed		Observational	Other	Other					Switzerland	Others
NCT03069430	44	3/31/2017	3/31/2017	8/1/2016	Anemia, Sickle Cell	Behavioral	Completed		Observational		Other			No		United States	Others
NCT03069443	48	7/9/2020	7/9/2020	3/15/2017	Hypertension	Other	Completed		Interventional	Other / Other	Other	Randomized	Treatment	No		Denmark	Others
NCT03069456	30	12/15/2017	6/15/2017	4/15/2016	Anesthesia	Device / Device	Unknown status		Interventional		Other	Randomized	Treatment	No		Korea, Republic of	Others
NCT03069495	18	3/1/2020	3/1/2020	8/21/2017	Allergy / Asthma / Urticaria		Terminated		Observational		Other			No		United States	Others
NCT03069534	500	3/1/2020	6/1/2019	6/1/2009	MDR TB	Drug	Unknown status	Phase 2/Phase 3	Interventional		Other	Randomized	Treatment			China	Others
NCT03069547	200	3/3/2022	12/3/2021	4/10/2017	Patellofemoral Pain Syndrome	Other / Other	Completed		Interventional		Other	Randomized	Treatment	Yes		Denmark	Others
NCT03069560	15	8/8/2019	8/8/2019	7/19/2017	Prevention of the Suicide	Device	Completed		Interventional		Other		Prevention			France	Others
NCT03069573	110	9/30/2019	8/31/2016	1/1/2015	Eosinophilic Esophagitis / Gastroesophageal Reflux		Completed		Observational [Patient Registry]		Other			No		Brazil	Others
NCT03069586	80	4/15/2017	3/15/2017	5/15/2015	Pneumoperitoneum / Recruitment / Postoperative Pain	Procedure / Procedure	Unknown status		Interventional		Other	Randomized	Health Services Research	No		Belgium	Others
NCT03069599	38	2/25/2020	2/25/2020	2/15/2017	Pancreatic Cancer	Procedure	Terminated		Observational		Other					Switzerland	Others
NCT03069612	4	8/28/2017	8/28/2017	12/1/2016	Cannabis Use Disorder / Psychosis	Device	Terminated		Interventional		Other	Randomized	Treatment	No		Canada	Others
NCT03069625	36	7/24/2019	7/24/2019	8/31/2017	Cystic Fibrosis	Behavioral / Behavioral	Completed		Interventional		Other	Randomized	Screening			France	Others
NCT03069638	109	12/15/2023	6/15/2023	2/1/2017	Juvenile Idiopathic Arthritis / Joint Inflammation	Drug / Drug	Recruiting	Phase 4	Interventional		Other	Randomized	Treatment	No		Finland	Others
NCT03069651	100	12/31/2020	12/31/2017	3/29/2016	Cystic Fibrosis	Other	Unknown status		Interventional		Other	Randomized	Supportive Care	No		United Kingdom	Others
NCT03069664	40	12/15/2023	12/15/2023	11/17/2017	Pancreatic Cancer / Pancreatic Duct Stricture	Procedure / Device	Recruiting		Interventional		Other	Randomized	Supportive Care	No		Finland	Others
NCT03069677	160	5/11/2018	5/11/2018	4/12/2017	Anxiety / Peripheral Nerve Block	Other / Drug	Completed	Phase 3	Interventional		Other	Randomized	Treatment	No		United States	Others
NCT03069703	96	11/21/2021	11/24/2020	2/5/2018	Invasive Pneumococcal Infection	Biological / Biological / Drug	Completed	Phase 2	Interventional	Other / Other / Other / Other	Other	Randomized	Prevention	No		France	Others
NCT03069716	49	4/24/2020	4/24/2020	8/2/2017	Pulmonary Arterial Hypertension / Idiopathic Pulmonary Arterial Hypertension / Heritable Pulmonary Arterial Hypertension / Associated Pulmonary Arterial Hypertension	Device / Device	Completed		Interventional	Other	Other	Randomized	Treatment	No		United States	Others
NCT03069755	16047	8/31/2018	8/31/2018	1/15/2017	Trauma	Other	Completed		Observational	Other	Other			No			Others
NCT03069781	0	8/14/2018	5/15/2018	5/15/2017	Muscle Atrophy	Drug / Drug	Withdrawn	Early Phase 1	Interventional		Other	Randomized	Basic Science	No		Canada	Others
NCT03069794	37	8/26/2019	7/18/2017	3/28/2017	Spinal Surgery	Diagnostic Test	Completed		Interventional		Other		Other	Undecided		France	Others
NCT03069807	362	3/15/2020	9/15/2019	1/15/2017	Latent Tuberculosis	Other / Other	Completed		Interventional	Other / Other	Other	Randomized	Health Services Research	No		United Kingdom	Others
NCT03069820	120	1/1/2018	1/1/2018	2/10/2017	Liver Injury, Drug-Induced	Drug	Unknown status	Phase 4	Interventional		Other		Screening	No		China	Others
NCT03069833	300	12/15/2017	12/15/2017	3/1/2017	Colon Polyp	Diagnostic Test	Unknown status		Interventional		Other	Randomized	Diagnostic	Undecided		Taiwan	Others
NCT03069859	31	12/15/2022	12/1/2019	3/6/2018	Post Partum Hemorrhage	Drug / Drug	Active, not recruiting	Phase 2	Interventional		Other	Randomized	Prevention	No		Canada	Others
NCT03069872	490	4/30/2018	4/30/2018	4/5/2017	Ovarian Cancer	Diagnostic Test	Completed		Interventional		Other		Diagnostic	No		Denmark	Others
NCT03069885	60	4/15/2019	11/15/2018	11/20/2017	Breast Neoplasm Female / Mammaplasty	Device / Other	Unknown status		Interventional		Other	Randomized	Treatment	No		Denmark	Others
NCT03069898	2084	6/30/2020	6/30/2020	7/1/2017	Father-Child Relations	Behavioral	Completed		Interventional		Other	Randomized	Prevention	Undecided		United States	Others
NCT03069911	3	6/1/2019	5/30/2019	11/1/2018	Parkinson Disease / Depression	Biological / Biological	Terminated	Phase 1	Interventional		Other	Randomized	Treatment	No		United States	Others
NCT03069950	0	5/16/2019	5/16/2019	2/28/2017	Colorectal Adenocarcinoma Metastatic to the Liver	Drug / Drug / Drug / Drug / Drug / Drug	Withdrawn	Phase 2	Interventional	Other / Other / Other / Other	Other	Randomized	Treatment			United States	Others
NCT03069976	15	8/15/2021	8/15/2021	1/15/2016	Primary Sclerosing Cholangitis / Autoimmune Hepatitis / Overlap Syndrome	Drug	Completed		Interventional		Other		Treatment	No		Belgium	Others
NCT03070028	200	5/1/2020	12/1/2019	1/1/2017	Pilonidal Sinus	Procedure / Procedure	Completed		Interventional		Other	Randomized	Treatment	No		Turkey	Others
NCT03070041	425	2/28/2020	2/28/2020	4/1/2017	Breastfeeding	Other	Completed		Interventional		Other		Supportive Care	No		Finland	Others
NCT03070054	74	3/15/2020	3/15/2020	6/15/2016	Pain	Drug	Completed	Early Phase 1	Interventional		Other	Randomized	Treatment	No		United States	Others
NCT03070080	60	5/7/2018	5/1/2018	1/1/2017	Fluid Therapy	Procedure / Procedure	Completed		Interventional		Other	Randomized	Prevention	Undecided		Egypt	Others
NCT03070106	87	4/15/2024	9/1/2023	3/5/2017	Diabetes / Type 2 Diabetes / Type 2 Diabetes Treated With Insulin	Dietary Supplement	Active, not recruiting		Interventional		Other	Randomized	Treatment	No		United States	Others
NCT03070145	13	12/12/2019	12/12/2019	12/8/2017	Prostate Cancer	Other	Completed		Interventional		Other	Randomized	Supportive Care	No		United States	Others
NCT03070158	148	12/30/2020	12/30/2020	5/1/2017	Premature Infant	Behavioral	Unknown status		Interventional		Other	Non-Randomized	Supportive Care	No		Colombia	Others
NCT03070184	80	12/31/2023	6/30/2023	4/30/2017	Healthy / Pre Hypertension	Other / Dietary Supplement / Other / Drug	Recruiting	Phase 2	Interventional		Other	Non-Randomized	Other	Undecided		United States	Others
NCT03070210	29	8/1/2019	8/1/2019	1/25/2017	Pancreatitis, Chronic / Abdominal Pain	Procedure / Procedure	Completed		Interventional		Other	Randomized	Supportive Care	No		United States	Others
NCT03070236	912	2/25/2024	5/27/2019	12/1/2017	Breast Cancer	Other	Active, not recruiting		Interventional		Other		Supportive Care	No		United States	Others
NCT03070249	100	10/10/2017	4/25/2017	4/13/2017	Compassion Fatigue	Behavioral	Completed		Observational		Other			No		United States	Others
NCT03070262	300	12/15/2021	12/15/2020	1/15/2017	Esophagus Cancer	Drug / Drug	Unknown status	Phase 3	Interventional	Other / Other	Other	Randomized	Treatment	Undecided		China	Others
NCT03070275	20	12/15/2017	6/15/2017	2/15/2015	Implant Therapy	Biological / Procedure	Completed	Phase 1/Phase 2	Interventional		Other	Randomized	Treatment	No			Others
NCT03070288	146	4/10/2019	3/1/2018	2/1/2018	Allergic Rhinitis	Other	Completed		Observational		Other			No		Turkey	Others
NCT03070340	125	2/28/2024	2/28/2024	2/28/2017	Breast Cancer	Diagnostic Test / Diagnostic Test	Active, not recruiting		Interventional		Other		Diagnostic	Undecided		United States	Others
NCT03070353	10	6/30/2016	6/30/2016	7/1/2015	Cirrhosis, Liver / AKI	Drug	Completed	Phase 2/Phase 3	Interventional		Other		Treatment	No			Others
NCT03070366	78	8/15/2026	7/15/2026	9/21/2015	Head and Neck Squamous Cell Carcinoma	Drug / Radiation	Recruiting	Phase 2	Interventional		Other	Randomized	Treatment	Yes		France	Others
NCT03070379	300	5/15/2017	4/15/2017	2/20/2017	Esophagogastroduodenoscopy	Procedure	Unknown status		Interventional		Other	Randomized	Treatment	No		China	Others
NCT03070405	20	5/15/2017	3/15/2017	10/15/2016	Healthy Volunteers	Drug / Drug	Unknown status	Phase 1	Interventional		Other	Randomized	Screening	No			Others
NCT03070418	65	1/15/2017	1/15/2017	6/15/2010	Intratrochontric Fracture	Procedure	Completed		Interventional		Other		Treatment	Yes		Syrian Arab Republic	Others
NCT03070431	44	2/28/2019	2/28/2019	1/15/2017	Spinal Cord Compression Due to Metastasis to Spine	Radiation	Completed		Interventional		Other		Treatment	No		Germany	Others
NCT03070444	104	6/18/2021	1/14/2021	11/12/2009	Orthodontics / Retention	Device / Device / Device / Procedure / Other	Completed		Interventional	Other	Other	Randomized	Treatment	No			Others
NCT03070457	60	3/31/2019	12/31/2018	3/1/2017	Morbid Obesity / Sleeve Gastrectomy / Early Discharge / Safety Issues	Other / Other	Unknown status		Interventional		Other	Randomized	Treatment	Undecided		Spain	Others
NCT03070483	5	11/1/2018	11/1/2018	3/25/2018	Hypertension / Vitamin D Deficiency	Drug	Completed	Phase 2	Interventional		Other		Prevention	No		United States	Others
NCT03070496	281	12/7/2022	12/7/2022	3/7/2017	STEMI - ST Elevation Myocardial Infarction	Biological / Procedure / Device / Other	Unknown status		Interventional		Other		Basic Science	No		France	Others
NCT03070522	84	5/15/2023	5/15/2023	5/1/2017	Cystic Fibrosis Pulmonary Exacerbation	Drug / Drug	Recruiting	Phase 3	Interventional	Other	Other	Randomized	Treatment	No		Canada	Others
NCT03070535	80	12/31/2023	5/31/2023	9/15/2016	Alzheimer's Disease; Dementia	Other	Recruiting		Interventional		Other	Randomized	Basic Science	Undecided		United States	Others
NCT03070574	8	4/10/2019	4/10/2019	11/24/2017	Colorectal Cancer	Drug / Drug / Other	Terminated	Phase 2	Interventional	Other / Other / Other / Other / Other / Other	Other	Randomized	Prevention	No		Austria / Germany / Israel / Netherlands / Poland / Sweden	Others
NCT03070587	52	9/15/2022	6/15/2020	12/15/2016	Social Anxiety Disorder / Compassion	Behavioral	Completed		Interventional		Other	Randomized	Treatment	No		Japan	Others
NCT03070613	50	3/1/2018	3/1/2018	4/23/2017	Colorectal Cancer / Colorectal Neoplasms / Colorectal Polyp	Drug	Unknown status	Early Phase 1	Interventional		Other		Diagnostic	Undecided		United Kingdom	Others
NCT03070626	104	1/15/2020	1/15/2020	3/20/2017	Lung Neoplasm	Dietary Supplement	Unknown status		Interventional		Other	Randomized	Supportive Care	No		Norway	Others
NCT03070652	2566	11/30/2018	2/28/2018	1/15/2017	Parent-Child Relations	Behavioral / Behavioral	Completed		Interventional		Other	Randomized	Supportive Care			Denmark	Others
NCT03070665	296	12/31/2018	10/1/2018	4/1/2017	Gastrointestinal Disease / Gastrointestinal Bleeding	Drug	Unknown status		Interventional		Other	Randomized	Prevention	Undecided		China	Others
NCT03070743	20	8/15/2017	7/15/2017	7/15/2015	Basilar Invagination Associated With Atlantoaxial Dislocation	Procedure	Unknown status		Observational	Other / Other / Other	Other			Undecided		China	Others
NCT03070769	1053	12/12/2016	6/1/2016	6/1/2012	Obstructive Sleep Apnea of Adult	Procedure	Completed		Observational		Other			Undecided		Greece	Others
NCT03070795	170	8/20/2017	6/20/2017	2/23/2017	Cesarean Section Complications	Procedure / Procedure	Unknown status		Interventional		Other	Randomized	Health Services Research	Undecided		Ghana	Others
NCT03070808	50	9/15/2018	3/15/2018	3/15/2017	Obesity, Morbid / Voice Alteration		Unknown status		Observational		Other			Undecided			Others
NCT03070821	30	6/30/2016	6/30/2016	1/30/2013	Alzheimer Dementia (AD) / Elderly	Other / Device	Completed		Interventional	Other	Other	Non-Randomized	Treatment	No			Others
NCT03070834	42	2/28/2020	2/16/2020	7/1/2017	Pulmonary Embolism / Trauma / Venous Thromboembolism	Device	Completed		Interventional		Other	Randomized	Treatment			Canada	Others
NCT03070847	50	3/15/2019	3/15/2019	3/1/2017	Bleeding Reduction	Drug / Drug / Drug	Unknown status	Phase 4	Interventional		Other	Randomized	Supportive Care	No		Poland	Others
NCT03070860	23	12/15/2017	12/15/2017	11/15/2016	Pseudoxanthoma Elasticum	Radiation	Completed		Interventional		Other		Basic Science	Undecided		France	Others
NCT03070873	258	1/30/2014	1/30/2014	1/1/2010	Pelvic Organ Prolapse	Device / Device / Procedure	Completed		Interventional		Other	Randomized	Device Feasibility	Yes			Others
NCT03070912	418	5/15/2026	5/15/2026	1/19/2018	Von Willebrand Diseases		Recruiting		Observational		Other			No		France	Others
NCT03070977	430	5/15/2018	5/15/2018	11/15/2016	Interdisciplinary Communication	Other	Completed		Interventional	Other	Other	Non-Randomized	Health Services Research	No		Denmark	Others
NCT03071107	50	8/15/2025	6/15/2019	12/1/2017	Hemodialysis Complication / Nutritional Deficiency / Physical Activity	Behavioral	Active, not recruiting		Interventional		Other	Randomized	Supportive Care	No		United Kingdom	Others
NCT03071120	38	5/30/2023	5/30/2023	2/3/2017	Parent-Child Relations / Meals / Autism Spectrum Disorder	Behavioral	Completed		Interventional		Other		Treatment	No		United States	Others
NCT03071159	90	3/10/2018	3/10/2018	3/10/2017	Flash Glucose Monitoring / Metabolic Control	Device	Unknown status		Interventional		Other		Supportive Care	No		Belgium	Others
NCT03071185	60	11/15/2022	11/15/2022	1/20/2017	Elective Reconstructive Surgery / Pain, Post Operative	Procedure	Recruiting		Interventional		Other	Randomized	Supportive Care	No		China	Others
NCT03071198	1	9/30/2021	9/30/2018	3/1/2017	Rectum Cancer	Procedure / Radiation / Drug / Drug	Unknown status		Interventional		Other	Non-Randomized	Treatment	Undecided		China	Others
NCT03071211	96	1/31/2019	12/7/2018	2/26/2017	Urinary Retention Postoperative / Pelvic Organ Prolapse	Device / Device	Completed		Interventional		Other	Randomized	Treatment	Undecided		United States	Others
NCT03071224	10	6/9/2021	6/9/2021	6/15/2016	Alzheimer Disease / Healthy Volunteers	Drug / Drug	Completed	Early Phase 1	Interventional		Other		Other			United States	Others
NCT03071237	429	12/31/2017	12/31/2017	3/4/2017	Stomach Neoplasm	Procedure	Completed		Observational		Other			No		China	Others
NCT03071250	500	7/1/2019	6/1/2019	10/1/2018	Knee Osteoarthritis / Hip Osteoarthritis / Knee Arthritis / Hip Arthritis	Procedure	Completed		Observational		Other			No		United States	Others
NCT03071289	540	3/31/2025	3/31/2025	6/1/2017	Cervical Cancer / Lymphocyst / Radiation Therapy	Radiation / Drug / Radiation	Recruiting	Phase 3	Interventional		Other	Randomized	Treatment	No		China	Others
NCT03071302	210	12/31/2016	12/31/2016	8/1/2015	Keratoconus / Keratoconus, Unspecified, Bilateral	Other	Completed		Interventional	Other	Other	Non-Randomized	Screening	Undecided		Brazil	Others
NCT03071315	522	1/30/2015	1/30/2015	1/20/2013	Heroin Dependence	Other / Other	Completed		Observational	Other / Other / Other / Other	Other			No		Vietnam	Others
NCT03071328	10	4/30/2021	3/31/2021	1/8/2018	Metastatic Castration-resistant Prostate Cancer (mCRPC) / Metastatic Urothelial Carcinoma / Metastatic Renal Cell Carcinoma	Drug	Completed	Early Phase 1	Interventional		Other	Non-Randomized	Other			United States	Others
NCT03071354	0	5/22/2017	5/22/2017	5/1/2017	Muscle Weakness / ICU-acquired Weakness	Dietary Supplement / Dietary Supplement	Withdrawn		Interventional		Other	Non-Randomized	Supportive Care	Undecided		United States	Others
NCT03071367	102	6/20/2014	2/20/2014	8/20/2012	Educational Activities	Other	Completed		Interventional		Other	Randomized	Other	No			Others
NCT03071393	17	9/1/2020	9/1/2020	7/10/2017	Spinal Cord Injuries	Device / Device	Completed		Interventional		Other	Randomized	Treatment	No		United States	Others
NCT03071432	46	9/8/2017	9/7/2017	8/30/2016	Anesthesia / Diabetes Mellitus, Type 2	Diagnostic Test	Completed		Interventional	Other	Other	Non-Randomized	Diagnostic	No		Netherlands	Others
NCT03071458	808	5/15/2015	5/15/2015	1/15/2008	HepatoCellular Carcinoma / Cirrhosis		Completed		Observational		Other			No		France	Others
NCT03071484	70	8/15/2021	10/15/2020	8/15/2020	Schizophrenia	Device	Unknown status		Interventional	Other	Other	Randomized	Treatment	No		Brazil	Others
NCT03071497	300	5/1/2018	5/1/2018	3/3/2017	Iron-deficiency / Anemia / Iron Deficiency Anemia	Diagnostic Test	Completed		Observational	Other	Other			Undecided		Germany	Others
NCT03071523	14	12/20/2019	11/20/2019	12/20/2018	Flap Advancement / Primary Wound Closure	Procedure / Procedure	Completed		Interventional		Other	Randomized	Treatment	No		Egypt	Others
NCT03071536	180	5/15/2025	5/15/2024	11/25/2016	Kidney Function / Kidney Transplant; Complications / Delayed Graft Function	Drug	Recruiting		Interventional		Other		Diagnostic	Undecided		Thailand	Others
NCT03071549	34	11/15/2016	8/15/2016	4/15/2016	Acne Vulgaris	Drug / Drug	Completed	Phase 3	Interventional		Other	Randomized	Treatment	No			Others
NCT03071562	22	9/15/2019	8/15/2019	1/15/2017	HIV/AIDS / Cognitive Impairment / Aging / Mobility Limitation / Medication Adherence / Depression / Quality of Life / Balance Problems	Other	Completed		Interventional	Other	Other	Randomized	Treatment	No		Canada	Others
NCT03071588	86	9/15/2018	7/15/2018	7/15/2014	Reversible Pulpitis	Device / Device	Unknown status		Interventional		Other	Randomized	Treatment	No			Others
NCT03071601	132	12/31/2021	12/31/2021	12/1/2017	Pain, Acute / Laceration	Drug / Drug	Completed	Phase 4	Interventional	Other	Other	Randomized	Treatment	No		France	Others
NCT03071614	0	12/15/2019	12/15/2019	6/15/2019	The Study Focus on no Specific Condition	Other / Other	Withdrawn		Interventional		Other	Randomized	Other	No		France	Others
NCT03071627	0	12/15/2019	12/15/2019	6/15/2019	The Study Focus on no Specific Condition	Other / Other	Withdrawn		Interventional		Other	Randomized	Other	No		France	Others
NCT03071640	302	7/19/2020	8/13/2018	2/22/2017	Elderly / Cancer / Radiotherapy Side Effect		Completed		Observational	Other / Other / Other / Other	Other			No		Norway	Others
NCT03071666	800	12/31/2024	6/28/2022	3/27/2017	Pregnancy Related / Vitamin B 12 Deficiency / Anemia	Dietary Supplement / Dietary Supplement	Active, not recruiting	Phase 2/Phase 3	Interventional	Other / Other / Other	Other	Randomized	Prevention	Yes		Nepal	Others
NCT03071705	120	12/15/2017	4/15/2017	3/15/2016	Non-Small Cell Adenocarcinoma / Tyrosine Kinase Mutation / EGFR Gene Mutation	Drug / Drug	Unknown status		Interventional		Other	Randomized	Other	Undecided		Mexico	Others
NCT03071718	82	2/15/2019	7/15/2017	6/15/2016	Overweight / Obesity	Other / Other	Completed		Interventional		Other	Randomized	Treatment	Undecided		Italy	Others
NCT03071731	34	6/15/2019	6/15/2019	4/13/2017	Chronic Obstructive Pulmonary Disease	Drug / Drug	Unknown status		Interventional	Other	Other	Randomized	Other	Yes		Canada	Others
NCT03071744	6	3/9/2018	3/9/2018	3/1/2017	Bone Metastases	Drug	Terminated	Phase 2	Interventional		Other		Supportive Care	No		United States	Others
NCT03071783	800	6/15/2018	6/15/2018	4/1/2016	Hypoxic Ischemic Encephalopathy / Neonatal Convulsions / Subgaleal Hematoma	Device	Completed		Interventional		Other	Randomized	Prevention	Undecided		Sweden	Others
NCT03071796	80	6/20/2017	6/15/2017	3/7/2017	Health Behavior	Dietary Supplement / Dietary Supplement	Completed		Interventional		Other	Randomized	Prevention	No		Germany	Others
NCT03071822	50	2/28/2022	7/31/2021	2/24/2017	Peripheral T Cell Lymphoma	Drug / Drug / Drug / Drug / Drug / Drug	Unknown status	Phase 4	Interventional		Other		Treatment			Hong Kong	Others
NCT03071835	200	12/31/2029	12/31/2029	6/23/2016	Cardiomyopathies / Heart Diseases / Aging Frailty		Enrolling by invitation		Observational		Other			No		United States	Others
NCT03071861	28	9/1/2022	12/1/2019	12/1/2017	Neonatal Encephalopathy / Hypoxic-Ischemic Encephalopathy Mild	Drug / Drug	Completed	Phase 2	Interventional	Other	Other	Randomized	Treatment	No		United States	Others
NCT03071900	50	4/20/2017	3/15/2017	6/22/2016	Circulating Tumor Cell / Squamous Cell Carcinoma of the Head and Neck	Diagnostic Test	Unknown status		Interventional		Other	Randomized	Diagnostic			China	Others
NCT03071926	46	12/1/2022	12/1/2022	3/1/2017	Advanced Breast Cancer	Drug	Recruiting	Phase 2	Interventional		Other		Treatment			China	Others
NCT03071939	0	4/2/2020	1/2/2020	1/2/2018	Schizophrenia	Other	Withdrawn		Interventional		Other		Other	No		France	Others
NCT03071991	40	5/15/2017	4/15/2017	1/15/2017	Pain, Postoperative	Procedure / Procedure	Unknown status		Observational		Other			No		Turkey	Others
NCT03072004	92	3/1/2019	12/1/2017	1/27/2017	Leprosy Neuropathy	Device / Device	Unknown status		Interventional		Other	Randomized	Treatment	No		Brazil	Others
NCT03072017	20	4/30/2017	4/30/2017	7/1/2016	Insomnia	Behavioral	Completed		Interventional	Other	Other		Treatment	Yes			Others
NCT03072030	2000	7/31/2020	12/31/2019	8/3/2017	Ebola Virus Disease / Prevention	Biological / Biological	Completed	Phase 4	Interventional	Other	Other	Randomized	Prevention	No		Guinea / Russian Federation	Others
NCT03072069	30	2/21/2018	2/21/2018	2/21/2017	Anesthesia; Reaction / Autonomic Imbalance		Completed		Observational		Other			Undecided		Taiwan	Others
NCT03072082	440	2/15/2019	12/15/2018	6/15/2017	Coronary Artery Disease(CAD)	Drug / Drug / Drug / Drug / Drug / Drug / Drug / Drug	Unknown status	Phase 4	Interventional	Other	Other	Randomized	Treatment	Undecided			Others
NCT03072095	281	11/3/2017	8/3/2017	4/17/2017	Cancer of the Colon	Behavioral / Behavioral	Completed		Interventional		Other	Randomized	Screening	Undecided		United States	Others
NCT03072173	30	6/15/2018	6/15/2018	3/1/2017	Nasal Obstruction / Apnea, Obstructive Sleep	Drug / Drug	Unknown status		Interventional		Other	Randomized	Diagnostic	No		Norway	Others
NCT03072186	23	1/24/2019	1/15/2019	11/6/2017	Skull Base Neoplasms / Skull Neoplasms / Bone Neoplasm / Neoplasms / Bone Diseases / Musculoskeletal Disease	Device	Completed		Interventional		Other		Diagnostic			United States	Others
NCT03072199	24	5/1/2021	3/1/2019	6/1/2017	Ischemic Heart Disease / Myocardial Infarction / Inflammation	Drug	Completed	Phase 1/Phase 2	Interventional		Other		Treatment	No		United Kingdom	Others
NCT03072212	200	12/1/2020	12/1/2020	2/1/2017	HIV / Stroke	Other	Completed		Observational	Other	Other			No		Uganda	Others
NCT03072225	120	12/15/2018	12/15/2017	3/15/2017	Carotid Artery Plaque	Drug / Drug	Unknown status	Phase 2	Interventional		Other	Randomized	Treatment	No			Others
NCT03072251	570	10/22/2018	10/22/2018	2/5/2017	Breastfeeding / Energy Intake / eHealth		Completed		Observational		Other			No		United States	Others
NCT03072264	200	12/15/2018	12/15/2018	10/15/2016	Generalized Anxiety Disorder	Behavioral / Drug / Behavioral	Completed		Interventional		Other	Randomized	Treatment	Undecided		Brazil	Others
NCT03072277	957	12/15/2020	4/15/2019	12/15/2015	Pregnancy	Dietary Supplement / Dietary Supplement	Completed	Phase 3	Interventional	Other / Other	Other	Randomized	Prevention	No		India	Others
NCT03072290	56	12/20/2018	11/28/2018	2/18/2017	Carpal Tunnel Syndrome	Drug / Drug	Completed		Interventional		Other	Randomized	Treatment			Taiwan	Others
NCT03072316	300	1/14/2018	1/14/2018	1/14/2016	Breast Cancer	Other / Other / Other	Unknown status		Observational		Other					United Kingdom	Others
NCT03072329	150	3/1/2017	2/20/2017	10/15/2016	Penile Surgery	Procedure / Drug	Completed		Interventional		Other		Treatment	No		Tunisia	Others
NCT03072342	190	3/30/2020	3/30/2020	4/16/2013	Periodontitis / Intimal Medial Thickness of Internal Carotid Artery	Procedure / Procedure	Completed		Interventional		Other	Randomized	Treatment			United Kingdom	Others
NCT03072355	30	8/30/2017	8/30/2017	5/1/2017	Healthy Volunteers	Other / Other	Completed		Interventional	Other	Other	Randomized	Diagnostic	No		Brazil	Others
NCT03072368	200	4/1/2018	4/1/2018	3/15/2017	Eye Color	Other	Unknown status		Interventional		Other	Non-Randomized	Basic Science	No		Israel	Others
NCT03072394	444	1/10/2021	11/20/2020	1/10/2015	Anesthesia, Local / Coronary Artery Disease / Catheter Site Discomfort / Catheter Site Pain	Drug / Drug	Unknown status	Phase 4	Interventional		Other	Randomized	Supportive Care	No		Greece	Others
NCT03072407	40	11/15/2016	11/2/2016	11/24/2015	Type2 Diabetes Mellitus	Biological / Biological	Completed	Phase 1	Interventional		Other	Randomized	Treatment	No		United States	Others
NCT03072420	8	7/24/2015	7/24/2015	7/21/2015	Healthy	Other	Completed		Interventional		Other	Non-Randomized	Basic Science			France	Others
NCT03072433	181	12/15/2020	10/15/2020	12/15/2016	Child Malnutrition	Behavioral / Behavioral	Completed		Interventional	Other	Other	Randomized	Supportive Care	No		Malawi	Others
NCT03072485	10	2/22/2019	2/22/2019	3/1/2017	Aging	Drug / Drug / Drug	Completed	Phase 1	Interventional		Other	Non-Randomized	Basic Science	No		United States	Others
NCT03072524	400	10/1/2018	8/31/2018	3/1/2016	Stroke	Diagnostic Test	Completed		Observational	Other / Other / Other / Other / Other / Other	Other			No		Czechia	Others
NCT03072537	1000000	1/1/2028	1/1/2028	1/1/1998	Obesity / Child Development / Growth Disorders		Recruiting		Observational [Patient Registry]		Other			No		Germany	Others
NCT03072563	207	3/7/2021	3/7/2021	3/7/2017	Gestational Diabetes		Unknown status		Observational		Other			No		Canada	Others
NCT03072576	1400	10/15/2017	3/15/2017	3/15/2016	Tuberculosis, Pulmonary	Device	Completed		Observational		Other			Undecided		Belarus / Georgia / India / South Africa	Others
NCT03072602	81	10/1/2018	10/1/2018	3/1/2017	Healthy / Natriuretic Peptides / Metabolic Syndrome	Dietary Supplement / Other	Completed		Interventional		Other	Non-Randomized	Basic Science	No		United States	Others
NCT03072615	83	2/29/2016	11/30/2015	4/1/2013	Portal Hypertension / Liver Cirrhoses	Diagnostic Test	Completed		Observational		Other			No			Others
NCT03072628	120	12/15/2022	12/15/2022	1/11/2017	Nicotine Dependence	Other / Other / Other / Other	Recruiting		Interventional		Other	Randomized	Basic Science	No		United States	Others
NCT03072654	72	3/2/2017	3/1/2017	11/1/2014	Goiter, Nodular	Procedure	Completed		Observational		Other			No			Others
NCT03072667					Cholestasis / Liver Diseases	Drug	Approved for marketing		Expanded Access	Other	Other					United States	Others
NCT03072680	361	7/27/2019	7/27/2019	4/23/2019	Not Flourishing Population	Behavioral / Behavioral / Behavioral	Completed		Interventional	Other	Other	Randomized	Treatment	No		Netherlands / Spain	Others
NCT03072706	54	6/26/2020	6/26/2020	11/7/2017	Total Hip Replacement	Device / Other	Completed		Interventional		Other	Randomized	Device Feasibility	No		United Kingdom	Others
NCT03072745	22	6/1/2012	5/1/2012	1/1/2011	Chronic Pain / Insomnia	Diagnostic Test	Completed		Interventional		Other		Screening	Undecided		Sweden	Others
NCT03072758	200	3/31/2018	3/15/2018	3/30/2017	HIV Infections / Breastfeeding, Exclusive	Behavioral	Unknown status		Interventional	Other / Other	Other	Randomized	Supportive Care	No		Nigeria	Others
NCT03072784	53	8/25/2016	4/20/2016	2/1/2015	Bypass Complication / Respiratory Complication	Procedure	Completed		Interventional		Other	Non-Randomized	Other	Undecided		Egypt	Others
NCT03072797	3000	12/31/2022	12/31/2022	3/16/2017	Atherosclerosis / Cardiovascular Diseases / Coronary Artery Disease / Myocardial Ischemia / Stroke		Recruiting		Observational		Other					China	Others
NCT03072810	73	11/1/2018	11/1/2018	3/1/2017	Pain, Chronic	Behavioral	Completed		Interventional	Other	Other	Randomized	Supportive Care	No		United Kingdom	Others
NCT03072823	60	6/30/2017	3/31/2017	1/27/2016	Cardiovascular Diseases / Major Depressive Disorder	Dietary Supplement / Dietary Supplement	Completed		Interventional	Other	Other	Randomized	Treatment			Taiwan	Others
NCT03072836	108	12/15/2020	5/15/2020	3/6/2017	Crohn Disease / Spondyloarthritis	Other	Unknown status		Interventional		Other	Non-Randomized	Basic Science	No		France	Others
NCT03072849	40	4/15/2019	4/15/2017	4/15/2015	Bronchiolitis Obliterans Syndrome	Procedure / Drug	Unknown status		Observational		Other					United States	Others
NCT03072888	50	5/5/2017	5/5/2017	3/31/2016	Pain, Acute	Device	Completed		Interventional		Other	Randomized	Treatment	No		Turkey	Others
NCT03072914	108	7/15/2018	7/15/2018	3/7/2017	Moyamoya Disease / Remote Ischemic Preconditioning	Procedure	Completed		Interventional		Other	Randomized	Prevention			Korea, Republic of	Others
NCT03072940	42	12/15/2015	12/15/2014	2/15/2014	REM Sleep Behavior Disorder / Healthy	Other	Completed		Observational	Other / Other	Other					France	Others
NCT03072966	160	12/31/2018	10/31/2018	6/13/2017	Breast Cancer / Quality of Life	Device	Completed		Interventional		Other		Diagnostic	No		Korea, Republic of	Others
NCT03072979	18	12/31/2018	12/31/2017	1/21/2017	Spine Metastasis	Radiation	Unknown status		Observational	Other	Other			Undecided		Singapore	Others
NCT03072992	150	6/30/2019	11/20/2018	3/20/2017	Advanced Breast Cancer / Metastatic Breast Cancer	Drug / Drug / Drug	Completed	Phase 2	Interventional	Other	Other	Randomized	Treatment	Undecided		Armenia	Others
NCT03073018	864	11/15/2003	6/15/2003	4/15/1998	Microalbuminuria / Cardiovascular Diseases / Renal Disease	Drug / Drug / Drug / Drug	Completed	Phase 3	Interventional	Other / Other	Other	Randomized	Prevention	Undecided			Others
NCT03073031	146	11/1/2019	11/1/2019	1/10/2017	Adverse Effects	Device	Completed		Interventional	Other / Other / Other	Other	Randomized	Prevention	No		Denmark	Others
NCT03073044	100	2/1/2017	9/1/2016	9/1/2015	Parkinson Disease	Diagnostic Test	Completed		Observational		Other			No			Others
NCT03073070	6	9/15/2019	9/15/2019	11/15/2017	Diabetes / Red Blood Cell Survival	Drug	Completed	Phase 1	Interventional		Other	Non-Randomized	Diagnostic	No		United States	Others
NCT03073083	439	12/15/2029	12/15/2029	3/6/2017	Anterior Cruciate Ligament Injuries	Procedure / Procedure / Procedure	Recruiting		Interventional	Other / Other	Other	Randomized	Treatment	No		Netherlands	Others
NCT03073096	8	6/3/2020	6/1/2019	6/1/2017	Lymph Node Disease	Procedure	Terminated		Interventional		Other		Prevention	No		Canada	Others
NCT03073135	40	7/1/2018	10/1/2017	5/1/2017	Excoriation of Skin	Behavioral / Behavioral	Completed		Interventional		Other	Randomized	Treatment	No		Brazil	Others
NCT03073161	45	8/31/2018	6/30/2018	1/1/2017	Periodontal Attachment Loss / Periodontal Pocket		Completed		Observational	Other	Other			No		Canada	Others
NCT03073174	43	5/1/2018	4/1/2018	1/1/2017	Periodontal Attachment Loss / Periodontal Pocket		Completed		Observational	Other	Other			No		Canada	Others
NCT03073226	232	2/6/2018	11/15/2017	2/6/2016	Barrett Esophagus / Polyps	Device / Device	Completed		Interventional		Other	Non-Randomized	Diagnostic	No		United Kingdom	Others
NCT03073239	30	6/15/2018	3/15/2018	12/15/2016	Amyotrophic Lateral Sclerosis	Genetic / Other	Completed		Observational		Other			Yes		Portugal	Others
NCT03073252	31	6/30/2017	6/30/2017	1/1/2017	Blood Pressure / Cardiovascular Risk Factor	Other / Other	Completed		Interventional		Other	Randomized	Diagnostic	No		United States	Others
NCT03073278	36	3/31/2027	3/31/2027	4/24/2017	Locally Recurrent Prostate Cancer	Radiation	Recruiting		Interventional		Other	Non-Randomized	Treatment	Yes		Australia	Others
NCT03073304	18	4/20/2018	2/20/2018	2/24/2017	Melanoma / Sarcoma	Drug / Drug	Completed		Interventional		Other	Randomized	Treatment	No		Sweden	Others
NCT03073317	800	12/20/2019	4/30/2019	12/1/2016	Pre-Eclampsia / Premature Birth	Diagnostic Test	Unknown status		Interventional	Other / Other / Other / Other / Other / Other / Other	Other	Randomized	Treatment	Undecided		Brazil	Others
NCT03073330	284	6/15/2017	3/15/2017	6/15/2016	Gestational Diabetes	Diagnostic Test / Diagnostic Test	Unknown status		Interventional		Other	Randomized	Diagnostic	No		United States	Others
NCT03073343	48	12/30/2021	12/30/2021	11/12/2013	Non-Alcoholic Fatty Liver Disease / Non Insulin Dependent Diabetes / ALT	Dietary Supplement	Unknown status		Interventional		Other	Randomized	Treatment	No		United States	Others
NCT03073356	44	11/16/2017	11/16/2017	3/17/2017	Heart Failure, Systolic / Ketonemia	Biological / Biological	Completed	Phase 2	Interventional		Other	Randomized	Treatment	No		Denmark	Others
NCT03073369	0	12/15/2018	12/15/2018	1/1/2018	CKD / Chronic Kidney Diseases / Hepcidin / Ergocalciferol / Vitamin D / Iron-deficiency / Anemia	Drug / Drug	Withdrawn	Phase 4	Interventional	Other	Other	Randomized	Treatment	No		United States	Others
NCT03073382	56	5/26/2017	5/26/2017	1/1/2017	Myelomeningocele	Other	Completed		Observational		Other			No			Others
NCT03073408	50	9/15/2017	9/15/2017	3/6/2017	General Anesthesia	Drug / Drug	Unknown status		Interventional	Other	Other	Randomized	Treatment	No		Spain	Others
NCT03073421	25	9/1/2016	9/1/2016	6/29/2012	HIV Positive Pregnant Women	Other	Completed		Interventional		Other		Health Services Research	No			Others
NCT03073434	17	3/1/2022	3/1/2022	3/1/2016	Renal Transplant		Unknown status		Observational		Other			No			Others
NCT03073460	0	3/28/2020	3/28/2020	6/2/2016	Ductus Arteriosus	Other	Withdrawn		Interventional		Other		Diagnostic	No			Others
NCT03073499	60	4/15/2017	4/15/2017	1/15/2017	Cancer	Procedure	Completed		Interventional		Other	Non-Randomized	Supportive Care	No		Belgium	Others
NCT03073512	0	1/1/2024	1/1/2020	1/1/2020	Ductus Arteriosus	Other	Withdrawn		Interventional		Other		Diagnostic	No		Canada	Others
NCT03073538	1691	2/15/2019	2/15/2019	11/15/2016	Gonococcal Infection / Chlamydia Infections		Completed		Observational		Other			No			Others
NCT03073551	150	8/1/2022	8/1/2022	7/27/2010	Gestational Diabetes Mellitus	Other	Unknown status		Interventional		Other	Randomized	Prevention	No			Others
NCT03073564	19	10/30/2018	8/1/2018	12/1/2015	Pulmonary Disease, Chronic Obstructive	Diagnostic Test / Diagnostic Test	Completed		Interventional	Other	Other	Randomized	Treatment	Undecided		Brazil	Others
NCT03073577	6	9/15/2023	9/15/2023	2/17/2017	Type 1 Diabetes Mellitus	Drug	Recruiting	Phase 1	Interventional	Other	Other		Treatment	No		Canada	Others
NCT03073590	1310	6/30/2017	6/30/2017	1/27/2016	Anemia	Combination Product / Combination Product / Combination Product / Behavioral	Completed		Interventional		Other	Non-Randomized	Prevention	No		Bangladesh	Others
NCT03073603	259	8/31/2021	8/31/2021	4/20/2017	Multiple Sclerosis	Drug / Drug	Completed	Phase 4	Interventional	Other / Other / Other	Other	Randomized	Treatment	No		United States	Others
NCT03073616	66	12/31/2018	12/31/2018	4/1/2017	Pectus Excavatum	Device	Completed		Observational		Other			Undecided		Italy	Others
NCT03073629	2	2/23/2017	2/23/2017	1/1/2017	Right Heart Failure	Diagnostic Test	Terminated		Interventional		Other	Randomized	Treatment	No		United States	Others
NCT03073642	90	11/3/2020	10/31/2020	4/1/2019	Fibromyalgia	Other / Other	Completed		Interventional		Other	Randomized	Treatment	No		Brazil	Others
NCT03073655	87	12/15/2016	12/15/2016	1/15/2016	Rotator Cuff Tear	Other / Other / Other	Completed		Interventional		Other	Randomized	Other	Yes			Others
NCT03073668	23	2/2/2019	1/23/2018	3/20/2017	Heart Failure	Procedure / Drug	Completed		Interventional		Other		Treatment	No		United States	Others
NCT03073681	100	5/22/2019	5/22/2019	3/3/2017	Cataract	Device	Completed		Observational		Other			No		United States	Others
NCT03073694	100	7/15/2025	7/15/2024	7/14/2017	Cancer, Appendiceal / ColoRectal Cancer	Drug / Drug	Recruiting	Phase 2	Interventional		Other	Randomized	Treatment	No		United States	Others
NCT03073707	96	4/15/2017	4/15/2017	1/15/2017	Salmonella Infections / Infection of Bloodstream	Behavioral	Completed		Observational	Other / Other	Other			No		Congo, The Democratic Republic of the	Others
NCT03073720	43	12/31/2019	7/30/2019	7/26/2017	Vitamin D Deficiency		Completed		Observational		Other			No		United Arab Emirates	Others
NCT03073759	4	3/15/2020	3/15/2020	3/15/2016	Peripheral Neuropathy	Device / Device	Terminated		Interventional		Other	Randomized	Supportive Care	No		United States	Others
NCT03073772	161	12/31/2014	12/31/2014	4/1/2010	Exhaustion; Syndrome / Burnout Syndrome	Behavioral / Behavioral	Completed		Interventional	Other / Other	Other	Randomized	Treatment	No		Sweden	Others
NCT03073798	12	5/14/2015	5/14/2015	3/18/2013	COPD / Chronic Bronchitis / Emphysema	Drug / Drug	Completed	Phase 4	Interventional		Other	Randomized	Treatment				Others
NCT03073824	65	11/29/2018	11/29/2018	3/6/2017	Pelvic Floor Disorders / Sexual Dysfunction / Stress Incontinence	Device	Completed		Interventional		Other		Treatment	Undecided		United States	Others
NCT03073850	48	12/15/2019	12/15/2019	2/23/2017	Atrial Fibrillation	Drug / Drug / Drug	Terminated	Phase 4	Interventional		Other	Randomized	Prevention			Korea, Republic of	Others
NCT03073876	25	1/13/2021	7/31/2009	12/1/2005	Alzheimer Disease	Drug / Drug	Completed	Phase 4	Interventional	Other	Other	Randomized	Other	No		United States	Others
NCT03073889	45	4/15/2017	3/15/2017	6/15/2016	Aneurysm	Procedure / Procedure / Drug	Unknown status		Interventional		Other	Randomized	Other	No		China	Others
NCT03073902	80	12/10/2018	3/31/2018	3/25/2017	NSCLC	Diagnostic Test	Completed		Observational		Other					China	Others
NCT03073915	4000	12/15/2020	12/15/2020	8/15/2013	Thromboembolism		Unknown status		Observational [Patient Registry]		Other			Undecided			Others
NCT03073928	120	12/15/2018	3/15/2018	6/15/2017	Rotator Cuff Injury	Procedure / Procedure / Drug	Unknown status		Interventional		Other	Randomized	Health Services Research	No		Canada	Others
NCT03073954	75	7/1/2019	7/1/2019	10/1/2017	COPD / Cognitive Impairment	Other / Behavioral	Completed		Interventional	Other	Other	Randomized	Other	No		Netherlands	Others
NCT03073980	161	12/1/2020	11/1/2020	9/1/2019	Infertility, Female / Pain, Postoperative	Drug / Drug / Other / Other	Completed	Phase 4	Interventional		Other	Randomized	Treatment	No		United States	Others
NCT03073993	160	6/15/2016	6/15/2016	10/15/2015	Apnea Prematurity	Procedure	Completed		Interventional		Other	Randomized	Supportive Care	No			Others
NCT03074071	120	12/15/2020	11/15/2018	11/8/2017	Despair Among Cancer Patients and Oncologists	Behavioral	Unknown status		Interventional	Other	Other	Non-Randomized	Supportive Care	No		Israel / United States	Others
NCT03074084	1000	12/31/2025	12/15/2021	6/15/2016	Abdominal Pain		Recruiting		Observational		Other					Finland	Others
NCT03074097	60	4/28/2016	2/1/2016	3/5/2015	Postoperative Pain	Drug	Completed	Phase 2	Interventional		Other	Randomized	Prevention	Undecided		Egypt	Others
NCT03074110	31	8/15/2017	8/15/2017	11/11/2016	Oropharyngeal Neoplasms	Device	Completed		Interventional		Other	Randomized	Other	No		Sweden	Others
NCT03074123	20	8/1/2018	8/1/2018	4/1/2017	Adrenal Insufficiency	Diagnostic Test	Completed		Interventional		Other		Diagnostic	No		Israel	Others
NCT03074136	45	5/15/2018	12/15/2017	2/10/2017	Teeth, Endodontically-Treated	Device / Device / Drug	Completed	Phase 2	Interventional		Other	Randomized	Treatment	No		Serbia	Others
NCT03074175	240	12/15/2019	8/15/2019	7/1/2017	Advanced Nsclc	Radiation	Unknown status		Interventional		Other	Non-Randomized	Treatment			China	Others
NCT03074188	225		5/30/2018		Oral Disease / Chronic Kidney Diseases		Unknown status		Observational [Patient Registry]	Other	Other			Undecided			Others
NCT03074214	275	8/31/2019	2/28/2019	3/6/2017	ST-elevation Myocardial Infarction	Procedure	Unknown status		Observational		Other			No		China	Others
NCT03074227	30	8/31/2022	8/31/2022	11/23/2017	Irritable Bowel Syndrome	Other / Other	Recruiting		Interventional		Other	Randomized	Treatment	No		Netherlands	Others
NCT03074253	500	7/1/2021	7/1/2020	12/1/2014	Coronary Artery Disease / Heart Diseases / Heart Failure	Diagnostic Test / Diagnostic Test / Diagnostic Test / Diagnostic Test	Unknown status		Observational		Other			No		Germany	Others
NCT03074279	408	7/31/2018	12/31/2017	7/1/2011	Epilepsy	Other	Unknown status		Observational	Other / Other / Other / Other / Other / Other / Other / Other / Other / Other / Other	Other			Yes		France	Others
NCT03074292	120	3/15/2017	3/15/2017	12/15/2013	Oxidative Stress / Neonatal Hyperbilirubinemia / Phototherapy Complication	Procedure	Unknown status		Interventional		Other	Randomized	Treatment				Others
NCT03074305	136	12/18/2022	12/18/2017	3/8/2017	Coronary Artery Disease / Coronary Restenosis	Device	Suspended		Interventional		Other	Randomized	Treatment	Yes		Korea, Republic of	Others
NCT03074344	40	11/15/2016	7/15/2016	5/15/2016	Dry Eye Syndrome	Device / Device	Completed		Interventional		Other	Randomized	Treatment	No			Others
NCT03074370	19	3/1/2018	2/1/2018	4/1/2017	Bimaxillary Protrusion		Unknown status		Observational		Other			Undecided		Egypt	Others
NCT03074383	96	3/1/2019	12/31/2018	3/20/2017	Type 2 Diabetes Mellitus	Behavioral / Behavioral	Completed		Interventional		Other	Randomized	Treatment	Undecided		Brazil	Others
NCT03074396	14	12/31/2016	12/20/2016	2/1/2016	Quality of Life / Drug Habit	Device / Device	Completed		Interventional		Other		Health Services Research	No			Others
NCT03074409	83	9/12/2017	9/6/2017	3/2/2017	Interoception	Drug / Drug	Completed		Interventional		Other	Randomized	Basic Science			China	Others
NCT03074422	22	7/30/2020	7/30/2019	7/1/2017	Parkinson Disease / Tremor, Essential / Dystonia, Primary	Procedure	Unknown status		Interventional		Other	Randomized	Treatment	Undecided		Switzerland	Others
NCT03074435	18000	4/15/2019	10/15/2017	4/15/2016	Malaria	Device / Device / Biological / Behavioral	Unknown status	Phase 3	Interventional	Other / Other	Other	Randomized	Prevention	No			Others
NCT03074448	314	9/15/2015	9/15/2014	5/15/2014	Bowel Preparation	Device / Drug	Completed	Phase 3	Interventional		Other	Non-Randomized	Treatment			Brazil	Others
NCT03074461	80	3/15/2020	9/15/2019	4/5/2017	Rectal Cancer / Rectal Neoplasms / Rectal Tumors / Fecal Incontinence	Procedure / Procedure	Unknown status		Interventional		Other	Randomized	Treatment	No		Germany	Others
NCT03074487	100	12/15/2022	12/15/2022	1/15/2017	Monitoring / Postoperative / Spinal Cord Ischemia / Thoracoabdominal Aneurysm / TAAA / NIRS / Long Loop Reflexes / F-waves	Device / Device	Recruiting		Observational		Other			Undecided		Netherlands	Others
NCT03074500	30	4/30/2018	4/1/2018	3/10/2017	Lateral Epicondylitis	Device / Other / Other	Completed		Interventional		Other	Randomized	Treatment	No		Turkey	Others
NCT03074539	50	12/31/2022	12/31/2022	2/1/2017	Chronic Thromboembolic Pulmonary Hypertension / Sleep Disordered Breathing	Drug / Procedure / Procedure	Completed		Interventional		Other	Non-Randomized	Diagnostic	Undecided		Austria	Others
NCT03074565	42	2/5/2019	2/5/2019	5/1/2017	Periodontitis / Periodontal Pocket	Device / Device	Completed		Interventional	Other	Other	Randomized	Health Services Research	No		Canada	Others
NCT03074578	32	7/1/2017	7/1/2017	11/8/2016	Verbal Abuse	Behavioral / Behavioral	Unknown status		Interventional	Other	Other	Randomized	Other	No		France	Others
NCT03074591	200	7/15/2021	7/15/2020	8/1/2017	Iron-deficiency / Heart Failure	Drug / Drug	Unknown status	Phase 2	Interventional	Other	Other	Randomized	Treatment	No		Germany	Others
NCT03074604	192	7/1/2018	7/1/2018	2/28/2017	Neurological Injury / Stroke / Postoperative Cognitive Dysfunction / Postoperative Delirium / Coronary Artery Disease / Coronary Artery Bypass Surgery / Off-Pump Coronary Artery Bypass	Procedure / Procedure / Procedure	Completed		Interventional		Other	Randomized	Treatment	Yes	The data that support the findings of this study are available from the corresponding author upon reasonable request.	Poland	Others
NCT03074617	34	9/30/2022	9/30/2022	1/31/2017	Sleep	Other / Other	Completed		Interventional		Other	Randomized	Basic Science			Switzerland	Others
NCT03074630	12	4/15/2018	4/15/2018	5/15/2016	Diabetes Mellitus, Type 2 / Hypercholesterolemia	Drug / Drug	Completed	Phase 4	Interventional	Other	Other		Basic Science	No		Netherlands	Others
NCT03074656	611	12/14/2020	12/14/2020	3/1/2017	Rheumatoid Arthritis / Spondyloarthritis / Ankylosing Spondylitis / Crohn Disease / Ulcerative Colitis / Psoriasis / Psoriatic Arthritis	Other / Other	Completed		Interventional	Other / Other	Other	Randomized	Treatment	Undecided		Norway	Others
NCT03074669	80	1/30/2018	5/15/2017	3/15/2017	Anxiety Disorder/Anxiety State	Behavioral	Unknown status		Interventional		Other	Randomized	Treatment	No		Romania	Others
NCT03074682	54	6/15/2017	6/15/2017	2/1/2017	Device Related Sepsis	Device / Device / Device	Completed		Interventional		Other	Randomized	Other	Undecided		United States	Others
NCT03074695	141	11/6/2020	11/6/2020	4/1/2017	Morbid Obesity / Labor Pain	Procedure / Procedure / Drug / Drug	Completed	Phase 4	Interventional		Other	Randomized	Treatment	No		United States	Others
NCT03074708	200	12/15/2018	12/15/2018	3/15/2017	Liver Diseases / Pancreatic Diseases / Biliary Tract Diseases	Other	Unknown status		Interventional		Other		Diagnostic	Undecided		China	Others
NCT03074734	60	5/15/2019	5/15/2019	6/15/2016	COPD / Asthma / Second Hand Tobacco Smoke	Other	Completed		Interventional	Other / Other / Other / Other	Other		Basic Science	No			Others
NCT03074747	1200	12/15/2018	3/15/2017	3/15/2017	Organic Obstructive Sleep Apnea (Diagnosis) / Questionnaire / Chiari Malformation	Diagnostic Test	Unknown status		Observational		Other			No			Others
NCT03074760	450	5/1/2017	5/1/2017	3/16/2017	Water-Related Diseases	Diagnostic Test / Diagnostic Test / Diagnostic Test	Unknown status		Observational		Other			Undecided		Peru	Others
NCT03074773	50	4/15/2017	3/30/2017	10/30/2016	Coarctation of Aorta	Drug / Device / Procedure / Drug / Other	Completed	Phase 1	Interventional		Other	Randomized	Health Services Research	No		Egypt	Others
NCT03074812	80	3/31/2025	3/31/2024	2/15/2016	Idiopathic Parkinson's Disease / Parkinson Disease / Depression	Device	Recruiting		Interventional		Other	Randomized	Treatment			United States	Others
NCT03074838	36	12/31/2013	12/31/2013	12/1/2012	Aortic Valve Stenosis	Procedure / Procedure	Completed		Interventional	Other	Other	Non-Randomized	Treatment	No			Others
NCT03074851	516	2/15/2017	2/15/2017	12/15/2012	Hypertensive Disease	Dietary Supplement / Other	Completed		Interventional		Other	Randomized	Prevention	Undecided		China	Others
NCT03074864	90	6/30/2020	6/30/2019	2/27/2017	Non-small Cell Lung Cancer / Epidermal Growth Factor Receptor	Drug	Unknown status	Phase 2/Phase 3	Interventional		Other		Treatment	Undecided		China	Others
NCT03074877	722	7/31/2019	7/31/2019	6/1/2014	Substance Use	Behavioral	Completed		Interventional	Other	Other	Randomized	Prevention	No		United States	Others
NCT03074890	30	8/15/2017	6/15/2017	1/15/2015	Massive Transfusion / Hemorrhage	Device	Unknown status		Interventional		Other	Randomized	Treatment	Undecided		Spain	Others
NCT03074903	132	7/28/2017	7/27/2017	4/16/2016	Vaginal Bleeding	Device	Completed		Observational		Other			No		United States	Others
NCT03074916	52	4/18/2018	4/18/2018	3/8/2017	Distal Interphalangeal Arthroplasty / Distal Interphalangeal Arthrodesis	Device	Completed		Observational		Other			No		Switzerland	Others
NCT03074929	50	9/1/2020	9/1/2020	11/1/2017	Obesity, Childhood	Behavioral	Unknown status		Interventional		Other	Randomized	Health Services Research	No			Others
NCT03074955	156	12/31/2018	7/31/2018	8/16/2013	Hypotension / Propofol	Device / Procedure / Device / Procedure	Unknown status		Interventional		Other	Randomized	Prevention	No		Korea, Republic of	Others
NCT03074968	142	4/5/2018	3/13/2018	3/8/2017	Intubation Complication	Drug / Drug	Completed	Phase 4	Interventional		Other	Randomized	Other	Undecided		Korea, Republic of	Others
NCT03074981	50	8/30/2019	6/30/2019	6/1/2017	Complications Wounds	Device	Unknown status		Interventional	Other	Other		Treatment	No			Others
NCT03074994	108	9/15/2019	6/15/2019	10/15/2016	Osteoarthritis,Knee	Drug / Drug / Procedure / Procedure	Unknown status	Phase 2	Interventional	Other	Other	Randomized	Treatment	No		Thailand	Others
NCT03075020	12	12/20/2017	8/31/2017	10/15/2016	Headache, Migraine	Other / Other	Completed		Interventional		Other	Randomized	Basic Science	No		Denmark	Others
NCT03075033	60	8/15/2016	6/15/2016	1/15/2014	Cervical Spine Instability	Device / Device	Completed		Interventional		Other	Randomized	Treatment	No			Others
NCT03075046	40	12/15/2023	2/20/2018	4/20/2017	Candidiasis, Vulvovaginal	Device / Other	Recruiting		Interventional	Other / Other	Other	Non-Randomized	Treatment	No		Brazil	Others
NCT03075059	72	12/31/2019	12/31/2019	2/3/2016	Surgery	Behavioral	Completed		Interventional		Other	Randomized	Supportive Care	No		United States	Others
NCT03075072	196	7/30/2024	7/30/2023	4/10/2017	Brain Metastases	Radiation / Radiation	Recruiting	Phase 3	Interventional	Other	Other	Randomized	Treatment	No		United States	Others
NCT03075098	25	3/15/2018	1/15/2018	6/15/2017	Intraepithelial Carcinoma	Device	Unknown status		Interventional		Other		Diagnostic	No			Others
NCT03075124	380	6/30/2019	5/28/2019	6/8/2018	Stable Chronic Angina / Coronary Artery Disease	Device	Unknown status	Phase 3	Interventional	Other / Other / Other / Other	Other	Randomized	Treatment	Undecided		China	Others
NCT03075137	380	6/30/2019	5/31/2019	6/10/2018	Ischemic Stroke	Device	Unknown status	Phase 3	Interventional	Other / Other / Other	Other	Randomized	Treatment	Undecided		China	Others
NCT03075163	300	12/15/2018	4/15/2017	10/18/2016	Vomiting / Nausea	Procedure / Drug	Terminated	Phase 4	Interventional		Other	Randomized	Treatment	No		United States	Others
NCT03075176	39	8/12/2019	8/12/2019	2/13/2017	Surgery / Myopia	Device / Device / Device / Device	Terminated		Interventional		Other	Randomized	Treatment	No		United States	Others
NCT03075202	1	12/24/2018	12/24/2018	3/3/2017	Schizophrenia and Related Disorders	Device	Completed		Observational	Other / Other / Other	Other			No		United States	Others
NCT03075241	62	4/15/2020	4/15/2020	10/15/2016	Sleep / Sleep Disorders / Insomnia / Alzheimer's Disease	Drug / Drug / Drug	Completed	Phase 3	Interventional		Other	Randomized	Treatment	No		Brazil	Others
NCT03075254	197	12/13/2024	12/13/2024	3/15/2017	Chronic Fatigue Syndrome / Fibromyalgia	Device / Device / Device	Active, not recruiting		Interventional		Other	Non-Randomized	Basic Science	No		United States	Others
NCT03075280	1292	4/17/2021	4/17/2021	4/1/2017	Complication	Procedure	Completed		Interventional		Other	Randomized	Treatment	No		China	Others
NCT03075293	500	4/1/2018	7/1/2017	3/26/2017	Pain	Other	Unknown status		Observational		Other			No		Israel	Others
NCT03075306	112	2/19/2021	2/19/2021	2/2/2018	Weight Loss	Behavioral	Completed		Interventional		Other	Randomized	Treatment	Yes		United States	Others
NCT03075319	60	2/29/2016	2/29/2016	3/1/2015	Osteoarthritis, Knee	Procedure / Procedure	Completed		Interventional	Other	Other	Randomized	Treatment	No			Others
NCT03075332	2	7/23/2016	6/21/2016	2/19/2016	Lipodystrophy Syndrome, HIV / Sarcopenia	Other	Completed		Interventional		Other		Prevention	Undecided		Brazil	Others
NCT03075345	0	1/15/2018	10/15/2017	5/15/2017	Obesity, Acceptance and Commitment Therapy, Weight Management Service	Behavioral / Behavioral	Withdrawn		Interventional	Other	Other	Randomized	Treatment	No		United Kingdom	Others
NCT03075358	240	1/15/2018	1/15/2018	3/6/2017	Uterine Bleeding	Drug / Other	Completed	Phase 3	Interventional		Other	Randomized	Treatment	Undecided		Thailand	Others
NCT03075371	85	2/15/2019	12/15/2018	9/15/2014	Anorexia Nervosa / Healthy	Other / Other	Completed		Interventional	Other	Other	Non-Randomized	Basic Science	No		Germany	Others
NCT03075384	20	3/15/2015	3/15/2015	3/15/2014	Zygomatic Fractures	Procedure	Completed		Observational	Other	Other			Undecided			Others
NCT03075397	15	6/14/2021	6/14/2021	2/27/2017	HIV-1-infection	Other / Other	Completed		Interventional	Other / Other	Other		Basic Science	Yes		France	Others
NCT03075423	316	2/15/2025	11/15/2024	11/1/2017	Metastatic Renal Cell Carcinoma	Drug / Drug	Active, not recruiting	Phase 2	Interventional		Other	Randomized	Treatment	No		Belgium / Czechia / France / Germany / Netherlands / Spain / United Kingdom	Others
NCT03075436	10375	5/16/2019	5/16/2019	3/7/2017	Sustained Behavior Change / Mental Well-being	Behavioral / Behavioral	Completed		Interventional	Other / Other / Other	Other	Randomized	Other			Ethiopia	Others
NCT03075488	130	4/3/2018	4/3/2018	3/31/2017	Ultrasonography / Anesthesia, Spinal / Body Mass Index / Obesity	Device / Procedure	Completed		Interventional		Other	Randomized	Other	No		Italy	Others
NCT03075540	88	11/15/2019	11/15/2019	5/24/2016	Hereditary Breast and Ovarian Cancer	Behavioral	Completed		Interventional		Other		Screening	No		United States	Others
NCT03075566	517	12/15/2017	9/15/2017	9/15/2014	Coronary Artery Disease	Biological / Biological	Unknown status		Observational		Other			No		Tunisia	Others
NCT03075579	50	7/15/2018	7/15/2018	12/1/2016	ADHD	Drug / Device	Unknown status		Observational	Other / Other / Other / Other / Other	Other			No		Switzerland	Others
NCT03075592	48	11/22/2019	11/22/2019	4/22/2009	Pancreatitis		Completed		Observational		Other						Others
NCT03075605	723	12/31/2019	7/5/2019	5/20/2008	Pancreatitis / Organ Failure, Multiple		Completed		Observational		Other			Undecided			Others
NCT03075618	623	3/23/2020	3/23/2020	7/15/2015	Pancreatitis	Behavioral	Completed		Observational		Other			Undecided		United States	Others
NCT03075631	1183	3/4/2020	3/4/2020	12/15/2015	Pancreatitis	Other	Completed		Observational		Other			Undecided		United States	Others
NCT03075657	120	8/31/2018	6/15/2018	5/1/2017	Schizophrenia	Drug / Drug / Drug / Drug	Completed	Phase 4	Interventional		Other	Randomized	Treatment	No		India	Others
NCT03075683	85	7/1/2019	1/1/2019	2/1/2017	Chronic Insomnia / Chronic Pain	Behavioral / Behavioral	Completed		Interventional	Other	Other	Randomized	Treatment	No		Sweden	Others
NCT03075735	408	12/15/2018	5/15/2018	1/15/2013	Prostate Cancer		Completed		Observational [Patient Registry]	Other / Other	Other			No			Others
NCT03075774	3000	4/15/2018	4/15/2018	3/15/2017	Cardiac Surgery / Extracorporeal Circulation / Fibrinogen		Unknown status		Observational [Patient Registry]	Other	Other						Others
NCT03075787	60	10/15/2017	10/15/2017	9/1/2016	Sleep Apnea, Obstructive	Device	Unknown status		Observational		Other			No		France	Others
NCT03075800	101	3/31/2015	3/31/2015	6/7/2011	Severe Mental Illness / Schizophrenia / Bipolar Disorder	Behavioral	Completed		Interventional		Other	Randomized	Treatment	No			Others
NCT03075917	100	7/15/2024	1/15/2024	5/4/2017	Allergic Rhinitis	Other	Recruiting		Interventional		Other		Prevention	No		France	Others
NCT03075930	1250	1/15/2023	1/15/2022	1/12/2017	Atrial Fibrillation (Paroxysmal) / Atrial Fibrillation Recurrent / Atrial Fibrillation Common Gene Variants	Device / Device	Unknown status		Observational [Patient Registry]	Other	Other			Yes	In case of an extend to another participating center IPD are available for the collaborating center.	Netherlands	Others
NCT03075969	337	12/15/2019	3/16/2019	8/3/2017	Chronic Myeloid Leukemia		Unknown status		Observational		Other					Austria / Brazil / China / Germany / Iraq / Italy / Malaysia / Netherlands / United States	Others
NCT03075995	10	4/1/2019	4/1/2018	4/12/2017	Breast Cancer	Other	Unknown status		Interventional		Other		Treatment	No		China	Others
NCT03076008	199	1/1/2024	3/31/2023	10/1/2016	Patellar Dislocation	Other	Active, not recruiting		Observational	Other / Other / Other	Other			Undecided		United States	Others
NCT03076034	190	11/15/2025	8/8/2017	1/26/2015	Distal Radius Fracture / Osteoporosis / Hip Fractures	Device	Active, not recruiting		Interventional	Other	Other	Non-Randomized	Prevention	No		United States	Others
NCT03076060	35	10/23/2017	9/1/2017	1/1/2017	Migraine / Overweight and Obesity	Behavioral / Behavioral	Completed		Interventional		Other	Randomized	Treatment	No		Italy	Others
NCT03076073	90	9/29/2020	9/29/2020	5/20/2017	Obesity, Childhood / Obesity / Tendon Thickening	Other	Completed		Interventional		Other	Non-Randomized	Diagnostic	No		Israel	Others
NCT03076086	21	1/15/2018	1/15/2018	5/12/2017	Healthy / Smoking, Cigarette	Other	Completed		Interventional		Other		Basic Science	No		Germany	Others
NCT03076099	30	12/31/2017	12/31/2017	1/1/2016	Anesthesia	Drug / Other	Unknown status		Interventional		Other	Randomized	Treatment	No		China	Others
NCT03076125	116	12/20/2017	12/20/2017	3/1/2017	Stroke	Behavioral / Behavioral	Completed		Interventional		Other	Randomized	Prevention	No		United States	Others
NCT03076151	30	7/31/2019	7/31/2019	2/12/2018	Transplantation / Kidney / Pharmacokinetic	Drug	Completed	Phase 4	Interventional		Other		Other	No		France	Others
NCT03076177	187	8/1/2018	7/15/2018	10/15/2014	Knee Osteoarthritis	Other	Completed		Interventional	Other	Other	Randomized	Health Services Research	No		Lithuania	Others
NCT03076190	131	6/15/2017	6/15/2017	8/15/2015	Breast Cancer	Behavioral	Completed		Interventional		Other	Randomized	Treatment	No			Others
NCT03076255	12	11/3/2020	11/3/2020	2/24/2017	Brain and Nervous System / Intracranial Neoplasm / Head and Neck Cancer	Procedure / Device / Device / Procedure	Completed		Interventional		Other		Supportive Care			United States	Others
NCT03076268	91	8/29/2019	8/29/2019	3/2/2017	Language Development	Behavioral	Completed		Interventional		Other	Randomized	Other			United States	Others
NCT03076281	7	8/15/2020	12/3/2018	4/3/2017	Larynx / LIP / Oral Cavity / Pharynx	Drug / Drug / Drug	Active, not recruiting	Phase 2	Interventional		Other	Randomized	Treatment			United States	Others
NCT03076294	15	3/15/2019	3/15/2018	1/15/2017	Knee Osteoarthritis	Device / Other	Unknown status	Phase 2	Interventional		Other	Randomized	Treatment			Brazil	Others
NCT03076307	9	7/19/2017	5/20/2017	10/18/2016	Parkinson Disease	Behavioral	Completed		Interventional		Other	Non-Randomized	Basic Science	No		Switzerland	Others
NCT03076320	82	3/31/2019	1/31/2019	3/27/2017	Acne Vulgaris Superficial Mixed Comedonal and Inflammatory	Combination Product / Combination Product	Unknown status	Phase 1/Phase 2	Interventional	Other / Other	Other	Randomized	Treatment			Mexico	Others
NCT03076333	3	1/31/2020	12/30/2019	4/1/2018	Sarcoma	Diagnostic Test	Completed		Interventional		Other		Diagnostic	Undecided		United States	Others
NCT03076346	41	12/31/2020	12/31/2020	9/1/2017	Schizophrenia / Treatment-resistant Schizophrenia / Schizoaffective Disorder		Completed		Observational		Other			No		United States	Others
NCT03076398	397	4/19/2017	4/19/2017	2/19/2015	Patient Compliance		Unknown status		Observational		Other			No		Thailand	Others
NCT03076424	19	12/31/2017	12/31/2017	3/8/2017	Obesity / Type2 Diabetes	Other	Completed		Observational	Other	Other					United States	Others
NCT03076437	28	12/31/2019	5/26/2019	1/15/2016	Acute Lymphocytic Leukemia / Chronic Lymphocytic Leukemia / Lymphoma	Combination Product	Completed	Phase 1/Phase 2	Interventional	Other	Other		Treatment	No		China	Others
NCT03076450	30	9/1/2018	3/1/2018	3/1/2017	Acute Respiratory Distress Syndrome	Device / Diagnostic Test	Unknown status		Interventional	Other	Other	Randomized	Treatment	Yes		China	Others
NCT03076463	49	12/20/2017	7/7/2017	3/10/2017	Subjects at Cardiometabolic Risk	Dietary Supplement	Completed		Interventional	Other	Other	Randomized	Basic Science	No		Spain	Others
NCT03076476	36	3/10/2021	3/10/2021	2/1/2017	CHD - Coronary Heart Disease / Angina, Stable / Myocardial Ischemia	Device / Device / Device	Completed		Interventional		Other	Randomized	Treatment	No		United Kingdom	Others
NCT03076489	50	4/16/2019	4/16/2019	6/15/2017	Neurocognitive Correlates of Eating Habits	Other / Other / Device	Completed		Interventional	Other	Other	Non-Randomized	Other			France	Others
NCT03076502	500	4/15/2019	4/15/2019	4/15/2017	Neoplasms, Gastrointestinal		Unknown status		Observational	Other / Other	Other			No			Others
NCT03076541	50	3/15/2017	3/15/2017	9/1/2016	Restless Legs Syndrome	Device	Completed		Observational		Other			No		France	Others
NCT03076580	2000	12/31/2021	7/1/2018	7/1/2015	Dilated Cardiomyopathy / Hypertrophic Cardiomyopathy / Arrhythmogenic Right Ventricular Cardiomyopathy / Left Ventricular Non-compaction / Restrictive Cardiomyopathy		Unknown status		Observational	Other / Other	Other			Undecided		China	Others
NCT03076593	82	4/1/2018	5/30/2017	2/14/2017	Fall	Other	Completed		Observational		Other			No		United States	Others
NCT03076606	204	3/20/2021	3/20/2020	3/20/2017	Visual Acuity / Accidental Fall / Aging / Nurse's Role	Diagnostic Test	Unknown status		Observational		Other			No		France	Others
NCT03076619	300	6/15/2006	6/15/2006	11/15/2003	Hypertension, Pregnancy-Induced	Other	Completed		Observational	Other	Other			No		India	Others
NCT03076645	202	8/10/2017	8/10/2017	10/1/2016	Epilepsy	Behavioral	Completed		Interventional		Other		Supportive Care	No		United Kingdom	Others
NCT03076658	60	1/15/2031	1/15/2031	9/15/2016	Intervertebral Disc Degeneration / Osteoarthritis, Spine	Radiation	Recruiting		Interventional		Other		Diagnostic	Yes		United States	Others
NCT03076684	0	3/13/2019	12/15/2018	3/3/2017	Hyperuricemia	Other / Drug	Withdrawn	Early Phase 1	Interventional		Other	Randomized	Basic Science	No		United States	Others
NCT03076697	550	8/30/2028	6/30/2026	4/16/2015	Diabetes Mellitus / Glaucoma / Age Related Macular Degeneration / ROP / Diabetic Retinopathy / Retinal Disease	Diagnostic Test	Enrolling by invitation		Observational	Other / Other	Other			No			Others
NCT03076723	43	12/31/2021	12/31/2021	6/13/2017	Hydrocephalus, Normal Pressure	Other / Other	Terminated		Interventional	Other / Other / Other	Other	Randomized	Treatment	No		Finland / Sweden	Others
NCT03076736	41	9/27/2018	9/27/2018	6/1/2017	Aphasia	Behavioral / Behavioral	Completed		Interventional		Other	Randomized	Treatment	No		United Kingdom	Others
NCT03076749	1200	10/15/2014	10/15/2014	2/15/2013	Drug Hypersensitivity	Other	Completed		Observational		Other			No			Others
NCT03076762	60	8/15/2017	8/15/2017	3/15/2015	Bladder Pain Syndrome	Drug	Unknown status	Phase 2	Interventional		Other	Randomized	Treatment	No		Taiwan	Others
NCT03076788	100	1/1/2019	1/1/2019	1/1/2017	Cardiac Remodeling, Ventricular	Other	Completed		Observational		Other			No		France	Others
NCT03076801	16	10/5/2018	7/26/2018	9/25/2017	Ischemic Heart Disease / Coronary Heart Disease / Myocardial Infarction	Behavioral	Completed		Interventional	Other	Other	Randomized	Prevention	No		Canada	Others
NCT03076827	44	10/15/2016	10/15/2016	10/15/2015	Hemiarthroplasty / Arthroplasty, Replacement, Hip	Procedure / Procedure	Completed		Interventional		Other	Randomized	Treatment	Yes			Others
NCT03076840	96	7/15/2017	4/15/2017	2/17/2016	Hamstring Tightness	Other	Unknown status		Interventional		Other	Randomized	Treatment	Undecided		Saudi Arabia	Others
NCT03076853	511	6/30/2016	6/30/2016	4/3/2016	Patients With Pharmaceutical Record	Other	Completed		Observational		Other			No		France	Others
NCT03076866	1000	1/1/2020	1/1/2020	1/1/2001	Inflammatory Disease / Rheumatoid Arthritis / Spondyloarthritis	Other	Unknown status		Observational [Patient Registry]		Other			Undecided		France	Others
NCT03076879	114	6/19/2017	3/22/2017	3/15/2017	Cervical Cancer	Behavioral	Completed		Interventional		Other	Randomized	Prevention	Undecided		Turkey	Others
NCT03076892	47	11/15/2017	11/15/2017	9/15/2016	Keratosis, Actinic	Device / Device	Completed		Interventional	Other / Other	Other	Randomized	Treatment	No		France / Germany	Others
NCT03076918	29	2/15/2017	2/15/2017	9/15/2014	Keratosis, Actinic	Device / Device	Terminated		Interventional	Other / Other	Other	Randomized	Treatment	No		France	Others
NCT03076931	2	10/15/2019	10/15/2019	8/1/2016	Voice Disorders	Procedure / Procedure / Procedure	Terminated		Interventional	Other	Other	Non-Randomized	Diagnostic			United States	Others
NCT03076944	32	3/15/2018	11/15/2017	3/20/2017	Hypersensitivity Dentin / Dentin Sensitivity / Dentin Hypersensitivity / Dentine Hypersensitivity	Drug / Drug	Unknown status		Interventional	Other / Other	Other	Randomized	Treatment	No		Brazil	Others
NCT03076996	41	1/15/2018	1/15/2018	6/1/2017	HIV/AIDS / Adolescent Behavior / Medication Adherence / Health Behavior	Behavioral	Completed		Interventional		Other		Supportive Care	No		Nigeria	Others
NCT03077009	33	3/20/2020	3/20/2020	3/20/2017	Plantaris Friction Syndrome / Non-Insertional Achilles Tendinopathy	Drug	Unknown status	Phase 4	Interventional		Other		Treatment	No		United Kingdom	Others
NCT03077035	300	11/1/2017	10/1/2017	10/1/2015	Dental Caries on Pit and Fissure Surface	Other / Other	Unknown status		Interventional		Other	Randomized	Prevention			China	Others
NCT03077061	140	3/14/2026	3/14/2022	4/1/2017	Peri-Implantitis	Procedure / Device	Active, not recruiting		Interventional	Other	Other	Randomized	Treatment	No		Sweden	Others
NCT03077074	40	9/1/2019	9/1/2018	1/1/2017	Changes in Functional MRI	Other	Unknown status		Interventional		Other		Basic Science	No		Israel	Others
NCT03077087	2	7/24/2019	7/24/2019	4/10/2017	Thermal Burn	Device	Terminated		Interventional		Other		Treatment	No		United States	Others
NCT03077100	2000	3/15/2018	3/15/2018	3/15/2017	Pathogen Resistance	Other	Unknown status		Observational		Other			No		Israel	Others
NCT03077113	3	8/23/2016	4/16/2015	10/15/2012	Non-small Cell Lung Cancer	Diagnostic Test / Diagnostic Test	Completed		Interventional		Other		Diagnostic			United States	Others
NCT03077126	10	9/18/2015	6/29/2015	4/11/2013	Prostate Cancer	Other / Device / Diagnostic Test / Procedure	Completed		Interventional		Other		Diagnostic			United States	Others
NCT03077139	6	3/23/2017	3/23/2017	11/29/2012	Pulmonary Hypertension	Device	Completed		Interventional		Other		Treatment	Undecided		United States	Others
NCT03077152	138	9/1/2018	9/1/2018	1/1/2017	Chronic Obstructive Pulmonary Disease / Acute Exacerbation of COPD		Completed		Observational		Other			Undecided		Turkey	Others
NCT03077178	100	3/15/2023	3/15/2022	10/15/2017	Soft Tissue Sarcoma Adult	Procedure	Unknown status		Interventional	Other	Other		Other	No		France	Others
NCT03077191	410	12/31/2026	11/30/2026	11/1/2016	Breast Cancer / Quality of Life / Radiotherapy; Adverse Effect, Dermatitis or Eczema	Other	Active, not recruiting		Observational		Other			No		Italy	Others
NCT03077204	20	1/30/2020	1/30/2020	4/6/2017	Degenerative Disc Disease / Trauma (Including Fractures) / Spondylolisthesis	Biological / Device	Completed	Phase 4	Interventional		Other		Treatment	No		United States	Others
NCT03077217	40	5/31/2020	5/31/2020	5/1/2017	Covert Hepatic Encephalopathy	Drug	Completed	Phase 4	Interventional		Other	Randomized	Treatment	No		China	Others
NCT03077230	62	4/15/2017	4/15/2017	5/15/2015	Lung Neoplasms / Early Detection of Cancer / Decision Support Techniques / Primary Health Care	Behavioral	Completed		Interventional		Other		Health Services Research			United States	Others
NCT03077243	215	2/15/2026	7/15/2023	12/15/2016	Carcinoma, Squamous Cell / Head and Neck Neoplasms / Oropharyngeal Neoplasms	Radiation / Radiation / Drug / Drug / Procedure	Active, not recruiting	Phase 2	Interventional		Other	Non-Randomized	Treatment			United States	Others
NCT03077269	250	12/31/2024	5/1/2023	5/1/2016	Burns		Active, not recruiting		Observational		Other			No		United States	Others
NCT03077282	24	12/14/2018	12/1/2018	4/26/2018	Healthy Volunteers	Drug	Completed	Phase 1	Interventional	Other	Other	Randomized	Treatment	Undecided		Thailand	Others
NCT03077295	19	4/5/2019	4/5/2019	4/5/2017	Obesity / Weight Loss	Other / Other	Completed		Interventional		Other	Randomized	Basic Science	No		United Kingdom	Others
NCT03077321	150	6/1/2019	6/1/2019	9/20/2017	Program Implementation / Child Behavior Problem / Positive Parenting	Behavioral / Behavioral	Completed		Interventional		Other	Randomized	Prevention	No		United States	Others
NCT03077334	200	9/17/2018	9/17/2018	10/7/2014	Pancreatic Cancer	Device	Completed		Observational		Other			Undecided		Korea, Republic of	Others
NCT03077347	100	12/1/2023	12/1/2023	4/1/2017	Schizophrenia	Device	Recruiting		Interventional		Other	Randomized	Basic Science	Yes		United States	Others
NCT03077373	106	3/1/2019	3/1/2019	1/16/2017	Blood Pressure, High / Cardiovascular Risk Factor	Behavioral	Completed		Interventional	Other	Other	Randomized	Prevention	Undecided		Germany	Others
NCT03077386	176	3/15/2024	3/15/2024	5/1/2018	Hypertension / Diabetes Mellitus, Type 2 / Chronic Kidney Diseases / Ischemic Heart Disease / Congestive Heart Failure / Chronic Obstructive Pulmonary Disease / Asthma	Behavioral	Active, not recruiting		Interventional	Other / Other	Other	Randomized	Health Services Research	No		Canada	Others
NCT03077399	108	12/15/2024	9/15/2024	9/1/2022	Stroke	Device	Recruiting		Interventional		Other	Non-Randomized	Diagnostic	No		France	Others
NCT03077425	380	12/31/2021	12/31/2021	12/7/2017	Pediatric Obesity / Early Childhood Caries	Behavioral / Behavioral	Completed		Interventional	Other / Other / Other	Other	Randomized	Prevention	No		United States	Others
NCT03077464	40	5/15/2015	7/28/2014	6/1/2014	Health Education / Healthy Eating / Health Knowledge, Attitudes, Practice	Behavioral	Completed		Interventional		Other	Non-Randomized	Prevention	No			Others
NCT03077490	319	2/1/2017	3/30/2016	3/4/2015	Prolapse Genital	Device / Device	Completed		Observational		Other			No			Others
NCT03077503	60	9/30/2016	9/30/2016	9/1/2015	Hemodynamic Response / Skull Pins Application	Drug / Drug / Drug / Device	Completed	Phase 4	Interventional		Other	Randomized	Treatment			Thailand	Others
NCT03077529	44	9/6/2018	9/6/2018	3/20/2017	Healthy Young Adults / Prefrail Elderly	Dietary Supplement / Dietary Supplement	Completed		Interventional	Other	Other	Randomized	Prevention	No		Netherlands	Others
NCT03077555	69	2/28/2018	2/28/2018	1/21/2017	Ovulation Inhibition	Drug / Drug	Completed	Phase 4	Interventional		Other	Randomized	Other	Undecided		Thailand	Others
NCT03077568	95	12/15/2017	12/15/2017	12/15/2016	Psychologic Stress / Occupation-Related Stress Disorder / Health Behavior	Behavioral	Completed		Interventional		Other	Randomized	Treatment	No		Sweden	Others
NCT03077581	48	6/15/2017	6/5/2017	3/1/2017	Abdominoplasty Patients	Drug / Drug / Drug	Unknown status		Interventional		Other	Randomized	Prevention	Undecided		Egypt	Others
NCT03077594	53	6/29/2022	11/1/2019	9/26/2016	Barrett's Esophagus With Dysplasia	Device / Other / Device	Completed		Observational		Other			No		United States	Others
NCT03077620	48	3/30/2021	3/28/2021	11/15/2016	Amyloid-beta	Drug / Drug	Completed		Interventional		Other	Randomized	Other	No		United States	Others
NCT03077633	0	1/17/2018	1/17/2018	10/1/2017	Preterm Birth / Preterm Labor With Preterm Delivery, Unspecified Trimester, Fetus 2 / Cervical Incompetence / Cervical Shortening	Procedure / Drug	Withdrawn	Phase 2/Phase 3	Interventional		Other	Randomized	Prevention	Undecided			Others
NCT03077646	225	8/9/2019	8/9/2019	3/1/2017	Firearm Safety	Behavioral / Behavioral / Behavioral	Completed		Interventional	Other / Other	Other	Randomized	Other	No		United States	Others
NCT03077711	92	6/21/2019	6/21/2019	6/15/2016	Urinary Tract Infections, Recurrent	Drug / Drug	Completed	Phase 4	Interventional		Other	Randomized	Prevention	No		United States	Others
NCT03077724	28	9/5/2018	1/23/2018	3/2/2017	Tobacco Use in Childbirth / Smoking Cessation / Pregnancy Related	Drug / Drug	Completed	Phase 2	Interventional		Other	Randomized	Treatment	No		United States	Others
NCT03077737	190	8/31/2018	8/31/2018	4/21/2017	Cigarette Smoking / Nicotine Dependence	Behavioral / Behavioral	Completed		Interventional	Other / Other	Other	Randomized	Treatment	No		United States	Others
NCT03077763	41	3/15/2018	3/15/2018	12/15/2016	Healthy Volunteers	Drug	Unknown status	Phase 1	Interventional		Other	Randomized	Basic Science	No		United Kingdom	Others
NCT03077776	149	5/15/2026	1/15/2025	4/14/2017	Triple-Negative Breast Neoplasm	Procedure / Procedure / Procedure	Active, not recruiting		Interventional	Other	Other		Diagnostic	Undecided		France	Others
NCT03077789	250	4/15/2023	4/15/2023	4/15/2013	Congenital Glaucoma	Procedure	Unknown status		Interventional		Other		Prevention	No		France	Others
NCT03077802	308	2/28/2019	2/28/2019	10/15/2015	Catheterization, Central Venous	Other / Other / Other / Other / Other / Other	Completed		Interventional		Other	Randomized	Other	No		Korea, Republic of	Others
NCT03077815	119	12/31/2018	7/1/2018	4/1/2017	Systematically Intermittent Arm Exercise for Improving Maturation of Hemodialysis Arteriovenous Shunt	Other	Completed		Interventional		Other	Randomized	Other	No		Taiwan	Others
NCT03077854	64	5/15/2023	5/15/2021	6/15/2016	Small Cell Lung Cancer, Limited Stage / Stage III Non-small Cell Lung Cancer	Radiation / Radiation	Unknown status		Interventional		Other	Randomized	Treatment	Undecided		Taiwan	Others
NCT03077867	88	3/15/2021	3/15/2020	1/15/2017	Alveolar Bone Loss	Procedure	Completed		Interventional	Other	Other	Randomized	Treatment	No		Italy	Others
NCT03077880	100	9/15/2018	7/15/2018	1/15/2017	Alveolar Bone Loss	Procedure	Completed		Observational	Other	Other			No		Italy	Others
NCT03077906	400	6/1/2017	6/1/2017	4/1/2017	Gastroesophageal Reflux	Other	Completed		Observational		Other			No		Belgium	Others
NCT03077932	15	6/30/2020	6/30/2020	4/1/2016	Opiate Use Disorder / Opiate Withdrawal Syndrome	Other	Completed		Interventional		Other		Treatment	No		United States	Others
NCT03077945	70	5/30/2017	5/30/2017	12/1/2016	Smoking, Cigarette / Smoking Cessation / Stress / Stress, Emotional / Stress Reaction	Behavioral / Behavioral	Completed		Interventional	Other / Other	Other	Randomized	Basic Science	Undecided		United States	Others
NCT03077958	100	12/15/2022	6/15/2018	2/18/2017	Osteoarthrosis, Knee	Procedure	Unknown status		Interventional		Other	Randomized	Treatment	Undecided		Sweden	Others
NCT03077971	24	6/15/2018	1/15/2018	12/1/2016	Carer Stress Syndrome	Behavioral / Behavioral	Unknown status		Interventional		Other	Randomized	Supportive Care	No		United Kingdom	Others
NCT03077984	1660	12/15/2020	12/15/2018	1/15/2017	Stroke	Combination Product	Unknown status		Interventional		Other	Randomized	Treatment	Yes			Others
NCT03077997	12	8/10/2018	7/15/2018	3/15/2017	Diabetes	Behavioral	Terminated		Interventional	Other / Other	Other		Treatment	No		United Kingdom	Others
NCT03078010	288	2/15/2024	2/15/2024	2/10/2017	Intestinal Microbiome / Febrile Neutropenia	Drug / Drug	Recruiting	Phase 2	Interventional		Other	Randomized	Treatment			United States	Others
NCT03078023	25	7/19/2019	7/19/2019	3/8/2017	Eosinophilic Esophagitis	Device	Completed		Interventional		Other		Diagnostic	No		United States	Others
NCT03078062	60	10/26/2017	10/26/2017	5/26/2017	Spinal Anesthesia / Prolonged Sensory Block / Prolonged Motor Block	Drug / Drug	Completed		Interventional		Other	Randomized	Other	No		Canada	Others
NCT03078088	32	2/27/2019	2/27/2019	6/15/2017	Healthy Subjects / Cystic Fibrosis	Drug / Drug	Completed	Phase 1	Interventional		Other	Randomized	Prevention	Undecided		United States	Others
NCT03078101	51	8/7/2019	6/18/2019	4/15/2017	Diabetic Kidney Disease / Diabetes Mellitus, Type 2 / Chronic Kidney Disease stage3 / Chronic Kidney Disease stage4	Drug / Drug	Completed	Phase 2	Interventional	Other	Other	Randomized	Treatment	No		Austria	Others
NCT03078114	29	8/15/2016	5/15/2016	5/15/2012	Low Back Pain	Other / Other	Completed		Interventional	Other	Other	Randomized	Treatment			United States	Others
NCT03078127	10	1/10/2018	1/10/2018	2/1/2017	Cystic Fibrosis / Mucociliary Clearance Defect	Other / Device / Device / Device	Completed		Interventional	Other	Other	Randomized	Basic Science	No		United States	Others
NCT03078140	208	5/31/2018	4/30/2018	5/1/2017	Pregnancy Related / Iodine Deficiency	Dietary Supplement / Dietary Supplement	Completed		Interventional		Other	Randomized	Prevention	No		Thailand	Others
NCT03078166	25000	12/31/2023	12/31/2023	12/20/2016	Heart Failure		Active, not recruiting		Observational [Patient Registry]	Other	Other			Undecided		Canada	Others
NCT03078205	100	4/1/2018	1/1/2018	5/1/2016	Failure After Assisted Reproductive Technology	Other / Other	Completed		Interventional		Other	Randomized	Treatment			China	Others
NCT03078218	44140	1/7/2020	1/7/2020	3/1/2017	Critical Congenital Heart Disease	Diagnostic Test	Completed		Interventional		Other	Non-Randomized	Diagnostic	No		France	Others
NCT03078257	90	12/15/2017	11/15/2017	1/1/2016	Coronary Artery Disease	Drug / Drug / Drug / Drug / Drug / Drug / Drug	Unknown status	Phase 1	Interventional	Other	Other	Randomized	Treatment			China	Others
NCT03078270	4	9/12/2017	9/12/2017	2/1/2017	Anxiety Disorder Social / Anxiety	Drug / Other	Terminated	Phase 4	Interventional		Other	Randomized	Treatment	No		United States	Others
NCT03078296	300	12/15/2017	12/15/2017	1/15/2017	Burnout, Professional	Other	Completed		Observational		Other					United States	Others
NCT03078309	50	12/15/2021	12/15/2021	9/1/2018	Retinitis Pigmentosa / Retinal Degeneration / Cannabis	Drug	Unknown status	Early Phase 1	Interventional	Other	Other	Non-Randomized	Basic Science	No		Israel	Others
NCT03078335	786	6/1/2018	6/1/2018	6/5/2017	Sepsis Newborn / Infection	Other / Other	Completed		Interventional		Other	Randomized	Prevention	No		Canada	Others
NCT03078348	331	5/3/2017	10/23/2015	12/5/2011	Colorectal Cancer / Colorectal Carcinoma	Other / Behavioral / Behavioral	Completed		Interventional	Other	Other	Randomized	Screening			United States	Others
NCT03078361	159	10/26/2022	7/14/2016	4/28/2014	Colorectal Cancer / Colorectal Carcinoma	Other / Behavioral / Behavioral	Completed		Interventional	Other / Other	Other	Randomized	Screening			United States	Others
NCT03078387	2	12/31/2018	1/29/2013	8/31/2006	Life Threatening Diseases / Embolic Shower	Diagnostic Test	Completed		Observational		Other			Yes	Ophthalmologists interested may request the color photos by mail or email. Within four weeks from receiving request color photos will be sent	Canada	Others
NCT03078413	45	6/30/2018	6/30/2018	3/3/2017	Transposition of Great Vessels		Completed		Observational		Other			No		United States	Others
NCT03078426	60	2/14/2020	2/14/2020	2/16/2017	Idiopathic Pulmonary Fibrosis	Device / Other	Completed		Interventional		Other	Non-Randomized	Diagnostic	No		France	Others
NCT03078439	3404	1/8/2018	1/8/2018	9/2/2016	Very Preterm Birth	Other	Completed		Observational [Patient Registry]		Other			No		France	Others
NCT03078452	100	5/31/2025	5/31/2024	2/14/2017	Plasma Cell Myeloma	Device / Device	Recruiting		Interventional		Other	Randomized	Diagnostic			United States	Others
NCT03078465	0	5/30/2021	5/30/2021	6/20/2017	Coronary Artery Disease	Drug / Drug	Withdrawn	Phase 3	Interventional		Other	Randomized	Prevention	No		China	Others
NCT03078491	168	10/1/2022	9/1/2022	3/30/2017	Type 1 Diabetes Mellitus / Older Adults / Hypoglycemia	Other	Completed		Interventional	Other / Other / Other	Other	Randomized	Treatment	No		United States	Others
NCT03078504	6	6/30/2018	6/6/2018	2/17/2017	Acute Kidney Injury / End-stage Renal Disease	Device	Terminated		Interventional		Other		Treatment	No		United States	Others
NCT03078517	110	1/20/2018	1/19/2018	5/1/2017	Mechanical Ventilation	Device / Device	Completed		Interventional		Other	Randomized	Prevention	No		Korea, Republic of	Others
NCT03078569	30	7/15/2018	3/15/2018	3/15/2017	Infertility, Female	Drug	Unknown status	Phase 4	Interventional		Other	Randomized	Treatment	No		Israel	Others
NCT03078595	48	4/4/2017	4/4/2017	7/16/2015	Gingival Bleeding / Von Willebrand Diseases		Completed		Observational		Other			Undecided		Germany	Others
NCT03078608	129	11/8/2018	11/8/2018	10/24/2017	Distress / Cancer / Chemotherapy Effect	Behavioral / Behavioral	Completed		Interventional	Other	Other	Randomized	Treatment	No		United States	Others
NCT03078621	50	1/15/2021	10/15/2020	9/15/2016	Cerebral Palsy	Biological	Unknown status	Phase 1/Phase 2	Interventional		Other		Treatment	Undecided			Others
NCT03078634	188	4/28/2020	2/28/2019	3/16/2017	Irritable Bowel Syndrome / Functional Dyspepsia / Constipation - Functional / Faecal Incontinence / Functional Abdominal Pain Syndrome / Other Rome IV Functional Gastrointestinal Disorders	Other / Other	Unknown status		Interventional		Other	Randomized	Health Services Research	No		Australia	Others
NCT03078660	38	4/30/2016	4/30/2016	1/13/2016	Diet Modification / Obesity	Behavioral / Behavioral	Completed		Interventional		Other	Randomized	Supportive Care	No		Puerto Rico	Others
NCT03078673	45	7/1/2019	4/1/2019	6/20/2017	Healthy	Other / Other / Other	Completed		Interventional	Other	Other	Randomized	Basic Science	Yes		Norway	Others
NCT03078686	60	6/22/2025	1/22/2025	2/17/2017	Alopecia Areata / Scarring Alopecia	Procedure / Procedure / Procedure / Procedure / Procedure	Recruiting		Interventional	Other	Other	Non-Randomized	Treatment	Undecided		United States	Others
NCT03078699	32	9/1/2016	1/1/2014	1/1/2005	Thymoma / Thymic Tumor	Radiation	Completed		Interventional		Other		Treatment	No		China	Others
NCT03078712	424	6/30/2018	3/15/2018	3/1/2017	Septic Shock / Hyperlactatemia / Peripheral Perfusion	Other / Other	Completed		Interventional		Other	Randomized	Treatment	Undecided		Chile	Others
NCT03078725	0	5/10/2018	3/10/2018	6/20/2017	Gestational Diabetes Mellitus, Class A2	Drug / Drug	Withdrawn	Phase 4	Interventional		Other	Randomized	Treatment	No			Others
NCT03078777	30	8/15/2020	8/15/2020	11/29/2017	Hemodialysis	Drug	Unknown status	Phase 4	Interventional		Other	Randomized	Basic Science	No		Canada	Others
NCT03078790	38	7/19/2017	7/19/2017	3/13/2017	Anxiety	Device	Completed		Interventional		Other		Treatment			United States	Others
NCT03078803	38	8/29/2022	6/21/2021	3/28/2017	Crohn Disease	Biological / Biological	Completed	Phase 2	Interventional	Other / Other	Other	Randomized	Treatment	No		Canada	Others
NCT03078816	5	7/24/2019	7/24/2019	3/3/2017	Dystonia	Device / Device / Device / Device / Device / Device / Device / Device / Device	Completed		Interventional		Other		Treatment	No		United States	Others
NCT03078829	3	8/21/2017	8/21/2017	5/1/2017	Gender Dysphoria	Drug	Terminated		Observational		Other			No		United States	Others
NCT03078842	4500	2/1/2020	2/8/2019	1/23/2017	Diarrhea	Dietary Supplement / Dietary Supplement / Dietary Supplement	Completed		Interventional	Other / Other / Other	Other	Randomized	Treatment	Yes		India / Tanzania	Others
NCT03078868	3	6/18/2019	6/18/2019	2/15/2017	DWM	Device	Terminated		Interventional		Other		Diagnostic	No		United States	Others
NCT03078894	100	5/1/2017	5/1/2017	3/17/2017	Tropical Disease	Diagnostic Test / Diagnostic Test / Diagnostic Test	Unknown status		Observational		Other			Undecided		Peru	Others
NCT03078946	60	4/15/2015	4/15/2015	3/15/2013	Delirium	Drug / Drug	Completed	Phase 4	Interventional		Other	Randomized	Prevention				Others
NCT03078959	350	4/15/2017	3/30/2017	3/3/2017	Carcinoma, Non-Small-Cell Lung	Other	Unknown status		Observational		Other			No			Others
NCT03078972	60	6/30/2023	6/30/2023	4/7/2017	Heart Failure，Congestive		Active, not recruiting		Observational		Other			No		United States	Others
NCT03078998	60	7/15/2017	12/14/2016	4/1/2016	Rehabilitation / Physical Therapy	Device	Completed		Interventional	Other	Other	Randomized	Treatment	No			Others
NCT03079024	59	3/26/2022	3/26/2022	5/19/2017	Schizophrenia / Psychosis / Schizoaffective Disorder / Schizophreniform Disorders / Psychosis NOS / Depression Psychotic Feature / Bipolar Disorder With Psychotic Features / Unspecified Psychosis	Device / Device / Other	Completed		Interventional	Other	Other	Randomized	Treatment	Yes	Interested collaborators may contact the PI directly to request access to the study data. Collaborators will need to enter into Data Use Agreements with the PI and Institution, and limitations may be made on how data is shared (e.g., within a data shelter).	United States	Others
NCT03079037	20	3/15/2024	3/15/2024	6/19/2018	Parkinson Disease	Device	Recruiting		Observational		Other					United States	Others
NCT03079076	40	5/17/2017	5/16/2017	3/15/2017	Pain, Postoperative / Spine Disease	Drug / Drug	Completed	Phase 4	Interventional		Other	Randomized	Treatment	Undecided		Turkey	Others
NCT03079089	40	7/30/2023	7/30/2023	6/30/2017	Refractory or Relapsed Lymphoid Haemopathy	Drug / Drug / Drug / Drug / Drug	Active, not recruiting		Interventional		Other		Other	No		France	Others
NCT03079115	130	4/30/2020	4/30/2020	8/21/2017	Carotid Artery Stenosis	Drug / Drug	Unknown status	Phase 4	Interventional		Other	Randomized	Treatment	No		China	Others
NCT03079128	150	9/18/2017	9/18/2017	2/15/2017	Weight Loss	Behavioral	Completed		Interventional		Other		Treatment	No		United States	Others
NCT03079141	107	8/15/2021	8/28/2019	2/20/2017	Chronic Central Serous Chorioretinopathy	Drug / Other	Unknown status	Phase 4	Interventional	Other / Other	Other	Randomized	Treatment	No		Netherlands	Others
NCT03079154	180	9/28/2017	9/28/2017	9/30/2016	Mental Health and General Well-being	Other / Other	Completed		Interventional	Other	Other	Randomized	Other	No			Others
NCT03079167	313	3/15/2023	3/15/2023	5/14/2016	Hypoxic-Ischemic Encephalopathy	Drug / Drug	Active, not recruiting	Phase 3	Interventional	Other	Other	Randomized	Treatment	No		Australia / New Zealand / Singapore	Others
NCT03079180	60	7/28/2017	7/28/2017	2/13/2017	Aging / Exercise Training / Connective Tissue / Skeletal Muscle	Other / Other	Unknown status		Interventional	Other / Other	Other	Randomized	Supportive Care	No		France	Others
NCT03079193	100	2/15/2014	2/15/2014	1/15/2011	Thyroid		Completed		Observational [Patient Registry]	Other	Other			Undecided			Others
NCT03079206	83	11/10/2020	11/10/2020	2/22/2017	Food Allergy	Diagnostic Test / Diagnostic Test / Diagnostic Test	Completed		Interventional	Other	Other		Diagnostic	No		Switzerland	Others
NCT03079219	120	3/1/2021	3/1/2021	3/23/2017	Breast Cancer	Drug / Drug / Drug / Drug / Drug / Drug / Drug	Completed	Phase 3	Interventional		Other	Randomized	Treatment	Undecided		Hong Kong	Others
NCT03079232	122	8/1/2018	8/1/2018	3/28/2017	Skin Cancer	Device / Device	Completed		Interventional	Other	Other	Non-Randomized	Diagnostic	No		France	Others
NCT03079258	20	8/3/2019	5/30/2019	4/23/2017	Pregnant / Sedentary Lifestyle	Other	Unknown status		Interventional	Other	Other	Randomized	Other	No		United Kingdom	Others
NCT03079271	50	12/15/2017	6/15/2017	11/15/2016	Dry Eye	Drug	Unknown status	Phase 4	Interventional		Other		Supportive Care			United States	Others
NCT03079284	10	9/23/2017	9/23/2017	3/20/2017	Hypoxic-Ischemic Encephalopathy	Other	Completed		Interventional	Other	Other		Other	No		United States	Others
NCT03079297	16	10/4/2021	10/4/2021	3/9/2017	Major Depressive Disorder	Drug / Other	Terminated	Phase 2	Interventional		Other	Randomized	Treatment	No		United States	Others
NCT03079310	15	4/15/2022	4/15/2022	2/15/2016	Parkinson Disease / Atypical Parkinsonism	Device	Unknown status		Interventional		Other		Treatment	No		Canada	Others
NCT03079323	137	2/1/2025	2/1/2025	2/6/2017	Prostate Cancer	Radiation	Recruiting	Phase 2	Interventional		Other		Treatment	No		Belgium	Others
NCT03079336	80	5/15/2022	5/15/2022	1/15/2017	Generalized Anxiety Disorder	Behavioral / Behavioral / Behavioral	Completed		Interventional		Other	Randomized	Treatment	No		Switzerland	Others
NCT03079349	274	3/1/2017	7/1/2016	1/1/2016	Educational Problems	Other / Other	Completed		Interventional		Other	Randomized	Health Services Research	No			Others
NCT03079362	148	12/2/2015	11/27/2014	1/15/2007	Cerebral Palsy		Completed		Observational		Other			No		Germany	Others
NCT03079375	1499	10/24/2015	4/24/2015	9/1/2013	Cross-Sectional Study	Other / Other	Completed		Interventional	Other / Other / Other / Other	Other	Randomized	Supportive Care	Yes			Others
NCT03079388	1489	2/24/2020	9/24/2019	2/27/2017	Pregnancy / Malnutrition in Pregnancy / Nutrition Disorders / Stunting	Dietary Supplement / Dietary Supplement / Drug / Drug / Other / Drug / Drug / Combination Product	Completed		Interventional	Other	Other	Randomized	Treatment			Sierra Leone	Others
NCT03079401	19	1/15/2024	12/19/2022	11/27/2017	Hypoplastic Left Heart Syndrome / Atrioventricular Canal	Biological	Active, not recruiting	Phase 1/Phase 2	Interventional		Other	Randomized	Treatment	No		United States	Others
NCT03079414	100	5/31/2023	3/30/2023	5/1/2017	Sudden Cardiac Death	Procedure	Recruiting		Observational	Other	Other			No		Canada / Israel / United States	Others
NCT03079427	101	11/15/2022	12/15/2021	5/15/2017	Cholangiocarcinoma / Biliary Tract Cancer / Adjuvant Chemotherapy / Capecitabine / Gemcitabine / Cisplatin	Drug / Drug	Completed	Phase 2	Interventional	Other / Other / Other	Other	Randomized	Treatment	No		Korea, Republic of	Others
NCT03079440	31	11/15/2022	11/15/2020	5/15/2017	Neuroendocrine Tumors / Neuroendocrine Carcinoma / Temozolomide / Capecitabine	Drug	Completed	Phase 2	Interventional		Other		Treatment	No		Korea, Republic of	Others
NCT03079453	30	4/10/2019	4/1/2019	7/15/2018	Edema	Drug	Completed	Phase 4	Interventional		Other	Randomized	Prevention	No		Turkey	Others
NCT03079466	96	7/15/2017	6/10/2017	3/9/2017	Unrecognized Condition	Other	Unknown status		Interventional		Other	Randomized	Treatment	Yes			Others
NCT03079479	65	1/4/2018	12/1/2016	7/1/2016	Arthroplasty Complications / Arthropathy of Hip	Diagnostic Test / Diagnostic Test	Completed		Observational		Other					Brazil	Others
NCT03079492	30	5/31/2020	5/31/2019	6/1/2017	Hypoxic-Ischemic Encephalopathy	Device	Unknown status		Observational [Patient Registry]		Other			No		China	Others
NCT03079518	23	10/25/2017	10/25/2017	3/10/2017	Heart Failure, Systolic / Iron Deficiency	Drug / Other	Completed	Phase 2	Interventional		Other	Non-Randomized	Treatment	No		Germany	Others
NCT03079531	24	1/25/2019	1/25/2019	6/21/2017	Papulopustular Rosacea	Drug	Completed	Phase 1/Phase 2	Interventional		Other		Treatment	No		United States	Others
NCT03079544	665	8/30/2021	8/30/2021	3/8/2017	Extranodal NK-T-Cell Lymphoma, Nasal Type	Combination Product	Completed		Observational		Other			No		China	Others
NCT03079557	10	4/30/2019	4/30/2019	3/14/2017	Obesity	Drug	Completed	Phase 2	Interventional	Other	Other		Treatment	No		Norway	Others
NCT03079583	520	4/25/2019	4/25/2019	4/1/2018	Zinc Deficiency / Growth; Stunting, Nutritional	Dietary Supplement / Dietary Supplement	Completed		Interventional	Other / Other	Other	Randomized	Prevention	No		Bangladesh / Switzerland	Others
NCT03079596	100	12/31/2022	10/1/2022	10/1/2019	Gastric Cancer	Procedure / Procedure	Recruiting		Interventional		Other	Randomized	Treatment	No		Korea, Republic of	Others
NCT03079609	40	12/15/2019	12/15/2019	7/15/2016	Varicocele / Viral Infection / Bacterial Infections / Sonic Hedgehog Expression / VEGF Expression	Procedure / Procedure	Unknown status		Interventional		Other	Non-Randomized	Basic Science	Undecided		Poland	Others
NCT03079622	146	6/15/2016	6/15/2016	11/15/2015	Abortion in First Trimester	Procedure / Procedure	Completed		Interventional		Other	Randomized	Treatment	No		United States	Others
NCT03079635	29	6/30/2017	6/1/2017	2/15/2017	Obesity	Dietary Supplement / Dietary Supplement	Completed		Interventional		Other	Randomized	Basic Science	No		United States	Others
NCT03079648	100	4/6/2018	4/6/2018	3/2/2017	Hyperlipidemias	Dietary Supplement / Dietary Supplement	Completed		Interventional		Other	Randomized	Prevention	Undecided		Korea, Republic of	Others
NCT03079661	179	1/14/2019	1/14/2019	1/1/2017	Acute Exacerbation Copd		Terminated		Observational		Other					France	Others
NCT03079674	10000	2/1/2020	2/1/2019	6/1/2017	Transient Ischemic Attack / Minor Stroke	Other	Unknown status		Observational [Patient Registry]	Other / Other	Other			Undecided		China	Others
NCT03079700	1	12/31/2012	12/31/2012	8/1/2012	Crohn Disease / Ulcerative Colitis / Intestinal Helminthiasis	Biological	Completed		Observational		Other			No			Others
NCT03079713	110	3/20/2019	1/24/2018	4/12/2017	Pain Control During Intravitreal Injections	Device / Device / Device	Completed		Interventional	Other	Other	Randomized	Supportive Care	No		United States	Others
NCT03079726	50	3/1/2018	3/1/2018	9/7/2017	Age Problem / Morality / Arrhythmias, Cardiac		Completed		Observational		Other			Undecided		United States	Others
NCT03079739	1305	8/3/2022	3/30/2021	3/1/2017	Myocardial Ischemia	Diagnostic Test	Completed		Observational [Patient Registry]		Other			No		Italy	Others
NCT03079752	629	4/30/1998	9/12/1996	3/18/1994	Behavior, Adaptive	Behavioral / Behavioral / Behavioral / Behavioral	Completed		Interventional	Other	Other	Randomized	Prevention	Yes			Others
NCT03079765	12	5/31/2019	5/31/2019	1/1/2017	Autism Spectrum Disorder	Behavioral / Behavioral	Completed		Interventional		Other	Non-Randomized	Treatment	No		United States	Others
NCT03079778	0	8/15/2023	8/15/2022	7/31/2019	Hepatocellular Carcinoma	Procedure / Radiation	Withdrawn		Interventional		Other	Randomized	Treatment	Yes	No access limitations		Others
NCT03079791	100	1/15/2023	1/15/2023	7/15/2016	Transplant; Failure, Heart		Completed		Observational [Patient Registry]		Other			Undecided		Germany	Others
NCT03079804	24	12/31/2018	4/30/2018	1/30/2017	Ankle Sprains	Other / Other / Other	Unknown status		Interventional		Other	Randomized	Treatment	No		Brazil	Others
NCT03079817	20	7/30/2019	3/30/2018	1/17/2017	Parkinson Disease / Proprioceptive Disorders / Movement Disorders	Other / Other	Completed		Interventional		Other	Randomized	Prevention			United States	Others
NCT03079830	76	1/11/2018	12/31/2017	10/15/2016	Aortic Valve Surgery / Postoperative; Pain	Drug / Drug	Completed		Interventional		Other	Randomized	Treatment	No		Slovenia	Others
NCT03079843	50	4/30/2019	4/30/2019	4/7/2017	Air Pollution	Other / Other	Completed		Interventional		Other	Randomized	Prevention	No		United States	Others
NCT03079895	304	12/13/2017	12/13/2017	4/13/2017	Depression	Behavioral	Completed		Interventional		Other	Randomized	Treatment	No		United States	Others
NCT03079908	0	6/15/2018	11/15/2017	8/15/2017	Laparoscopy Training / Robotic Surgery Training	Other / Other / Other	Withdrawn		Interventional		Other	Randomized	Other	No		Switzerland	Others
NCT03079934	26	9/20/2016	7/15/2016	5/15/2013	Coronary Heart Disease	Device	Completed		Observational	Other	Other			No		Germany	Others
NCT03079947	300	1/15/2020	1/15/2020	1/15/2017	Diffuse Large B Cell Lymphoma / Peripheral T Cell Lymphoma		Unknown status		Observational		Other			Undecided		China	Others
NCT03079960	120	12/30/2021	12/30/2021	4/4/2017	Parkinson Disease	Device	Recruiting		Interventional	Other	Other	Non-Randomized	Basic Science	No		Germany	Others
NCT03079986	86	6/30/2021	4/30/2021	5/31/2017	Postoperative Chyle Leak	Other / Other	Unknown status		Interventional		Other	Randomized	Treatment			Germany	Others
NCT03080012	24	5/2/2018	5/2/2018	3/7/2017	Tuberculosis	Other / Other	Completed		Observational		Other			Undecided		Netherlands	Others
NCT03080025	140	8/15/2019	4/15/2019	1/15/2017	Depression / Couples (Persons)	Behavioral	Completed		Interventional	Other / Other / Other	Other	Randomized	Treatment	Yes		Germany	Others
NCT03080038	406	12/31/2021	12/31/2021	3/6/2017	Septic Shock	Other	Completed		Interventional	Other / Other / Other / Other / Other	Other	Randomized	Treatment	Yes		Canada	Others
NCT03080051	6	3/6/2017	3/6/2017	8/15/2016	Progressive Supranuclear Palsy / Alzheimer Disease / Healthy Volunteers	Drug / Drug	Completed	Early Phase 1	Interventional		Other		Other			United States	Others
NCT03080064	30	6/27/2016	6/27/2016	7/16/2015	Satisfaction	Behavioral	Completed		Interventional	Other / Other	Other		Prevention	No		United States	Others
NCT03080077	8	6/15/2019	6/15/2019	6/15/2016	Keratoconus / Ectasia	Drug / Drug	Unknown status	Phase 3	Interventional		Other	Randomized	Treatment	No		United States	Others
NCT03080090	150	7/6/2020	7/6/2020	4/12/2017	Nicotine Dependence	Behavioral / Behavioral	Completed		Interventional	Other / Other	Other	Randomized	Treatment	No		United States	Others
NCT03080103	300	12/31/2019	6/30/2018	6/1/2017	Acute Appendicitis / Appendicitis Recurrent / Appendectomy / Antibiotic Therapy	Procedure / Drug	Completed		Observational	Other	Other			No		Italy	Others
NCT03080116	84	12/30/2021	6/30/2021	3/28/2019	Prostate Cancer / Neoadjuvant Therapy / Androgen Antagonists / Prostatectomy	Drug / Drug / Other	Unknown status	Phase 2	Interventional		Other	Randomized	Treatment			Belgium	Others
NCT03080129	120	12/15/2024	7/15/2023	4/11/2017	Sarcopenia / Liver Cirrhosis	Dietary Supplement	Recruiting		Interventional		Other	Non-Randomized	Basic Science	No		Austria	Others
NCT03080142	86	5/29/2019	5/29/2019	3/1/2017	Colorectal Surgery / TAP Blocks	Drug / Drug	Completed	Phase 4	Interventional		Other	Randomized	Treatment	No		United States	Others
NCT03080181	24	1/28/2017	12/30/2016	5/15/2013	Cushing Disease	Drug	Completed	Phase 4	Interventional		Other		Treatment	No			Others
[truncated: 152,650 more rows]
