# Supplementary material for: Breaking the silence of sharing data in medical research
Source: PLoS One. 2024 May 29;19(5):e0301917. doi: 10.1371/journal.pone.0301917 (PMC11135734; doi:10.1371/journal.pone.0301917)
Supplement: S1 File — (TXT) [file pone.0301917.s005.txt]

rm(list=ls())
library(tidyverse)
library(lubridate)
library(readr)
library(qdap)
library(gtsummary)
library(readxl)
library(DescTools)
library(grid)
library(gridExtra)
library(broom)
library(snakecase)

############################## Section A. Cleaning #############################

all_trials <- 
  read_csv("All_trials.csv") %>% 
  janitor::clean_names(case = "snake")

all_trials_clean <-
  all_trials %>% 
  transmute(
    NCT = x_id,
    condition, 
    enrollment, 
    overall_status,
    
    start_date,
    start_year = year(mdy(start_date)),
    
    completion_date,
    completion_year = year(mdy(completion_date)),
    
    start_year_impute = ifelse(start_year %in% NA, completion_year - 4, start_year), 
    completion_year_impute = ifelse(completion_year %in% NA, start_year_impute + 4, completion_year),
    
    primary_completion_date,
    primary_completion_year = year(mdy(primary_completion_date)),
    
    
    ## year categories
    year_category = ifelse(start_year_impute %in% NA, "missing", 
                           ifelse(completion_year_impute <= 2015, "completed at or before 2015",
                                  ifelse(start_year_impute >= 2016, "started at or after 2016",
                                         ifelse(start_year_impute <= 2015 & completion_year_impute >= 2016,
                                                "started at or before 2015, completed at or after 2016", "test")))),
    
    
    
    start_year_recode_cat = ifelse(start_year_impute <= 2010, "pre-2011",  
                                   ifelse(start_year_impute >= 2024, "post-2023", start_year_impute)),
    start_year_recode_cat = factor(start_year_recode_cat), 
    start_year_recode_cat = fct_relevel(start_year_recode_cat, "pre-2011", after = 0L),
    start_year_recode_cat = fct_relevel(start_year_recode_cat, "post-2023", after = Inf),
    
    
    
    study_type = ifelse(study_type %in% c("Observational [Patient Registry]",
                                          "Observational"), "Observational study", 
                        ifelse(study_type %in% "Interventional", "Clinical trial",
                               ifelse(study_type %in% "Expanded Access", "Other", NA))),
    
    intervention_type = intervention_intervention_type,
    # intervention_type_drug = str_detect(tolower(intervention_type), "drug"),
    # intervention_type_biological = str_detect(tolower(intervention_type), "biological"),
    # intervention_type_grouped = ifelse(intervention_type_drug %in% 1, "Drug",
    # ifelse(intervention_type_biological %in% 1, "Biological",
    # "Other")),
    ## used the same way Yuanyuan was coding this
    intervention_type_grouped = gsub(" /.*", "", intervention_type),
    intervention_type_grouped = ifelse(intervention_type_grouped %in% "Drug", "Drug",
                                       ifelse(intervention_type_grouped %in% "Biological", "Biological",
                                              "Other")), 
    fund = factor(fund, levels = c("NIH/Other US Fedral Agency",
                                   "industry",
                                   "Others")),
    fund = fct_recode(fund, "Industry" = "industry"),
    primary_puropose = study_design_info_primary_purpose,
    primary_puropose_bi = ifelse(primary_puropose %in% "Treatment", "Treatment", 
                                 ifelse(primary_puropose %in% NA, "Unknown",
                                        "Non-Treatment")),
    primary_puropose_bi = factor(primary_puropose_bi, levels = c("Treatment", "Non-Treatment", "Unknown")),
    randomization = study_design_info_allocation, 
    phase = ifelse(phase %in% NA, "Unknown", phase),
    phase = fct_recode(phase,
                       "Phase 1" = "Early Phase 1",
                       "Phase 1" = "Phase 1/Phase 2",
                       "Phase 2" = "Phase 2/Phase 3"),
    location = location_countries_country, 
    location = ifelse(str_detect(location, "United States") & str_detect(location, "\\/"), 
                      "International including US",
                      ifelse(str_detect(location, "United States"), "US only",
                             ifelse(location %in% NA, "Unknown", 
                                    "International"))),
    location_bi = ifelse(location %in% c("International including US", "US only"), "USA", 
                         ifelse(location %in% "International", "Out of USA", "Unknown")),
    location_bi = factor(location_bi, levels = c("USA", "Out of USA", "Unknown")),
    
    ipd_sharing = ifelse(patient_data_sharing_ipd %in% NA, "Unknown", patient_data_sharing_ipd),
    ipd_sharing = factor(ipd_sharing, levels = c("Yes", "No", "Undecided", "Unknown")),
    ipd_sharing_bi = ifelse(ipd_sharing %in% "Yes", 1, 0),
    ipd_access_criteria = patient_data_ipd_access_criteria,
    status = ifelse(overall_status %in% "Completed", "Completed",
                    ifelse(overall_status %in% "Unknown status", "Unknown",
                           "Not completed")),
    status = factor(status, levels = c("Completed", "Not completed", "Unknown"))
  ) %>% 
  filter(! NCT %in% NA)


all_trials_work <-
  all_trials_clean %>% 
  ## filter out trials with a completion date before 2015 and being unknown for sharing IPD
  filter(! (completion_year_impute <= 2015 & ipd_sharing %in% "Unknown"))

med_size <- median(all_trials_work$enrollment, na.rm = T)

all_trials_work <-
  all_trials_work %>% 
  mutate(enrollment_med = ifelse(enrollment >= med_size, 1, 0))


################### Section B. Table 1 #########################################

# B.1 Overall ------------------------------------------------------------------

all_trials_work %>% 
  select(ipd_sharing) %>% 
  tbl_summary(digits = list(all_categorical() ~ c(0, 1))) 

# B.2 By study type ------------------------------------------------------------

all_trials_work %>% 
  filter(study_type %in% c("Clinical trial",
                           "Observational study")) %>% 
  select(ipd_sharing, study_type) %>% 
  tbl_summary(by = study_type,
              digits = list(all_categorical() ~ c(0, 1))) %>% 
  add_overall() 

temp <- 
  all_trials_work %>% 
  filter(study_type %in% c("Clinical trial",
                           "Observational study")) %>% 
  transmute(ipd_sharing_bi, study_type)
chisq.test(table(temp$ipd_sharing_bi, temp$study_type))

# B.3 By funder ----------------------------------------------------------------

all_trials_work %>% 
  select(ipd_sharing, fund) %>% 
  tbl_summary(by = fund,
              digits = list(all_categorical() ~ c(0, 1))) %>% 
  add_overall() 

temp <- 
  all_trials_work %>% 
  filter(fund %in% c("NIH/Other US Fedral Agency",
                     "Industry")) %>% 
  transmute(ipd_sharing_bi, fund = as.character(fund))
chisq.test(table(temp$ipd_sharing_bi, temp$fund))

# B.4 By location --------------------------------------------------------------

all_trials_work %>% 
  select(ipd_sharing, location_bi) %>% 
  tbl_summary(by = location_bi,
              digits = list(all_categorical() ~ c(0, 1))) %>% 
  add_overall() 


temp <- 
  all_trials_work %>% 
  filter(location_bi %in% c("USA",
                            "Out of USA")) %>% 
  transmute(ipd_sharing_bi, location_bi = as.character(location_bi))
chisq.test(table(temp$ipd_sharing_bi, temp$location_bi))

# B.5 By primary purpose among clinical trials ---------------------------------

all_trials_work %>% 
  filter(study_type %in% "Clinical trial") %>% 
  select(ipd_sharing, primary_puropose_bi) %>% 
  tbl_summary(by = primary_puropose_bi,
              digits = list(all_categorical() ~ c(0, 1))) %>% 
  add_overall() 

temp <- 
  all_trials_work %>% 
  filter(study_type %in% "Clinical trial") %>% 
  filter(primary_puropose_bi %in% c("Treatment",
                                    "Non-Treatment")) %>% 
  transmute(ipd_sharing_bi, primary_puropose_bi = as.character(primary_puropose_bi))
chisq.test(table(temp$ipd_sharing_bi, temp$primary_puropose_bi))

# B.6 By phase among clinical trials -------------------------------------------

all_trials_work %>% 
  filter(study_type %in% "Clinical trial") %>% 
  select(ipd_sharing, phase) %>% 
  tbl_summary(by = phase,
              digits = list(all_categorical() ~ c(0, 1))) %>% 
  add_overall() 


temp <- 
  all_trials_work %>% 
  filter(study_type %in% "Clinical trial") %>% 
  filter(phase %in% c("Phase 1",
                      "Phase 2",
                      "Phase 3",
                      "Phase 4")) %>% 
  transmute(ipd_sharing_bi, phase = as.character(phase))
chisq.test(table(temp$ipd_sharing_bi, temp$phase))

# B.7 By intervention type among clinical trials -------------------------------

all_trials_work %>% 
  filter(study_type %in% "Clinical trial") %>% 
  select(ipd_sharing, intervention_type_grouped) %>% 
  tbl_summary(by = intervention_type_grouped,
              digits = list(all_categorical() ~ c(0, 1))) %>% 
  add_overall() 

temp <- 
  all_trials_work %>% 
  filter(study_type %in% "Clinical trial") %>% 
  filter(intervention_type_grouped %in% c("Biological",
                                          "Drug")) %>% 
  transmute(ipd_sharing_bi, intervention_type_grouped = as.character(intervention_type_grouped))
chisq.test(table(temp$ipd_sharing_bi, temp$intervention_type_grouped))

# B.8 By year ------------------------------------------------------------------

# completed before 2015 and started any time 
all_trials_work %>% 
  filter(year_category %in% "completed at or before 2015") %>% 
  count(ipd_sharing) %>% 
  mutate(p = round(n / sum(n) * 100, 2))

# started before or on 2015 and completed after 2015
all_trials_work %>% 
  filter(year_category %in% "started at or before 2015, completed at or after 2016") %>% 
  count(ipd_sharing) %>% 
  mutate(p = round(n / sum(n) * 100, 2))


# started at or after 2016
all_trials_work %>% 
  filter(! start_year_recode_cat %in% c("pre-2011", "post-2023", NA)) %>% 
  filter(year_category %in% "started at or after 2016") %>% 
  select(ipd_sharing, start_year_recode_cat) %>% 
  tbl_summary(by = start_year_recode_cat,
              digits = list(all_categorical() ~ c(0, 1))) %>% 
  add_overall() 


###################### Section C. Logistic regression ##########################


all_trials_work_logi_data <- 
  all_trials_work %>% 
  transmute(
    ipd_sharing_bi,
    
    study_type_bi = ifelse(study_type %in% "Clinical trial", 1, 0),
    fund_bi = ifelse(fund %in% "NIH/Other US Fedral Agency", 1, 0),
    location_bi = ifelse(location_bi %in% "USA", 1, 0),
    enrollment_med,
    registration_year_bi = ifelse(start_year_impute >= 2019, 1, 0)
  )

ct_trials_work_logi_data <- 
  all_trials_work %>% 
  filter(study_type %in% "Clinical trial") %>% 
  transmute(
    ipd_sharing_bi,
    
    primary_puropose_bi = ifelse(primary_puropose_bi %in% "Treatment", 1, 0),
    phase_bi = ifelse(phase %in% "Phase 3", 1, 0),
    intervention_type_bi = ifelse(intervention_type_grouped %in% "Biological", 1, 0)
    
  )


logi_all <- 
  glm(ipd_sharing_bi ~ 
        study_type_bi +
        fund_bi + 
        location_bi + 
        enrollment_med + 
        registration_year_bi,
      data = all_trials_work_logi_data,
      family = "binomial")

logi_ct <- 
  glm(ipd_sharing_bi ~ 
        primary_puropose_bi +
        phase_bi + 
        intervention_type_bi,
      data = ct_trials_work_logi_data,
      family = "binomial")

forest_plot_data <- 
  bind_rows(logi_all %>% tidy(., conf.int = T, exponentiate = T), 
            logi_ct %>% tidy(., conf.int = T, exponentiate = T))


forest_plot_data_work <- 
  forest_plot_data %>% 
  filter(
    !term %in% c("(Intercept)", "primary_puropose_bi")
  ) %>% 
  transmute(term = factor(term, levels = rev(c(
    "phase_bi",
    "study_type_bi",
    "enrollment_med",
    "registration_year_bi",
    "intervention_type_bi",
    "location_bi",
    "fund_bi"))),
    term = fct_recode(term,
                      "Clinical trial\nvs. Other" = "study_type_bi",
                      "NIH-funded\nvs. Other" = "fund_bi",
                      "In USA\nvs. Other" = "location_bi",
                      "Post 2018\nvs. Other" = "registration_year_bi",
                      "Large sample size\nvs. Other" = "enrollment_med",
                      "Phase III trial\nvs. Other" = "phase_bi",
                      "Biological trial\nvs. Other" = "intervention_type_bi"), 
    or = round(estimate, 2),
    lci = round(conf.low, 2),
    uci = round(conf.high, 2),
    p_val = "<0.0001")

table_2 <- 
  forest_plot_data_work %>% 
  transmute(term = gsub("\\\n", " ", term),
            OR_CI = paste0(or, " (", lci, "-", uci, ")"),
            p_val)


########################## Section C. Figure 1 #################################

theme_set(
  theme_bw() + 
    theme(axis.title = element_text(size=15,face="bold"),                           
          axis.text.x = element_text(size=15),               
          axis.text.y = element_text(size=15),   
          legend.title =  element_text(size=15),
          legend.text = element_text(size=15),
          strip.text = element_text(size=15, face = "bold"),
          axis.ticks.y = element_blank(),
          plot.title = element_text(size=15,hjust=0.5),
          plot.caption = element_text(size=15,hjust=0)))


figure_1_plot_data <- 
  
  bind_rows(
    
    # overall 
    all_trials_work %>% 
      summarize(ipd_p = round(mean(ipd_sharing_bi) * 100, 1)) %>% 
      transmute(fac = "Overall", level = "Overall", group = "All", ipd_p),
    
    # separator 1
    as_tibble(
      data.frame(fac = " ",
                 level = " ",
                 group = "separator",
                 ipd_p = NA)
    ),
    
    # study type
    all_trials_work %>% 
      filter(study_type %in% c("Clinical trial", "Observational study")) %>% 
      group_by(study_type) %>% 
      summarise(ipd_p = round(mean(ipd_sharing_bi) * 100, 1)) %>%
      transmute(fac = "Study type", level = study_type, group = "All", ipd_p),
    
    # fund
    all_trials_work %>%
      filter(fund %in% c("NIH/Other US Fedral Agency",
                         "Industry")) %>% 
      group_by(fund) %>% 
      summarise(ipd_p = round(mean(ipd_sharing_bi) * 100, 1)) %>%
      transmute(fac = "Fund", level = fund, group = "All", ipd_p),
    
    # location
    all_trials_work %>% 
      filter(location_bi %in% c("USA", "Out of USA")) %>% 
      group_by(location_bi) %>% 
      summarise(ipd_p = round(mean(ipd_sharing_bi) * 100, 1)) %>%
      transmute(fac = "Location", level = location_bi, group = "All", ipd_p),
    
    # separator 2
    as_tibble(
      data.frame(fac = "  ",
                 level = "  ",
                 group = "separator",
                 ipd_p = NA)
    ),
    
    # year
    all_trials_work %>% 
      filter(start_year_recode_cat %in% c("2016", "2017", "2018",
                                          "2019", "2020", "2021",
                                          "2022", "2023")) %>% 
      group_by(start_year_recode_cat) %>% 
      summarise(ipd_p = round(mean(ipd_sharing_bi) * 100, 1)) %>%
      transmute(fac = "Registration year", level = start_year_recode_cat, group = "All", ipd_p),
    
  ) %>% 
  mutate(
    group = factor(group, levels = c("All", "Clinical trial", "separator")), 
    fac = factor(fac, levels = c("Overall",
                                 " ",
                                 "Study type",
                                 "Fund",
                                 "Location",
                                 "  ",
                                 "Registration year")),
    level = factor(level, levels = c(#"pre-2011",
      # "2011",
      # "2012",
      # "2013",
      # "2014",
      # "2015",
      # "2016",
      # "2017",
      # "2018",
      # "2019",
      # "2020",
      # "2021",
      # "2022",
      # "2023",
      "Overall",
      " ",
      "NIH/Other US Fedral Agency",
      "Industry",
      "USA",
      "Clinical trial",
      "Out of USA",
      "Observational study",
      "  ",
      "2016",
      "2017", 
      "2018",
      "2019", 
      "2020", 
      "2021",
      "2022", 
      "2023"
    ))
  )


figure_1 <- 
  figure_1_plot_data %>% 
  filter(group %in% c("All", "separator")) %>% 
  ggplot(aes(x = ipd_p, y = level, fill = fac)) + 
  geom_col() + 
  geom_text(aes(label = paste0(ipd_p, "%")), hjust = -0.2, size = 5) + 
  scale_y_discrete(limits = rev) + 
  labs(title = "Figure 1. Percent of all studies agreed to share IPD by study characteristics\n",
       y = NULL,
       x = "% of trials agreed to share IPD") + 
  scale_fill_discrete(name = "", guide = "none") +
  expand_limits(x = 25)+
  theme(legend.position = c(0.8, 0.5))

figure_1

setEPS()
postscript("figure_1.eps", width = 16, height = 9)
figure_1
dev.off()
